# Supplementary material for: Multi-Omics Strategies to Investigate the Biodegradation of Hexahydro-1,3,5-trinitro-1,3,5-triazine in Rhodococcus sp. Strain DN22
Source: Microorganisms. 2023 Dec 30;12(1):76. doi: 10.3390/microorganisms12010076 (PMC10820124; doi:10.3390/microorganisms12010076)
Supplement: Supplementary file 1 [file microorganisms-12-00076-s001.zip]

Archive with 13 entries (13 files):
- Figure S1.tif
- Figure S2.svg
- Figure S3.svg
- Figure S4.svg
- Figure S5.svg
- Figure S6.svg
- Figure S7.svg
- Figure S8.svg
- Figure S9.tif
- Supplementary Materials.pdf
- Table S1.fasta
- Table S2.xlsx
- Table S3.xlsx
