# Supplementary material for: Multi-Omics Strategies to Investigate the Biodegradation of Hexahydro-1,3,5-trinitro-1,3,5-triazine in Rhodococcus sp. Strain DN22
Source: Microorganisms. 2023 Dec 30;12(1):76. doi: 10.3390/microorganisms12010076 (PMC10820124; doi:10.3390/microorganisms12010076)
Supplement: Supplementary file 1 [file microorganisms-12-00076-s001.zip › Table S1.fasta]

Rhodococcus sp. DN22_Complete genome
>Chromosome1 circular
GTGAACGACGATCCCAACGCGCTCGCACGGGTCTGGGTCGACGTGGTTGCAGAACTCACG
AGTGATGACCCCGGAAGTAATCTTCCGGCTTTGAGCAGCAAGCAGAAGGCATTTGTCCGT
CTGGTGAGGCCTCTCACACTTGCTCAGGGTTTTGCACTCCTCTCGGTTCCATCGCCATTT
GCTCAAGAGACGATCGAGCGCGATCTACGCGAGCCGATCCTGCAGGCACTCGGACGCCAC
CTCGGCGGCCAGGTCGAGGGACTCGGTGTCCGCATCGCACTCGAAGACGATGCCGACGCA
CCCGCCGAACCGGTCGAGGAGCGCACGGGCAGCCGTCAGTTCGAGTCGGTCAACTCATCG
GGCGCATACCGTCGGCGCAGATTCACCGAAGGCGACGGCGAACCTTCGGACTCCGAGACT
GCCGAGACCGAAGAAGTCGACGACGACCGCGAAGCACTCGCGAGCGTTCACGAATCGTGG
CCGTCGTACTTCACGAAGCCGCCCGCTACTCCTTCTGCTTCGGGGTCCGGCGCCAACAGC
CTCAACGCGAAGTACACCTTCGACACTTTTGTGATCGGATCGTCCAACCGATTCGCTCAT
GCCGCTGCCGTCGCGATCGCGGAGGCGCCGGCGCGTGCCTACAACCCCTTGTTCATCTGG
GGAGCTTCGGGCCTGGGCAAGACGCACCTTCTTCACGCCGCCGGCCACTACGCACAGCGA
CTGTTCCCCGGCATGCGGGTCAAGTACGTCTCGACCGAAGAATTCACCAACGACTTCATC
AACAGTCTTCGTGACGACCGCAAGGTCGCGTTCAAGCGTCGCTACCGGGAAACGGATGTC
CTGCTGGTCGACGACATCCAGTTCATCGAAGGCAAGGAAGGTATTCAGGAGGAGTTCTTC
CATACCTTCAACACCTTGCACAACGCGAACAAGCAGATCGTCGTTTCCTCGGACCGTCCG
CCCAAACAGTTGGCAACCCTCGAGGAGCGTCTGCGGACGCGCTTCGAATGGGGCCTGATC
ACCGACGTTCAGCCGCCTGAGCTCGAGACGCGTATCGCGATTCTGAGCAAGAAGGCGAGG
ATGGATCGCCTCGAGGTCCCGCACGACGTCCTCGAGTTGATCGCCAGCCGTATCGAGCGC
AACATTCGTGAACTCGAGGGCGCGTTGATCCGCGTCACCGCTTTTGCCTCGCTCAACCGC
CAGCCGTTGGATCTGACGTTGGCCGAGGTGGTCCTGCGCGATCTGATGCCCGATTCGTCG
AGCCTCGAGATCAACGCGGCGACGATCATGGCGGTGACGGCCGAATACTTCAACATGTCG
ATCGACGACCTGTGTGGGCCGGGTAAGGCCCGGCCACTCGCTCAGGCCCGCCAGATCTCG
ATGTATTTGTGCCGTGAGCTCACTGATTTGTCCTTGCCGAAGATCGGTCAGACGTTCGGC
CGTGACCACACGACGGTCATGTACGCCGACAAGAAGATCCGTAAGGAAATGACGGAACGC
CGCAAGGTGTACGACCAGGTTCAGGAGTTGACCGCAAGGATCAAGCAGCGCTCCAAGCGT
TGACCTGCACTTATTTCGATCGATGCCGCTCGAGGCAGAGGTTCCCTCGAGCGGCATCGG
TGTATTCGAAGGGTTCCACGTGCGGTCCCCTCGAGGGCGGTTGTCCACCTCGAGGGACGA
CACGCCGGAGTCAGACACGCCGATGAGAACAAACTCTTCGTTTCTTGTGAAAAGTATTCA
CATCTGTGGATAAGTGTGTTGATAACTCCGAAAGTCTGTGGAGTTCTCGAGGAGGAATCC
GAAAACTTTCAGAGAGTGCACAGAGGGGGTCGATTGGTCCTCGAGTCTGTCCTCGAGAAG
TGCACAGGCCCTCGAGGGGACCTACCAGCGTCGACAACCGTTGCTCCACAGATTGCACAG
GACTTATTACTACTACTGAGAATTTCCTAGGAAAAGCTCTTTGAAAATAGTTCTGGGGAC
AACTCCTGTTGAGAACCTCGCCTCAGGCTGCGCTCGCCGCGGCTTCGGCTTTCCACTTGC
GCCCTCGAGGGCATACGGTGGGCATCGCTTGGTCTGTGTCAGACTTCAAGTGAGCTGATG
CAGATCCGCAGCAGACGAACATGCCTACCGAGAGGAATAACCCGGCGATGGAGCTTGGAA
GCCTGAAGTTTCGCGTTTCCCGGGAAGAGTTCGCTGATTCAGTAGCGTGGGTTGCTCGTA
GCCTGCCCTCGAGGCCGCCCGTGCCGGTTCTCGGCGGAGTTCTTCTCGACGCAACCGAAG
CCGGCCTCACCGTTTCCGGGTTCGACTACGAGGTATCCGCGCAGGTCCGCGTCTCGGCAG
ATGTCACAACTGCAGGTCAGGCACTCGTCTCCGGTCGCCTCCTCGCAGATATCACCAAGT
CGCTTCCCAACAAGCCGGTCGATGTGACCCTCGAGGGCACTCGCGTGCTCATCTCGTGCG
GAAGCGCCAAGTTCTCCCTGCCCACGATGCCGGTCGAGGACTACCCCCAGCTTCCGACGC
TTCCGCAGCAGTCCGGGTCCATTCCCGTCGACCTGTTCTCGGAAGCCATCAGCCAGGTAG
CTGTTGCAGCCGGCAAGGACGACACCCTTCCGATGCTCACGGGTATCCGTGTCGAGATCG
AACAGAATTCGATCGTCCTCGCCGCTACCGACCGCTTCCGTCTCGCCGTACGTGAACTCG
AGTGGACTCCGGCCAATCCCGACGTCCAAGCTGCTGTTCTCATCCCGGCCAAGACTTTGT
CCGAGTCCGCGAAAACGCTTGCCGGCAATGCAAATTCGCCGGTCGAGTTGGCTCTCGGTT
CCGGTACGACCATCGGAAACGACGGACTCCTCGGCATCGTCAACGACGGACGCCGCACCA
CGACGCGCCTCCTCGACGCCGAGTTCCCGAAGTTCCGTCAGTTGCTGCCTGCTCAGCACA
CCGCGATGGCAACGGTCGAGGTCACGCCTCTCATCGAAGCCATCAAGCGTGTAGCACTCG
TCGCCGAGCGTGGCGCACAGGTTCGCATGCAGTTCTCCGCTGACGGCCTGCTCCTCTCTG
CGGGTGGCGACGACGCCGGCCGCGCGGAAGAGACGCTCAACGCGTCGTTCCAGGGCGAAG
CACTCACCATTGCGTTCAACCCCGGTTACCTGATCGACGGGTTGAATTCGCTTCACAGCG
AAAACGTTCTGTTCGGCTTCACCACTCCCAGCCGTCCGGCTGTTCTTCGCCCCGCGGCCG
AGGAAGAGCCCACGGCAGACGAGTCCGGTAACTTCGCTGCGCCCTCGAGCGAGTACACGT
ACCTGCTGATGCCGGTTCGCCTTCCGGGCTGAGTGGAACCCCGCACTTCAGTTCGCGCCT
GACCAGGGAGAACAGTATGAAGATCGGACTCGTAGGTCTCGGCAAGATGGGCTTCAACAT
GCGTGAGCGCTTGCGCGCGCATGGCCTCGAGGTGATCGGATACGACCCTCGACCGGAAGT
CACCGATGTCGGGTCACTTGCCGAACTCGCTGCTTCCCTCGAGGGACCTCGAGTCGTCTG
GGTGATGGTTCCGGCCGGTGACATCACCCAGAGCACCATTGCCGAGCTGGCGGATGCCCT
CGAGGGTGGCGATCTGGTCATCGACGGTGGGAACTCGCGTTACACCGACGATACTGTCCA
TGCCGAGCTTCTGGGCGCCCGTGGGATCGGTTTCCTCGACTGCGGTGTCTCCGGTGGCAT
CTGGGGCCGTGAGAACGGATACGGCCTGATGGTGGGCGGATCCGAGACCGACGTGGCGAA
GGCAATGCCGATCTTCGACGCTCTGCGCCCCGACGGCGACGCTGCAGACGGCTTTGTCCA
CGCCGGCCCCGTCGGTGCTGGTCATTACGCGAAGATGGTGCACAACGGCATCGAATACGG
CCTGATGCAGGCGTATGCCGAGGGGTACGAGCTCCTCGAGGCGGAAAGCCTGATCGCGGA
CGTTCCGGGCGTGCTCCGAGCTTGGTCGAAGGGAACCGTCGTACGTTCGTGGTTGCTCGA
TCTGCTTGTCGACGCCCTCGAGGAGGATCCGGAGCTTGCGCAGATCACGGGCTATACCGA
GGATTCCGGTGAGGGCCGCTGGACGGTCGAGGAAGCTATCAAGCACGCGGTCCCCGCTCC
CGTCATCTCGGCTGCTCTGTTCGCGAGATTTGCTTCACGACAGGATGATTCACCGGCCAT
GAAGGCGGTGTCGGCCTTGCGTAATCAGTTCGGTGGTCACGCGGTCAAGAGCGCTTCGCC
CAAGAATTCGGCTTCTGGAAGCTAAGTGTTCGTTCGTAGATTTTCGCTGCGGGACTTCCG
ATCCTGGGATTCGCTGACGCTTGACCTCACGCCGGGAACAACCGTGTTCCTCGGTTCCAA
CGGGCACGGTAAAACCAACGTGCTCGAGTCGCTCGGGTATCTGTCGACGCTGTCGTCACA
TCGAGTGTCCGCGGATGCACCGATGATCCGCAGCGGTTCCGCCAGTGCCTTTGCCGGTGC
AACGGTGGTCAACAATGGGCGCGAACTGACCATCGATGTCGAACTGATCGAGGGAAAGTC
CAACCGCGCCAGGATAAATCAGTCTCCGACGCGTCGTCCGCGGGAAGTGCTGGGGATTCT
GCAGTCGGTGATGTTCGCGCCGGAAGATCTGTCGTTGGTTCGCGGAGATCCTGGTGATCG
TCGACGCTATCTCGACGAGTTGTTGACGTCCCGGATACCCCGAATGGCTGCTGTCCGTGC
GGATTACGACAAAGTTCTGCGTCAGCGCTCAGCCCTACTCAAAACTGCCGGTGCGGCTTT
GCGTCGCGGTTCTCGTGGTGGCGAGTCCGACAACGTCCTCTCCACCCTCGAGGTGTGGGA
CGGGCATCTGGCCGCTCACGGCGCACAATTGTTGGCCGGGCGCCTCGAGTTGGTCCATGA
TCTGGCGCCGCATCTGGCGGAGTCGTATCGTTCCATCGCACCCGAATCCCGGCCGGCGTC
GATTCGATACAAGAGCAGTCTGGGGTCCTCGTTGGATCCCGAATTCACCGATCCTGCAAG
GATTTCCGGTATCGACGACGTTGCATACCTCGAGGAGAGATTCCATCTCGAGTTGGCGCA
GATGAGGTCGAAGGAAATCGATCGCGGAGTGTGTCTGGTCGGTCCGCATCGGGACGACCT
GGAGCTGATTCTCGGCGACAGTCCGGCGAAAGGTTTTGCCAGCCATGGTGAATCGTGGTC
TTTTGCGCTTTCGCTGAGACTGGCAGGTTTTGCTCTGTTGCGCGCGGACGGCAGCGACCC
GGTCCTGATGCTCGACGATGTCTTCGCGGAATTGGACCGTCGTCGCCGTCGTGCGCTCGC
CACCGTTGCCGCCACCGCAGAACAGGTACTGATCACAGCTGCTGTTCCCGAGGACGTACC
GGACGAACTCGAGGCGGCCAAGTTCGGCGTCGAAGCCTCCGATACCGGAGACGGTCGGAT
ATCCCGGATAGTGCCCGTAGGCTCGACAGATCAGGAGGTCGAGTTCGATGACTGAAGACA
GCAGCGCGGCTCCGGAGCCCGAGCTCAAAGGGATCGATCTGGCGCGCCGTGCCCTCGAGG
AGGCACGCGCGACGGCAAAGGCCAACGGCAAGGCCGTCGGGCAGGGGCGATCGTCGCCCA
AATACGGAAGTGGCCGACCGCGTCGACGCAGCGGTTGGTCCGGCCCCGGCCCGGATGCGC
GGGACCCTCAGCCGTTCGGCGCTCTCACTAGCGCTATCTCTAAATCGCGTGGGTGGTCCC
CCAAGGTGTCCGAGGGCACGGTCCTCGGTCGGTGGCCGCAGGTCGTCGGAGAAGACATCT
CCGCGCACGCCGAGCCGATCTCTCTGAAAGAAGGTGTTCTCAGCATCTCCGCCGAGTCGA
CGGCGTGGGCTACCCAGTTGCGCATGATGCAGTCCCAGATTCTGGCCAAGATCGCTGCTG
CCGTCGGTGACGGCGTCGTGAAGACACTGCGGATCACCGGTCCGAGTGCGCCTAGCTGGC
GCAAGGGAGAAAGGCATGTGAAAGGCCGCGGACCTCGCGATACGTACGGCTGAGGAAAAC
TCAACCAGGCCCTGGTTCTACCTATTACTTCGTGTTACAGTTAAAACTCGCTAGTGAGTG
AACTGTGTCACAAGGCTGTCGTTCCCCACCGATCGGCAGGCATGAAGGAGTAGCTAGATG
TCGCAGAAGATATCGACACCCGCTTCGTCGTTCGCCGAGCCGGATCACATCCTGTTGCAG
GCTCGCAATGTCGAGTTCGACTGGTCCGATCTGCCCATGCACTGGATTCCGGGCGATCCG
TTCAGCACACACGTTCTCAACGTGCTTCACCTTCTCCTCCCCGCCGGTGAGGAATGGTTT
GTCGAGACCTTCAAGGAAGCTCTTCCTCTGATCGAGGACGAGAAACTCCGTGAGGACGTC
GTCGGATTCATCGGCCAAGAGGCGATGCACTCCAACGCGCACTCGGGTGTCCTCGTCCAT
CTCAAGGAAAACGGCCTCGATCCGACGCCGTACACCCAGCAGATGGAGTGGGCATTCTCG
AAACTGCTCGGACCGCGCCCGATGACGGGTCTGCGCGCCGAGAATCACCTGGTGGAGCGT
TTGGCGATCATCGCGGCCATCGAACACATCACTGCTTTCCTCGGCGACTGGGTGCTCAAC
GCCAAGGGGCTGGACAAAGCCGGCATGCACCCGACCATGCTTGATCTCCTTCGCTGGCAC
GGCGCCGAAGAAGTCGAACACCGAGCCGTCGCGTACGACGTCATGCGCTACTTCGACAAG
CGTGAGACCCGCCGGATCCGTACCCAGATCCTCGTCACGCCCGCAATCGTGTGGCTGTGG
ATTCGCGGTACCCGGTTCTTGATGCGCAACGATCCCGAGCTTGCCGCTCAGGCTCCCAGC
CGTCGACGCCCCCACCTGTCCGATTTCATCGCGGCCGGAAAGCGTGGCACAGTTCCCACG
TCGTTCGAGCTGGTCAAGCGGATGTCGACGTACTTCAGCAAGTCCTATCACCCCAGTAAC
GAGGGCTCGACCGCCCAGGCGGTGCAGTACCTGGCGTCGTCACCCGCAGCTCAGGCGGCT
GCACGGTGATTTCACTCTCGAGGGTCAAGGACGTCATCTCCGGGCACGACGGGTTGCCGC
GTTTTCCGGCGCCACCCGATTTGTCCGGAAAGAACCGTCCCGACCGTGCCATGCGCATCA
CGGAGTTGTTGGCGGACAAGTACCTTCGGGTGTTGACGGCCTACGACTACAACCCCGAGA
TCGCTGGCCACAACCCCGACACGGCCATGAACATGGTGGTCAGTACGCGTGAGGTGGTGG
CGACTGACGAGAACGTCGTTCGCCTGCGCTTCGAATCCGCGGACGGCTCACCGATTCCGC
CGTGGCATCCGGGTTCGCACCTGGACTTCCATCTACCTTCGGGTCTGCGGCGTCAGTATT
CGCTGTGCGGCGACCCTGCCGATCGCACGGGGTACAGCGTCGCGGTGCGCCGGATCCCCG
ACGGCGGTGGCGGTTCCATCGAGATGCACGCTCTCCAGCCCGGTGAGCACGTCACGGTAC
GCGGACCACGCAACGGCTTCCCGTTTGTCGGAGAAGGCAGCGCGTTGTTCGTCGCCGGCG
GCATCGGTATCACGCCGATCATCGCAATGGTCCGTGCGGCAAGAGAATTGGGGATGGACT
GGTACTTCGTGTACTCGGGCCGCTCTCGTGAATCCATGCCGTTCCTCGACGAGATCGCAA
CCTGGGAACCCGAGCGTGTCTTCGTGCGCCCGGACGACGAGTTCGGATTGCCCACCACCA
CAGACCTTCTCGGACGAGCGCCGGTCGGCGGCGCCGTGTACTGCTGTGGCCCGACGCCGA
TGCTCGATGCCGTCCGCCGCGGTTTCCGCGATACACCCTCCACCGCTTTGCATTTCGAGC
GGTTCGGGGCTCCGCCGGTGATCGACGGCAAGGAATTCGAAGTGCAGCTTGTCAATTCGG
GACAGGTGCTCACCGTGCCCGCCGACGAGTCCGCGCTCGACGTCATCAAGAAGACATTGC
CCGGTGTCGGGTACTCGTGTCAGCAGGGTTTCTGCGGAACCTGTCGTGTGAAGGTGCTCG
CGGGTAAACCCGATCACCGCGAAAGGCGTCTGACCGACACCGAACAGGAAACGGAGATGC
TCATCTGCGTATCCCGTTCCGACGGTGGACGTCTCGTTCTCGATCTCTAGATATTTCCCG
ACTCCGAAGGGTTCGACAATGTCGAAGCACTCTCCTGTCCATGCCGTGACCGCGCGTCGC
GTGACCAACGGTTCCGTCAGCCTGGCCGTGTTCGAGCAGGGCAAGGCGGACGGCGAGACC
ATCGTCCTGGTGCATGGTTGGCCCGACACCCATGAATTGTGGAACCGCATCGTGCCTTTG
CTGGCAGACGACTTCCGCGTCGTCAGCTACGACAGCCGCGGGGCCGGTGAGAGCACGATC
CCCTCAAGGGTGCAGGACTACCAACTGAGCGCACTGGCCGGCGATCTTTTTGCCGTCATC
GACGCGGTCAGCCCGGGCAAGCCGGTGCACGTCCTCGCGCACGACTGGGGATCCGTCGAA
ACGTGGGAAGCGGTCTGCGAGCCGGGTGCCGAAGAGAAGATCGCGTCGTTCTCATCCATC
TCGGGTCCGAATCTCGATCATCTCGGTAAGTGGATCCGGGCGAGCGCGTCCAAGCGTCGT
TTCCTCGGCCCGGCGGCGCAGGGAATTGCGTCGGCCTACACCGTTCTGTTCCAGATTCCC
GGGCTGTGCACCCTTCCGTTGCGTCTGTGGTTCTCCAAGCACTGGCCGGCATTTCTGGGC
TTCTTCGACGGTCTGGACCCCCGTGTGGTCAACACCGCGCCCACCATCGCCGACGACATG
GTGAACGGACTCAAGCTTTATCGCGCGAACATCCGGCCGTCGCTCGGCAAGCCGCGGGAT
CGGTACACGGACGTGCCTGTTCAGCTCATTCTGAACAAGTACGACAAAGCCGTTCGTCCG
GTGGGATACGAAGACACCGAAAAATGGGTCTCCGACCTGCAGCGACGTGAAATTGCCGCG
GGACACTGGTCGCCGTTTTCACATCCGGGTGAGGTTGCCGAACATGCGCGGGCATTTATC
GCGAGCCTGAGAGAGCGTCGCTCGGAGAAGCAAAGTTCCTAGCGTTTCACCTTCCGGGGA
TCGTAAAAATTCGTCTGCGGCGCAGCCAGGGGTGTCATTGGCCGCTTCTAGTCGGTGCTT
ACCAGTAAGATGGTCAACGGTAACTAGCGGCAACATTCTCGAACCCGCTCCGACGACACC
CGCAAGGGCTTGCTGACGGCTGCGCTCGAGTATTGACGGAGAAGGAGAGCTACCCACCCG
TGGCTGCCCAGAAGTCAGATACAAGCACTTCCAGCAAGGACTACAACGCGTCGTCCATCA
CCGTCCTCGAAGGACTCGAGGCGGTACGTAAGCGTCCAGGCATGTACATCGGTTCCACCG
GTGAACGCGGTCTGCACCACCTCATTTGGGAGGTCGTCGACAACTCGGTCGACGAGGCGA
TGGCCGGACACGCCACCAAGGTCGAGGTCACCCTCCTCGAAGACGGCGGAATCCGCGTCA
TCGACGACGGCCGTGGCATCCCGGTCGGCATGCACGCCTCCGGAGTCCCCACCGTCGAGG
TCGTGCTGACCCAGCTGCACGCCGGCGGCAAGTTCGACTCCGACTCCTACGCCGTCTCCG
GTGGTCTGCACGGCGTCGGCATCTCGGTGGTCAACGCGCTCTCGACCCGGCTCGACGTCG
ACATCAAGGTCGACGGCTACCGGTGGCAGCAGACGTACACCGATTCCAAGCCGGGAGAGC
TCGTACAGGGCGACCCGACGAAGGAGACCGGCACCACCGTCAGTTTCTGGGCTGATCCCG
AGATCTTCGAGACCACCCGCTACAACTTCGAGACCGTTGCGCGTCGTCTGCAGGAAATGG
CCTTCCTCAACAAGGGCCTGACCATCACGCTGACCGACGAGCGCGCCGAGGTCATCGACG
ACGAAGCTGCCGAGGTGGCCGAGGCTCCCAAGTCTGCTGCCGAAGAAGCCGAAGAAGCTG
CTCAGGCAGCGCCGCGTAAGTCCAAGACCCGTATCTACCACTACCCCGGTGGACTCGAGG
ACTACGTCCGGCACATCAACAAGAGCAAGACCCCGATCCACAACTCGGTCGTCGGATTCA
CCGCCAAGGGCACCGGCCACGAGCTCGAGGTCGCAATGCAGTGGAACTCCGGCTACTCGG
AGTCCGTGCACACCTTCGCCAACACGATCAACACCCACGAGGGTGGTACCCACGAAGAGG
GCTTCCGCGCCGCACTGACCGCAACGGTCAACAAGTACGCGCTCGAAAAGAAGCTGCTCA
AGGACAAAGATCCCAAGCTCACCGGTGACGACATCCGTGAAGGACTCGCGGCCATCATCT
CGGTGAAGGTCGGTGAACCCCAGTTCGAGGGTCAGACCAAGACCAAGCTCGGCAATACCG
AGGTCAAGTCCTTCGTGCAGAAGGCGTGCAACGAGCACCTCGCGCACTGGTTCGAGGCGA
ACCCCGCCGACGCGAAAACCATTGTGAACAAGGCTGTTTCGTCGGCGCAGGCCCGCGTCG
CCGCACGTAAGGCGCGTGAGCTGGTCCGCCGTAAGAGTGCGACCGACCTCGGTGGCCTGC
CAGGCAAGCTCGCCGATTGCCGCTCCAACGATCCGGAGAAGTCCGAGATCTACATCGTGG
AGGGCGACTCCGCAGGCGGCTCGGCCAAGTCCGGCCGAGACTCGATGTACCAGGCGATCC
TCCCGCTTCGCGGAAAGATCATCAACGTCGAGAAGGCGCGTATCGATCGCGTCCTCAAGA
ACACCGAAGTCCAGTCGATCATCACCGCGTTCGGCACGGGCATCCACGACGAGTTCGACA
TCGCCAAGCTGCGCTATCACAAGATCGTGCTCATGGCCGACGCCGACGTCGACGGTCAGC
ACATCGCAACGCTGCTGCTCACGCTGCTGTTCCGCTTCATGCGGCCGCTCGTCGAGCACG
GCAAGGTCTACCTCGCGCAGCCGCCGCTGTACAAGCTCAAGTGGCAGAAGGGTGCGCAGC
CGGAATTCGCGTACTCCGACCGCGAGCGCGACGCGATGGTCAAGGCCGGCCTCGAGTCCG
GCAAGAAGATCAACAAGGACGACGGCATCCAGCGCTACAAAGGCCTCGGCGAGATGAACG
CCAAGGAGCTGTGGGAAACCACGATGGACCCGACGGTGCGCGTTCTGCGTCTCGTCACGC
TCGACGACGCGGCTGCTGCCGACGAGCTGTTCAGCGTGCTGATGGGCGAAGACGTCGAAG
CACGACGCAGCTTCATCACCCGCAATGCCCGGGACGTTCGTTTCCTCGACGTGTAGGCCT
GCGGCCCTGTGAGCGGTTGAGGAGTCCCCGGACTCCTTTTCCGCGCACAGGGGCTTGCCC
CCTCTTTTAAGAAAGTGAGCTCATGACCGACACCACGTTGCCACCGGACGGTCCGCAACA
CGACCGGATCGAACCGGTCGACATCCAGCAGGAAATGCAGAACAGCTACATCGACTACGC
CATGAGCGTCATCGTCGGTCGCGCTCTGCCGGATGTCCGCGACGGACTCAAGCCGGTGCA
CCGCCGCGTGCTCTACGCGATGTACGACAACGGATATCGCCCCGACCGCGGATACGTGAA
GTCTGCCCGACCGGTCGCCGAGACCATGGGTAACTACCACCCCCACGGCGACTCCTCGAT
CTACGACACGTTGGTCCGTATGGCCCAGCCGTGGTCGCTGCGTTACCCGCTCGTCGACGG
TCAGGGAAACTTCGGATCCCGCGGCAACGACGGCGCAGCCGCCATGCGTTACACCGAGTG
CAGGCTCACGCCGCTCGCGATGGAAATGCTGCGCGAAATCGACCACGAGACAGTCGATTT
CACCCCGAACTACGACGGCAAGACGCAGGAACCGACGGTTCTGCCCAGCCGAATCCCGAA
CCTTCTGATCAACGGTTCCAACGGCATCGCCGTCGGTATGGCCACCAACATTCCGCCGCA
CAACCTGCGTGAAGTTGCCGAGGCCATCTACTGGGCGCTCGAGAACTTCGAGGCGGACGA
GGAAGCCACCCTCGCGGCCGTCATGGAGCGCATCAAGGGACCCGACTTCCCGACGCACGG
GCTCATCGTCGGTGGACAGGGCATCCAGGATGCCTACACCACCGGCCGTGGCTCCGTCCG
TATGCGCGGCGTCGTCGAGATCGAAGAAGATGCCAAGGGCCGCACCACGATCGTCATCAC
CGAGCTGCCCTACCAGGTCAACCCGGACAACCTGATCACCTCCATCGCGGAGCAGGTTCG
TGACGCCAAGATCGGTGGCATCTCCGACATCCACGACGAGTCCTCGGACCGCGTCGGCAT
GCGCATCGTCGTCACCGTCAAGCGTGACGCCGTTGCCAAGGTCGTGCTGAACAACCTTTA
CAAGCACACCCAGCTGCAGACCAGCTTCGGCTGCAACATGCTCTCCATCGTCGACGGAGT
GCCGCGCACGCTGCGCCTCGACCAGATGATCCGTCTGTACACGGCGCATCAGCTCGAGGT
CATCGTTCGTCGTACCAGGTACCTGCTTCGCAAGGCACAGGAGCGCGCCCACATCCTGCG
CGGTCTGGTCAAGGCCCTCGACGCTCTGGACGAGGTCATCGCCTTGATCCGTGCGTCGCA
GACCGTCGACATCGCTCGCGCCGGATTGATGGAACTCCTCGACGTCGACGAGATCCAGGC
CGACGCCATCCTCGGCATGCAGCTGCGTCGTCTGGCCGCCCTCGAGCGTCAGAAGATCGT
CGACGAGTTGGCCGAGATCGAACTCGAAATCGCGGACCTCGAAGACATTCTGGCTCGCCC
GGAGCGTCAGCGCGCGATCGTTCGTGACGAGCTCAAGGAAATCGTCGACAAGTACGGCGA
CGACCGTCGTACCCGCATCATCGCCGCCGACGGAGACGTCAACGACGAGGATCTGATCGC
CCGCGAAGACGTCGTCGTCACGATCACCGAGACCGGTTACGCCAAGCGCACCAAGACCGA
CCTGTACCGCTCGCAGAAGCGCGGCGGCAAGGGTGTTCAGGGTGCCGGCCTCAAGCAGGA
CGACATCGTCTCGCACTTCTTCGTCACGTCGACGCACGACTGGCTGCTGTTCTTCACCAC
GAAGGGCCGCGTCTACCGCGCCAAGGCTTACGAACTGCCCGAGGCGAGCCGTACAGCTCG
CGGTCAGCACGTTGCCAACCTGCTGGCATTCCAGCCGGACGAGCGCATCCAGTCCGTCAT
CCAGATCAAGACGTACGAAGACGCGCCATACCTGGTGCTCGCCACACGCAACGGTCTGGT
CAAGAAGTCCAAGCTCACCGACTTCGACTCCAACCGCAGCGGTGGCATCGTCGCCATCAA
CCTGCGCGGTGAAGACGAACTGGTCGGCGCTGTCCTCTGCTCCGCCGAAGACGACCTGCT
TCTCGTCTCGGCACAGGGCCAGTCGATCCGCTTCTCAGCCACCGACGAGGCACTGCGTCC
GATGGGCCGCGCCACTTCCGGTGTCCAGGGCATGCGTTTCAACGGTGACGACGAGCTGCT
CTCGCTCAACGTCGTTCGTGAAGGAACATTCCTCCTGGTCGCCACGTCGGGCGGTTACTC
CAAGCGAACTGGCATGGAGGACTACCCGGTGCAGGGTCGCGGCGGCAAGGGCGTGCTCAC
GATTCAGTACGACAAGAAACGTGGCACTCTGGTCGGTGCGCTCATCGTCGACGACGACGA
CGAGCTGTACGCGATCACCTCGGGCGGCGGCGTCATCAGGACGGCTGCCAAGCAGGTTCG
TAAGGCGGGACGCCAGACCAAGGGCGTGCGTCTGATGAACCTCGGCGAAGGCGACACACT
GCTCGCGATTGCGCGCAACGCCGACGAGCCCGAAGAGCTCGCTGCAGAGACCACCGACAA
CGCAGACAATGCCGATGGAGCTAAGGAGTCCTAGTGAGCACTCCCAACCAGCCGGGCAGT
GACCAGAAGAGCGAAAGCACTTCAGGTTCGACGCCACCGAAGCCGGAGCAGGCAACTGCT
CCGGCGGGGCCGCAGACCTCGAAACCTGCAGCTCCAGCGGACGGCGGACCCAAAGCTTCC
GAGGTGGCTCCGGCGCCCAAGGCACCGGAGCCGCCTCGCGGCCCGTCGGCTCAGAAGCCG
GCGGGTGGGGCTTCCGACGCCGCGGGTGCGGCCAAGGGTCAAGCTCCTTCCGCTCCTTCA
GTGGCTCCGGCTGCGCCGGTAACTCCGGCAAAGGGTGACGGTCAGGCTCCGCCGCAACCG
GTTGCCAATCAGGCTCGTGGCAGCCAGGCGCCGCCGTGGCAACGCGGACCCCAGCCGTCG
GGTCAGCCGCAGGGGCAGCCAGCTCAGAACCCCGCTGCTCAGAACCCGGCGTCCAAGGCC
CCGGCGTCGAAGGCCCAGCCACCGCAGAATCAGGCTCCGCAAAGTCAGCCGCAGACCAAC
ATCACGCGCCCAGCCGGCGCTGGTGCTCCTGCGGGTCGACCGGCAGCTCCTGCCGGGGGT
AAGCCGCCTGCGGGTCCGCAGCGTCCTGCAGCGGCCGGCCCGGCGCAGGGTGGTCCGGTG
CAGGGTGGTCCGGCCAAAAACCCCGCGCAGGGTGGTGCGCCGAAGGGACAGCCACAGGCG
GGTCGCCCCGCTGCCGGTGCACAGACGGGTCGTCCTGCCGGCAACCCGTCGGCACGTCCC
GTCGTGACAGGAACGGCGGCTGCCGCAGCTTCCGGTGGCGTCGCCGGCGCGGCAGCAGCC
AAGGCTGTTGCACCCTCGGGCGCAAATCCCAAGGCTGCAAACGCCACGGTCGCCAATCCC
ACGGTCGCTAATCCGAAAGCAAAAGCCGCCGCGATCGACGGGCCGACTCGGCACATCGAT
CGCAAGGATCTACCGAAGGACATGCCTGACCTCTCCGAGGCCAAGCATCCGTTGCCTGCT
GCGGTGAAGGGTGAGAAAACTCACGCCGTATCGGCTTCGGTCGTGGACGGTGCGCCACTG
CGCGCAACGGTCCAGATCCGTCGTATCGACCCGTGGTCCACGCTCAAGATCACATCCGTG
ATCTCGGTGTCGCTGTTCTTCGTGTGGATGGTGGCCGTCGGACTGCTCTACGTCGTTCTC
GACGGCATGGGCGTCTGGGATCGCCTGAACAACGCGTTCACCGACATCGTTGCCGATGGC
GGCTCCGACGGTCTGGTGACGGCCGGCCAGGTGTTCGGCTACGCCGCGCTGATCGGCATC
GCGAACATGGTGCTTTTCACGGCACTCGTCACGATCGGATCGTTCATCTACAACCTCTGC
AGCGACCTGGTTGGCGGCGTAGAGGTAACTCTCGCCGACCGCGACTGACCTGCGAAAACA
TTGCTCCGCCGGGCCCGTTTTGGTGTCAGCGGCCCGGTGGGGTAATCTTTGGAATCGGTT
CAGGGGCCTATAGCTCAGGTGGTTAGAGCGCTTTACTGATAATGAAGAGGTCGGAGGTTC
AAGTCCTCCTAGGCCCACTCCCATGTGCCGAAGAAGGGTTGCTGGAATGAAGGTTTTCCT
GCTTGTCGGGGCCGGAATTCTGGTAGCTCTCGGGGTCACCAAGCTGATCAAAAGTCAGCG
CGGAGACAAGGTTTGGCACGATTTGGAAACAGGATAGAACCTAGGTACTCTGACTCCGGT
CAGAAAACCGAACGGGGCCTTAGCTCAGTTGGTAGAGCGCTGCCTTTGCAAGGCAGATGT
CAGGAGTTCGAATCTCCTAGGCTCCACAGTAAGAAAACACCCTCCCGGGATCCGGGAGGG
TGTTTTTGTATCTCCACCCACCGTTTGTCGACCCACCGACGGTCTCGTGGCCCTCCCGCT
TTTGAGCGAACGGCACTTTCGGCGCACTGAAGGCGATGAACATGCCGTTCGCTCGGAGTG
GGGTGGCCAGAACCGCGCCCACTATGGACCGTTCGTCCCGAATTCTCCGGAAAGTCTAGT
GGTCATAACCAGCCGGGCGTAGCGTGAGGAGAACCCAATTTCAGGAGGTTCGTAGTGCTT
CACAACGACATTCCCAGCCACGGTGAAATTGCCGCACTCGCGGAGGTGGAGGGGCCCACC
TGCATCACCATCGTTACTCCGACTGAAGATGCGCCGCAGGATTACGACAAAGCGCGCATA
GCCTTCAAGGACCAGGTCCGCTCGGCACTCGCATCGGTGGAGGATCCGGCCGAGCGCAAG
CAGTTCGAGGCCGAATACGCAGAGCTCGACGACGACGACGATTTCTGGCGCTTCCAGTCG
CGCTCATTGGTCACGTACGCGACGCCGGAGCGTCTGGTGACCTTCCGCCTCCCCAACCGT
CTGCAGGCGCTCGAAACGGTCAGCGATCGGTTTCATCTCAAGCCACTGCTCCGTTCGGTG
ACGTTCCCCCAGACGGCGTTTGTTCTCGCTCTGGCAGAGGGTTCGGTGCGCCTGATCGAG
ATCGCTGCCGATCAGCCGGCCGACGAGGTCCGTGTTCAGGGAATGCCGAAGAATGCTGCG
GATCACGCGGGCAAGTCGTCGATCAACAGCCGAACCGAAGCGGGTCGGCTCTCGGGTTCG
GACAGCCGAAAGTTGCGCGTCAATCAGTACGCCCGCGCAGTCGATCACGAGGTCCGCGGT
GTGCTCGCCGGCCGTGACGTCCCCTTGATTCTGGCCGCTGCGGAACCCATCGCGTCGGTG
TATCGCTCCGTGAATTCGTACCGCCACCTGGTCGACAAAACCGTCGAGGGAAACCCCGAA
GCCTTGTCGACGCAGGAAGTGGCGGACGGTTCGCGTCCGGCGCTCGACGACTTCCATGCC
GAGCAGCTGGCGGCGGTGCGGGACACCTTCAATGTGCGCACGGAACAAGGTCGCACTCAG
ACGGACGTCGCCGACGTGGCAACAGCCGCGACGTACGGACAGGTCGACACCGTTTTCATC
GACATAGATTCCGTCGTACCCGGAAGTCTCGATCCCCAGACGGGCGCTCTCACGACCGGT
GAGTCGACTAACGGAAGCACCTACGGGGTCGTCGACGAGATCGCTCGTCGTGCGCTCCTG
ACGGGTGCGCGGGTGCTCGCTGTTCGCGCGGAGGACATTCCGGGCGGCGGCGCAGTTGCC
GCGATTTTGCGCTTCGCCCCGTAAACAGACTGGACGCGTGTGCGCCTCGTGACCTGATTC
GGGCACGGGGCGCATACGATTCCGGCATGAAACGTGTGTGGGAACGGCTGCGCCTCTATT
GCAAGACGCTGCACCCGGTCGGGCTTGCCTTTGCTCTGGTCTTCTTCACCTGGTCGATGA
GTCCGTCCCTGTTGCCGCGCGCGTGGTACCTGCAGGGCGTTGCGACGGGCATCTCGCTCG
CCATGGGATACGGCGTCGGCGTGACGGTTGCCTGGATGATCCGCAAGTGCGGCGTCGAAC
CGCAGTGGTCGGATCGCACCAAGAAGATCGGCTGGCGAATCCTGTTGGTCGCGGCCGTCA
TTCTGGTGCCGACGTTCTTGGTCCTCGGTTCGTGGTGGCAGCAGATCGTTCGCGATCTCG
TGGAAGCTCCACGCACCAATCAAGCGAATTATCTTCTGGTGCTGATGATTTCGCTCGGAA
TCTGGTTCATCCTGCTCGAGGCAGGCCGTGGTCTTCGGTTCACCACCAACAAGCTCACCG
CCGTCGCACTACGGTTCGTTCCCCTCGAGGCGGCGAAGGTCGGCAGCTTGATCGTCATCT
TCGCCCTCGGCATCTTCATCGTGAACGGTGCGCTGTACAACGGGCTGATCGCCTTCGCGA
ACTGGAGTTTCTCCGGTGCGGATCACGAAACACCGGACGGCATCGAACAGCCCATGATTG
CAGAGCGCAGCGGTTCGCCGATGTCCGCCGAGGCTTGGGATTCTCTCGGCCAGGAGGGGC
GCACCTTCATGGGTAGCGGTCCCACCGCAGCCGAGATCTCTGCATTGACCGGACGTGAAG
CGAAGCAACCGATCCGGGTGTATGCCGGACGTGAATCCTCGGACTCGATCAACGGTGTCG
CACAGCGGGTCGTCGACGAGTTGGAGCGCACCGGCGGATTCGACCGCGGAACTCTCGCAG
TTGTCACGACCACCGGTCGCGGTTGGGTGAACGAGGACGTCGCGTCGGCGTTCGAGTACG
TCGAGGGCGGGGACACGGCGATCGCGTCGATGCAGTACTCGTTCCTTCCGAGTCCGTTGG
CCTTCATCGCCGACCGTGAGACGCCGATGATCGCCGGCCGCGCGCTGTTCAACGCGGTCT
ACGCCAAGTGGATCGACTTGCCCGTTGAGACGCGACCCGAACTGGTTGTCTTCGGTGAGA
GCCTCGGCTCCTACGGTGGCCAGGCCGCATTCGCCGGCGCCCAGGACATGATGACGCGCG
TCGACGGCGCACTGTGGGTCGGAACCCCCAACTTCACTGCTCAGTGGCAGGAAATCACGG
ACAGTCGTGACTCGGGCTCACCGGAGATTCTGCCGGTGATCGACGGTGGCCAGGCAATTC
GGTTTGCCGGTGATCCGGAAGATCTGGAGCTGAAGTCGGACTGGGACGACGATCGCATCG
TGTACTGGCAGCACGCCAGCGACCCGATCACGTGGTGGTCCTTCGACCTGCTGCTCAACA
AGCCGGATTGGCTCAAGGAACCGCTGGGTCGCGACGTGGATCCGGGAATGACATGGGTTC
CTCTCGTGACCTTCTGGCAGGTAACCCTCGACATGGTCTTCTCGGCTGACGTCCCGTCCG
GGCACGGTCACAATTACGGCGAGGATGCAGCGGACATGTGGGCCAAGATCCTGCACCCCG
AGGCCTGGACCTCTGCTGATACCGACAAGCTTCGTGCGCTGCTGACCACCAATCTGGAGC
CCACGAAGTAGTAGTAAACGGTTGTAATACAGCCCTTTAAGGCGAAAACCTCACGAAAAA
GTGTTACGTGAGGTATGTGTTACTCTGCGTTCGCTGTGTGCCAAGCCACAGCGCAAGCGA
ACGTGGGGAGATCGAAACGTGAAGAGCAGAGCATGGTGGGCGGCCGGGGTCTCCGTCGCA
GCACTGGTCATGGGTGCTGTGACGGCCCCCGCCGCAATGGCTGAACCGGCGGATTTCTAC
ACGCCGCCGTCCGAGCTTCCGGCAGGTGCCAACGGAGATCTCATCAAGAGTGAGCCGTCA
CCACTGCTGCTGAGCGTGCCCGGATCGAATGGTGCATGGCCAGCAACCGCCACCAAGATC
ATGTACCGAAGCGAGGACGCCAAGGGTGCCCCCGTTGCCGTGACGGGCACCTATCTCGAA
CCGTCGAATCCGTGGACCGGGCAGGGGGCGCGTCCACTGGTTGCCGCAGCGGTGGGAACG
CACGGACAGGGCGATCAGTGCGCACCGTCCAAGCTGTTCAACACCGGCATCGAGTACCAG
TTCCCGACGGACGTCATGGTCGGCTACGAGTCCATCTGGGTGAACACGTTGCTGCTCAAC
GGCATTGCCGTCGTAGTCACCGATTACGAGGGGCTCGGGACTCCGGGCGATCACACCTAC
GTCAACCGTGAAGCCGAAGCACACGCGGTTCTGGACTCGGTGCGCGCCGCGCAGCAGCTC
CCGAACACGAGCATTCCCGCCGACGGCCCCGTCGGACTGTGGGGTTACTCGCAAGGTGGT
GGAGCTGCCGCTGCCGCAACGGAATTGAAGCCGTCGTACGCTCCGGAGCTTGATCTCAAG
GGTACCTACGCAGGTGCACCGCCCGCCGATCTGGCGGCGACGCTGCAGCAGGTCGACGGC
ACGTTCCTCACCGGAGTGATCGGATACGCGCTCAACGGGATCCTTGCCCAGTACCCCGAG
GTTCAGCCGCTGCTCGACGCCGAGATCAACGATCGCGGCCGACAGATGTTGGCCGCCACC
AAGAACCAGTGCGTCGCCGAAAGTGGATTGCAGTTCGGCTTCCAGCAGTCGTCGAGCTTC
ACCAATTCCGGTGAATCACTCTCCGCAGTTCTGGCGCGTCTACCCATGGCGCAGGCAATC
CTCGACGAGCAGAAGATCGGCAAGCTGACGCCGGAGTCGCCCGTGCTCATTCAGCATGGC
CGCTCCGATGACATCGTTCCGTTCGGTCAGGGACAGCAACTGGCGCGAGACTGGTGCGGC
AAGGGTGCGACGGTGCAGTTCTCCGTCAACGAACTGCCCCCGATCATTCCGGGCATGGCA
ATCAATCATGCAACGCCGTACCTGGTGGGTACCCCCGAATCCGTCGGGTACATGATCGAT
CGCTTCAACAACGTCCCAGCACCGTCCAACTGCTGAACGTGAACATCGAAAAGCCCCGGA
ACACAATCTGTTCCGGGGCTTTTCGTGTGTCGACTAAGCGGTCTTCTCGGCCGAGTTCTC
CTCGAGGCGAGGGGGTGCGGAAGCGACCGGCGGATGCTCGCGTCGGCGGCTCTTGAAGAA
CACCGCGCCACCGATCACCGCAACACCGGCGATGACGAACACGGCGACGCGCTTGCGGCC
GCGAGGCTTCTCGGTGCGTTCCGCGGACTTCGTGGGGATAGCCTTTGCGCGCTCGACGCC
CTTCTTGGCGAGGACTTTGCCCTGACGGCCCAGGAACAACCCGACCTGCCCAGCGCCGCG
AGCGACCGACGTCGCGACCACCGCGGCGATACGGCGAGCGTTGTCGGCTGCCTCGGACTC
CTTGATGCGAGCCGCTGTCTCTTCGAGGTAGGCGGCAGTCTCGTCGAAGGTGTCCTCAAC
GCGGGCGCGCGCGTGATCGAAGGTGTCGGGCAACTGCGTGCTGAGGGACTCGGTCACTCG
TGTCATGACTTCACTTTGCCACAAGGGCTGTACCGGGGTAGGTCGGTCGCAGATCGGACT
TACGATGGATGAATGTCGACCTCCCCTGCACGGTCCCGTCGAAGCCCAGGCCGACCTGCG
ATTACGTCGACGGACGAGATTCTCGATGCAGCGGAACGGGTGGGTTTGGACCGCCTGACG
CGGGCGGAGGTCGCACAGGTCCTGGGCGTTTCCGCTGCGACGATTCGCCATCACGTCGAC
TCGACCGACCGTCTGTACTCGTTGGCGTGTGCGAGAGCTTTCGGACGTCTGCAGTTGGAT
TCGGATTCGAAGTCCTGGCAGGACTACCTTCGGACGTTAGGTCAGCGCTTCGCTGAACTC
GTGACTGCCACGCCTGGGCTCGAGGACTACGTGCTTCGAGGGCCTTACGAAGAGCGCACT
CTGGAGCAGTTCGAGCGAATCATGAATGAGGTACTTCTACGGAAGCCTGAATTCGACCGT
GCAACAGCACATTTGCTCGGCTCTCGGACACTGATCATTTCGGCGGCACTGCATACACCG
GCGCGCAATCGTTACCCGGATTCGCAGTATCCGAAGCCTGAGACTCTCTCGGCTGTTGTT
TCCTGGACGCTCGACGCCTTCCTTGTCGGTGCCGAAAAGATGATCGATTCCGGCCTCGTT
CCTACGGTCGTTCCAACTCCCGACGCTTCTTGGACTCACATTTCGGATCACTGATGCCCT
TCCTGGACAGGAAGGTAAGGCAAACCACATTAATTATTGCTACTGTGGCAATTATGAATA
GACACAGGTGGAGGCCAAGATTCCTCGGCGCGGCCGGGGCCGCGTTAGTGCTCGCGCTCG
CTGGATGTTCGTCATCGAACACGAACCCGGACGCTGACGGAAGTCCCGCAGCGAGCGGAA
GCTATCCGGTGACCGTGAGCACGGAATCCGGAGACGTGATCATCGAGTCGGCACCTGAAC
GGATCGTGACCTTGGGGAACCCGGCGTTCGAGAACGTCGTGACGCTGGGATCGCACCCCG
TGGCCGCGAGCGTGACCAACATCGACAAGCTTCCCTATCTGGCGGACTACGTGGGAAATG
AGGCGCTCGACGAGTCCTTGGCTGACATCTATGCAGGACAAGTGAATTTCGAGCGGATGC
TTGCGGTCGAACCGGATCTCATCATCGCGCCTGCCTGGCCGGTTTTCACCGAGCCCGCCA
CGTTGGAGCGGCTCCGAACGATCGCTCCCACTTTGATATTCGACATGCAGGACGCAGACA
ACGATTGGAGAGTCGGCGTTCAGCAGGTCGCGGATGCGTTGGGCAAATCCGAGCAGGGTG
GCGAGTTGATCACCTCGGCAGTCGACGGATTTACGGGTGTGGCTGAGTCGAACCCAGGAC
TTGCGAAGCGGCCGTACTCATTCGGGCTCTACTACAAGGAGCAGATTTCGTTGGGATCGG
GCGGAAACATACTGCGCCTCTTCGGAATGAAGCCGGCGGAGGACCAAGCTGCGGTGGAAT
CGACAGGAACTCCGGTGACGTATTCGGGTGAGACTGCGGGTGACGTCGACGGTGAAGCGG
TACTTCTGATGCCGTCACCACGGGATTCCATCGCGAACCTCGAACAATCGCCTTTCTGGG
AGTTGAATCTGAAATCCCGCGTCGTATGGCTCAGTGATGCGCAGGGTGAGGCGATCAACA
ATGCGGGTGTACTTGGAAAGACGTGGCTGCCGGGAAACCTGGGTACCGCGTTGGGACAGT
TGGGTTAGTCGAGCGTGGACAGGGCGAGAGAATCCCGGTTACCTGCGGGCATGGTCATGA
CCGTTGCCTCGATTGCCGAGGTTGAACAGCGAACGGACGACACCGTTCGAGTTGTGTTGC
AGTCGAGCGAGTTCGGAAACCTGAGCGTTCGTGGGGCGGCGCCGGTGTTCAAGTTGTTCG
TGCCTCGGGAGCCGGCGGACGAGATGATGCTCCCCACCTTGGGGTCGGACAAACTCGCGG
TTCCCAGTTGGGAGGCCGACCCCCGGCGTCCGATCGGGCGTTCCTACACAGCAATCGATT
TCAATCCTGGCGATCGAAGGATCACGTTCGATGTCATGGATCTTGGGAAGCCGGGTTGGT
GGCTCAACCGGACGGGCGTAGGCAGTCGCGTTGGGGTGATCGGATTCAAACACGAACTCG
TCCTTGTTCCGGGCGTCACTGACGTCGTTGCAGTCGGCGACAGATCTGCGCGCCCTGCTG
TCGGATCCTTGACGAATCTCGCCGAACAAGTCCGAATACACAGTTTCACGGGTCCGTCAG
GCGAGCACGGATTCCCTGATATCGAGTGGGTGGACATAGTCGATCGGACCAAGGCGCAGA
CAGAATCGACAATGTTGTGGATCGGCGGAGAGAAAAGCTGTGTCGCCCGCTTGCGCAACC
AAGCGATCGAAAACGACCTACCGCCGTCCCGGATTGTCGCATTGCCGTACTGGTCGGCGG
GGCGAACGCGCGACGAGTTCGATCATGCTCTGTACCGGCTGTACCAACGCGCAGCTGCGG
ACGGAATCGACATTTCCGATCCGGTCGTTGCCGCCGACATCGAACTGCAGTGACGCATGC
CCCGTCGCACGGAATTGGCAGGCTCACATCCACTAGAACGCCGGCAATGGCACGATGGTG
GTGTGACTTCAACTCATCAGACCGCAACCGCAACGCTGCACACGAACCGCGGCGACATCA
AGATCGCTCTGTTCGGCAACCATGCGCCGAAGACCGTCGAGAACTTCGTCGGCCTCGCCG
ACGGCTCGAAGGAGTACACCACCGCAAACGCCGCCGGCACCAAGACCGGCCCGTTCTACG
ACGGTGCCATCTTCCACCGCGTCATCGACGGCTTCATGATCCAGGGTGGCGACCCCACCG
GAACCGGCACCGGCGGCCCGGGCTACAAGTTCGGTGACGAGTTCCACCCGGAACTGCAGT
TCGACCGCTCCTACCTGCTGGCCATGGCCAACGCAGGCCCGGGAACCAACGGCTCGCAGT
TCTTCATCACCACCGGCCCGACGCCGCACCTGAACCGTCGCCACACCATCTTCGGTGAGG
TTCTCGACGACGATTCCAAGAAGGTTGTCGACGCTATCTCCTCCACCGCCGTCGATCGTG
GCGATCGTCCGGTCGAGCCCGTCGTGATCAACAGCATCACCATCTCCTGAACAGGTAAAA
CAAGCAGATGACGAACCCCGGTTGGGGCGGCGGTGCGAGTGAGGGCATCCCGCCCCAACC
GCGGTGCGTCCGCCATCCAGATCGACTCACCGCACTTTCCTGCAATCGTTGTGGACGTCC
GGCGTGCCCGGACTGCCTCCGCGAGGCGGCGGTGGGATACCAATGTGTTGACTGTGTAGC
TGCCGGCCAACGCGATGTCCGCCCCGTTCGGGGCGTCGCCGGAAACACCGTGAGCCCCGC
CCGTGCGATCCCGATCGTGACGTACACCTTGATGGGGCTCAACGTCCTGGCGTTCCTCGC
CACCTTCGCGCAGTCGCGAAGCATCATGAACAATCAGGTCGGCTCGTCGATCTTCGCGAA
CTGGGCACTCAATCCGGGTCTGGTCGCCAGCGGTGACTGGTTCCGGCTCATCGGCTCCGG
GTTCTTGCACTTCGGCATCTTGCACCTCGCGGTCAACATGTACGCCCTCTACATCCTCGG
ACGCGACACCGAAATCGTGATGGGCCGCTCGAGGTACATCGGCATCTACCTGGTTTCGCT
TCTCGGCGGTTCAGCCTCGGTGATGGCATTCCAGCCGGTGTTCTCTTCGCTCACGGCCCT
GTCCTGGACTGCTGGGGCGTCGGGAGCGATCTTCGGCATCATGGGCGCACAGGCAGTCCT
TCTATTGCGTTTGCGTCGAAGCCCGGTCCCGATCATCTCGGTGATCGCGATCAATGTGAT
CATCAGCATTTCGCTGCCCGGGATCTCGTTCTGGGGTCACGCGGGAGGTCTGGTGGCAGG
TGCCGCAACGGCCGCTGCATTCCTGTACGCCCCGCAGTGGTTGGGCGCCGGTGAGAACCG
CGTGAAGGCGGTGCGGATCGGCTGGATCGCTTTTGGTGCCGTCACTGTGGTGACGTTGGG
AGTCATCGTGCTCCGCGTCGTTCAACTGCGCGAACAGCTGGGAATCAGCTAGCAAGAATC
CTAGGGCCCAGCCGTTCTATGGCTCAGCCGCCGATGATGGACTCACAGGCGAACGTGATC
TCGAAGCTCGACGTCGCCGTCGTGTTGCCCTTGTCCCGGGCGCCGATTCCCTCGCCCGTC
ACCACGAAGGTATTGCCGTCCTGCTTGGCACTGGCAGATCCGCCGGGCAGTCCCGGTGCG
TATCCGGCGGTGTACGGCAGACCGTTCGATCCACCCTCGCTTCCGGCGATTCCGGCAGTC
TGAACCGTGCCGGATTCATCGACGATGGCCGAGACGGTCAACATGCCGTAGGTGGGATTT
TCCGCGTCGAGCAGTGTCATGACTGTCGTGCCGCCGTCCTTTGCGCACTTCGTCTCGAAT
TTGGCGTCGAGCGTCTTCCCGCCGACGGTGGCCGAGGATGTAGCGGACGAGGCGCCGGCA
GCGCTCTTGTCGGAGTTGGTCTTGTCGGAGTCGCTGCCGCAGGCGGAGGCGAATATAGCG
ACCGCCGCGAGGGTGGCAGCGACTGAGGTGGAGGACCGGCGGGTCATCGTGGTCCGAACC
AACTCCGTCATGTTCTGTCCTTCAAGTCACGCGGTGCGTCCGCACTTGCTCTGGCTGTTT
CGCCGACAACACTAGCCAGTGACTCGGTGCTCGTAGCTCTAAACCCCCAGCTCAGACGGG
TTTGTCGCCTTCGACTGTTCAGGGACGTTCGTCGGGCTGCCCGGGATCATCTGCCGGATC
TTTGGGAGCAATCGCACATGCAGAGACGGCTTCTGTAGAGATTGTCCACATAGGTTGGGC
TCGGTCGTGCTTCTACTGTGGCTTGAGTCACTTCGTAGATAGCAACGCTGACCTTTTCCG
AGGAGTACCCCTGCCATGACCTCCACCGATAGCACCACCACTGACGGTGGGGTTGCGCCG
AGCGAGATCGAATCTCGCGTGGTGAAGAAGGTAGCGCGCCGGCTGATTCCCTTCCTGATC
CTGCTCTATTTCGTGAACTATCTGGATCGTACGAACATCGCCTTCGCCAAGCTCACCATG
AGCGCCGACCTCGGGATGACCGAGACGATGTTCGGTCTCGCATCCGGACTCTTCTTCGTC
GGCTATCTGCTGTTCGAGGTGCCGAGCAACCTGGCCCTGCACCGCTTCGGCGCCCGGCTG
TGGATCGCGCGCATTATGCTCACCTGGGGCATCCTCGCCGCTGCGCTGGCATTCGTGCCC
AACGTGGGCAGCCTTTATTTCCTCCGCATTCTGCTGGGAATCGCCGAAGCCGGCTTCTTC
CCCGGAGTTCTTCTCTACCTGACCTTCTGGTTCCCGAAGAAGTACCGCGTACGCCTGATG
GGCCTGTTCCTGCTGACGCTTCCGCTCTCGTCGGCGCTCGGCGCCCCGCTCTCGGCGGCC
ATCATCCAGTACGGCGACGGACTGTTCGGCCTCGCCGGATGGCGCGTGATGTACCTGATC
GAGGGTCTGCCCGCCGTGATCTTGGCGTTTGTCGTCTGGTTCTACCTCACAGATCGTCCC
GCCGACGCAAAGTGGTTGACCCTCGAGGAGCGCACCTGGCTGATGAAGTCGATGGCGGAC
GAGGAAATAGAACTCGGCGACGCCGGTCACCAGTCGGCCGGTAAGACCCTGCGTGATCCC
CGCGTCATCGGTTTCGGTCTGGTCTACTTCGGAATCACATACGGGCTCTACGCTTTGAGC
TTCTTCCTGCCCAGCATCGTCGCGGGATTCAAGCAGACGTTCGACACCGATTTCTCGCTC
GTCGAGACAGGCCTGATCGTGGCCGTCCCCTACGCGATCGGCGCTGTCGCGATGGTGCTG
TGGAGCCGCCATTCCGACAAGACCGGTGAACGAATGTGGCACGTTGCAGCCCCGACGCTC
CTGGGCGCGGTATCCATTCCGATTGCGCTGTATCTGGATTCACCGTTCACCGTCATGATC
GCGGTCTCGCTCACCGCCGTCGGCGTGCTCTGTGCGCTCCCCGTCTTCTGGTACCTGCCC
ACCACGTTCCTGACGGGAGCCAGTGCGGCCGCGGGTATCGCCATGATCAACTCGATCGGC
AATGCGTCGGGCTTCGGTGCTCCGTACATCACCGGCTGGCTCACCGATGTGACCGGAAAT
GCCAAGGCAGGACTGTGGGTGGTGGGCGCCGTGATGCTCTGTGCCGCAATCCTTGTGGTG
GCGCTGGCAAAGCGATCGAGCAAGCCCGCTCAGATCTGACCGAGTTTCCCCGCACTGGCA
CGCAGCCGGATCAGGAGCGCAAGATCGAGCGCCTGGTCCGGCTGACGCCACTGTGTACCG
ATCAACCTGTCGATCGACTCGAGCCGTTGGTACAGCGTGTTGGCGTGAATCGCGAGCGCG
GTGGCGGTCGCGGAGTGCTTGCAATTGTGTGACAGGTACGACGCGAGGGTGTCCAATAGC
GGAACGCCGCGTCGTTGCTCCTCCTCGAGGAGAGGACCGAGGGAACGCTCTGTCAGGGCT
TCCAGTTCTTCGCGGCCGGTGCGGCTGAGGAGAATTCGGTAAATGCCGAGTGAACTTGCC
GGTTCCACGTGGGAGGCCCGCCCGAGAGTCTCGAGGACGTCGACGGTGTGCTGCGCCTCG
ACATACGCTCGCGCCAGACCTTCCGCTCCCACCGCGGGATCGGCGATTCCGACGGTCGGG
TTCTCCGCCGGCTGCACCCACGCCGCCGCAACTGCTGCCGGTGACATTCCGGGAATCAGT
GCGATGACTCGTGAACCATGTTCGGCAACAACGGTTCCTGACGGGAATGCAATTTCCTCG
ATACTGCGACGCGCACGGTCGACGGCGTCGGCCGGGCGGGCCACCACGACGGTGTACGAG
CGGTCAGGATTGAGCCCGGCCAGGCGGAACTGACCGGTGACTTCGGCCGGCGTCGGCGCA
GGCCTGGTGATCAGATCGACCAGAAATGCGTCGCGTGCCCGACGGGTAGCTTCCCTGGCC
GCCCGTTCGCCTACCAGCGCAAGCGCAATGGCCGGGGCTGACCTTTCGAGTGCCAATCTC
ATTGCGGCGGTGGGTTCCTGGCGCGAGAGTAGGAACAGAACTCCGAGTTGGTCACCGGCA
CTGCGCACTTCGGTGGCGAACAGGAACTGCTCACCGACGGTGAGCGTCACTTCCTGCTCG
CGTCGGTCGGCAGCAAGGATGTCGAAAACCCGATGAACACTCTCGCTCACCCGTTGCAGT
CCCGGTGGGATCTCGGATGTTCCGGTCACGAAGAACACCGGCGAACCCGTCGACGCCGAG
GTTTCCTCCACGAGTTCACGGACTCCACCGCCGCGCAGGACAACTTGTGTGAGCGAACGA
TCCCAAGTCAGTGTCTGTTCGAGAAGTGCTGTGCGCTCGGCAAGTTCGGTGTTCGCGGCG
TTCACTTCCGCAACCGTCGCGCGATAGCGTTCGAGAGAACGGGCATTCTCGATGGCCACC
GAGGCATGGGCTGCGAGTGCGGACAGCAACGCAACTTCCTCGTTGCCGAATCGGCGCTCT
TGACGTTTGCACGCGCACAGGGCACCCAGGATCTTGCCGTTCAAAGTCAGCGGCACAGCC
AGCAGGCCGCGCATGTTCTCGGCTCGCGCTGCGTCGTCGGCCGGTCCGATGTGTGCAAAC
GAGGGATCGTTTCGGTAGTCGGGAGACCAAGCAGGAGACGAGTTCTCGACCACGCGACCG
ATCAGACCTTCGCGGAAGGGAACCGTGAGGCCGAGCAATTGGGAGGTGTACGCACCGCTC
GTGACTTCGATGATCAAGATGTCGTCATGAATGAGAGCAAGGTACGAAAGGTCGACGCCG
AGTAGTCGTTTGGCCTGATCCACGATCTCCTGCAGGAGGGCGTGGTGATCGTGCATCGTG
GTCAGCAGTGACGCGATGTCGTTGAGTGCCCCGAGTTCGGTGGCGCGCTGTCGGCGCTGA
GCCAGGAGACTTCGTAGTTGGAGTGCCGATCGGGCTTCTCGCTCGATTTCGGCGGCGACT
TCGGGGCCTGACCCAGCGGCCAACTGATCGCGGTGTTCGATCAGTTCCTCGGTGGATGCC
TCGGCCAGGAGAAGCTGTAGCCAGTTCTCGTGCATCCGCGCTCCCTTGTCAGACCAACTT
GTCAGACCAATGATGAGTATGGAGAGAGTGTCCATACGGTTTCCGGTTTCTCGGAGTAAA
TCTACATGGGGCGGTGTAGCGGCCGTCACTATCGTGGAGACATGACACTCCTCGAGGCGC
TCGGCTCGCAGATCGATGCGGATCGACTGATCACCGACCCCGACATCATGGCGAGCTACA
TCCACGACGACGCCGAGTGGGCTCCCTACGAGATGCCTGTCGCGGTGGTCCGTCCGCGCA
CAGCCGAGCAGGTACAGACAGTTGTGCAGGCATGTATCGCCCACGGTGCGCCCGTCGTCA
CGCGCGGCGCCGGCACCGGTCTGTCGGGCGGAGCCAACGCAGTCGCCGGCGGCGTCGTGA
TCGCCTTCGACGCGATGAACGCCATCAAGGAGATCAACATCCTCGAGCGTTTGGCCGTGG
TCGAACCCGGAGTGGTCAACGATCACCTCCGCGACGCCTGCGCCGAGCACGGCCTCTGGT
ATCCACCCGATCCGGCGAGCGCACCCTGGTCGACGATCGGTGGCAACGTCGCGACCAATG
CCGGCGGCCTGTGTTGCGTCAAGTACGGCGTCACCAAGGACTACGTACTGGGCATGCAGG
TGGTCACCGGAACCGGTGAGCTGGTTCGACTCGGGCGTCGAACTGCCAAGGGAGTGGCTG
GGTTTGATCTCTCGGCGCTCATGGTCGGCTCCGAAGGCACTCTCGGGGTGATCACCGAGG
TGACCGTCAAGCTTCGTCCTCAGCGCGATCCCGAACGCACCATCGTCGGATACTTCGACT
CCATCGTCGCTGCGGGCAAGGCCGTCGAAGCCGTCGCCGCAGACGGTCTCACGCCGTCGG
CCCTCGAGTTGATCGATCGGCAGTGTCTCCTTGCCGTCGATGCCTGGAAGAACATGGGCC
TCTCGGCTGACGCCGAGGTGGTCCTGCTCGGCCGCATCGACACACCTGGCGAGATCGGCG
ACGCCGAAGCCGAGCGAATGTTGGCCTGTTTCAACCGTTCCGGGGCTACCTGGAGCGCCA
GATCCACGGACCAGGAGGAAGCCGACGCCTTGTTCTCCGCCCGGCGTCTGGCGTACCCCG
CCCTCGAGCGTCTCGGCCCGGTGCTCACCGAGGACATCTGCGTCCCCAAGGCGGCGGTCC
CGGAGATGCTGGCGCGCATCGAGGCCATTTCGGCCCGGCACGACACGCACATCGCGAACA
TCGCGCACGCGGGTGACGGCAACCTGCATCCGCTGCTGATCGCGCCACACGACGACGAAG
CGGCGCGGAGGCGCGCTCAGGCCGCTTTTGCCGAGATCATCGACAACGCCCTCGAGTTGG
GCGGAACCGTCACCGGTGAGCACGGCGTCGGCCTACTGAAGATGGGTGGCCTGGCACAGG
AACTGTCACCGGCCGTCGTCGCGATGCATCATGCAATCAAGGGCGCACTCGACCCTCACG
GAATCATGAACCCGGGCAAGGTGATCTGAAAGGCTGGCTCCGTAACCGAATCGGTTTCCG
GAGTTACGCCGTCGAAATGACGAGTTCCTACGCTCGAGTTGAACCGTTTGGCCAACTCGA
CGTATGGAGTCATGAATGTTCTCTTCCGATTTGACGCTGGCAAGTGTTGTTCCGCGGCGC
GTGGAGACGGTCGAGGCCGTCCGGGCGGCAATCGCTCTCGACGGCGCCGCGGTGTTCGGT
GGCCTGCACACCGAGGAAGATGCCATTGCCTTCGCGTCGAAGTTGCTCGGTGAGAAGTGC
ATTCGCGTCGGCCGCCAGTTCGAGGCGAGCGCCAAAAGTCAGGATGCCGAAGCCGCTGTC
GTCGACACGCAACCGGTGGACGAACGCGGCCGCAAGCGCTCGTTCGGTATCTCCGGCGAG
CGGATGACCGCCCACAACGACGGTTTCGCGTTCGGCGATTACGCTCCCGATTACCTGTTT
CTGTGGTGCAAGCGCCCGGCGTACCCGAGTGGCGGCGACTCGTTTCTCATCGACGCGGTC
AAACTGACCCAATTGCTCGCCTTCGATCCCGCAACAGCGGAGCTGGCCGAATTCTGTTGG
AGCACAGACATCGACCATTCGGAACCGAACTTCCCGCAGAACACATTTGCGCCGATCGCC
AGGACGGTGCCGAGTGGACGCAACCAGGTTCGCTATCACCCGTACCTCGCGCCGATCGCC
GGTGAATCGGAAGTAGCGCAGTGGCCGCTGGTGAAGCAGTGGAGTGAGGCTGTGATTCAC
GTGCGAGACAGCGGTCCGATGTTCCGCGCCGAAGCCGGCGAGATGATCTGCATCGACAAC
TACCGGGTACTGCACGGCCGCGACGGATACACCGACCCCGGCCGTGAGCTGTACTCGATC
TGGGGATGGTCGAGCGACGCAGTCGCGGTGCCGCAGCAGGCTCTCGACATCGTGCAGCCG
GACCTCGCGGCACTGGCCATGTAACCAGCGCTTATTTCTCGGGCGGCACCAAACCGTGGA
CGGCGAGCACGTCCAGGACGTCCTCCGGTGACGTGCCGAGATCCCAGCGTCCGAAGATCA
ACAGCTTCTCCGTGTCGGTGGGACGGTCGACGATGTCGATCTCGAGCATCGGGACGCGTC
GACCCAGACGCGGGTAGCGGACGAGACGCACGCGGTCGATCTGTTCGCGGGTGAACTCGT
GGCGGGCGCGCAATCGCTGCACCGCGATCGACTTGGTTCCCGCGTCTTCGATCACAGCCA
GGCGGGGACGCTGACGCAGGGCGAGTCCGCCCATCACGAACAGCCCGATCACCGCGAGGG
CGAGCAGGAAGCGTCCGGCAGGCTCCGTGGGCGCGATTATCGAGGCGATCGCGAGGGCAA
TTCCGCCGCCGAACATCGCGTAGACAACACCCATCGGAGTGGCCCACGAGATCACCTCCG
TGACGTTGTCACGAGGCTGTGGATGAAATTCATCCTCGAGCATGTGGATAACTTCCTAGG
TTGTCCACAGGAGTTATCCACAATGGGGATGAATGACACCCATGTAATTGAATGACGGTC
ACGATCCGGGTCGAATCAGATACTCGCTGGTCAGCGCCATCTCATGGTCATGACAAGGCC
GACAACCATGAAACCGAAGCCGACGAGGAAGTTATAGTTTCCCAAGTCGTTCATCCACGT
GATCGAATCCGCGGCCAAGTAGTACACAATCAGCCACGCCAGGCCGACAAGCATGAATCC
GAGCATCACCGACACGTACAACGTGCTCGACGGACCCATCTTCACCTTCACCGGAGTGCG
GTTTGCCGGGTTGACTGTGTAGTCGTTCTTCTTACGGACCTTCGACTTGGGCATGACGTC
CTCGCTCTACGGTGTGACCTGCATGTGTTACCTACACGCTAACGTAGCTGTGTCCAGTTG
GTCACCGGCCGACCTGCACAATCCGGGAGGAGCCACGTGTCTTCGGGTGAATCTTCACGA
ACCGTCTGGCACATCGGTGTACTTGCCGTCTGCCTGGTAGCCGGTCTGATGGTCGCCACG
GCGCAACGATCCGCCGAGGAAAACCAGCTCCAGGTCACCGAAAGCACCAGGCTCTCCGAT
CTGGTCCGCAGCGCCCAGGCCAATGCCGAAAAAGTTTCGGCCGACCGGGACGAACTTGCC
GCTCAGCTCGATTCGCTGCAGCAAGACGCCGCTCGGTCCGACGCCGGAGTGGCCGCCGCG
CTCGGTGACATCAAGAACATCTCCGCCGACGCGGGACTGACGGAGATGACCGGCCCGGGT
GTTGTCGTCACGATGACGGACGCTCCGCGCAACGCCGACGGCAAGTATCCGGTCGACGCC
ACCCCGGACGACCTCGTCGTGCATCAGCAGGACGTTCAGAGCGTCCTGAACGCACTGTGG
GCCGGCGGGGCCGAAGCGGTGGGCATGCAGGACCAACGGATCATCAGTACGTCGGCGCCG
CGGTGCATCGGAAACACTCTTCTTCTTCACGGACGTACCTACAGCCCGCCCTACGTGATG
AGCGCCATCGGTGACGTTGCGCGCCTCGAGGCGGCCCTCGCCGCCGAACCGGGCATTCGG
ATCTACAAGCAGTACGCGACCCGCTTCGGCCTCGGGTACACGCAGGCAACGCCGTCGCAG
ATCACGGTCCCCGCCTATACCGGCGGATAGCACGGGCGTTTACCCTGCTCTCATGAGGAT
TCTCGTCGTCGACAACTACGACAGCTTTGTGTTCAACCTGGTGCAGTACCTCGGCCAGCT
CGGAACCGAAGCCGTGGTCTGGCGCAACGACGATCCACAACTGACGGCAGACCTCGAGGG
TGCAGTAGCGCAGTTCGACGGCATTCTCCTGAGCCCGGGCCCCGGAACTCCGCAGCGCGC
GGGAGCGACGATGGATCTGGTGAAGGTCTGCGCCGACACCAAGACCCCGCTGCTTGGCGT
CTGCCTCGGACATCAGGCGATCGGTGCGGCTTTCGGCGGAACCGTCGACCGCGCGCCCGA
ACTGCTTCACGGCAAGACGAGTCTGGTTCACCACAAGGACGTCGGCGTCCTGGCCGGACT
GCCCGATCCGTTCACCGCTACCCGCTACCACTCGCTGACGGTTCTCGAGGACACCATTCC
CGAGGAACTCGAGGTGACCGCCCACACCGAGAGCGGCGTCGTGATGGCGATGCGCCACCG
CGAACTGCCGATTCACGGCGTCCAGTTCCACCCCGAGTCCGTACTCACCCAGGGTGGACA
CCGGATGCTCGCGAACTGGCTCGCAGTCTGCGGTGAGGCGCCGCCGGAAGGGCTCGTCGC
AGCCCTCGAGGCCGAGGTCGCGTCGGCGCTCGGTGGCGCATTGCCCGCAATTCTCTGACA
CCTGTCCACAAAAAAGTGCCTCCCGGAAATCTCCGGGAGGCACTTTTTCACTTTGCTAGC
GGCCGGGGATTCCGAGCGCTCCGACGCTGACGGTGATGACTGCGTCCTTGGAGATCTCCG
AGCCCGGAGGCTGCGTCTGCGAGACGATCTTGCCCACCATTTCCGGGGTGAGCGTCGTGC
TCTGGTTCTGAACCAGCTGCGAAGCGGTTCCCGCCCAACCGGCTGCGCGAAGCGTGCTCA
ACGCCTCCGACACCGTCTTGTTGGTCAGATCAGGCATCGCGACCTGGTTGCCGTTGGATA
CTCGCAGCGTCACGGTCGAACCCTTGGTGGCCGAAGTGCCACCGGTCGGGTCGGTCGAAA
CGACCTGTCCCTTCGGCAGACCCGAATCGATCTCCGTGATCTGAACGACGAACCCGGCAC
CTTCGATGTTGGGCCTCGCCACCTCTTCACGCTGACCGGTGACATCCGGGACACGAACCT
GCTCCGGTCCGGTGCCGACCGTGATCGAGACCGCGGAATCGAGAACAACCGACACTCCGA
CGGCCGGGTCCTGATTGACGATCTTGTCGACCTCGGCGACGGTCGATGCCGCCTTGCCGA
TGGTCGGATCAAGTCGGAGTCCGACGGAGTTGAGCTTCTTCTCCGCGTCGTCCTGGCTCA
GGCCAGTCAGGCGCGGGATCGCGACCTGCTCGGGGCCGGTGGACACGTCGATGGTGACGG
TGCTGCCCTTCTCGATGCGCACCCCGGCAACCGGACGCGTCGTGATGACGTTTCCGGCGG
CGATCACCTTGTCCGTCTTCTGCTGACGCTCCACCTGGAATCCGGCGTTGGTCAGCGTCG
CCTCGGCGACGTCGGCGGGCTGGTTGGTCAGGTCACCCGGAACGGTCACCATCTCGACCT
TCGGCGAGTTCACCCGAATGAGGAAGAACGTCACCAGACCGATCACCAGAAGCGCCGCGA
TGCCCATCAGGGCGTAGCGTCCGCCCTTCTTCTTGGCAGGCGGCTCGGCGGCGCGAGTTG
TCCTCGCAGCAACCGGCTCGACCGGATCGGGAGCAGTGCGGTAGTTCCCGGTGTCGGAGC
CGACGGCGCCGAGGATGGTGGTGCGGTCCTCGTCGTTCATCACCATCGGAGCACTCGGAC
GCTGACCGCCCAGGACACGTACCAAGTCGCTGCGCATGTCGCCGGCGCTCTGGTAGCGGT
TGGCCGGGTTCTTGCTCATCGCCTTGAGAATGATCGAATCCAGCTCGCGCGGAATGTCGG
GATTGATCTCCGACGGCGTCTGCGGATCTTCACGAACATGCTGGTACGCCACGGCGACCG
GTGAATCACCCTTGAACGGCGGCTCGCCCGTCAGAATCTCGAACAGCACACAACCGAGCG
AGTACACGTCCGAACGCGCGTCCACCTGCTCACCTCGCGCCTGCTCCGGCGAGAGGTACT
GAGCGGTGCCGATCACGGCGGCCGTCTGCGTCATCGGGCTCGACGCGTCGGAAATGGCAC
GGGCGATACCGAAGTCCATCACCTTCACGGCGCCGGCACGGTTGATCATGATGTTGGCGG
GCTTGACGTCGCGGTGCACGATGCCGTTGCGGTGGCTGAAGTCCAAAGCGGCACAGACGT
CCGCGATCACTTCCATCGCCTTGCGCGGAGCCATCGGCCCGGTGCTGCGCACGATGTCAC
GCAACGTGTCGCCGTCGACGTACTCCATGACGATGTACGGCAGCGGCCCGGCGTCGGTCT
CGGCTTCACCGGTGTCGTAGACGGCCACGATCGCCGGATGGTTCAGCGCAGCAGCGTTCT
GCGCCTCACGACGGAACCGCAAGTAGAACGTGGGATCGCGCGCGAGGTCTGCACGCAGCA
CCTTGATCGCGACGTCGCGGCTGAGTCGAAGGTCGCGCGCCAGGTGAACCTCGGACATTC
CGCCGAAGCCGAGAATCTCACCCAGCTCGTAGCGGGAGGAGAGATTGCGGGGTGTCGTCA
TTGGTCTTGTCCTAGCGGTTCTTCAGCGTCTCCGGGATCCGCCAACGGCTCAGTGGTCGT
TGTGGTCGTCGTTGTCGTCGTGATGGTGGTTGTGGTCGTCGGAGTTGTTGTGGTCGTGGT
CGGCGTTGTCGTGGTGGTTGTCGGCTCGGTCGTTGTGGTCGTCGGCCGAGTCGTCGTTGT
TGTCGGCTCGGTGGTCGTCGTCGTGGGCCGAGTCGTCGTGGTGGTGGGCTTGGTCGTCGT
GGTGGTCGGCAACGTCGTGGACGTGACGACGGGTGGCGTCGGGTCGCTCGGACCGTCGGT
TGCGATCCAGACTCCGCCGATGATCAACGCCAACAAGATCAATCCGCCGCCGGCCCATGC
CACGGCCTTCTGCCCACTGGTCATTCCGCCGGCTGCCGCGTCGTCCGCAACAGCTGCGCC
CGTCACCGGGCCCGCGTACGTCGGCGGCATGACCTGCGTGGCACCCGTTGCCGGCAACGC
GCTCGCGGCACCGGTAGCGAGCAGACCGGGCGGCGGTGGACGCCTCCCTGCCCGAACGGC
TGCAACGGCGTCGGCGAACTCACCGCCACTGGCGTAGCGGCCGGCCGGATCCTTGGTCAA
CGTGATGTCGATGAGCTCGCGGATGTTCGGCGGCAGGTCGGCCGGCATCGGCGCCGGGGT
TTCCTGCACGTGCTTCATCGCGACGGTGAGCGCGCCGTCACCGGTGAACGGGCGTCGACC
CGAAAGTGCTTCGTATCCGACGATTCCCAGCGAGTACACGTCACTCGCCGCGGTCGCGTC
CTGACCGAGAGCCTGCTCGGGCGCGATGTACTGGGCGGTGCCCATCACCATTCCCGTACG
CGTGACGGGCGAGTTCTCGACGGCCTTGGCGATGCCGAAGTCCGTGATCTTCACCTGGCC
CGTCGGGGTGATGAGGATGTTGCCGGGCTTCACGTCGCGGTGCACGACACCGGCGTCATG
TGCGACCTGCAGGGCGCGGCCGGTCTGCTCGAGCATGTCGAGGGCATGCGGAACCGCCAG
GCGGCCGACGCGCGCCAGGACGGCGTTGAGCGGTTCACCGTTGACGAGTTCCATCACCAG
GTACGCCGTGGAATCGCCCGAGCTGTCGCGGGTCTCGCCGTAGTCGTAGATTCCGGCGAT
ACCGGGATGGTTGAGCTGCGCGGTGGTGCGGGCCTCGAAGCGGAAGCGCTCCAAGAACTC
CGGATCGGAAGAGAACTCGGACTTGAGTACCTTGACGGCGACGCGACGGTTGAGCCGGGA
GTCGGTGGCTTCCCACACCTGACCCATCCCACCGGTGGCGATGAGACGGATCAATCGGTA
ACGATCGGCGATCAAAGCGCCGTTGTTCAACGCCACGGTTCAGCCCCCTTGGATTCCGGC
TGCGATGACTGCACGACCGATCGGCGCAGCAACCGAGCCACCGGTAGCGGCGAGTCCGCG
GTCACCACCGTTCTCGACGATGACGGCCACGGCGACCGTCGGATTCTGCGCCGGTGCAAA
AGCGATGTACCAGGCGTGCGGCGGAGTTTCCCGCGGATTCACGCCGTGCTCGGCGGTACC
GGTCTTGGACGCGATCTGAACGCCGGGGATCTTGCCGTCGCCGCCGGTGAAGTTCTCCGA
GCCGATCATCAGATCGGTCAGCGTGGCCGCAACTGCCGGCGAGATCGCCTGACCCATCGA
CACCGGTGACGGCGTACTGAGATCGGTCAGATCCGGTGCCTGCAACTGGGAGATCAGGTT
GGGCTGCATCCGCACACCACCGTTGGCGACGGTAGCGGCGATCACTGCGTTCTCGAGCGG
GGTCACCGCGACGTCGCGCTGGCCGATACTGGTCTGGCCGAGAGCCGCGTCGTCGGAGAT
GTCGCCGACCGTGCTGTCTGCAACCGGCAGCGGGATCGCGGGAGTGTTGGGTCCGATACC
GAAGGCGCTGGCCTCGTCCTTGATGGCGTCGGCGCCGTCTTTGATGCCCAGTTCGACGAA
CGCCGTGTTGCACGAGCGCGCGAACGCGTCGCGCAACGACGCCGTCGGGTTGGGGCCGCA
CGTGCTGCCGTTGTAGTTCTCGAGGGTCGTGCTGGTGCCGGGCAGCGTGATCTGCGGAGC
CGCGGTCAGCTGGTCGTCCGGTGTCGCACCGTTGCCCAGAGCTGCGGCCGTGGTGAGCAC
CTTGAACGTCGAGCCGGGCGGGTAGGTCTGCGAGATCGCGCGGTTGACCAGCGGATCATT
GGGATCGGCATTGAGCTCGTCCCACGCCTTGGTGGTTTCGGCGCCGTCGTGGCTGGCAAG
TAGGTTCGGGTCGTAGCTCGGAGTGCTGACCATCGTCAGGATGCGTCCGGTGCTCGGCTC
GATGGCGACGACGGAACCGGTGTAACCCTTGCTGGTCAGCTGGTCGTACGCCACCTGCTG
CATGGCCGGATTGAGCGTCGTGACGACGTTGCCGCCGCGCGGATCGCGTCCGGACACCAG
GTCGAAGAAGCGCTGACTGAACAACCGGTTGTCCGAGCCGTTCAGAATCGGATCCTCGGT
GCGCTCGAGGCCGGCGCTGCCGTACTGCATCGAGTAGAAGCCCGTGACCGGTGCGTACGG
GTACGGATTCGGATACTCACGCAGGTACTTGTACCGGTCGTCGGTGGCGCGGGAGGCGGC
AAGCACCTGACCGGAAGCCGAGATCTGACCTCGCTGGCGTGAGTACTCGTCGAGCAGCAC
CCGCGAGTTGCGCGGGTCGGCTCGCAGGTCGTCAGCTTTGATGACCTGTACGTACGTGGC
GTTGGCGAGGAGCGCGACGACCATCACCATGACGGCCATCGCGACGCGGCGCAGTGGAGT
GTTCATACGCGCGGCATCATCTCGGTATTGGCGTCAGCGATTGGGGGCGGACCTTTCTTC
TTCGTCACTACCGGCGCACGAGCCGCGTCCGAGATCCGGACGAGGATGGCCAGCAGTAGG
TAGTTCGCGAGCAGCGACGAGCCGCCGTACGACATGAACGGTGTTGTCAGACCCGTCAGC
GGGATCAGCTTGGTGACGCCGCCGACGACGACGAAAATCTGGATCGCGATCGTGAACGAC
AGACCGGCGGCGAGCAGTTTGCCGAAGCTGTCGCGCACGGCCAACGCCGTACGCAGGCCG
CGGACGATGAGAAGCAGGAACAGCATCAGCACAGCGGCCAGGCCGATCAGGCCGAGCTCT
TCGCCGATGGTCGCGATGATGAAGTCCGTCTTCGCGAACGGCACCTGGTTGGGGCGGCCG
CTGCCCAGACCTGTTCCGGCGATACCACCGGTGGCCAGGCCGAACAGCGATTGCGAGATC
TGATAACCGGTGTTGGCGTAGTCGCCGAGCGGGTCCAGCCAGGTGTCGACGCGCACGCGC
ACGTGTCCGAACATCTTGTAGGCGAAGAAGAATCCGATGGCGAGCAGTCCGCCGCCGATC
ACCAGCCAGCCCACACGTTCGGTCGCGATGTAGAGCATCACCAGCACGGTGCTGAAGAGC
AGCAGCGACGTACCGAGGTCGGTTTCGAAGACGAGCACACCCACCGAGACGATCCAGGCG
AGCAGGATCGGGCCGAGGTCGCGGGCACGCGGAAAGTCCATGCCCAGGAAGTGTTTACCG
GCCGAGGTGAACAGGTCGCGCTTGGCGACGAGCACCGACGCGAAGAAGATGATGAGCAGG
ATCTTCGCGAACTCACCTGGCTGAATGCTGAATCCAGGCAGGCGAATCCAGATTTTTGCG
CCGTTCACGCTCGAGAACTTCGCCGGCAGGATCGCGGGAATCGCCAGGAACACCAGGCCT
GCGAGGCCGAGTGTGTAGCTGAACCGCGCCATCAGGCGGTAGTCCTTCAAGAACACGAGC
AGCAGCACGAAACCGGTGATCGCCAGTGCAGTCCACATGACCTGCTGGTTCGCATCCGGT
GACGGTGCTTCGACGCCGTTGTAGAGCGCTGTTTGTTCGTCGGCGAGGTCGAGTCGGTGG
ATGAGCACCAATCCCAGGCCGTTGAGCAGGGCGACGATCGGCAGCAGCAGCGGATCGGCG
TACGGCGCATAGCGCCGAATTGCCAAGTGCGCGATCAGGAACAAGCCCGTGTACGCGAGC
GCGTACTTGGCGAGGTCCAGCGTGATCTTCTGTTCCTGGCTCGCCTCGACGAGCAGAAGC
GAGACCGTCGTGATGATGACGGCAAAGCCCAGGAGCAGCAGCTCCATGTTTCGACGGGTC
GACTGGACCGGCGCCGGGGCAAAACCTCCGGGCGGACTCGGAAAAGCCGTCCCCGCAGCT
GCGTTGGACGACATCAGTTGACCGTCCTGCAAGTCTGACCGGGAATGTCGGTCGGCGTCG
GCGTAGTCGTGGGTGCCGCCGTCGTCGGCGCAGCAGGCTCCCCGGGCGGTGCGGGGGGCG
GCGTGGTCTCCGGTGCCGGCGGGGGAGTGGGCGTGGCCGTCGTCGTCGGGACCGGCTCAC
AACGAGGCAGCAGATCGCCGCCGATGAGACGGATCATCTGGCTCTGCGCATCTTCACGCT
TGCCGGACGGCAACCCGGCGCGCACCTGCTCCTGCGCCGACGGCTGCAGATCCGTCACTT
CGAGGATGTTGCAGTTGCTGGGAATCGCGTCGGGGGAGACGAGGGTCAGGACGTCGTCGT
CGCCGACGCAACCCACTAGATCCGCGTCTTGCAGCGAGTAGCCGAGCACCGAACCGGGGA
TTCCGCGCAGCACCGTCACGCGGCCGTTGTCTTCGCCGACGTAGTAGTTGTTGCGGATGA
CGGCGCGGCCGATCACGGCGCCGACACCGACCAGCGCGATCAGCACCACGGCGAGGACCA
CCCACCACAACCGGTTCCGCTTCTTCTTCGGTTCCGGTTCGGGTTGGGAGACAACTCGCT
TGGGCGTCGCGCGCGGCGGACGCATGGCAGCGGCGCGGCCGGCCGCGGTGTTGGGGGGAG
GGGCGTCCTCTTCCTCTTCCGTCGACGCGGCGCCCGCGACGATGGGATGAGACTGGCCGT
AATCGAGGTCGATGACATCGGCGACGACGACGGTGACGTTGTCGGGACCGCCGCTGCGCA
GCGCCAATTCGATGAGACGGTCGGCGCACTGCTCCTGCGAGCCCTCGCGCATCGTGTTCT
CGATGGTCTCGTCGCTGACCACGTCGGAGAGGCCGTCGGAGCAGAGCAGGTAACGATCGC
CGGCGCGGGCTTCGCGCACGGTGAGCGTCGGCTCGATCTCGTTGCCGGTCAACGCCCGCA
TGATCAGGGATCGCTGCGGGTGAGTGTGTGCTTGCTCGGCGGTGATCCGGCCCTCGTCGA
CCAGCGACTGAACGAACGTGTCGTCGCGGGTGATCTGCGTCAGGTGATCGTCGCGCAGCA
GGTAGGCGCGCGAGTCGCCGATGTGCACGAGACCGAGCTTGCTGCCGGAGAAGAGGATCG
CGGTGAGCGTGGTGCCCATGCCGTCGAGTTCGGGTTCTTCCTCGACGTGATCGGCGATGG
AATCGTTGCCCTCGCGGGTGGCTGCCTCGAGCTTTCCGAGCAGATCCTCGCCGGGCTCGT
CGTCGTCGAGATGCGCCAGAGCGGCAATCATCAACTGCGACGCGACCTCACCGGCCGCGT
GCCCGCCCATACCGTCGGCCAAAGCCAACAGGCGTGCACCGGCGTACACGGAATCTTCGT
TGTTGGAGCGCACGAGACCGCGGTCGCTGCGCGCCGCGTAGCGGAGAACAAGGGTCACGG
GCGTAGCTCGATTACCGTCTTGCCGACGCGAACCGGAGTGCCCAGCGGCACGCGCACCGC
AGTGGTGACCTTGGCGCGGTCCAGATAGGTGCCGTTGGTCGAACCGAGATCCTCGACGTA
CCAATCAGCGCCGCGCTGAGAGAGCCGCGCATGGCGCGTCGACGCGTAATCGTCGGTGAG
AACGAGCGTCGAATCGTCGGCGCGACCGATCATGACGGGCTGAGAACCCAGGGTGATGCG
GGTACCGGCGAGGGCGCCCTGCGTGACCACCAGGTACCGAGGCACCTTCGCCTTGCCCAG
CGAGGGCAGGACCTTTCCGGCGCGGGTGTACCGCGGCGGAACCCTGACCCCGGAGCCGGC
ATAGATGTCGGAGCGGAGAGTGCGGAGGACTGCCCAGACGAACAGCCACAGTAGGAGCAG
GAAGCCCGCCCGTGTGAGTTGCAGAATCAGGCCCTGCACGGCTGTCCACCTCCTTCTATG
GCTCGAGCCCCGCCGCAGCGGGGTTCGAGCATTGTCGACTGGCAGCATCATAGGGGGCTC
TGGGCCCCGAAGATCACGATACTGACAGCCGCGTGACGGCGGCGCGCCGACGGACCGCCG
AATGTTCGATTGTTATCGGAAAAATCCTGGCGTCCGTTTCTCAGCTCAGAGAATGCGAAC
CAGAATCTCCGAGTGACCTGCACGAATGATGTCGCCGTCTGCCAGCTGCCAGTCCTGGAC
CGGTGCACCGTTGACGGTGGTGCCGTTCGTGGATCCCAAATCGGACAGCATCGCGGTGCG
GCCGTCCCAACGGATGTCGATGTGGCGACGTGAGACGCCGGTGTCCGGGAGGCGGAACTG
AGCTTCCTGGCCGCGGCCGATGACATTGCTGCCGTCGCGAAGCTGGAAGTGGCGTCCGCT
GCCGTCCTCGAGCTGCAGGGTTGCCGTCAGGCTCTGGGCCGTCGGCGCGTATCCACCCTG
CGGCTGGGCATAGCCCTGCTGCGGGTAGGCCTGCGTCTGCTCGAAGTTGCCGCCCTGCTC
GTAGCCGGCCTGCTCGTACGGCTGCTGTGTGTACGCCTGCGGGTCGTAGCCGCCCTGCTG
GTAGCTCTGCTGGTCGTAGCCCGGCTGATCGTAGGACTGGCCGTTGTACGGCTGCTGGTA
GCCCTGCTGGTCGTAGCCGCCCTGCTGGTAGCCCTGCTGGTCGTACCCACCCTGGTACGC
CTGCTGGCCGTAGCCCTGCTGGTAACCCTGCTGGTCGTAACCGCCACCCTGCTGGTCATA
GCTCTGCTGGTCGTAACCGGCCTGCTCGTACGGCTGCTGCTGGTTCGGGTACGCCTGCTG
GTCGTAGCCACCCTGCTGCTGGTTGTAGCCCTGCTGGTCGTCGCCTGTTCGGTAACCGTC
GCCGCGGTCGTAACCGTTCTGGTACGGCGCTTCCTGGCCCTGCGGAGCGGCGTAACCGCC
GTCGTCGTGGGAGTACCCGTTCCGTGCCGGCTGCTGCGGTTCGGGCTGGCGACCCGCCGG
TTCGCGGCTTGGTTCGTAGCCTGAGTTCTGCGTCATGGGGCCGGCTCCTGGTTGTGACGG
GACTGGATTGGAAACAGGGGGAACAATCGGTGCGGGTCGCTGAGGCGGCCGTTGTGGAGG
CCGCGACGAAACCTGCGGAACATGCGACGGCGGTGATGCCTGCTCGGCGTCACCATCCGG
GTCGACAGTTCCGCGGGTGCGGAACTGACCGGTGTGGAGCGTAGGCGAAGGCTCGAAAGT
GACCGAGATGTCGCCGTACGTCTGCCAACCCTGATCGCGGATGAAATCCTGCAGGTGTCG
GCTGAAAGCTTTGGTAGTCAGTTCGCGATCTGCTGCCAACTCTTCGTGATCGGAGTTGTT
GATGGTGATCACGTAGTTGTTGGGGGCGAGAAGGATTCCGCCGCCGAGGTGCTCGACGCG
GTCACGTGCCTCCTGCTGGAGCGCCGCCTCTACTTCCTGCGGCACAACACCACCACCGAA
GACCCGCGCGAATGCGTCGCCGACAGCTCCTTGGAGCTTTCGTTCGAAACGCTGCACGAT
GCCCATCGGGCCCTCCTCTCGCCTCGCATCTACGACGGCAAAATGCTCGGCAAGTAGCGC
CGGCACCGCCTTGTCGCGTGTCGTCCAAACTGCTGTACAGGTTCCACGGTACTGTCAAAT
GTCGCTTCGGCAGTACCTGGCCGCTGTTTCAGCATGGTATCGGTTCTGGGCTTTTGGGTG
CTCGGTGTTCATCGATTCGTGCCCTGAGCTGCACGAATAGAACTTTCAAAGTTTGTCGTG
ATAATGTTTCGGCGTTGCTCGGGCGAGTGGCGGAATGGCAGACGCGCTGGCTTCAGGTGC
CAGTGTCCTTCGGGACGTGGGGGTTCAAGTCCCCCTTCGCCCACCACAAGACGAGGCCAC
GAACTCACAAGAGTTGGTGGCCTCGTTTTTTTGTTGTCGGCTATCTGGCCGCAGCCTGGA
TGAAGCTCAGGATGAAGTCCAGTGCGGTGCCCGCAAACGAGTCGTTGACTGGTTGAGTGG
CCGCGGCGGGCGTAGTGATCTGAGGGTTCATCATCCCTGGCGGCAGTGTGCCGGGCGGGA
GATTGATGATGGCGTTGATGTCGTAGACGGTGTTGTCGGGACCGTTGGTCACCGAGAACG
AGATACTGCCGAAGTCGACGACTGGACTATCGGCTGATGCAGTACCAACTGGGCTGCCGA
AGGTGATCGCGGCAGCGAGCGCGCCGACACCGAGGGTGGCGGTGGTCCGGGACAAACGAG
TAGGCGTTTCGAGTCCATTCACAGATGTGCTCCCTTTCGTGGTGACAGCACCCGCGTGGG
AACGCGGAGGAGCCACGAGATTGCAACCACTATCGAGGAAGATAACGGACATTCACCTCG
TGGCGGGGTGGTTCGGCACGAAGCCCTTCGTCGTTCTGGAGCTATCGGGATGGGGGTTGC
AGCCTGATCACCGTTGCAGGACTTCAGAATGATGCGTTTTGTAGTCACCGCTTTGATATC
CCCTTGGCGTACAACTAAGTCGGGTTCCTCGGCAGAAGACCGTGAGACGTCTGGGCGTCG
AAGATGGAGTGGGGTCTGAAGAAAGACCCCGAGAGCAGAAAGAACGCCGCCGACCGCACC
ACCATCGGCTAGCATGCGAAAGTCCATAACGGCTTCATCGCGGCTGTGATCTACGGGGGC
CTACCGCAGGTCGCCGATTGCACGTGACGTGGCCTCGTCCGAGGCAGGCCCAGGGGAGCA
TCGCGCCAGGGAAGTCTACGGCTGGACACGCAGAGGGAGATCTCAGCCTGCCCCAAGATT
GTCGCAGGCTCCCGATAGTCTTGGTGCTGTTCTGAAGACAGGAAGAGAGGCCCCGCACCA
CGTGACTGACGAAGCGCAATCACGCTATGCATTGTCGTTCACCAGTGGTGGCCTCCTCGC
CCGCGAGGGTGTGTCCGTCGCAGCGATATACCTTGAGTCTCACGACTGGCAGGCGACCCG
GGTCCGAGTTGTCGACGGCAACCTGTTGCAGGCTCGCACTACCTCATCGCTCGGCAGGGT
CTCCCGCGAGACCGTTCAGCGGCTCGCTGCGCTCGGCGATGATGAGATCGAACTGCTTGT
CGAGGGCAGTCCCTCGGAGCAGCATCACCTGATGTGGGCCGCGGCTTGCCGCCGCTACGT
GCTGATCGGCGACTTTGCCGAAGAGGTGCTGCGCGAGCGATTCCTCCTGATGCGGCCGAC
GCTCGACGTCGAGGACTTCGACCGGTTCATCACCGGTAAGAGCCTGTGGCACCCCGAGCT
CGAAGGTCTGAAGTCGTCGACGCGACAGAAGCTTCGGCAGACGTTGTTTCGGATGCTCCG
CGAGGCAGGTCTGTACACCGACGCCGGCCACATCATCCCCGCCGTGATCTCTGGGCGCGT
CACTGAGGTCCTGGACCGCCGCACGCCCAGCGACCTCCGATTCTTTCCGATGGTCACACC
ATTCACATCCTCAGGCGACCAGGTGGAGCGATGAAAACAACCCAGCGAAACCTCACTCAC
GAAGAGAAACACGTATATGACGTGTTGCGTAGCGACCGGTTCTTGAGGATGGAGGGTCTC
TCCAAGGAAGTTCCCTTCTTCATCTACCACTTTCCTCCTGCCTGGGCCCTCGACGTCCAC
GGTATGCGCGACCGGGTCACCACGAAGCTCCAGAGCGATGACGGAATCAATGTGGTCGAG
ATCAATCTGTACGACCTTGCCGTCGAACTCCTCAACGAACGGGGCGTCTGGGATCGCGTT
CTCCATGCGGAGCCGACGATGGACAAGGCCGACTTCCGCGACATGCTTCAGGGCATGCTC
GACCCGCACGATCATCTCGCCCCGGCGATCCGAGTTCGGCTCGACACCGAGCCGGCAACT
GAACCGAACACGACCGTGGTCTTCCTCACCGGCATCGGTGAGGTGTTTCCGTTCATCCGT
ACACACACGGTGTTGGAGAACTTGCAGAGCGTGGTCGTGGGTCGCCCGATGTTGGCGTGG
TTCCCGGGTACGTACGAGTTCACCCGGGCGACCGGGCACCAGCTCCGCGCATTGAACCTG
GGCGCGAGCGACAGCTATTACCGGGCTAAGGACATCCTGGAGCAGGAGACATGAGCATGA
CCGTGATCAATGAGATCTTCGCCAAGCCGATCGATCGCTCGATCGAAGGCGTCATCAAGG
CTGACGACACCTCCCAACTCTCCACTGAGGTGGAGGAGTATGTCCTCACCAATGAGGCCG
CCAAGGGTGTCGAGCAGGTGCTGGAGGCGTACACGAACTACACGAACGCCAACGGCGTGT
GGATTTCCGGTTTCTTCGGCTCCGGTAAGTCGCACCTGTTGAAGATGCTGGCCCACCTGC
TCGGCGACATCGACGGCCTCGACTACCCGCGTGCTGGGGTCTGCACCCAGTTTCGGACGA
AGGCTGACGGCGCGTTCCTGCCGGCGTTGATCGACAAGGCCGAACGGATCGAAGCGAAGA
GCCTGCTGTTCAACATCGACCAGAAGGCCACCCTGATCTCGAAGGACCAGAACGACGCCC
TGCTGAAGGTGTTCGTGAAGATCTTCGACGAGTCCCGCGGCTACTACGGCAATCAAGGAC
ACATCGCTCGCTTTGAGCGCGACCTCGACTTCCGTGACCAGTACGTGGCCTTCCAGGAAG
CCTTCGAACAGATCGCGGGAATCCCCTGGTCACAGGGACGCGAGCAAACGGCCCTTGAAG
CAGGCAACATTGACAAGGCCTTTACCGAGGTCAATGGCGCCGAGAGTCTCGGCATCATCC
GCCAATACAGCGCGAACTACTCGGTCTCGATCGAAGATTTCGCCGACGAGGTCGCCACCT
GGCTTGACCAACAGCCTGACGGCTACCGGTTGAATTTCTTCGTCGACGAGGTCGGCCAGT
TCATCGGCACCCACACCCAACTCATGCTCAACCTCCAGACCATCGCCGAATCGCTTGCCA
CCAAATGTCGGGGGCGGGCATGGATCTTCGTGACCTCCCAGGAAGACATGGAGAAGGTCG
GCGGCGACCGCACCAAACAGCAGGCCAACGACTTCTCCAAGATCCAGGCGCGCTTCAAGA
ACCGGCTCAAACTCACCAGCCAGGACGTCGAGGAGGTCATCCGTAAGCGTCTCCTGGCCA
AGGCCGATGGTGCGAGCACCGAGGTCGAGGCGATCTATAACGCGGAGCATGCGAACTTCA
AGACGCTGTTCGACTTCGTCGAGGGCCGCCATTATCCGAACTACCGCGACGAGCGGCACT
TCGTCGGCACCTACCCGTTTGTGGGCTACCAATTCCCGCTTTTCCAGGCCGCGATCGAGT
CGATCAGCGACCACAATATCTTCGAAGGCCGCAACAGCTCGGTCGGTGAGCGTTCCATGC
TCGGCGTCGTTCAAGAAGTCGCCACCGGCCTCGCTGACCAGCCGCTCGGCACCCTCGCAT
CCTTCGACCAGATGTTCGAGGGCATCCGGGCATCGCTGAAGGCCGCGAATCAGCGCGCGA
TCTTGGGCGCCGAGAATGCCTGCGACGGCGGCAAGCTCAGCCAGCTTGCGGTGCGGTTGC
TCAAAGCGCTGTTCCTGGTGAAGTACGTCGACAGCTTCAAGGCCACGCCCCGCAACCTCA
CTGTGCTGGTCTACGACCGCTTTGGTACCGATCTGACCCAGCTCGGCAAAGATGTCATCG
AGGCGCTGAACATACTGGAGGCGCAGACCTACATTCAGCGCAGTGGCGACCTGTACGACT
ACCTGACCAACGAAGAGCAGAAGATCGAGCAGGAGATCAAGGACGTCGACATCGACAGCT
CCGAGGCCTCCGCGAAACTCAACAAGCTGCTAGCCGAGTCGGTCGTCAAGACTACGAAGG
CTGTCGGCAAGAACGGTCAGAATTTCCCGTTTGGCTACAAACTCGACGGTGTCCCCTACG
GCAAGCAGTACGAGCTGTCGTTGCACTTCATCAGCCCCGAGACAGATTTCAGTCTGGATC
AGATCAAGATGCAGAGCGCAGGGTTCGACGAGCTTCGCGTCGCGCTCCCGGCGGAAGCGA
ACCGAATCCTCGCCGACCTGCGTCTGCTCCTGAAGACGGAGAAGTACGTCAAGCGCGCTC
AGGGGTCCAGCCGCACCGCGATCGAGACCAGGATCCTCAGCGAGAAAGGCTCCCAGAACG
CCGAGCGGGAGAAGGAAATCGTCGAACGTCTCCGGACTGCGGTCGGGGCGTCGGCCCTGA
TCCACAACGCCGGGGTCCTCGATGTGACCGCTACGGATGCGCAAAATCGCATCAACGACG
GCTTCGGCAAGGTCATCGCCGCCACGTACACCAATCTCAGCATGCTCGGCGGCAAAACAT
TCAGCGAGCAGAGCCTGCCCGGGCTGGTGAACCCAGCCGACGGCATCTTCTCCGAGGCCG
ACAGCATCCTCGATGTCCCCGCAGGCGACCTGCTCGGACATCTGGAGATGCGCGGAAAGC
GGCACGAGATGGTCACGATGAAAAAGCTCATCGAGCGTTACACCACCAAGCCGTACGGCT
GGGATCAGTGGTCCATCGCCGCTGTGGTGGCCCATCTCGCAGGGCAGACAAAGATCGAGA
TCCAGGTAGACGGCAAGACTCTCGCCCGGACGGAGATCGTCGGAAGTCTGCGCAACACCC
AGCGCTACCCAAATCTGATCGTTGCTCCGCAGCGCGTCTACGACCAGAAGATCGTGAACC
TGTTCCGCAAGTTCGTCATCGACTTCACCGACGACGGCGCCATCACAAAGGATGCCGCCG
AACTCGGCCGCGTCGGCAAAGAACATCTCGAAGCCAAACTTGCCGAGCTGAAGGCACTGC
GCTCAGGCGCCGCCGCCTACCCGTTCATCGACCAGCTCGACGAACCGATCGGGTTACTCG
CGGAGCTGAGCAGTAATTCCGCGGCCTGGTTCGTCGAGCATTTCGCCGGTGCCGACGATT
TGCTCGATGCCAAGGACAATGTGATTGATCCGATCAAGGCGTTCCTCAACGGCAATCAGC
GCAGCGTCTACGACGACGCCCGCTCATTCATCCAAGCGAACAGCACCAACATCGCCTATC
TACCCGCCGGAGTCGCCGACGGGATCGAGACCGCGCTCGAAGACGCCCAGATCTTCCGCG
GCAATAAGACCGCACAGCTCGGCAGCGTGGTCACGGCTGTGAGGACGCAACTTGATGGCG
TGGTTGCTGCTGAGCGGGACGCAGCGGCTGCCAAGATCGACGACTACTGGAAGCAGGTAC
CGGTCAGCGCGGCGTATGCGGCTGCGACGGAGGCGGCTCGTCAGTCGGTGACCCGCCAGA
CTGAGCAGATGCTGGCGCGCGTCCAACAGGAGAGGCAGATCCCTACGATCCGTCACCTTG
CTGCGCAGTTCGATGACACGATCTATCCCGCGATCCTCGACACGCTCGAAGCCGCGAAAG
CTGCGCCGGCTCCCGGCTGGGAGGACTCCGATGACGGTGAAACGCCGGTTCCGGTCAAGC
CGACGCCCCTGGTGAAGCAGAGCATTTCGATCAGGAAACTCTCTTGGCCGGGAGCGGGTG
GGGTGCTCGAAACCGAGGCGCAGGTTGACGTCTATCTGGATCAACTTCGCGCGACTTTGC
TCGCGACGATCAACGACAACAAGCGCATCACTCTCTAACAGGCCCGGGCCTCTTCAACGA
CACAGGTTTAAGGACGCAGCATGGATACCAAACCACTGGAGAGTTTCGCGAAGGCCGCCA
GGCGCGAACTGATTGTCGCCGTCGAAGCGCGGGTATCGACGGTGCTCGCCGCCGGGTCTG
TCGCGCGTAGCGAGCGCGCTGAGACTGTGCGCCTTCTTGAGTCGCTGATCGCCGATCACG
GTCGTGAGCACGTGATCGACAAGGTCGCATACACCTGGTTCAACCGTCTCATCGCCCTAC
GCTTCATGGACTCCCGCGGCTACACCGACGCCGGGATCGTCTCCCCGGCATCGGGCCAAG
CCCACGGCCAGCCAGAGATCTTGGCCGACGCGAAACGTGGCGACGTCGACACCGAGGTCG
TCACCAATGCCAGCGCTCACGAGGCGATCATTGGTCTGTTGGACGGCACCCGCCGCAGCA
CCGACGCCGAGGGCGAGGCCTATGCGCTGTTGCTCACCGAGTACTGCCGGTATTGGCACA
AGACGATGCCGTTCATGTTCGAGGCGGAGGGCGCTTACACCGAGTTGCTTGTGCCCGCAG
GCTTGCTCGCCGATGGGGCGCTCCTGTCCCGGGCCCGCGAAGTGCTCACCGAGGAGGTCT
GTGACGACGTCGAGGTTATCGGCTGGCTCTACCAGTTCTACATCTCCGAGCGGAAAGACG
AGGTTTTCGCCGGGTTCAAGAAAAACAAGAAGGCCGGCGCCGACGAGATCCCTGCAGCAA
CCCAGCTCTTCACTCCGCACTGGATCGTCCGCTACCTCCTGCAGAACTCGCTCGGACGAC
TCTGGATGCTAAACCGGCCGACCTCGCAACTGGTCGACCAGATGGACTACTACATCGCGC
CGATCGAGGAGGAGACCGATTTCCTGAGGGTTTCGGCGCCTGAAGAGTTGACGGTGATCG
ACCCGGCGTGTGGGTCGGGGCATATGCTTACTTATGCCTTCGACCTTCTGTACTCGATTT
ACGAGGAGGAGGGTTATGCGCCGTCGGAGATTCCGAGTCTGATCCTTGCCCACAATCTTC
ATGGCACCGAGATCGATCCGCGCGCCGGGGCGTTGGCGGCGTTCGCACTGTCGATGAAGG
CGCGGGCGAAGGACCGCCGCTTCTTCAACCGTCCGGAAGTTCAGCCGAAGATTTGCGTGA
TCGAGCCGATCTCATTCACCCCCGATGAGATTGACCTGCTTGTCACCAAGGACGGCGACC
GCAATGCCGAAGAATCGTTATGGAATCAGTTCCGTGATGCCGACACGTTCGGTTCGCTGA
TCCAGCCGGATCCAGATGCGACGGTGCAGGCAGCCCTAGTTCTAAAGGGGCTCAACGACC
TGGAAGCGACACTCCACTACGACACCCTGAATCGTGCCCGTCTGGCGGTAGCGCAGGCCG
AGATCCTGAGCACGACGTACTCGGTGGCAGTTGCCAACCCTCCGTACATGGGCAGCAAGA
ACATGGATGCACGGCTCGCCGAGTTCGCTCAGTCCGAATTCAAAGAGGCGAAATCCGATC
TATTCGCGATGTTCATCCAGCGTTGCTTGACGCTGACAGTGCCGCATGGCGCCACCGCCA
TGATCACGATGCAGTCGTGGATGTTCCTCTCATCGTATGAGGAGTTACGCGAGAAGGTCG
TGCGGCTCAGTCCGCCGGTTTCCATGGCTCATCTTGGCGAGCGGGCGTTCGACTCGATCG
GCGGTGCTGTGGTGTCGACGACCGCCTTCGTCCTCGAACCGGGCCGAAGCGCCGTGCGGG
GTGCAGACTTCATACGTGTCGTTGAAGGCGAGAATGAAGCCGCGAAACGAACCGCCTTGC
TTAAAGGTGCGCAGAGTGCGGACTGCGTGTGGCGATATGCGGCGTCTTCTGAGGACTTCG
CCAAGGTGCCCGGCGCGCCGATTGCGTACTGGCTCTCCGACGGCATGCGTGCGACATTCA
GCGCCTTTCCTGCGCTGTCGTCGCGCTCGCGATCAGCAAAAGGGCTCGTAACGGCCAACA
ATGATGCGTTCGTCCGATACTGGTGGGAAGTGGCGTCGAGTCGCATCGGCTTTGGCTATA
GCGACCGTGACTCTGCAAGGAGCTCCAGGAAACGATGGTTTCCGTACGCGAAAGGGGGTG
AATACCGTCGCTGGGCCGGAAACATTGATTCTGTTGTTGATTGGGAAAGTGACGGGCTCA
GAATTCAAACAACGCTGACTGCAGACGGTTCGAGAGTCAGAGCGACGAATTTTAACCTCG
ACCGGATTTTCCGTCCAGGTATTGCCTGGACGGTCGTCACGTCAGGGCCGCAGACCTTCC
GGAAAGTCCCGAGCGGGTCACTGTTTGACGCGGCGGCGGGCTTGTGTCAGTCGCAGAGTG
ACGATGTCCATCTTGGAGTTCTGAACTCCTCGGTTGCTTCAGAAATTCTTGCGACGGTTA
GTCCTACACTCAACCTGCATCCGGGCTACCTTGGCTCGGTTCCTGTTTCATCTGCTGCTG
ACAATGATGCATTCCAGGAGAATGTTCACGCCGCCGTTGCCACCTCACAGGCAGACTGGG
ATGACTACGAGACCTCATGGGGTTTCACGCGCCTATCGTGGTTTGGGGACTTCGCCGGGC
GGGGTTCACTCTGGCAGCGCTATTTCTTATGGTCGAAGAACCAGAAAAGTACTGCCGACG
AGCAACAAACCCGCGAAACGCGAAACAACCGCTTAGTTGCTGAAGCATATGGGTTGCAAG
ACGAGGTTCCGATCGATGTACCGCTGCATCGGGTCTCGCTGACGCGTAACGTCGAGTTCC
GATACGGACCCGGAAAATCTGAGGCTGAGTACGAGACGCTGGAGCGAGCAGACCTTGCCG
CGGAGCTAATCACCTACGCTGTCGGTTGCATGTTCGGCCGCTACAGCCTCGATGAGCCGG
GCCTGATCCTCGCCGACCAAGGCGCAACACTGCAGGACTATCTCACGAAATTCTCGACAA
GCTCATCCAGTGACGTCACGCTTATGCCTGACGCGGACAATGTTATTCCATTCGTCGATG
ACGGTTGGTTTGAGGACGATGTCGTCGAAGGCTTTCGAGAATTCCTGAAGGTCGCATTCG
GCGCGGACCACTTCGAAGAGAACCTGCGGTTCGTGGAAGAGTCGTTGGGCGTCAAGGCAC
TTCGCGACTACTTCATCACGAAGTCGGGTAAGTCGAAGTTCTACGACGATCATGTGAAGC
GCTACAAGAAGCGCCCGATCTACTGGATGTTCTCCAGCTCCAAGGGCTCGTTCAACGCGC
TGATTTACTTGCACCGCTACACACCGTCGACGGTCTCGACCGTGCTCAACGAGTACCTGC
GCGAGTACGAGAACAAACTGCAGAAGGCATTTGAGCGTGCCGAGGCTGCGGCCGCTGGCG
GCACATCGGCGAAGGACCAGAAGGAAGCGGATCGGCTGCGCAAGGTACTCGCCGAACTGC
GTGACTACGAGCATGACGTTCTCTATCCGCTCGCCACCCAGCAGGTCGAGATCGACCTCG
ATGACGGCGTCAAAGTGAACTACCCGAAGTTCTACCCGGCCGTGAAGAAGATTGTTGGCT
TGGAGTCCAGCGATGGGTAACGCGCAGGTGCGCGCTCGGACCGGCTCGCGACGACGAGGA
CGATGAATGAGTAAGACCCCCACGATCGCGGACCACCTTGCGGATCGCTTCGACTCCAAG
CGCATAGTCGTATGGCACGATCCCGACGGCGGCTACGCCGCCGCCCTCGACGCGCTCGCG
CTGAGCGACGTGACGGTGCTGCGCATCGCCGATGACGAATTCGCAGTCAAACATCGGGTA
CTGCGTGAAGAACCGACGGCGAAGTTCTTGATCTACCGATCCGGTAGCGTGCCCGAAGGT
GTCGGGAACTGGTTGCTCGACATCGAACTGGCCTACGGCCCGGTGTTCACCGCAGACCGT
GACGCGTTGATGAGGGTCGACCTCGAGCTCACAGCGCCGGGTTCCGACGAGTTGATTGCC
AGGTATCAGTCGTTCTTCAACGACGCGAAGCTGGTGGCGAGGCTCAAATCGTTGCCGTTG
AGAGGCAGCGACCTGACGGTGGCGCAGGCACAAATGTGCGCCGTGCTTCTGAACCAGAAG
GAACACAGCTTCTCAGAGTTGACGCGCACGCTGCTGATGCAGCACGCCGACGGCGATACC
ACCGGATTTGACGCGCTTTCCGCCCACGGCCTCGCGGACTTCTACTGGGCCGGAGCCTCC
GGCTTCTACGGGTTCACCTCGCAGACGCCGACGATGGCTGGGTTCGTGCTATGGATGTTT
CAGCGCGCCGTCGACGGGTTCGGAGTCGCCGAGTCGAAGAAGGCACGAAACCTGGCGCTC
GACTTCCGCGGTTTCCGTGACTCTAAACGCAGCAGTGCAGCGATGAAGTCACTGGCCCGG
ACCGTCGAGGGTAACCTCGACTACGCCGATCACGTCAGTGAGATTGGTTGGGAGACACTG
AAGGACACGGACATCTTCGATGCCAGTGAGCGTGAGGTGATCCGGCGTCTGGTGGAGGGT
ATCGGTGCGCAGACAATGTCGTATCGCGATATCGCCGATGCGATTAGTGCCAGACGTCGC
GACAGCTTCTGGTTTGACGACTACGCGACTCTGTACGAGGGGTTGAGCGCCGCAGCCGAA
CTCATTCAGGCGATCCGGAACGCCGTGTTTCACATCAGCAGCTTCGACGAGGGACTGACA
CGGTATCGCGACGAGTGGTTCCGTATCGACCAGTGCTATCGCCAGTTCACCCAGGCGTAT
CTCACTGCTGAGTTCAAGCAGCCGATTGCGATGCTTGCCGAACTGGTCGAGAAGGCTTAC
GTCACCGATTTCCTCGCTCCGCTCGGGGCGGCATGGCAGCAACAAGTCGATGCAGTTCCG
CAGTGGCGCACCATCAACATGACCTCGCAATCGTCGTTCTACGACCAGTACGTCGCCCCG
ACACTCAAAGGCCGTAAGAAGGCCGTCGTTATCATTTCCGACGCACTCCGTTACGAGATT
GCCGACGAGCTGAGTGCGAAGATCCGAGGAGAGAACAAGTTCTCCGCTTCCATCGACGCC
ATGCTCGGCGTCCTGCCGTCGTACACACAACTCGGGATGGCGGCACTACTCCCACACACC
ACGCTGGCGCATTCCTCAGACGGCGATCCGGTGCTGGTCGACGGACAGAAGTCCGACGGC
ACCGCGAACCGCAGCAAGATCCTCAGCGCAGTTGGCGGGACGGCGATCCGGGCGACGGAC
TTCGTCGAGATGAAGCCGGCCGATCGTCGTGACCTGTACTCGTCAAATCAGGTTCTGTAC
GTCTACCACGACACGATCGACGCGACCGGGGACAAACCCGTCTCCGAACACCGAACCTTC
ACGGCGGCAGCGGACGCGGTCCGTGAGCTGATCGACATCGTCAAAAAGCTTGCGAGCGCG
AACGCGACGAACATCATCATCACCGCCGATCACGGGTTCCTCTATCAGCGCTCCAAACTG
GCCGAGCAGTTCAATCTCACGGTGAAACCGCAGGGTGAGCAGATCGTAAAATCAACGCGC
CGCTACGTGCTGGGGCGAGGTTTGAAGAAGGACGCGGCGTTCACGACGTTCAAGCCCGAC
CAAGTGGGACTGTCGAGCGACCTGGAAGTGCAGATCCCGAATTCGATTCAGCGGATCGTG
CAGCCCGGAGCCGGATTCCAGTTTGTGCACGGTGGCGCCTCGCTGCAGGAGATCGTAGTA
CCGGTGATCCAGATCAACAAGAGGCGCAGCGACACAGTCGATCCGGTGAATGTCGACATT
CACCCCGAGTCGGATCGGATCACGACCGGGCAGATCGTGGTCAAGTTGTACCAATCGGCC
AAGGTGGAGCCGCACAAACCCGCGCGGCGGCTGCGTGCTGGTCTCTACTTCGGAGACACA
CTGATATCAAACGAGCAGGAGATGGCCTTCGACTCGAGCAGTGATGCTGGTCGCGATCGA
TTCCAAAGCGTGACACTGCTTCTCAGTAGGGACGCAGACGAGGCCAACAACCATAGCGTC
GAATTCCGACTCTCGGAGCCGATCGAGGGTACCGATCAGTGGAAGAAATACAAGAGCGCG
CCATTCACGATCAAACGTGCCTTCGCCAGTGACGACGGATGGGATTTCTGATGAGTGACC
ACATCGACCTGACCGAGGCGGCCCTCATCGAGCAGACGCCCGAGGAGGGGCCTGCTGGTG
CCGTGCCCGAGCTGACGGCGTTGGACCGCAAGATCAACGCGCATTTCCCGGGTGCTGTCG
TGCGCAAGGACCTCGTCAAGGCGGTCAAAGGCAACGCGATCGTGCCGTCTTACGTACTGG
AGTACCTGCTCGGGCAGTTCGCCGCGTCCGACGACGAGGCGACGATCCAGGAGGGCATCG
AGAAGGTGCGCCGGATCCTTGCCGAGCACTATGTTCACCGCAACGAGTCGGAGCTGGTGA
AGTCGAAGATTCGCGAGAAGGGTCGCTTCCGGATCATTGACCGGGTCAGCGTGACGTTGA
ACGAGAAGGACGACGTCTATCAGGCGTCGTTCGCGAACGTCGGCATCAGCGGGGTGCTCG
TGGATTCGAGCACGGTGACCGCGAACCAGAAACTACTGGTGGGCGGCGTGTGGTGCCTGT
GCGACATCGAGTACTTCCACAGTGACGACGCCCGTGTGGCGCCCTGGATTTTGGGTCGAT
TGCAGCCGATCCAGATGTCGAGTTTTGACTACGCCGGTTACCTCCAGGCCCGGGCCGAGT
TCACCACCGAAGACTGGATAGACCTTCTGGTCCAGTCAATCGGCTTCAACCCCGAGCTGT
TCGGGCGACGCGCGAAACTGCTTCAGTTGATCCGGCTGATCCCGTTCGTGGAGCGCAACT
ACAACCTCGTCGAACTGGGCCCGAAGGGCACCGGCAAATCGCACATCTACTCTGAGTTCT
CGCCCCACGGCATGTTGATCTCCGGCGGTGAGATCACCGTGCCGAAACTGTTCGTGAACA
ACGCCAACGGGAAGATCGGTCTTGTCGGCTACTGGGACGTTGTCGCGTTCGATGAGTTCG
CGGGCAAGAAGAAGCGGACCGACAAGGCGCTGGTCGACATCATGAAGAACTACATGGCGA
ACAAGTCCTTCTCCCGCGGTGTCGAGACGCTTGGGGCGGAGGCGTCGATGGTGTTCGTCG
GCAACACCTCGCACACCGTTCCGTACATGCTCAAGCACTCAGATCTCTTCGACGAGCTCC
CCGAGAGCTACCACGACTCGGCCTACCTCGACCGCTTGCACTTTTACATCCCTGGTTGGG
AAATTGACACGATCCGCGGCGAGATGTTCTCCAGCGGTTACGGTTTCGTTGTCGACTACA
TTGCCGAAGTCCTCAAGTCGATGCGAAATCTCGACTACTCTGATCGTTACCAGCAGTACT
ACACACTCGGCTCGGACATCTCCACTCGCGACCGAGACGGCATCCACAAGACGTTCTCCG
GACTGATGAAATTGCTCTATCCGCACGAGAAGGCCACCGCCCAGGAGATCGAAGAGATCT
TGCGCTTCGCAATCGAGGGTCGCAAACGCGTCAAGGACCAGATCCTGCGCATGGACTCCA
CCATGGCAACGGTGAGGTTCGGGTACCAATCACTCGCGGGTGAGTGGACCGCTGTCACGA
CACTGGAGGAAGACGAGTACCCCCGGCACTACTACCGCGATCGCCCAGACGCTGTCGAGG
AGATCGAGAACCTTGCCGGTCCGGCCCAACCCGTGGTGGGTGCGGCCGGCTCGGAGAAGG
CGGTCGTCTCCGTCCCGGTAAAGGAGGAGTTGTATCAAGGGCACCGGGATTTCGTCGAAA
ATCAACGCGGCGTCTCCTACGAGACCCTCCTTATGCCGTACCTGCGCGGCGCGTCCGAGA
TCGAGTTGCACGACCCGTACATCCGGATGAACCACCAGGGTCGGAATCTCGTCGAGTTAC
TGGCCTTGATCGCCTCGGCCAAAGACCCCGCCGACGAGGTGACATTCAAGCTCTACACCC
TGCTCGAGACCGACCCTGAGTATCAGAAGAGACAGTTGCAGATGATCGGCCAGATCATTC
AGGGGGCTGCCCAACAGGGCATCAAGCTTGACGTGGCTAAGGACCCTGGCGGTCATGATC
GCTGGATCCGCACGAACAACGGTTGGCGAATCAACCTCGGCCGGGGCCTCGACATCTTTC
AGAAGCAAGAAGGCGGCTGGTTCGACTTCGGCAGTACGCGGCAGGAGTTCCGTCAGGCCA
GGGCATTCGGCGTGACGTATATCCGGGAAGCGAATTGACGGCGGACGTCGATGAGGACGG
AACGAGCGGCACCAAGCGTCTTTGACAGCAGCTCCGTGATGGTTACCTCGGCGTTGCCCT
TCCCCGGAATGGTGATAGTCGATTGAGATTTCCACATCGGAGTGTCTACAGTCATTCGTC
CTCATTCTCGTTCGCCGGGCAGCGTCAATTTTTGCTTCGCCGTTGTGGCGGGTGCCGCCG
TGCAGCACGATTTGGTCACGGGTGGCGCTCGCGAAGCAGGAGTAAAGAACCTCTACGGAC
AAGAATCGAATCCCCCGACGACGGTCTCCGTCTGAGGGTAAGCGATCGCTTTCAATTTTC
GGGTTAACCTGCGTGGGGCCGAGAAGTGGGTGGCGAACTTGCGGGGGCAACTCTTTCCGG
GCGAGGAAATTTGGGCCTTGTCGAAAACCAATCAACTCCGGCCTGTGCTGGACGGACTGG
CAATCACAAATGCCCGTGTCATGGCATTCAGCAGCATCGAAATAGCTACCCGCGGCCCCC
GAGTCGCCGTCGACGCCGACAATACATCCCGGTTCGAGTTCGTCAAGAAGATGACAGGGA
AGCAACTTCACGTCACCGACCTCGCCCAGCAAGTGCATCAGTTCGGCGCGACCACAGACG
CGGACATCGACTTCGTCAGTCACTACATCCACCACCTGGCTTCGGCAGGTTTCCCTCCCG
GGATACGTGAGCCTCTTCGAGCCTGCGATGCTGCCCGCCACCGAAAACGTGCGCGCACGC
GACGCCGGCCGATTCGACGTCGAAATCATCGGTGCGCCGCTCAAGGATGTCGCGTGGCGA
ACCATAGACGAGCACACAGCCCCAGACGAATTGCCCTGGTTCGTCATCAACTCCGGGTCC
GCAGGGATCCTCGCTGCATCCGAAGACCGTCTCATCATTGCGAAAGTCGGCGGCATGGCC
GGCTTCATGCCCGGATCCATGGGCGGTGGACGAGTTACCACCTTCCCAGCGGGATGATGA
GCGGTGTTCTCGAAGTACTTACCCCGAGCTACCAGGGAACCGCGAACCACGACTACTGGA
GATCGGCCGGCACCAGCCGCAACAAGGCCGCTGAGAGTCCCTTCACTCTTTCGAACTGCC
TTCCACTCCCCAAAGCGCAGCACAAACTGGCTCTTCCTCACCTCACCAAATTTCAGAGGA
AAATCATCGATTACTAGCGCCCCACATTCCACATACAGCACAGTCCAAGTGCTACCGCCG
CGGCGCCTTCGACAAGTCTGGCGGAAGAACTCCATAACCTCGCCGACCTCCATCATCAAG
GTATCCTCGATGTCGCCGAATTCGCCGCAGCAAAACAAGCAACTATCGCCCGCCACTCGA
ACTCGTAACACCGCGGAACAGCGCGCGCCGCGAGACGGATTGATCAGATACCTGAGGCCC
TTCATTACCTAGCTTTGATTCATTTTTCGATCTCGAACACGACCACACCTGAAATACAGG
GCAATATCTGTGACTTCCCACCACGATCCGAAGATGCCCGCCACCCCTGATCCACGTGAC
CCAATCGCCAAGAGGTCGGGAAGTGACACGTCCTCGCACAGCAACTTCCAACATCTGTGG
GATAGACCCATAGATTCCGAATCGGCAGGCAACCCTGGTCCGAAGGCGAATCCGGGCTGG
TACGCCGATCACGACACCCACGTGCTCAGGTGGTGGGACGGAACAGCGTGGTCATCGCAC
ACCGCGCCCCTCGATGCCGCGCCCACGCGTCCCCAGACGCGCCCGACACCGCTCTCTCAC
GGGCACAGGCCTGTAGATCGACATTGGGCGACAGTTGCCGCCATGTCACTCGCACTGATA
CTGCTGGCGCTGTCCCTCGGGGCGGTATTCATCGCTTTGGGTCAGATCGTCAGGGGCACC
AGCACCCAAGGCACCTACATCCGGCTCGGCATATTTCCCTTTGTTGCGGCTGCCTGCGGC
TTCTTCCTCTACGTCAAGTCACGCACGAAGGCCCGTCACGATCCACTCGGCCCGGTCGCC
GGGCGGGCCACTCATGTGCGCACTCTCGCTATCGGATCGGCGAGCGTACTTGTGGCCGGC
GCGGTGTTCGCCGGCCTTGCACTGTCATCAGAAAGTAAGAACAGCGGCACCCAGGACTCC
ACCGCATCCGCGGCCGCGAGCGACGACAACGCGATTGACGAAACTGCCGAGGATTGGTTA
GGAGCGATCTGCGCGCCGGGAAAATTCTTCGACGGAAACCCGATCGGCGGCGCAATCGCC
GGCGCGACATGCATCACCACCGGCAGCGAGACCATCTTCATTCTCGAATACGACTCGAAC
TTCAAGATGCAGAACGACCTCGTTGCCTACCACGTGCGCTTCTATGCATCGAGTATCGAT
GAGAGCGGACGAATCACGGTCTTCGCCACCAACAACCAAAATACAGGACGAGCATTAAGC
CCTCTTGAATCATTCGGCTTCAAGATACGCACCGTCTCATAGCGCGCGGCATCAAAATGA
CAAACGAACCCCAGACTGAAACCAGGTATCCGGGCTCGGCGAGGAGCGGCTCTAAGGCGG
AGGCGATTCCTGCCACCGGTGCACAAGAAATGGGAGAAGTCATCGTGCCATTGCAGTGAA
CGGAGAAGGTTGCTTGCTCTCGCCGCCGAGTAACTGACCCACCTGGTGCAGGTTTTGGGC
ACGGGAAGTGCCCCCCGCCAAAGACACATCACCGCGTTGACTGCGACGCTGTCGGCATGG
CGGCCTCCACCGGCCGCTATCCCCGTCTATGCGGCGGATGTCGGATCGGCTTTCGATTAT
CCGAGATCCCATTCGTCGCGTAACGCTGCCAGCAGGGTTTTCTGGCGGTCCTGCATGGCA
GTCGGGGTCCATTCTGGTTCGTTGAGTACTTGGCTGGTCAACGCGAATGTCGCTACGCCG
CGCTTGCCGGTGAAGTACTTCGATTTCTTCTTGTCGAAGTCGAAGTTCTGCGCTTCGGAG
TTCTTTGCCTGGTTGAGCAATACGAGGTTCGCGAGGCGGTGTGTCCACTCGTTGCGTTGG
TTGGTGGTGAAATCGTTGAGCCACTGCGATCCGGGGGCTGGGTTCTGGGGGAGTACGTGT
TCGACAGTGATGAGTCGATGCTCGTATCGCACGCCGGGGCTTTTCGCCAACGCCTCGTCC
AGTCGCAAGAGAATATAGCGGCGTCCCTTGGTGTAGAGGTAAACGTCGCCTTCCAGGCCC
TGGATAGTTTCCTCGATCTCCTTAGAGGTGAGAGCGAAGGACGGGGCGTCCAATCCGGCG
CCGGCATCGAGTTCACGCAGTATTTCCGCGTAGCGCTGGACACGGGGAGTGTTGTAGACG
CGACGGATCAACATGCTGGAGGCGAGTCGTTCGAGTTGTTTGAGGAAGGTATCGAGCCAG
ACTGGATCGTCGCTGTGATGCCGCAGAGCCCAGAGCGAGACAGGGCGCCAGTCGTTGTTC
TCGATCTTGTCGAGCCGGCGAAACCACGCGTTGACCAGGTCAGCGCCTTGAGTGGCGGCG
TACGAGTGATCGCGCATTTGTCGATAGGCGTTGGCGTACGGGGCGACGATGTCGTCGACG
AACTCCGTCGCGCGGTCCGGGAGATACGCGTTGAGGACCTGCTCGGGAAACTCCTTGAGC
AGCTCTCGTTTTCCGCGTTCCTTAGAAAAGATCATGCGGATGTGGAGAAACAGATCACCG
AAATCGTCATGACCGAGAGCAGCTTCGGCGTCTTCCCATTTGTCCGCATACACCTTCGAC
AGGCCTTCTGGCATTGCTCCGACCACCTGGGATTTGAAGATATCCGCAGGTGAGAGGTCA
AGACCTCGCGCATTCATGACGGAGAAAATGCGGTGAGCACTGTTGAGATCTGGCGTGGTC
ACGATCACGAGAAACGTCTTTTGCCCGAGAAGTTGCACAAGCCCGAGGCGGGAGTTCTCG
TCGCGAGATTGTAATGACTCCCATAAAGCTCTCGCATTGACCTGTATTGACCGTTGCGCA
TCGGTCGCCAAGGATTCCGACTTCCGTGCGAAGAGTGCCTGGAGCTGCCCTGGATTCTGG
ATGAACTCGGCGAAAAAGTCGGAGTCCCGATCACGCAGGGTAAGCCGCGGCTTCGACGCC
AGCCCCTGCACTTTGCTGCCGGGTTCTTGGAGCATCACTTCGAGTTCACGAGCAAGGCCG
GGATCGACGGTAAGGTCGCGCAGAACTGCCAGCAGAATTGTCAGGGTGGTGAGACGCTGT
TGGCCGTCGATGACGTCGGCAGACGTTTCGTCGCTCGACTTCACCAGGACTACCGAACCC
AGGAAGTACGGTTCGTCGGGACCTCGATCGAGGGCTTCTGTCAGGTCTTCGAGAAGCTGG
CAGGCTTGCTCCGTTCCCCAGGAATATGGGCGTTGGTACTCCGGGATCCGGAAATCGTAG
TCACTGCAAAATACTTTGCGGAGGGGTACCTCATGCGCTTCCAGCTGTTTCACATTCACA
TCATCTCCCACCAGGAACCTATCGTTACCTCCGACGTGACCGAGACGCTTCTGGGTCATA
AATTTCGGTGAGACCGAGGCGCTTGAGAAACGGCGAAGTGAGAAGGTTCCACATATCGAG
TATGGAGTCGACACGTTGAAGGCGGCCGAGCTCAGAGCGAGAAATGAGATCCATAGGCTC
CACATCATTCCCGGGCGACTCCAATCCCATAGTCGGCAACGGCGAATTCGTCACCGGATT
GCACGAGAACAGCCAGACAGTCGACCACAAGCTCAGCGTCATGCGCGCCGTCCTCAATGA
CGCCCTCGCCGGGATCAGCGATGCACGCGAAATCCTGTTCGCCACACCCGCTACGGCTGG
CGCAGGCGAGGCCGAGTCGGGCCAGGAGATTTCGGTCGGCCTGTATCTGGCACATGCGGT
GTCGGATCTGCACACCGCGTTGTCGCTGCTACACGCTCAGTACGAGATGGACGGCAATGA
AGCTCTGCACGATTGAGTGCGACGACTGCTCGATTGGAAACTAAGCACAAGCCCGATCGG
GTATGGATTTTTGTCCACGAGATTATCCCGGGGGTTCTCGGGTAGTCGATCCTGAGACCA
AGACACCCGAACAGATCGAACGGTTCGCTCGCGCTCGTGAACTGCACGATTCCTTCGCAG
ATGCCGCAGCACACCTCCGTCGATACCGAGGGCCAACAGGCTTGTCTCCCGGCGAACCAC
CTTTCTAATTGGCATCGCAGAAATACTGCCGATAACATGAATTATGTCAGATAAACTGCG
AGAGATGTTGCACAGCAATGGTTTACGCCGTCGCAGAGATGCTGTTGGCTACCGAGATGA
GAGCCAGTAGTCAACGCTGAGTGCTGCACTGGTCGATGCCCTCTTTCCCGGTCGAACGCG
ATTCGGACAACGGCGGTGTGATTTTGGAAGTCGGTGAGTGGGCTGGCGAACTTGCGCAGT
GCCGTTCATGCAGCGCGAGTGCGCTTTACGTCTCACGGACGGCCGGTGGGCGGATCTGGA
CCACAGTAGGAAGCGTGCCCTGCGGAACTGCCGGCCGTTTGTTATCGGCGTTTACCCGTT
CCGGGCAGACCGCCGGAAACGACAGAGCGGATCCCTCCGGCCGGGGCCGGCCTTCCGCAA
GGCGGAACTTTCTTCGCCGCAGGAAGAGGCTTCGGGCCTAGCCGCACGTACAGTTGCCGG
CGCAGTCGACGAGCTTCAGCAACCAGTTCGCGCTCACGCTCTGAGAGTGGGCGAGCAGAT
GCGACGTCGGTCGCCGTTCGTAAGAACTGTTCCACCTGCTTCAACTCGGCACGTGCAACC
CTCTGACGCTTGCTTTCACTTGGCAGCTCTACCGAATTTTGCTTCTTCCGTCGTTGGCCC
ATATCGGATGTTCTCACACCTCTCCGACACCTGGGGCCGGCTTTCCTTTGCGGATAGCTG
CGCCGACATCGCGAGAGGGATCAAATTCAATTCATCAATGCCGCAGGCGTATCGCGAAGG
ACGTTGACTTGCCAGCGGTAATGATGAAGGTGCGGCAAGGTAAGTTTTCGGCGAACCCAG
TGGACTGATCAGAACGAGGAAGTGACGTACGTGGCTAAAGATGGTTGGGAATTCTGGCGG
GTCAGCAATGCGTCGAGCGGCGCATTGGAATGGCTCGCCGTCACGCGGCCGGGTGCACGC
GCTGCGATCGACCGCGAAAAAGTGTGGACGCTGCTGCCGAAAAGCCGCATGTTCCTCGCC
AACTGGTTCCTGACGGCGGACTTCGGACGAGAAGACGATGCAAACGAATGGGTGTACGAG
AACATCGACTCCACCGAAGCACGGGAGGTGGCACTGGAGGTGCCGCAGCCATCGACCGAG
GTCGTGACCCGATTGACCCACCCAGAGTCGTCCCTGACACTGAATCAGATCGATCGGCAC
CCCGTGGACAAACTCCTGGGCAAGCGAGTAGCAGACAAACTCGAAAACCGTACCTGAACT
ACCTGCAGAGCGTCCGGCGCGGACGAATCGACGGCCCCGGTCTGTACCGTCCCTCACGCC
AAAATCCAGGAAGAATCTAGGAAGAGCGCGGCCCACTCTTTGAATCATTCGACTTCCAGA
CCTGTACAGCCTCTCTTGGCCTCTTGGTATCTCAGTGCAAAACCGACTGATGGTTTGATT
TCGGAGTTATTTCACGTCGATAATTCGGCGGAGTTGGTGGTGATTAAGCGAAGTCAGAAC
TGATTCCACCATGTGGCAAGTGCGTTCCAGGTTGTGCTGGTCCACCCCCAGACGGGAGGC
ATGACAAACAGGTCAGGTAAGTATCCGATCATTGTTCTTCTCCTCAGAGTGGACTTCAAC
AGGCGGCCAGTGGCAGCAAGAATGCGTACCAGAACAGCATTTCTTCGGGAAAACCAGGTA
GGCGTCCGATCATGTGTCTTTCCTTCCCTGGCTTACTTCGTTCATCGCGCCTGATAGTGG
CGCGTTACGGTGCAGGCGCTGCGCACAGGAAGTGCTCCGGCCAAAGACAACACTGCGAAG
ACACGCCTTACCTTGGCGACAGGCGCACCTGGAGGTACGGCCGCGAGGAACCAAGGACAT
CATCACTGTCGGACCCCCGAACTATTCTTGAGGAGCACCTCGCGCCGTTGTTGTCGGGAG
CACGACGCACCGTCGCCGCGCGCCCACTCCGCCTGGTTTCGACTGGAACAGCGACGCATT
CGAGATCAACCCAGATCGACGAGCACCGAAGAACGTCTTGTGCTGTGCCCATCGAGTACG
AATGGGAGAGCACTCGACGGGTTCAAGCGACTCGATTCAGCACAGAACCGAACCACCTCC
GAGTGTCCTCTCTTCGTGGTGACCGCATATACAGGCTTTCGTCGAGCTTCTAGTCGCGTG
AACAATGAGATCCCACCTTGTGCAGGTTCTCGCTGTGGACACTTGACGAGAAGCCCTTCC
GCAACGATGTGGACTTTCGTGTTCATGTCAGGATGGCGGCATGGACAGTGCAGAGGTCCC
GTGCCGATCCTACGACCCGGATTCGCGGTTCTCGTCGGTACGTAGCGAACTTTCGACGGC
AATATCGTTGTGCCGCAACAAGTGTCCTCGCCTTCATCGGTGCGTGAGCGGTGCGCTCTA
GAGAAGGGAAGCGGCTGGGGTCTGGGGTGGCCGATATATCGTCGAGGGGTAAATCTCTAC
GCTTCCAGGGGCGCCACGCCGCTACTCCGCGGGACGGCTCCGGTTCCGTGCCCTTTCGAA
GGCGCCTTAGGGATCGCCCGGGCCAGCGGAAACGGCTTGTGAAACACCAAGTCTGGCTAC
TCCACCGAGCTGCCTCGGGGCGGCCGTGCCGAACGCGCTACTGAACAACGGGCCGGCCTG
ACAGGTTCTCGTAAGGCTCCCGTGAATACCGCGTCGATCGCGACAAGCAACGGCAGGTTG
TGCTCCGAAGAGCAGCGCGACTCCGATTCCGGCGACGATCGATGTTCGTCGGTCGATGGC
CAACTGGGCTGGAAGTACGTGCCTGAACATCGAGCGGGACGTTCATGGGCCTGCGATGAG
ACTGTCCCGGCGGACTCGCCGCACGGAACTCCTACGTAGCTAGATCGAGGAGCTGGGCTC
TTCCCGTATGGTTCGCGTGGTCGCTGTCAGCAGTCCTTGGGTTCCTTGGGTTCGGGCTCG
GCCCACGCGGCGACGTTGGCGGCACCTCGTGCCAACTGCCGTCGCCCGGACGTCAATACT
TCAGACGTCCGGTCCTTTGCCGCGACGAATACATCGGCGATCCGCGCGTGTTCCGGGCTG
TCCCACTGCGTAATCTGCAGGTTCCGAGCCTGGATGAACTGATCCAGAATTTCGCGCAAC
GCGTCGCGGTGCCGGCCAAGACCGCGGGCGGCAATCTTGTGATGCGCTTCGCTCAGGCGC
AGCACGGTATTAATTTCCAAGACCTCTCGCATCCGCGTAACTAGCTGTACGTCGGCCTCA
TGCTGCTCGCGGAGGGTTGTGCGCGCGCTGGTGATGGTTTGGTCCACGTGCTGCGCCTCA
GTGTTTCGCACCTGTTCCAGCCTGAGCTTGTGCCACTGAAACAGTGATTTTTGGGCTACG
ACCAGCAGTTGCAAGGTCTCTCCGAGTCTGTTCTTGTTCAACAGCTGCTCAAGTTGCTCG
GATCGCTTGCCTGGGCCGGCGCGTCCGTCCAGCGTTTCCAACTGTTTGACGGCATGGACC
CGAAGTCTCTCAATCCCGACTTCCAAATCTGCCCCCAGCGAGGCGATCGATGACCAATCT
GTGTTGGTCAATGCATGCCCCGACGCCAGGTCCCGCACTTTGGCCGAGAGGAGACGGTGC
TGTCCGTACACATCCCCGATCCGATGAGCCTCGGCCAATCGGAGTAGCTCGTCCACCTTG
TCTTCGATCACGTCCAGGTGCTCATGGACCTGGTCGAACTGGGCGCTGATCGCCGCTTCT
AACGCGGCGATCGCAACCATCTGCGGTCCTACCCCCGCCACCATCGCGCCAGGGTTCGCG
ATCCGCGCATTGGAGATGATCTTACCGCTTTGTGGATTACGCACCATCTTGTGATAAGTG
ACGGTCGCCCCGGATTTCGGCCGAGCGAACAGCTCGTGGTATCGCTTGCCAACCGCGTAT
GCGGCTCCGACCGCGCGGCCCCCGAATGCCTGACTGGCCATCTTCGGCAACATTGTGCCG
GAGTCGATCGGGACAGGTGAGAGCGCTGTGTCCCACTCGAGCGCAAAGGCCGCAATGGCA
TCTTCGGTACCGACAAGCGCGGTACCGAGCTCGTCGTCGATGACCATCAGCTCCATGGAG
CCCTCGATGCCTAGCCCGTCCGGCTCGATCGGCGACAGGTCACCCACGTGCGACTCCTTC
CACCCGCCCACGCGAATGTATATTCACGTTCTTCTGATGGCATTCTGCCTTGCTCCACTG
ACATCGCCCGTACGAGCTCCGCCAGAACAGTCAGGGAACCGGTTCCGACTGCCTCCGCGA
GGCCCGGATACCGCAGGAAAGCAGCCATGATCAGGTAAAATAGTGAATAGATCCCTCTGT
GTGACCGCATTGTTCCCTGCGACGGCGAAGGGGCACCGGTGAGCATCGCATCCAACGCGA
AATCGCCCATGACAGAAGCCCAGATCGACCGCGCGATCGCCGCCGCCACGGCCGGTCACG
GCATGGCGGGTATGGAGCCCAGCGCTGCGGACATCGCCATCGGACGCCGGTAACTACGCG
GAGAAATCCCCGGCGTCGAAGCCGTCGAACTTGCCCTCGCCGCAGCACGGAACGAACGAA
ACGAACGCAAGGAGCAGCGCCCATGACCGCAGCACGCAAAACCACCTCGCGCGACATCGA
AGAATCCGTCAAGTTCGCCGCAGCGGGAATTCGCCTGGCCGGCGGAACTTTCACCCCTGC
CGATGAAGCGGCCGCTCGCGGGGTCGCTTCCGGAACTCGCACCCCGGAAGAAGAAGTCGC
CGCGTTTCGCCGCGAACTGGGGTACTGACGTCCCTTGCCGCGGAAAACTCCACAGTTTCG
TTCCTGGGATGACTATTACATCCCCGGACCAACTGTTCTACGCAACAAACTGACCAGCGC
AACCGAACCTTACGGAACCACCGATCCCGATAAGCTCCGGCCGTTCGAAGAGCGCGCCGC
GTCCGTGCGCCTGGTCGCCGCGAAACTCGTTCCCATTCGTGGTTCATTCGATTACAACCA
CCTCAAAGCCCTCCACCGAGCACTCTTTCAGGACGTGTACGACTGGGCCGGAGAAGAACG
CACGGGCCCGCTCAGTCAGATGAGTAAAAGCGGACCCGACGTCGTCCATTACCCGCCAGG
CGATCCCCAGGCGCCGATGGTGAGCTACGGCTACTACCTCGCCCCGGCCATTGCTGATGC
CGCCAAGCTGATGCCGCCAATGTTCAATTTCGTCGACTCGCCAAACACGATCTCCTGCGC
GGCCGAGACCGCGAAGAATTCGTCGTCGGCCTCGCCGAACACTGGGGAGAAATTAACTCC
ATCCACAGCTTCCGAGAAGGAAACACCAGAACCCAATTCGTGTTCTTCTCCGAACTCGCC
CGCCACGCCGGCTACGAACTGGACATCATGCAGTTGGCCGAAAATGGGCCATTGCGAGAG
GAATTCGTTCACGCTCGCTTCTACAATCAATCCACCACCCGAACAGACCGCCTCGAAGAG
GCGCTGAACAAGGCATTCGCTGGGACCCAGCCACCGGGATCGGCGGAGTCTGCCGAAGTC
AGCGAACTCATGCGCACCGTTCGCCTGGCTTTTCCGGCACCGCCGACCACGACACGAGGG
CAGGCCGCGCGAGCGATCGTGAAAGCCGTGCGGGATCGAGCTCCTCGTTCAGGAATTCGA
AAGGCAGATCGAACCGCTGCAAGTTTCCGGTGAATCGTCTACCACAACAAAAGGCAATGT
TGGTGCGCGATGGATCTCCGGCCCCAAGTCAAGCAGCGGTGTAGCCCACGTTTGCTGGTC
AACACCTTGCTGCCATTCTGTGGAGCACGCCCATTCCAATGTGTAAGTCCCTGCGGGAAC
GTCGACGACAGTCACACTTTCGCTTTGTCCTGGGATCAGGGTGATTGGAGGATTCGGTGA
GTCGCTTCCGGTTTGGCCTACGGTGAAGACGGTTTGGCTGTAGTCCTGTACGTATTCTCC
TTCGGGGATTGGCTTGGCCCCCATGCCGGCGCAGGTCACCGTGAGATCCGAATTGTTGGT
GAAGGTAGTAATCACCGTGTGTTCGGAAACATCAGTCGATGCCGTCGGGGCACTGCTCGG
TACAGCGTGGGCGAATCCTGCCGGAGCGATTAGAGCAGCGGCAGTGATGGAAAATGTTAT
GCCGAACTGTCGCACGAACTTTGACATGTAGAGGCCCTTTCGATGTATGTGTTGTTCGCG
CAAATATGTGAGGCGGATAAGGCCTCGGGCCGTGACGTACAGCCTGGTTCGTTACCGGAT
CTTTCCTGATATCACCGGGGTGTGAATTCTCATTCGAGAATATCTGGTGGGTTTTTCTGG
CGACTTTCGGTGTCCCCTAATTGGAACTCCGCGGCGCTCCGCCGGGATGAAGAACATCTT
TTCTCCTTCTGGCCTTCCGATTCTCGTCGGCGGTGACCTGTGCGCAAACCCCTGGCGGCG
CAAGCGCCGGCCGATGGCTCCGAGAAATTTTTCGTCACTCGTAGGGTCCTGTCGAAATTT
TTCTCGACCCAGGGGTGGCACTTCGGCCCCTCATACCGACGCGATTCTCCTTTGCCAGCA
GGCGAAAAGAATTGGCGGGACACCCGGCCCGGCCGCTTTCATCACTGAGGGGAACGACAT
GTTCATCATTGAGGGGAACGACATGCAGTCCATCCGTTTGACCAGCGCCACCGAGGTTCT
CGCATCGATCTTCACCGTGCTCGGGTTTGTCCCGGTGTCCTCGATCGTTGTGCTCATGCT
TCGCGAGAGCGTCAGCGACGACGGTTGCGTTGACCGCCCGCGCGGACGTCAGTCCAGGGT
TCCCCGTCGCGCATCTGGTCCGTGCGGCGAAGCGGGCGAGGGCCACATCGTCATCATCGT
TGCTCTCGCAGCGGACGAGGTCGCCTTGCCGGTGTGCGCCACGCGTTCACCAACGCAGGA
ATCGAGGTGGCCCGCGCATTGCACGCCCCGTCACTCGAAGCCGGTGCCCGGTGGACGGAC
CTCGACAGTTTCGAGACCGGATCGACGGCCGATCACCGCATCTCGGATATCAACATGGCT
TATGTCGAGGACGTGCGTGCCACCGACGGTAGCCGCGAAGAAATCATCGACCGCTTCACC
AAAACCACCCAAGCTCCCACCGCGCCAACGCACGAGGCGAAGCGGATCCAGGGCGACGAC
TTCGTACGCATCACCATCCTCGAACTCGGAGCGGTCATCGGTGCCCGCGCGGTCCCGACC
GCTGATCTCGCCGCCCGTGTCGGACTGTGCGCCACCGTCAGCGCGTCAGCTCGCAATGCA
CAGATGGCAGTGTTCACCCAAGGTGAGCGCGACGCTGATTCGTTCGCGACGATCGCGTGC
CAGGTGCGTGGCAGCGCGCGCGTGCAGGACCTCACCCTCACCGGATACTGCGCGTACCTC
ACCAATGACGGATCGACGGCGTCAATTGCCTTCGAGGCGGTGATGAGCACTGCCACAGCC
GCCGGTTGCACGCCTGCGCAGACCAACCTGCGCCGACTGCTCGACGGAGCCCTGCACAAC
GGAGTTCCCCGCCCACGATCGCCGAGGTCCTCGCCCCGGTACACATCGACGTCGCGGAGT
CCTTCGGCGTCGACTTCGACAACCCCGCGAGCTGAACGCAAAAGAGAGCAGCCCCGACTT
CGAATCAGAAGTCGGGGCTACTCCCGTACGCGGTGGCGCTTGTTCGGGCATCGAGCCCGA
ACAAGCGCTGCGCCAACTCCCCGCGCAACCACAATGCAGCGCCTCGCAGGAAAGTCAGTC
GAACAAACCGCCGGTCGTACCGGGAACAGGGAACACGACATCCATCCGTTCCGCGGAATC
GGGTTCGACGGTCTGGCCGGCGACGACGGCCGCGAGATCCGCGCCGGTGATCACGCGCAG
ATGCTTCGTTGCCTGATACAGCGCCGACTCCACCGCAGATCGGGCGGTGGAGCTGTCGAT
CGGCGATAACCGACATCCCGTTCGTTTGGTTCGTCCACGTCAGACGGAAAGAGCCCAACT
GACCATGATGACTGCGTTATACACCCCATGTACAACGATTGCCGGCCACAGCGAGCGCGT
GTACAGCGCGATCGCCGTACACAGTGCGCCGACAACTAAACCGGAGACGACGTTGCCTGT
TCCGAACCCGATGTGAACCCAAGCGAATACCGCCAAGGCCAACACTGCGACTACGGAAAC
AGAAATCCAAGTGCCCGATTTGCGCCGTTGCGCGGCCAGCACAACGGATCGATACAACAC
CTCCTCAGGCAGCGCAGCGGTAAAGAACGCTGTAATCAGTGCCGTGCACAAGCCGCCTCT
GACGGTGTGATCGAAGCGTTCCTGATTGTTCGCGATCTCATCTGCGTCTGTGACCGGCCA
CCGTGCGCCAACAGCGATCCCGAATTTGAGGAACAGGTACACAGCCCCACACCGAGCACT
GCGGGAACGAAAAGCACCCACACTGCTATTCGATAAACGGCCGACTTCCCGGACTCCGGA
CGCGGGGTCACGAAACCCCGCCACATCAACGAGCGCCGCAGGGCCGCCCACATCCATCGA
CCAATTCGGGTGAACTCCGCACAATCAATCCTCGGCGTCTGATGCCTCATATATCGGTCG
ATGCACGCGAAAAAGATCGACAGAGTCCACGAAATGATCGATGTCGCTATTAACTCTGCT
GTCGAATTGCCCACCGCATAAGCGGTCGAGGTAACGCCCGAAACAACGAAGGCCACTACT
ACGAATCTCAGGACCAGCGTCTGACGGGGCGCGAGTTTCCTCCACCGAACCAAACGCGTG
ATCGCGTTCTGCTGCGTCACCAGCTCTGCGCTATGCACTCAGTTCTGATGTCGGTGGCTT
CGTAGCCGGCGCGGCCTTGCTCAGCGTACTCCGCTTCGTCGCCGATCGTCGCGCCAGCCC
CTTCTTGGAAGGAGCGTCTACGCGCCACAGTTTGGCCGCACATCGCTGCGGAACACTGTC
TTCAGTCTGCGCGGATGTGCTTCCACCGGCCCCCCTGGTACAAATTTCAGCAATCTACTG
GAAGCAATCGTGACATGTCGTTAAGTGGTGACTGAATTCGACCATCTGGGAGGAGTTCAC
GCGAGCTAGGATTCGAGACCTTTGATAGGCCCAATGCTGATTTTGGTGGATCCCGAGTCC
AGGCTCTGGATGTCGCTCTGTCGTCGCTACTTGGCGCCGTACATCATTGTTTCGTCCATG
TTGGCTGACTGGGTTAGGTGACCATTCAGAAGACGTTTGTCCGAAATGTCGTCCCCATCG
GGGACGCCTCAACCCCGCGCCTTCAGCGCCGCCCGCGCGGCATTGAACCCACCCATCCCG
TGGACGCCGCCGCCCGGGGGCGTCGCGGACGAGCAGAGGTAGACGCCCTCAACCCCAGTG
GCATAGGGGTCGAGCCCGAACCGGGGGCGCGCGATGATCTGCCGCGCAGTGTTCGCACCC
GCGGAGATGTCGCCGCCCACGTAGTTGGGGTTGTACGCCTGCATCTGCGGCACATTGCGC
ACATGGACGCCCACGATCCGGTCCCGGAACCCCGGCGCAAAGCGCTCGATCTGACGCGTG
ACTACATCGGTCGCGTCGCCCGGATAGCCATGCGGCACATGCGCATACGCCCACACGGGA
TGGATGTCTCCGACGGAACGGGAGGGGTCGGCCAAGAACTGCTGGCCCAACAGAATGAAG
GGCTTGTCCGGCATCTGACCCCGCACGGTCTGGCGTTCGACAGCAGCAGTCTCCGAAATC
GTCCCGGACAGATGCAGGGTGCCGGCCTTGCGGGCATGCGGATTCGTCCACGGCACGACG
CTTCCGTCGGAGTCACCACGAACGGCGTAGTCGACTTTGTAGGCGGCGGTGCCGTAGCGG
AATTTGCGGTAGGCCCGGGCAATGCGATCAGGCTGCCGGCCGTCGAGCAGACGACCGGCA
GCGTCGGGTGCGATGTCGAGCATGACGATGTCGTAACCGGCGATCTGGGAGTAGTTGGTG
ACCCAGTTCCCGGTTTCGATGGTGCCACCGAGGCTGCGCAGGATCGACGCGAGGGCGGCT
GCAATTGAGCCCGAACCACCTTGCGCGACAGGCCAACCGTGTGCATGAGCGGCCGCGGTG
AGCATCGAGCCGACAGCACTGGAGAGAGGAAGGGTCAGCGTCCCGAACATGTGCGCCGCG
ACGCCACCGAACAGTGCCCGCGCCTGTGGGGTCTTGAACATCCGAGCGAAACCCGTCGCG
GGAAGCAGAGCACCCGTCCCGAAACGCGCGAGCATCAGCGGGTGCTTCGGAACGTGCACG
ATCGGCTTGAAGACGTCCTGCACCAACTCGTCGAAGTTCTCGGAGAGGTATCCGAAGACG
TCGAGCCACCTCTTACCGTCGACACCCAGTCCTTCAGCGGTCCGGTTGATGTCACGCCAC
AGAACCCCGGCGGTGCCGTCGTCGAGTGGATGGACCAGATCGATCTCGGGCCACAGCCAC
GTCAGGCCATGTTTGGCGAGCCCGAATTCGCGGTCGAGTTCCTTGAAGTAGGGAGAAGCC
AAGGCCGTGGGATGGAAGGCGGAGCAATCGTCGTGGACGAGCCCGTCGACTATGTATTCG
CTACTGCGGGTGCCACCGCCGATCTTGTCCGCACCCTCGATGACATGGACGTCGATTCCG
GCGCGGGCGAGTTCGATCGCCGCCGCGAGACCGTTGGGACCACTGCCTACCACTACTGCT
GTTGTCATTTGCTCTTCGCCACCCGTCTTCTCAAGGGTGAGCCTACGGAAATTACAGCGA
TGGCATTCTGCGAGCAAACAATTCAGGCCTAGACCTTGGTTGATCGATCAACTTTTGTTA
CAGTTCGAGGCGCACTGGCCGCAGCTGATTTTTATCGCTGCGGCCAGTTGTTGCATTCAT
CGCCCATCGCGCCTGTTTCCTGCGGATTCGGTATCCTGTGAATCGGAACTTCTCTGCACA
GACGCAGCTCCGAAATCTGTCGAGGGGCCTTCTGGCTCCCTGCATCGCCGCAGTTCAGAG
CAATTATAGGGCTACCTTAGTTGCGCCCGTGCCGGGGTTCTGAATTATCGTTTTCGTTAC
ACGGTTGACTCACAAAAGTTTCAACCGACCGAAGACTCACGTCGCCGGGTGGCAGAACGC
ACACCATCGCGTCTGCGCAGGGCGGCTACTTCGGTGGTACCGAACACATCGTCGTGTCGG
TGCTTTGAAGGACTTGCATTGCAAGTTGATGGCCATCAGCGCTGCTGGTCGTCGGTGCAT
CTTTATGGCATACGAAGGCTGGGTATGAAGCAACTTCCAGGCCCCCAGGGCCTCTATCAC
CCGTCCAATGAGCACGACTCCTGTGGAGTCGCATTTGTTGTCGACATGCATGGTCGCCGC
AGCAGGGACATCGTCGAAAAGGCGATCACCGCTCTGGTCAACCTCGAGCATCGCGGCGCT
GCCGGATCAGAACCCAACACGGGTGACGGTGCGGGCATTCTGCTGCAGGTTCCCGACAAG
TTCTTCCGAGCTGTCGTGGACTTCGCGCTGCCCGCCGAAGGCGCGTACGCAACCGGTATC
GCATTCCTCCCGCAGGGCGACGCCGATGCACACGAGGCTGCTGCTGCAGTCGAGAAGATC
GTCGTCGAAGAGGGCCTGAAGGTTCTCGGCTGGCGCGAGGTCGGAACCGACGACTCATCG
CTGGGCGCACTGGCGCGCGACGCGATGCCGACGTTCCGTCAGATCTTCATCGGCTCCGAG
GGTGACAAGTACACCGGCATGGATCTCGAGCGTCGTGCATACGTGGTGCGTAAGCGCACC
GAGCACGAGCTCGGCTCCGAAGGCGCCGGCAAGGGTGGCCCGGGTAGCGAGACCGTGTAC
TTCCCCAGCCTGTCCGGCCAGACGTTCGTCTACAAGGGCATGCTCACCACCCCGCAGCTC
AAGGGTTTCTACCTCGACCTGCAGGACGATCGTGTCGAGAGCGCACTGGGCCTGGTCCAC
TCGCGCTTCTCCACCAACACGTTCCCGTCGTGGCCGCTGGCGCACCCGTTCCGCCGGGTC
GCTCACAACGGTGAGATCAACACCGTCACCGGCAACGAGAACTGGATGCGCGCTCGCGAG
TCCCTGATTGACAGTGACGTCTTCGGTGGCCGCGAGAACCTGGACAAGATCTTCCCGATC
TGCACCCAGGGCGCCAGTGACACCGCTCGTTTCGACGAGGTGCTCGAGATGCTGCACCTC
GCCGGCCGCAGCCTGCCGCACGCAGTTCTCATGATGATCCCGGAAGCCTGGGAGAAGCAC
GAGAGCATGGACCCCGCTCGTCGGGCGTTCTACGAGTACCACTCGGCACTCATGGAGCCT
TGGGACGGACCGGCGTCGGTGTGCTTCACCGACGGCACCGTCATCGGCGCCGTGCTGGAC
CGCAACGGTCTGCGTCCGTCGCGTCTGTGGATCACCGAAGACGGCCTCGTCGTCATGGCG
TCGGAGGTCGGCGTCCTGCCGATCGATCCGTCCACGGTTGTCCGCAAGGTCCGCCTCCAG
CCCGGCCGCATGTTCCTCGTGGACACCGCGCAGGGCCGGGTCATCAGCGACGAGGAACTG
AAGAACGAACTCGCTGCCGAGCACCCGTACCAGCAGTGGATCGACGAAGGTCTGATCCAC
ATGGACGACCTGCCGGACCGTCCGTACACGTACATGTCGCACGAGCGCGTCGTGCTGCGT
CAGCAGCTCTTCGGTTTCACCAACGAAGAGGTCAACCTGCTGGTCAAGCCGATGGCTCTC
TCCGGTGCCGAGGCACTGGGCTCGATGGGTACCGACACTCCGATCGCCGTGCTCTCGTCA
CGCCCCCGGATGCTGTTCGACTACTTCTCGCAGCTATTCGCTCAGGTCACCAACCCGCCT
CTCGACGCGATCCGTGAAGAGGTTGTCACCAGCCTCGGCGCGACCATCGGCCCCGAGGGC
GACCTGCTGCACCCGAATGCGGACTCCTGCAAGCAGATTGCGCTCCCGCAGCCGATCCTG
CACAACGACGACCTGTCGAAGCTCGTTCACGTCAACGACGACGGCGAATTCCCGGGCTTC
CGCAGCGTCGTGATCCGCGGCCTGTACCCCGTCAAGGAAGGCGGCGACGGTATCCGTCGT
GCGCTCGAGGGCATCAAGTACCAGGTCTCGCAGGCAATCGAGGGTGGCGCACGCATCATC
GTGCTCTCGGACCGTGAGTCCACCGAGGATTACGCGCCGATCCCGTCGCTGCTCCTCACC
TCGGCAGTGCACCACCACCTGGTTCGTGAGAAGTCGCGCACCAAGGTCGGTCTCATCGTC
GAGGCCGGCGACGCCCGCGAGGTGCACCACATGGCGCTCCTCATCGGCTTCGGTGCCGCA
GCGGTCAACCCGTACATGGCTTTCGAGACCATCGACGAGTTCCTGCAGAACGGCGAACTC
GAGGGTCTGACCCTCGAGAAGGGCATCGCGAACTACATCAAGGCAGCCGGCAAGGGTGTC
CTGAAGGTGATGTCCAAGATGGGCATCTCGACGCTCGCGTCGTACACCGGTGCGCAGCTG
TTCCAGGTCATCGGCCTCTCACAGGAGCTGACGGACGAGTACTTCACCGGTCTGCAGTCG
CAGCTCGGTGGCATCGGCCTCGACCAGATCGCAGCCGACGTCCAGGCACGTCACGCCGTC
GCATACCTCGATCGCCCCGAAGAGCGCGCTCACCGCGAGCTCGAGGTCGGCGGCGAGTAC
CAGTGGCGTCGTGAAGGCGAGTACCACCTGTTCAACCCGGACACGGTCTTCAAGCTCCAG
CACGCAACTCGCACAGGTCAGTACGAGGTGTTCAAGGAGTACACGACCATGGTCAACGAC
CAGTCGGAGCGCCTTGCCGCTCTGCGTGGTCTGTTCGACTTCAACATCGGCAAGCGGCCG
TCGATCTCGATCGACGAGGTCGAGCCGGCCAGCGAGATCGTCAAGCGTTTCTCGACGGGT
GCGATGAGCTACGGCTCCATCTCCGCCGAGGCTCACGAGACTCTCGCCATCGCGATGAAC
CGTCTGGGCGCCCGCTCCAATTCCGGTGAGGGCGGCGAACATCCGTCGCGCTTCACGCCG
GACGAGAACGGCGATCTGCGTCGCAGTGCCATCAAGCAGGTCGCGTCGGGACGCTTCGGC
GTCACCTCGCACTACCTGAGCAACTGCACCGACATCCAGATCAAGATGGCGCAGGGAGCC
AAGCCCGGTGAGGGCGGCCAGCTTCCGGCTCACAAGGTGTACCCGTGGGTGGCCGAGGTT
CGGCACTCCACGCCTGGCGTCGGCCTGATTTCGCCGCCGCCGCACCACGACATCTACTCG
ATCGAGGATCTCGCTCAGCTGATCCACGACCTGAAGAACGCCAACCCGCAGGCCCGCATC
CACGTGAAGCTGGTCTCCGAGGTCGGCGTCGGAACGGTCGCGGCCGGTGTCTCCAAGGCA
CATGCCGACGTCGTTCTGATCTCCGGTCACGACGGTGGCACCGGTGCCACCCCGCTGACC
TCCGTCAAGCACGCGGGCGCACCGTGGGAACTCGGCCTCGCCGAGACCCAGCAGACGTTG
CTGCTCAACGGTCTCCGTGACCGCATCGTCGTGCAGGTCGACGGCCAGCTCAAGACGGGT
CGCGACGTCGTCGTCGCTGCCCTGCTCGGCGGCGAGGAGTTCGGTTTCGCCACCGCACCG
CTGGTGGTCTCGGGCTGCATCATGATGCGCGTCTGCCACCTCGACACCTGCCCCGTCGGT
GTCGCGACGCAGAACCCGTTGCTGCGTCAGCGTTTCAGCGGCAGGCCGGAATTCGTCGAG
AACTTCTTCATGTTCATCGCCGAAGAGGTTCGCGAGCTTCTCGCGGAACTCGGATTCCGC
ACGCTGCTCGAAGCCGTCGGCCAGGTCGACATGCTGGACACCACGCGCGCTCTCGATCAC
TGGAAGGGAAGCAAGGCAGGCAATCTCGATCTGTCGCCGATCCTCACCCAGGTCGAGTCC
GCGTTCATGGACCAGGACGTCCACTGCACCGGTACGCAGGATCACGGTCTCGACAAGGCA
CTCGATCAGCAGTTGATCGTCTCGGCCCGCAACGCACTCGACAAGGGTGAGGCGGTCTCC
TTCGAGTCCGCGATCACCAACGTCAACCGCACGGTCGGCACCATGCTCGGCCACGAGGTC
ACCAAGGCGTTCGGTGGAGAGGGCTTGCCCGAGGGCACCATCGACATCACGTTCACCGGT
TCCGCCGGTAACAGCTTCGGTGCTTTCGTGCCCAGCGGTATGACCCTGCGCCTGCACGGC
GACGCCAACGACTTCGTCGGCAAGGGCCTTTCGGGTGGACGCATCGTCGTACGCCCGCCG
CTCGATGCAGCGGAAGGCTTTGTCGCCGAGGACAACATCATCGGTGGCAACGTCATCCTG
TTCGGCGCCACCAGCGGCGAGGCTCTGCTTCGCGGTGTCGTCGGCGAACGCTTCGCAGTC
CGTAACTCCGGCGCCACTGCCGTCGTCGAGGGTGTGGGCGATCATGGTTGCGAGTACATG
ACGGGTGGAAAGGTGGTCATCCTCGGAGCCACCGGACGTAACTTCGGCGCCGGCATGTCC
GGTGGCGTCGCGTACATCTACAACCCCGACAAGGCATTCGAGAAGAACCTCAACACCGAA
CTGGTGGACCTCGAGGATCTTTCGGGCGACGACTTCACCTGGTTGAAGGGCGCCATCGAA
CGTCATCGCGACGAAACCGGCTCCGAGGTTGCAACGCGCATCCTCGCTGACTGGTCGCAG
CAGGTGGGTCACTTCGCAAAGGTGATGCCCCGCGACTACAAGAAGGTTCTTTTGGCCATC
GCGGCCGCAGAGAAGGATGGCAAGAACGTGGACGAGGCAGTTATGGAGGCAGCTCGTGGG
TGATCCAAGCGGCTTCCTGAAGCACACGTCGCGCGAACTTCCGGTTCGCCGGCCGGTGCC
GTTGCGCCTGCTCGACTGGAAAGAGGTCTACGAGGAGTTCCCGAAGGAAACCCTCAAGAC
CCAGGCCAGCCGTTGCATGGACTGCGGAATTCCTTTCTGCCACAACGGTTGCCCTCTCGG
AAACTTGATTCCCGAGTGGAACGACCTGGTCTACAAGGACCACTGGCACGACGCCATCGA
GCGTCTGCACGCGACCAACAACTTCCCGGAGTTCACCGGTCGACTGTGCCCCGCACCCTG
TGAGGCGTCCTGTGTCCTGGGCATCAACCAGGATCCGGTCACCATCAAGCAGGTCGAGGT
CGAGATCATCGACAAGGCCTTCGACGAAGGGTGGGTCAAGCCGGTTCGCGCCGCGCACTC
CACCAACAAGAAGGTTGCGGTTGTCGGCAGTGGTCCGGCCGGTCTGGCTGCAGCGCAGCA
GCTGACCCGCGCCGGTCACGCAGTGACGGTCTTCGAGCGGGCAGACCGCATCGGCGGCCT
GCTGCGCTACGGCATCCCCGAGTTCAAGATGGAGAAGCGGCACATCGACCGCCGTCTCGA
GCAGATGGAAGCCGAAGGCACCGTCTTCAAGACCAACGTCAATGTCGGCGTGGACATCAC
CGCGGACGAGCTGCGTGAGCAGTTCGACGCAGTGGTTCTGGCCGGCGGCGCCACGGCAGC
TCGCGATCTTCCGATCCCGGGCCGCGAACTGGACGGCATCCACCAGGCGATGGAATTCTT
GCCGATCGCCAACCGCGTGCAGTTGGGTGACCTCGACGCTCCCACCATCACCGCTGAGGG
CAAGAAGGTTGTCATCATCGGTGGCGGCGACACCGGAGCGGACTGCCTCGGCACCTCGCA
CCGTCAGGGTGCGGCCAGCGTCCACCAGTTCGAGATCATGCCGCGTCCGCCGGAGACTCG
CGCCGAGCAGACTCCATGGCCGACGTACCCGCTCATGTTCCGCGTGGCTTCGGCTCACGA
GGAGGGCGGCGAGCGTCTGTTCTCCGTCAACACCGAGAACTTCGTCGGTGAAAACGGCAA
GGTCACCGGTCTCAAGGCTCACGAGGTCGAGATGAAGTCGGGTCGCTTCGAGAAGGTCGA
GGGCTCGGACTTCGAGCTCGAAGCCGATCTCGTGCTCCTGGCCATGGGCTTCGTCGGTCC
CGAGAAGCCGGGTCTGCTCACCGATCTCGGTGTCGACTTGAACGAGCGTGGCAACGTCGC
CCGCACGTCGAAGTGGAACACCAACGTCGACGGCGTGTTCGTGGCCGGCGACATGGGCCG
CGGTCAGTCCCTGATCGTCTGGGCCATCGCCGAGGGACGTTCCGCAGCAGCCGCTGTGGA
CACCTACCTCGAGGGTGTCACGGCCCTTCCGTCACCGATCCACCCGACAGCGGCTCCGCA
GCGCTAGAGGCTCTTACTAAGCCGCACCCCACCGCATTCGGTGGGGTGCGGCTTTGTTTC
TGCCAGCAATTCGCGCGATCTGCAACAAACCTTCATCGATCGTGCATCGGACAGACACAA
CGCCCAGACAGTATGATTCCTGAGCATCGATAGTGGTGTATGGGTTGCTTCAGTTGAATC
AGGGGAGTTTCATGCGTGCGAGGCGTCTCGTTGCGGTGTTGTCGGCACTTGCTGCGGCAG
TAGTGGTACCGGTTGTCAGTGCTCCCGTGGCGTCGGCTGATTCCTGCCCCAGCCTGTACG
TCGTGGCCATCCCGGGAACGTGGGAGCCCTCGGGCACCAGGCCCGGCGCCGGCATGCTCG
CCCCGGTGACCAACGGGCTTCCGGGCTCCGTACGCACCGATTACGTCACCTACTCGGCGA
CGGCCTTCCCGTGGGAGTCCAACGTCTACGCCAAGTCGAAGCAGCAGGCTGTCGACAATG
CCCGCGGCATGATCGGCGCTATGGCCGCCTCGTGCGGTGACACTCGCTTCGCCATCGTCG
GATACAGCCAGGGTGCCGACGCGGCAGGCGATCTCGCCGCCGAGATCGGAACCGGCATCG
GCGTTGTCCCCCCGACTCGCGTCGAGGGCGTCGGCTTGCTGTCCGATCCCCGTCGTTCCG
AGTCCGACGTCCTGATCGGTCCCGCTGTCGGCGGTAACGGTGCCAGCGGCCCTCGCATCG
GTGGATTCGGTTGGCTGTCAGGCAAAACGGTGACGCTGTGCGCGGTCGGTGACCTGTACT
GCTCGACGCCGAAGGACGATTTCGTGATGCGTCTGGCCGGATTCATGGCTCAGGCGTCCG
ATCCCACTCCGGCCAGTGCGCTCGCGCTGCGCGACGAGGCCGCCGTGATCGTCAATGATC
TGATCACCGCAGGCGGTCTCCCCGCTTTGATGGCCCAGCTCGATCCGGGCGCGAATTCGC
GGCGCATCGATCAGTTGGTCGACTTCTACGGCTCGCAGGTCCACACCGACTACACGCGTT
ACGTCGTTGACGGCGCAGGCAATTCGGCTACATCCTGGCTGCACGGCTGGTTGGCCGGCA
AGGCCTGATCAGCAGTACGTCTGCTCCGCCGTGTCGACGTAGATCTCGGCAATGCGCTGC
GAGGACATCGGCGTGATCTGTGAGTACACCTCGCCGACGGAGTTGAACTCTGCCAGCACT
TCGGACCGAGGCATACCGTCAGCGAGCGCCTTGCAGGTGCCGTCGGCGTAGAGGATCTCT
GCGGAATCCATTCCGGCGGGCGGGATCCCGGCCAGACGAAGGGCGGCGATGTACCGCTGC
CCCTTCTCGCCGGCGTTCGCGACGATCTCTTCCGGTGAGCGGGCGTCGATCGGTGAGTTT
GCCGGTGGCGCTACCTGTGGCGCTACTGGTAGCGACACCGGCGGGGGCGTCGATTCGACG
ACGCTCGGCGCCGCTTCCGGAGTTGTTGCGGCGAGCGGGCTGGTCGGCAGCTCGGAAAGC
GTACTGGGGGCAGTCGAACTCGACGTCGCCGCAACCGACGTGCTGGTGGCCGCAGAAGTG
GATTCCGATGCGTCGCTGTCGGACTGGCTGCTGCAGCCGCTGAGGAGTAGGCCCGCTGCC
GCGACGCAGAGGACCAGTCTGTTCGTGTTCATCACCCGTGAGTGTTACACACCGTACCGC
TTATTTTGTCCGTTTTAAGGAAACTCCCTTTTGCCCTGTTTTTAAGTCGAAGTCCTGTGA
TATACATCTGTTCAGTTGTTACTTGTGAGTAGGAGCACACCGCGAAGACCTTGTCGGCGG
CGGTCGAAACACAAGCAATGACTGCGAGTTTCGTCCCCCATCACATAAACGGCAGGGAGA
AATCAGTGCAGAAATCTCACAAGAACGGCAACAGACGTCTCGGCACGCGCGTGGCCGTCA
TTGCAGGTACCGCAGGTGCGGTCCTCGCGTTCGCGGCGCCGATGGCCTCGGCTCAGGATC
CGGTCGACAATTCGATACCCGGTGCCGCAGTGTGTCCGGCTACTGCCGAATCCTGTGTGT
CGGTTGTGGTTCAGAGCGGAACCTTCGACAACAACGGCTTCAACCTCCCGATCGGAAAAG
GCGACATGATCATCGCCGCCGAGGCCGGCTCCGGTGAAGGTGAGTCCACCGTTCTTCTCC
CGCGCGACGACGGACACCACGGTGTCTACTCCAAGCCGTTGACCGTTCCGGGTGGAGTCC
TCGGAATCGACCTGCCGTTCGGCAATCTGTTCGGCCTCGCCGCAGTCACCGCCGAGGTGG
AGGCGACCGCTGCCCCGACCCTCAACGGCATCATCACCGACATGGATCTGAGCATCCCGG
TGCGGATGAAGATCAACAACGCGTTCCTCGGTGACAACTGCTACCTGGGCTCCGCGGCTG
CGCCGGTGAATCTTCGTCTCGCGCCTGACCCGTCGGTGGTACCGACCTACACGGTGCTCC
CGGACAATGCACTGAAGGTGAGCCCGGTCGGGAACCAGGCCACCGGCTTCGCGCTGCCCG
CCGCCAGTGGATGCGGACCGTTCGGAGTGCTGAACCCGATCGTCAACTGGCGAGCAAAGG
TACCGGCCACGTCGGGAACCTCGCTCAGCACGATCTCCGACGCCTACCTGTACCCGGGCG
GCCTCACCGGTAGCGATCCTCTCGACGATCTCGGTGGCGGAACAGGATCCAGCGGTTCCA
GTGGCTCGAGCGGTTCGTCCGGAAGCTCCGGTTCCTGAAAACTCGGATGCCTTGAAGCAG
CGGTGGTGACGGAATGTCACCACCGCTGCGGCGTCCGACCTGTAATAACCTGTGCCTCAG
GGTGGGCGAAGGCGGACTCCATCAGGAGGACCTGCGCGGCCACGAAATCACAGGGGAGTC
CTCAAACATGTTTCGAGACAGCGTTCTTGCCGGTCCGGTCCTGCGCCGGGGTGTGACAGC
ACTGGCAGTTGCGGCCGCGGCCACGATGTTTGTCGGTACTGCAGCAACGGCGGAGCCGGC
GGCAGTCGCCGGTGAGGTGTCCGCGGACTCCATTGCGGCAGCCCGTGCGCAGGCCATCGG
AACGACGGTCACCGTCGTGGGAACCGCGACTACGCCGTCGGGAGTGTTCGAATCCAGCTT
CTACGACAAGGGCTTTGGTCTCCAGAGCGGCAATTCGGGCATCTACATCAGCGATCCGAA
CAACTCCGGGATTGCTCTCGGCGATCAGGTTCAGGTCACCGGAGTCCTCGCGGATCAGGA
AGGCCTGCTCGTCGTCCGCCCGACTGCCGTCGAGGTAATCGGCACGACTACCCAGATCAG
CCCGGCGCGACTGCCCCTCAATGCAATCGGTGGGGGCAGCGAAGGTCGTCTCGTGACGGT
GTCCGGAATCGTGAGCGGACCCGTCGTCGACGATCTGCCGTACGGCCACAAGATCCTGGT
CTCGGGCGCCGAGGGAAACACCGTCATCTTCGTCAACACCCAGACGGGAATCGACGTCGA
TGCCGTCGCCGTCGGACGCCCGATCACCGTCACCGGTTTCAGTGGCCAGTACGCCAGCAC
CTACGAGGTTCTTCCCCGCTCGGAAGCCGATGTGCAGCAGGGTTTCACGGGCAGCCTGAG
TTTCGGAAGCTGACCTAGATCTCGAACCGAGCTCCGACGCGCATCGACCCGGGAGACAAC
CGGCTGATCGTGCGTCCGAGCTTGGCTTCGACGGTCACGGGTACGACGGCCTTGTTCGTG
CGAACCGCTTTCACGATGGCACTGGCCACTCGATCAGGAGTGAAGTTCCGCTTGCGGTAG
AAGTTGTCGACCTTGGTCTGGTTCTCGAGCTGCTCCTCGGCGGTCGTCCCGGCGAACTCG
GTGGTCTTGAGGATGTTCGTGTGAACGAGGCCGGGACAGATGGTGCTGACGCCGATGCCG
TGTGGAAGCAGCTCTGCCCGTAGGCAATCCGAGAGCATGAATACCGCTGCTTTGCTTGTC
GAATACGCGGTGAGGGCCTTCTGTGGTGTGTACGCGGCGGCCGAGGACAGGTTGACGACG
TGCCCTCCTGTTCCCCGGTCGATCATCATCGGGGTGAATGCCCGGCAGCCGTAGACAACT
CCCCAGAAGTTGATGTCCATGACGCGCTCGAACTGGCGCTGCTCGGTGTCGGCGAATGTC
CCGGAGAACCCGATTCCGGCGTTGTTGACGACGATGTCCGGTACGCCGTGATGTGCCGCG
ACCGTCTCCGCGAACCGAATCACGGCCTGTTCGTCGGACACGTCCACCTGATAGGCGTGG
GCACCGCCACCGAACACTGCTTCGGCGCCGCCGGCTTGCGAAGGGATGTTTACAAGTGCC
GCAGTGTCCTGCGCGCTTTCGAGATTGATGTCGGAGACCACGACGATAGCTCCCTGGGCG
GCGAAGGCGAGGGCCGTTTCACGCCCGATGCCGCTGCCCGCACCGGTGATCACCACCAGC
GTGCCGGTGAGATCGCGCAGTCGACGCTGCAACTTCGTTCCGCGTCGCCAGCCGGTGACG
TCCTTCAGTAGCCCCATTGGTTGCCCTTTTCGTGTGTACGTTTGTGGCGTGTGTCTCTAG
CTGACTTCCCCTCTGCGAAAGGTATCCGATGAGCGAGCTTCGTGTAGTTGCAACCATCCC
GGCCAAGTCCGGTTCCGAGGACGACGTCCGATCGGCTCTGACAACTCTCGCGGAGGCGAG
TCGGTCCGAGGACGGCTGTGTGTCGTACGAGTTGTTCGAGTCAGCGGCTGCGCCCGGCAC
GTTCGTCACGATCGAAACTTGGCGCGGGCAGGAGGAGTTGGACGCTCACATGCAGTCCCC
GCATCTGCAGGCCGCGCTGGCCGCCGCCGGACCACTTCTCGACGGCGCTCCGGCGATTCA
TCCGTTGAAAGGCGCCTGAATCAGAATGAATTCCTGACCTTCGCTAAGGGTCTGACCTGC
GAATGTCGCTCGAAACTGACGAATCGTCGCGCTTCATTCCACTGAGCGGGACCTGCGACT
AATACCTGTGCCTTAAGTCACAAACTGTCTCGACAATGCTTCACATCACAGTTTCTGACC
TGGAGGTTTTGAATGAGTCGCAGTTCTCGGCGCGGTCACCGCAAGGTTGCCGCCGTCGCG
CTGGCAGTCTCCGCCGGCCTGTTCGTCTCGTCGTGCGCTGACGGCGGGAACGGGGGTGGG
AGCGGCGACGCACCGGACTCCGGTTCGGGATTGTCCATCGGCCCGGTCAACGAGCAGTCC
GGCGAGGGCGATCCGGTCAAGGGCGGCACCCTCACGTTCAGCGGGTACTCCGCCGTCACC
AATCTCGATCCGGCGAAGACTCAGATCGCCGGTTCGGTCGCCGGTTCGGAGTTGGGCGCG
ATCTACGACACGCTCCTGCGGTACGACCCGGCGTCCAAGGAATTCGTTCCGAAGCTCGCA
GAGTCGATGGAGCCGAGTTCCGACTTCAAGACGTGGACCCTCGAACTGCGTGACGGTGTG
AAGTTCAGCGACGGGACGCCGGTGGATTCGGCGGCCGTCTCGGCGAGCCTCAATCGCTAC
GTCACCAACAAGGGACCGCAGTCGAGTCTGTACGCGTCGAAGGTCGCGTCGGTAGACACT
CCGGATCCGTCGACGGTCGTCTTCAATCTCGTCGACCCGTGGACCGGTATCGAGTCACTG
CTCTCGACGGGCCCCGGCATGATCGTCGCGCCGAGCGCCCAGCAAGGTGATCAGTTCACC
CCGATCGGCGCGGGTGCCTTCACCCTCGAGAAGTTCGCTCCCAACGAGGAATTGATCCTC
GACGCTCGGGAGGACTACTTCGACGGTGCCCCGAACGTGGACAAGCTGCGGTTGATCAGC
ATCGTAGGTTCGCAGTCCACCACCGAATCGCTCAAGAGCGGCGGCACGGACGTCGCGTAC
ATGCGGTCGCTACCGAACGTGCTGGATCTGATCGACTCCGGCTACCCGGGCTTCGTCGAC
ATTCCGTCGCTGTCGTACCTGTCGCTGGTGAACACGGCACCCGGTCGTCCCGGTGCCGAC
GTGCGCATCCGTCAGGCATTGGCGCTCGCAACCGATCCCGTCGCACTCGACAACCGACTC
AACGAGGGCAAGGGTCTGCCCGGGCAGGTCATCTTCCAGGACACCTCTCGCTGGCACAAC
GACGTCGCTCCGATCGGCGTCGACACCGCCAAGGCGAAGCAGCTTCTCGACGAGGCCAAG
GCTGACGGTTACGACGGCAAGATCACATACCTGACGCTGCAGGAGAATTCGGCGCAGGCG
ATGGCTCTCGCACTGCAGTCGATGGCCAACGCCGTCGGATTCGATTTCCAGATCGAGTAC
GTCAACTCGGTTGCCGACGTCGTCAAGCGTTTGTACGCCGACCGCGACTTCGACATGGCA
ACAGGTTCCGCCAACCTCGCGGAAGCCGATCCTTTCGAGCGTCTGTACTCCAATCTCAAG
TCGGGTGGACGAAACAACGCCACGAGCTTCTCCGACCCCGAGATCGATTCGCTGCTCGAC
CAGTTGGGTGTCGCGACGTCGACCGACTCGAAGATCGAGGTGCTCGCCAAGATTCAGGAG
CGCGCCAACGAGGTTGTGCCGTGGCAGGTTTACGGCAACACCCCGTGGCTCGGTGTGTGG
GGACAGGACGTCCACGGCATTCAGCAGAGCCTGGACGGAATCATGTTCTTCGACAAGGCC
TGGAAGAACTAGACAGCTGAAGAACTGACTGGACCCGAGAAGCGTCCCTGCGGGGACGCT
TCTCGGCATCAGTGAGTGTGATCGATCAAGAAGTGAGATCGAGGGCGGCGCGGACGATGC
TGTCGGAGTCGAGGCCGTGGTACCGGTAGACGTCCTCGAGTGAACCGACCTGACCGAACC
GGCTCACTCCGAGCGCAGCACCCGGAACGTTGTTGATTCCCGTCAGGAACGCGAGGGTGT
GCGGGTGTCCGTCGAGAACAGTCACCATCGGCGCGGACCGGCTGCTCGGAAAGACCTGAT
CCAGGATCCACGACGGGCCGTCCGCGAGACCGCGCCGCGATTGGAGCGCTTCGAAGAGCA
AGCCGGGGCTGGTCACGCACACGACGTCGGCGGAAATACCTTGCTCGCCCAGTCTTTCGG
CTGCGACCAGTGTTTCGGTGACGGTGGCACCCATGCCGACCAGGGTGACGGCCGGATCAG
GGTTGTGCCGCAGTGTGTATGCCCCGGCCACCACCTGACGTCGACGGCGTTCTCGCGCAG
CCGGATCGGTCGGTACCGCGGCCAGGGCCTGATCGACCGGACGGGTCGACAGGCGCAGAT
ACGACGAGCTGCCGTCCGGGCGACCGAGGCGTCCGATGCTGTCGAGGAGCGTCCACTCCA
CGTCGACGGCGAATGCCGGTTCGAAACTGGTGCAACCCGGCTGTTCCAGTCCGATGGACG
GGGTCTTGATCGACTGGTGTGCACCACCTTCGGCGGCCAAGGTGACGCCCGACGGAGTGC
CGACCATGATCGACTGGCCACCGGCGTAGATGCCGTACGACCACGGTTCGAGAGCCCGCT
CGATGAAGGGGTCGTACATCACACCGATGGGGAAGAGTGGCTGGCCCCAACGACTCCAGG
TTGCACCGAGTTCGCCCATCAGTCCGACCAGGTTGGTCTCGGCGATGCCGAGTTCCATGT
GCTGACCGGTGGGCTTCTCACGCCAGTGCATGATCGTTTCGGCGTCGTCGGCAAACCAGT
TGTGCCGCTCGTCGGGGGACCACACGCCGACCTTGTTCAGCCAGCCTGCGAGGTTGGTGG
TGGAACTGACGTCCGGGCTCAGTGTGACAACACGTTTCGCGGCGTCCGGCGCTTCGCGGC
TCAGGTCGAGTAGTACCCGGCCGAGAGCTGCCTGAGTGGTGGACGTGCCGGAGGGCGTAC
GGCCGATGTCTTTCGGAACTGCCGGGGGCACCAGATGCTCCACCTTCGGGCGAGCCAGGC
GCCCAGCGGTTTCGGCGCAGATGCGGCCGGACGGGCTGTCGGTCTCGAACCGTTCCCAGG
GATTCGACGGATCCATGCCGAGTTCCGACGCCAGGTGCTCGAACTGCTCGGCGGTGAGCA
GCGACGAGTGGTTCTGCGGATGACCCTGCGTCGGCAGACCCCGACCCTTGATCGTGTACG
CGATGATCACGGTGGGACGGGTGTCGTCGATCTGTGCGTACGCCTCTCGCAGAGCGTCGA
GGTCGTGGCCACCGAGATTGCGGATGGCTTCGAGCACCGTGGCGTCGTCGAGGTCGTCGA
TCAGCGCCGTGATCGCGTCGGCGTCCGCCGCGTCGCCGGGCAGTCTCAGACGTACCTCGT
CGGCCGTGCATCGCAGCAGGCGCTGGTACTCCGGATTCGGCATGTCCAGGATTCGTTCGC
GCAACGCGGTGCCGCCCGGCCGGGTGAACAGTGATTCGAGCAGCGCACCGAACTTCACGG
TGATGACCTGCCAGCCGGCACCCGAGAACATGCGCTCCAGGCGGGTTGCCGCGATGTTCG
GCACCACCCGGTCGAGTGATTGGCGGTTGAGGTCGACTATCCACACGATCTCACCCAGTT
CGGCAACCGAATGATCGAGAACTGCTTCCCACACAGCGCCCTCGTCGAGTTCGGCGTCAC
CGACCAGGGAGTACTGACGCCCGGTTCCGGCGCCGCCGAGGGAGGCGTCGACGTATCGGC
GAGCGATGGCGCCCCAGATGGGAGCCGTCGCGCCGATGCCCACCGAACCGGTCGAATAAT
CCACCGGATCAGGATCTTTCGATCGACTCGGGTAGCTCTGCAGGCCCCCGAATTCGCGCA
GAGTCGTCAGGTAGGACTCGTCGAGTTCACCGAGCAGATAATTGATGCCGTGGAGCACCG
GCGCCGCATGCGGCTTGACGGAAACCCGGTCGCCGGAACGAAGTTGGCCGAACCACAGGG
ACGTCATGATCGAGACCATCGACGCGCACGAGGCCTGATGGCCGCCGACCTTGAGCCCGC
TGGGATTCGGACGGACACGGTTGGCGTGATGGATCATCGCGGTCGACAACCACAGAACGC
GCTTCTCGATCTCCGCCAGTGACTCGGGAGCGTTCTGGTCGATGTTGGGGCTGTTCACGG
CCGGTCCTGCCTTCAGTAGTGGACATCGATCACCGCACCGCCTGTACCCCAGATCGTGGG
GCCGACGATGTGGTTGTGATGTTTGGCAGGACTTCCTGAGGCCGAACCGTTCGGTGCGGC
AAAGTCCAGCCGCACCTGTCGATCTGTTGTGCAGATTCTGCGTCAAAGTCCATCATCGGC
ATACAGATTGGGCAATAGCTACCCGGTGGATTGAGCAATGTGCGCAACACCGAGGGCTGT
GCGCCGTGACAGGTGGGCACTATGCGCAGTGCACCGCCAGTCGCGCGCGGTCAGTCCATC
AGGTCGTGGACGTAGCACCAGCGCCAGGATTCGCCGGGCTCGTGTGAGCGCATGACCGGG
TGCCCGGTTTCGCGGTAGTGGTTGGTGGCGTGCTGATGAGGGCTGGAATCGCAGCATCCG
ACGTGGCCGCAGGACAGGCACATGCGCAGGTGAGACCAGTTATCCTCACCCAACTCGGCG
CACTCCTGGCAGACGCCGGGCGTCAGCGCCGCCGGGTCTGTTTCGGGCGCATTGGTTAGC
TCCTCGCAACCGGTGGGAGCGGGTGCGGGCTGCTGTGTGCGAGCTGCTGCTCGCGTCAGG
ATTTTCTTCATCGCCTTCCATACTGCATGCTGCCAGGGTGAACGGCATATTACTGGGGGT
TGTAGTAGCGGCGTTGCTGGTGGCGGCGGTCGCGCGAAGGTTCGGGCTGTCTTCGCCGCT
GATCCTCGTCCTGGTCGGTTTGATCGCCTGTCAGATACCGGGTGTTCCGGAATTGGAACT
CGATCCAGACCTCGTCCTGTTCGTCGTGTTGCCTCCACTTCTGTACTCGGCAGCACTGGA
CAGTTCATACCTGGCTTTGCGCTCGAATCTGCGTCCGATCGGATTTCTCGCGGTGGGGCT
TCCCCTGGCGACGACGGCTGCGGTGGGCTTTGTCGCCTACCTGATCGTGCCGGAGTTCTC
GATAGCGGCTGCTCTGGTTCTCGGCGCCATCGTGGCGCCGCCGGACGCGGTGTCCGCGAG
CGCAATCGGACGCAAGCTCGGCCTGCCGCGCCGAATCATGACCCTGCTGGGCGGGGAGAG
CCTGCTCAACGACGCCACCGCTCTGACGGCGTACAAGGTCGCTCTCGCGGCTGCCGTCGG
TACGGGTGCGACGCTGATCGGCGGCTTCGAGACCTTCCTCGTCGCGGCGGTCGGTGGAAC
GGTGATCGGCCTCGCGGTGGGGTTCGTCATCTCGAAGGTTCGCGGCAAGCTCCAGGATCC
GGTGATGGAGAGCGGAATCGGATTGGTGGTGCCGTTCTTCACCTACCTCGCTGCGGAAGA
GGTCCACGCGTCGGGCGTCATCGCGGTCGTCGTAGCCGGATTGTTCCTCGGCCAGCGCTC
CACCCGCGCGAGTTATGCGACGCGTTTGCAGGACACGGCAGTGTGGAGGGCCGTCGACCT
GATCCTGGAGTCGTTCGTCTTCCTGTTGATCGGCCTCCAATTGCCCAGTGTCGTCAACGG
ATTGCAGGGGTACAGCACTTCGATCGTCGTCTGGGCGTCGGTTGCCGTTCTCGTGACCGT
CGTGGTGGTCCGAATCGCCTGGGTGTTCCCGTTCACGTACGTACCGCGCTGGCTGTCGCC
GCGTATTCGAGCGAGGGAGCCGGAGATTTCGGCGCGGGCGGTGTTCGTCGTGTCGTGGGC
CGGTATGCGAGGGGTCGTGTCGCTGGCAGCTGCCTTCGCCATTCCGCTGACGGTCAACAG
TGGGGAGGACTTCCCGGGGCGGTCGCTGATCCTCTTCCTGACGTTTGTCGTCGTGGTCGG
CACGCTGTTGCTGCACGGCCTGACGTTGCCGTGGGTGATCCGTGTCCTCGGCGTGCAGGG
GGACGAAGAGCAGTCCGACGCCCGCGCCGAGGCGGCAGCCCAGGACAAGGCTGCACGGGC
CGCTGCGGCGCGGCTGGACGAATTGGTCGGAGCCGACGCCGACGACGTCCCTCAGGTCCG
CAATCGTGCCGCGGACATCTTGCGAAGCTGGAACACCCACCGCGCGAACTCGGCGTGGGA
GCGACTGGGACGCAGCGACGAGGATCTGGGGGAGAGCCCGTCGAACGCCTTCCGCTCGCT
GCGCCTCGAGATGATCGATGCCGAGCGAGGCGTCTTCATCGCCGAACGCGATGCCGGCCG
GATCGACGACGAGGTCCTCCGGAAGGTGCTTCGCGAGCTCGATCTCGAGGAAGCGACGCT
CGACCGGGACTAGACCGGCTGGTCTGCTGTCCACGAAGGTAACCGCTGGCCAGGGTCGGT
TTACCTGACTGTTGAGGCCTGCAACTTAACCGATTCCACTGAGCGAGACTCGATCCAATT
TTCTGTGCCTCCCATCACAGACTGTTTCGTGTTCAACATCACGTCACGGTCTTACCCCGC
CTTGGAGGCATTCGAATGAGTCGTAGTTCCCGCCGCGGAAGTCGCAGATTGGCTGCGGCT
GCGCTGGCGATCACCGCAAGTATGTTCCTGGCGTCGTGCGCCGACAACGGCTCGAGCAAT
GGCGGCGGCGAATCCGCTGATTCCGGTTCCTCGCTGAAGATCGGCATGGTCAACGAGCAG
GCTGATCCCGGCACTCCCACCAAGGGCGGCACGCTGACGTTCAGCGGTTACTCGGCGGTC
ACGACTCTCGATCCCGCGAAGGCTCAGGTTGCCGGCGCCACCGGTGGCAGCGAGCTCAGC
GCCATCTACGACGTGCTCATGCGTTACGACCCCATCGGGCAGAAGTTCGAGCCCAAGCTC
GCTCAGTCGCTCGAAGCGAGTTCGGACAGCAAGACCTGGACGCTGAAGCTCCGCGACGGT
GTGAAGTTCAGCGATGGTACAGCTCTCGACTCGAAGGCCGTCGCCGACAGCATCAACCGC
TACGTCACCAACAAGGGACCTCAGTCGAGCCTGTGGGCTTCCAAGGTTGCCTCGATCGAC
ACCCCCGACGCGACGACCGTGGTCTTCAACCTCGTTGATCCGTGGACAGGCATCCAGTCG
ATGCTCGCCACCGGACCCGGCATGATCGTCGCCCCGAGCGCCCAGCAGGGTGACCAGTTC
ACCCCGATCGGCGCCGGCGCCTTCACCCTCGAGAAGTTCGCTCCCAACGAGGAACTGCTG
TTGGCTGCTCGCCCCGACTACTACGACGGCGCACCGAACATCGACAAGCTCAAGCTGATC
AGCATCGTCGGAGCTCAGCCCACCGCCGAAGCACTCAAGACGGGCGGCATCGACGCCGCG
TACATGCGTACGCTCACCCCGATCCTGGATCTGATCGAGTCGGGTTACCCCGGCTTCGTC
GACATCCCGTCGCTCGGTTACATCGCCAACGTGAACATGGCCCCGGGCCGCCCGGGCTCG
GATGTCCGTGTCCGCCAGGCGATGGCGCTGGCCGTCGATCCGGAGACGCTCAACACCCGC
GTCAACAACGGCAAGGGACTGCCCGGCCAGGAGATCTTCCAGGACACCTCGCGCTGGCAC
AACGACGTCGCACCGATCGGCGTCGATCCCGCCAAGGCGAAGGAACTGCTCGATCAGGCC
AAGGCCGACGGCTACGACGGAAAGATCACCTTCCTCTCCATCCAGGAACCGTCCGCACAG
GCAACGGCTCTGGCCATCCAGGCGATGCTCAACGCAGTCGGCTTCGACGCTCAGATCGAA
TACGTCACCGGTGCAGGTGATCTGGTCAAGCGGATGTACGCCGATCACGACTACGACATG
AGCACCGCAGCACTGAGCCTCGCCGAGGCCGATCCCTACGAGCGTCTGTACACGGGCATC
AAGTCCGGTGGCCGTAACAACGCGACCGGCTACTCCGACGCCGAAATGGATGCTCTCTTG
GACAAGTTGGGCGTCGCAACCACCGACGAGGACAAGAAGGCAGTCCTGGCACAGATCCAG
GAACGCGCCAACGAGACCGTCCCGTGGCAGGTGTGGGGCAACGTCGCCGCACTCGACGTG
TGGAACCAGAACGTTCACGGACTCGAGCAGAGCCTCGACGGAATCGTGCTCTTCGACGGA
GCTTGGAAGTCCTAGAGAGCCTGAAGTTCACAGCCGGCCCCGCGCCCGTATTGCAGCGGA
TCGGGGCCGGCTGCGAACAAAGAAATGAAATCAGAGGAACTGCTGTGTATTGCGAGCTCG
CTGTACGAAGGAGACGAAATCGATGAACATCGGCGCAATAGGTAAGAAATTGGGCCAGCT
CGTCATTGTGATCCTGATCGTCAGCTTCGGAACCTTCGTGCTGGCATCACTGATTCCCGG
CGATCCCGCTGTCTCCGTTCTCGGTGAAGGCCGAACGCCTGCCGAGTACGAGGAAGTTCG
GCAGCAGCTCGGACTCAACGATCCACTCCTGGTTCGCTATTGGGACTGGCTGACCAGCGC
TCTCCAGGGCGACCTCGGCAACTCGCTCGTTCCCCCGCAGCAGGACGTCCTCACCGCGAT
CAGTTCCGCTCTCCCCGTCAGCGTTCAGTTGGCAGTGATGGGTCTGGTCATCGCACTCGT
CGTCGCAGTTCCGCTCGCACTCTGGTCGGCGCACCACGAAGGCGGCGTCATCGACCGCGT
CATCAGCGCCGCGACATTCGGTGTTCTTTCCGTCCCGAGCTTCCTCGCCGGTCTGTTGCT
GATCATGGTCACCGTCAACTGGCTCGGCTGGTTCCCGCGATCACAGTGGGTGCGCATCGG
CGACAGCCTCTCCGGAAACCTCTCACACGCAATACTTCCCGCGATCACCATCAGCCTCCT
CGAGATGGCGATGTTCACTCGCGTTCTCCGATCCGACCTGGTGACGACGCTCCGTGAGGA
TTACATCCTCGCGTCGAAGGCCAAGGGAATGCCCACGCTGCGAGTGCTTTTCAGCGACGC
GCTCCGCCCGTCGTCGTTCTCGCTCATCACGATGATGGGTCTGGCTCTCGGCGGCATGAT
CGGCAGCACCGTGATCGTCGAGACGCTGTTCTCACTGCCCGGAATGGGCACGCTCATCGT
CCGCGCAGCGCAGCAGGGTGATTCGCCGATGCTGCTGGGCGCGGTGGTCGTGATCGCGGT
CATCTACGTCCTCGTCAACAGTGCGATCGATGTTCTGTACACCTATCTTGACCCGAGGAG
TCGTCGTGTCCATGTCTGAAGTGACGCCAGACGGAGCGGCCCCGTCGCCGGCCCCGTCCG
AGGTGATGACATACCGGCAGCAGACAGTCCTGCTGGCTCCCGGTCCCGTCGAGACGCTGG
AACAGCCCAAGAATCTGGTCCTGATCGGATCGATTCTCACAGTGGTCGGCGTTGCGCTGC
TCGGCACCGCACTCTTCGGTTCAGCGATCATGATGACCGTCCGCATCGTGCTCGCGCTCG
TTGCCTTGGTTTTCCTCTTCAAGGGGCTCGGCAAACTCGGTACGTCCAAGTGGGGCAGTC
AGTTCGATCTCTCGTACTGGCTGGCGTGCATCTGGCTGGTCGCGCTGATCCTGGCCGCGA
TCTTCGCGCCGCTGCTGCCACTCGGTGAGTACAAGGACACGGTCAAGACCTTGGCCGAGC
CGGGCTTCGCATCGCCGAGCCTGCTCTCCGATCATCCGTTGGGTACCAACAACTTCGGTC
TCGACCTGCTTGCCCGCGCCCTGTTCGGTGCTCGCGCTTCATTGACCGTGGCCATCTGCG
CCGTGCTGATCGGCATGATCATCGGTGGCACCATCGGCGTCATGGCCGGCTATTTCCGTG
GCAAGGTCGACGCCGTGGTCGGAATCCTGACCAACTCGCTGCTGGCCATTCCTTCTCTGG
TGCTGCTCATCGCACTGGCCGCGGTACTCACGTCGAACCTGCGCAACATCACCCTCGCAC
TGTCGATTCTCTGCATTCCCAGCATGGTTCGAATCGCCAGGGCAAACACCATCGTCGTCG
CCCAACGGGAGTTCGTGCTTGCCGCGAGAGCCATGGGCGCCACCAAATGGCGCGTCATCT
GGCGCGAGCTGGTTCCCAACGTCCTCGTTCCCGTCGCCGCGCTCGGCCTGGTGGCCGTCT
CCGGCCTGATCGTCGCGGAAGCATCACTGAGCTTCCTCGGACTCGGTATCGCACAACCTG
ATCCGACCTGGGGCAACATGATTGCGGAAGGTCAGGGCGGGATCGTGGAGAAGCATCCGT
TCATCGTCCTGGTACCAGGCGTCTTCCTCTTCCTGACGGTGTTCTCCTTCAACCTCATCG
GCGAGAAGTATCGGAGTAAGCTGTGACCACTTCAGCTCAGCACGGCGTTCCGCTGCTGCA
GGCGGACAACATCAGAACCGTATTCGCCACTCCCCGTGGCCAGTTGCGAGCAGTCGACGG
TGTCTCGATCCACGTCTCTGCCGGCGAAACTCTCGGCATCGTGGGTGAATCCGGTTCCGG
CAAGTCGGTTCTCGGGCGCACCATCATGGGACTGCTCCAGAAGGGTCCGGCTCTCGACAT
CAGCGGGACGGTGACGTTTGCCGGCCGCGACATGTCGACGATGAAGAAGTCGGAGATGAA
GCACTTCTGGGGACCCGAGATCGCCATGGTCTTCCAGGATCCGATGACCTCGCTCAATCC
GTTCAAGCGCATCGGTACCCACATCACCGAATCCTTGAAGTTCCACCTGGGTCTGAAGAA
GGACGCGGCCCGCGATCGCGCAGCGGAACTCCTGTCGATGGTGGGTATCCCCGAGCCCAA
GCGTCGGCTCGACCAGTACCCCCACGAACTTTCGGGCGGTATGCGACAGCGCGTGGTCAT
CGCGATGGCCCTGGCCTGCGAGCCGAAACTGCTGATCGCCGACGAGCCGACCACCGCTCT
CGACGTGACGGTGCAGAAGCAGATTCTCGATCTGCTCGCCTCACTCAACGACAAGCTCAA
CATGGCCGTCATCCTGATCAGCCACGACCTCGGTGTGGTCTCGGGCCGATCCGATCGTGT
CGCCGTCATGTACGCCGGTTCCGTCGTGGAAACGTCGGCAACCGAAGAGTTGTTCACTCG
TCCTCGCCACCCGTACACCGAAGCGCTGATGGCCGCGATTCCGCGACTCGAGTCACCGAC
GCACACAGTGCTGCAGACAATTCCGGGCGGTCTCCCGGACATGACGAAGCCGATCACCGG
CTGCCGCTTCGCGGCTCGCTGCCGGTACGCCCAGGACGACTGCCTGACCGGCGACCCGGC
CCTGGCTCCCGGCGGACCGGGGGACAACACAACCGAAAGCCACACGTTCGCGTGCCACTA
CCCGGTCGACACCCCTGAAGGCACAACGGCATTGGTCGCCAACGAGAAGGCCGGCACTAC
CGCAGCGGGCCTGACGCTCGCGGTGAAGGAGATGGTCTGATGACTGCATCAGTGGATACC
AGAAAGCCTGAGACGGTGGACGCGGCCCTGACGGTCGAGGACTTGGTTGTCGAATTCAAC
GTCGGCAAGGGGCAGACCGTTCACGCCGTGTCCGGAATCAGTTTCACCGTCGCGCCGGGC
GAAACCTTGGGCGTGGTCGGTGAATCCGGCTGTGGCAAGTCCACGGCGGGCCGGGCGATC
ATGCAGTTGCCCTCACCGACGTCGGGCTCGATCCGCCTCGGAGAGACGGAAATGACGGCA
CTGGGTGCGGAAGAATTGCGTCGCAGCCGCACTCAGCTGCAGATGATCTTCCAGGACCCG
ATCTCCTCGCTGAACCCACGACGCAAGGTCAAGGCTCTCATCACCGAGGGTCCGTCGATC
TGGGGCGGAAAAGACAAGGCCGCCATCGAAGCTCGGGCGCGCGAGGTTCTTGCCGAGGTC
GGGCTGGACCCGGACATGGTGTGGGACCGAACCCCACGCGAACTCTCGGGTGGTCAGTGC
CAGCGCGTGTGCATCGCCCGCGCATTGATGGTCGACCCCAAGGTCCTGATCTGTGACGAG
CCGGTCTCGAGTCTCGACGTCTCCGTGCAGGCGCAGATTCTGAACCTGCTCGAGGACGCG
AAGAAGCGTCACGGGCTGTCGCTGCTGTTCATTGCGCACAACATGGCCGTCGTGAAGAAC
ATCAGTGACCGCGTGATGATCATGTACTTGGGCCGCGTCTGCGAAATCGTTCCCGCAGAA
GACATGCAGAACCGCGCGCTGCACCCGTACACGCAGCTACTGCTGGCGTCGATTCCCGAT
CCCGACGCCACCGTCACCGCGGCGCAGAACGTCGAGCAGAAGGTCATCGAACTGCCCTCG
CCGCTCAATCCGCCCAGTGGCTGCCGCTTCCGCACGCGGTGCCCGCTGGCTACTGATCTC
TGCGCCGAGGAAGTTCCCGAGCTGCGTCTCGTCGAGGGCGGCCATCAGGTGGCGTGCCAC
CACGTGTGACTACACGCGAAGCATGTTGCGTACGTGACCGGTTTCGTTGATCGACCCGAC
CCTGCGGCTTCCGTTACGCGACACGAGAATGCGCGTGACGGACACGTACTCGATCGGGAA
GGTCAACGGGCGCTCCAGTCCGAGCAGTTCCTGCAGAACGATGTTGACGACGCCGCCGTG
GCAGAAGATCGCCACGGTGGCGTCGTTGTCCGTTGCCGCGACTATCTCGTCGATCGCACC
GAGGACTCGCGCACGAAAGGCGTCGCCGTCCACCGACTCGGGGAGCCAGCCGGCTTTGAT
TCGCGCATAGGTTTCCGGCGCCCGCTCCAGGACCTCGTGCATCGGGATGTAGTGCGGCTG
CTCGTAGTCGTATTCCGCCAGACCCTCGCGCTGGGTGACCGGAAGGCCCAATATCTGCGC
TACCGGGGCTGCGGTCTCGAGTGCGCGCTTCTGCGGGCTGCTGAAGAGTCCGGTGATCTG
GTACGGCGCCAGTGCTGCGGGCAGCCGTAGTGCCTGGGCACGACCTTCGTCGGTCAGCGA
GGGATCTGCGCGGCCTTCGGTGACCTCGGCCAGTTCGGGGAGCGCGTGTCGGATCAGGAG
TAGTTGCACCTACGTCACCTTGCCATGTAGAGATCGAACGCCACCACGAGGTTTCGGCCG
TCGCGTTTTGCCTGGTACATCGCGTTGTCGGCGATATCGAGCAGAGTCTCCATGCCCGGC
ATCGCGCGATCGGCCCAGGCGACGCCGATACTGACCGTTCCCGCGAAACCGCGAATGGAT
CGCGCGTGGGCCTCTTGCGCCTCTCTGATGCGCTCCGCGAGCTGGATGGCTTCCTCGAAG
GTGCAGTCGGCGGCGGCGACGGCAAATTCTTCACCACCCAGTCGGCCGGAGAGTCCCAGC
CCTTCGGTAGCGGCGAGGAGGGTGTTTCCGAACTGTTCGAGGACCGAATCGCCGGTGAGG
TGGCCGAGGTTGTCGTTGATCGATTTGAAGTGGTCGAGATCGAGCATCATGACGGCGATT
GGTCGTTGCGCCGCGTGCTGGGCGTCGAGGAGTTCCTGCGATTGGGTCCAGAACGCGTGG
CGACTCAGCGTTCCGGTGAGGGCGTCGCATTCGGCGATGCGTTGGAGTTCTCGCTCAGCG
CGCCGCTGTGCGCCAGTGGCGACGGCTACGGCGATGGGGGAGAGTGCCATCAAGATGACG
GAGATCCGGGTGGTCACCCCCTCACTGAGTAGGTGCACCGGATCTGCCAGTGCCAGACGT
CCCTTACCCGCCATGACCAGTGCCCACGCGCTCCATCCGGCTGCCAGGAGCGAAGTGCTG
AACAGTGAGACACGCATTGCGCACCACAGGAGCGCCGGCATCGGCAGCAGCAGCGCAAGG
GCTCCCTGGACCTCCAGGGCGAGTGGCAGACAGGCCAGGAGAGCGGCCAGAGGTGCCAGG
ATCTGTGCGAGCCGCCTCAAGCGCAGACTCTGCCGCACGGACGGCCCGCAGGTTCTTCGA
ATGTGTTCGAGCGTCGGTGCCGACAGAACGATCGGCAGCACGATCAGATACGTACACAGG
TCGGCGAAGAACCACCCCACCAATTCCGTTGCCGCACCGCTTCCTTCGTGGAGTTGAGTG
CGTAGTGCGCTGGCGGACCCAGCCGTGAACGACGCCAGAACCGAGATGAGGAAGATTCTG
GCCGTGTACTTCGTCTCGGAGATTCGCCGTGGAAAGCAGCCGAGCAAGTTCGCGGCGATC
AATCCTGTCGTGACGCCGACCAGATTGATCGCATTCAGTTCGAAGGCCCTCTGCACGGGG
CTTCCGGTCGCAAGATCCGCCGTCAGCAGCGCTGCGCCGCCGACAGCGAGTCCGATCGGC
GCAAACGAGCGCGGGTTACGGAGGAGAATGCCCAGAAGGATCGCGTTGGCGGGCCAGAAG
GTCGACAGAAAACCGGGCGGACGGGCGGCGATGCCCGCCAGGGCGACAACGAGGATCGCC
ACGAAAATCAGGCACGAGCGCACCCGACGTGTCGAACGGTCCATGGTCAGCCTGTCGTAG
AAAGCAGAAGCTGTCCGAGACTAGCAATGATCCGGCTACTGTCCGAGTTGTAACTTTAAG
TGTCATCCCCGACGGTTCGGCTGCGTGAGGCGCCGAATCAAGTTCGCCAACTCCTCGGGC
TGATCGATCATCGCGTGGTGATGCGCCGGGCGCAGGACGTGAAAACTCCCGCCGAGGTAG
GTGGCGAGTTTCTGCTGCTTTGCCATCCAGGCGATGGACCAGGGAGTGGTGTGGCCAGTG
TGTGCAGCAACGACGCTGAGGTCGATGTCGGGCAGTGGATGCTTGCTCGAGCGTCGTAAA
GCGGTGAGCTCCAGCGCCATATCGGTGTACGCGACGTATTCGATCATCGCCGCCTCCAGA
TAATGAGGTTCGCGGTAGATCTTCCTGACCCATTCGAGGGTGGCTTCGGACGACCCGCTC
GGCGGCACGGACTGGTTGAGGATCTTGCGCGTCGTGGTGCCGAGGAGTCGTTGGAGCCCG
GTGGTGCTGAACGAAGCCGCGGCGGCCCGGGAGGCGATCAGCAGCAGGTCGCGGGGGAAA
AGACGTTTCGGTTCTTTCTCGGCACTGGAATCGAGGAGCAGCATCCCCGCCGCCCGATCG
GGGAACAGGCGCGCGAAGCCTTCGACGTAGAAGCCGGCGATGGAGTGGCCGACGACGACG
GCCGGCCGTGCCAATCCCAGAGTGTCGAGCACGTCGCGGATCCGCTGAGCTTCGCCGCGG
ACGGTCGGCACTTCGGAAGTAGGCTCGCTGAGTCCGAAGCCCGGGCGATCGAAGCGGACG
ACGGTGTGGTCCGACTGGAGATGACGCGCGCAGTCATCCCAGTCGAACCAGTTGCCCGCC
AGTCCGCCGCACAGGACGACGACGGGACCGTCGCCCTCGGCAAGAACATGAAGGCGGCTC
TCGCCGACCTGCAAGATCTCGCCCGGTGGTTTCACGTGGAACAATTCCGGCACGTGAGAA
TCCGGACTACTGACGCGGTTTCGCGAGGGGGAAGGCCAGCGTCTCGCGGATGCTGCCGCC
CGTGATCAGCATGACGATTCGGTCGACGCCCATCCCGAGACCACCCGTCGGCGGCATCGC
GTGTTCGAGGGCCTGAAGGAAGTCCTCGTCCAATTCCATCGCTTCTGGATCGCCGCCGGC
CGCGAGCATCGACTGCTCGGTGAGCCGGTTGCGCTGATCCACAGGGTCGGTCAACTCGCT
GTACGCGGTTCCCAGTTCGACACCCCACGCCACGAGGTCCCACTTCTCGGCGACGCCGGG
GATGCTGCGATGCGGCCGGGTGAGCGGAGACATCGAGGTGGGGAAGTTGGTGTAGAACGT
CGGGAACTCCGTGTAGTCCTCGACCAGGTGCTCGTACATCTCCTGCGCGATGGCGCCGGT
ATCCCAGCTGGACTGGTACGGGATCTCGTTGGCGTCGCACAGCTTCTGCAGGTCTTCGAG
ACTCGTCTCGGGGGAGACGTCGACACCAAGCTTTTCGGCGACGGCGCCGTGCATCGTCTT
CACCGGCCACTCGCCGGAGATGTCGACCTCGACCAATTCGCCGTCCGGGCCGGGTCGCAT
GATGATTTCGCGCCCGAACGCTGCGACGGCCGCGGCTTGGATGAGCTCGCGGCACATCCG
CATCATGCCCTCGTAGTCGCTGTGCGCCTCGTAGGCCTCGAGGATCGTGAATTCGGGATT
GTGTTTGAAGTCGACGCCCTCGTTGCGGAACACGCGGCCGATCTCGAACACCTTCTCCAT
ACCCGCGACGCACAAACGCTTCAGGTACAGCTCGGGTGCGATGCGGAGATAGAGGTCGAG
GTTGTACGCGTTGATGTGTGTCAGGAACGGAGCGGCGTTCGCGCCGCCGTGCACCTGCTG
CAGGATCGGGGTCTCGACTTCGAGGTATCCGCGACCACCGAGTGAATCGCGCAGCGACTT
CACGACGGCACTTCGAGCTTCGAGCAGTTCGCGGGCCTTCGGGTTGAGGGCGATGTCGAG
GTACCGCTGGCGGACTCGGGTCTCGGGATCCGAGAGGCCCTTCCACTTGTCCGGCAGCGG
GTGCAGACACTTGCCGTTCATGCGCCACTCGACGGCGATGAGCGACAGCTCGCCCTTGCG
GCTACGCCCGATGGTTCCGCTCACTTCGATCAGGTCACCGAGATCGAATTCGGCGGCGAA
CTCCGCCAGCTTCTCCCGGCCGACGTTGTCCTGGTCGACCAGGACCTGGATGTCGCCGGA
CCAGTCGCGCACGTCCGTGAACACGACTCCGCCGTAGTCGCGAACCCTCAGCAGGCGTCC
CGCGATGCGTACGCGGGTGCCCTCCGGCGACTTCGCTGCGGCTGCGATCGTATGCGTCGG
CGGGTAGGCGACGGGGTAGGCGGCGATTCCTTCGTCGGCCAGTTGCGCGAGTTTGTTCAT
GCGCACGCGGACCTGCTCGGGTCGACGCGGACCGTTGGTCGTGAACGACGGCGCCGAGTC
CGGCGGGCTGCCGTCGGCGTGCAGTCCTTCGGAAGTCACCAGAGCTGCCGGCACCGCCGC
ATGTGTTCCGGTGTGCTTGACGACCTGGCTCGACTTGCGTCCGAAACTGGGCAGAACCAC
AAAGCCTTCGGCGATGGCCGACGCGAATCCGACGCGCGGCAGCTCACGGTTGTCCTCGAA
GCAGAGAAAACGCGGCTCCCAATCCGGCTGGTACTTCACGTTGGAGCGGTACAGCGCTTC
GAGCTGCCACCAGCGGGAGAAGAAGACGAGCACTGAGCGCCAGATGCGGAGGATAGGGCC
GGCGCCGATGCGCGATCCTTCCTCGAACACCGAGCGGAAGACGGCGAAGTTGAGCGAGAC
CCGCACGACGCCGATCTCGTCCGAACGTGTGGCCAACTCCGAGACCATCAGTTCGACGAC
TCCGTTGGGTGCCGTCGGCTTGCGACGCATCAGGTCGAGCGAAACGCCGTTCGGTCCCCA
CAGCACGAGCGAAAGCATGCCGACGACGCTTTCGTCCTCCGTGCCTTCGCCCATGACGGC
TTCGACGAGGAGGCAGTCGCCGTCGAGGTGATCGCCCAGTCGGCCGAGTGCCATGGAGAA
GCCGCGCTCGGTGTCGGTGTCACGCCAGTCGTCCGCGCGGATGATGACGGCCGCCATGTC
CTCCGGCGGGATGTCGCGATGGCGTCGCATCCGCACGGTGACGCCGTGGCGCCTGACGCG
GGTGACGGCCTGGCGCACCGGGCGCATGTCGCGTCCGTTGAGGTTGAACTCGCGGGTGCG
CAGGATCGCTTCGTCGCCGAGTTGCAGGACGCTCAAGCCTGCCTTCTTGTACGCCGTCGC
CCCGGTTTCGCTGGCGCCCATGACGGCTGTCGCCCAGCCGTACTGCGAGGCCAGGTCCTG
CCACGCTTCGATGGCGTGCGGCCACGCCTCGGGATCGCCGATGGGATCACCACTGGCGAG
GCAGACGCCGATCTCGACGCGGTAGGTGATCGCGGCCTTGCCGCTCGGCGCGAAGATGAC
GGCCTTGTCGCGGCGGGTGGCGAAGTAAGCGAGGGAGTCGTCGGCGCCGAAGTTCTGGAT
CAACCCGCGGATCGCGGACTCGTCGTTGCCGGTGAGGGCGTTGTTGGAGCGTTGCGCGCG
GAAGAGCGTCATAACCGCGGCGAGTAGTGCGATGGCGCCGAGGAGACCGAGGACCGTGTT
GACGAAGACGCGTGGATGGCCGTCGAACACCTCGTTGTCGACCGAAGCCGCCGCGGTGAC
GCGGTTCAGGGCCCAGAGGAATCGCTGGTTCTGCGGCAGGTCGCCCGGGAAGAGTTCGAC
AAGGCCCCAACCGATCACGGTCGCGACAGCCATGCCGCCGATCAGTACGCCGAGCGCTTT
CCAACCGGCGCCGCGTCGTACGCGTGTGTAGAACTCGGGCCTCGCGGCGATGAGGATTCC
GATCACGACAAGCAAAACGACAGCGGCGACGGCGTTGTTCGGGTTCTTGTCGACGATCGT
GGAGGCGATGTTGGTGAGGGTGATCAGCGCGAGGTAGATCGTCAGCAGCCACCAGGCGAT
GCGCTTGCGGCTCGCGAGGGCCGCGGCGAGCAGGGCGACGACGAGCGCCCACGACAGGCT
CGTATCCGGTGCGTCGAAGTAGTAGCTGTCGATGTATTCGCGTGGGACGCGGAGGATGTG
CCGCAGTACCGGCGAGATGCTCCACAGGAACACCAGTACGGAGAAGACTCCGAGGATCAA
TCCCGAGATATGGGGAACCTGGCTGAACCGCCCTTTGCGGAATCGCCGCGCCTGGCGCGG
ATTTTCGGGTGGCGATTCCACCAACTCTGCAGTGGTGTCCGATACCTCGGTCAATGGTGC
CATCGAGCTTCCTCTCCTACCGGTCGATCAGATCCTCACGCTAAGTGTGGTCTGTCGTGT
CCAGTTTTGTGGGAGGAGGAAGATGATTGACATGACCGACAACATTCCAGCAGTACCCAT
CCGCGACGAAATGATTCGGCTCGGTCAGTTTCTCAAGCTCGCGAACCTCATCGAATCGGG
CGCGGAGGCCAAGGAAGTGATCGCCGACGGCATGGTTTCGGTCAACGGTGAGGTCGAAGA
TCGTCGGGGCCGCCAGCTTCGTGACGGCGATGTCGTCGAGATCGGCGGGATGGCCGCCAA
AGTGGAAGCCCCCGCCTGATCCCGCGACTTCTGACTAGCTTTCGCGAACGACGACGCCGT
CCTGGTCGCTGTAGACGATCTCGCCGGGGTTGAAGGTGACTCCGCCGATTTCGATCGGCA
CGTTCTTCTCGCCCGAACCGGTCTGAGTGCTCTTGCGCGGGTTGGTGCCCAGCGCCTTGA
CGCCGATGTCGAGGGTGCGCAGGATCGCCGAGTCGCGGACAGCTCCGTTGACGATGACGC
CGGCCCAGCCGTTGTCGACGCCGCGGCCGGCAATGATGTCGCCGACCAGGGCGGTGTGGA
TGCTCGCGTCACCGTCGACGACGAGGACTCCGCCGTTGCCCGGTTCGCTGAGGGTCTGCT
TCACGAGCAGGTTGTCCTGGAAGCACTTGATGGTCGTGATGGGGCCGGCAAACACTTCAC
GTCCACCGAACTGGGTGAACTGCGTGTCGCAGCTACGGATGTCGGGTCCGATCTCGTCGG
CAAGGTCAGCGGTCGCTACAGGCTCGGTCATGCCCCACAGGATAGTCGGCAGAGAGTTGA
CCACGGGTTCCCAGACCTACGCCGCATCCGGTAGACATCGACGGTGGACACATCGCGCTG
GTACCGATCGTTCGCGGAAGTGGAAGCCCGAGGGAACTCCGAGGTCTACGAGGAATGGGG
CAACGGCGTATCGGAGGATCCAGCAGTCCTCGCTCTGATCAATCGACTTCCAGAACCCCG
CAGGCAACCCAACCTGATATTCGGGGCGAGTCGTCACCTCGGTGCACCGGTCGCGCCGTA
TGCGTCGTTTCGCCGGTGGCTGAGAGAGAACTGGTCTGCGGTTGAACAACTTGCGCGGAT
CCGGACTACCCAGACCAATGAAGCAGGCCGCGCTGCTGTGTTGCTTCCCGTTCTCGGGTT
GTTGAAGGGCCCGCTCTCCCTCATCGAAGTCGGTGCTTCGGCGGGCCTGTGCCTTTACCC
TGACCGCTACAGCTTTCTCTACGACGGCACAAAGTATCTGCATCCAGTCGATGGTCCGTC
CACCGTTCTGCTGGAGTGTGCGACGACCGGCAGTCCGCCGATTCCGGAGAGAGTCCCAGA
CGTGGTGTACCGGGCGGGCATCGACCTGAACCCACTCGATGTAGGCGACACCGACGACAT
GAGATGGTTGGAGAGTCTTGTGTGGCCGGAACAGGACCATCGCCGTCAGCGATTACGCGA
CGCTGCTGCACTCGCTCGTGTGGATCCACCGCATCTGGTTCGCGGAGATCTCACGGCGGC
TGTTGCCGATCTGGTCCGGCGTGCGCCACAGAACACAACGGTCGTGGTCTATCACAGTGC
AGTCCTCAACTATCTGACCCTCACTGCCAGAGAGGAATTCGCAGAAACTGTTCGTGCTTT
GCCATGCCACTGGATAGCCAACGAAGGTCTTGGGGTTCTGCCCGAAGTCGATGCCCAGTT
GACGGCATCACCAGAGGCGCGCCGTGGCAAATTTGTTGTCTCTCTTGACGGCACACCCCG
CGGGCTAGCCGGTGGCCATGGGCAGTTCCTCGACTGGTTAGACCAAACCCGCACGGCGCG
AGCAGGTTAGGTGCTGGGAAGTATGCCGTTCAGCACTATGTCGGCAAGAGAATCGGCAAA
CGGTCCCGGGTCCGAGACGTCGCGAACCGACATCGCGAAGATGGCCGCGCCCGCCATGAT
GTCGAGAAGAGCGTCGGCGTCGACGCCGCTTCGGATGTCGCCGCGCTCCCTCGCCGCTTC
CAGTCGACGGTTCAGCTCGACGCGGACTCCGGCCAGTTGCCGCACCACGAGAACGTCGCG
TAATTCCGCGTTTGTTCGCACTTCGCTCATCAGTCCGGGCGCCGCGGCCCGGGTGGCGGG
AGCGGCGAACAGTGCCACCGCGCCCTGCACAAGCGCGCGAATCTGATCCGCGATCGTGCC
CTCGGCGCCGAGTTCGGTGTCGATGTCCGCGCCCTGTTCGACGTCGAGCACGGGGTAGAT
CGCGTCGTTGACGATGTGTGCCTTCGACGGCCACCGACGGTAGATGGCTGGACGCCCGAC
TCCCGCGCGCGTCGCGATGGCGTCGATGGATGTGCCGGCGTACCCCTTTTCCTCCAACAG
TTGCCTGGTCGCGTCCAGTACTGCGTCGTCGATTGCAGGGTTTCGCTGCGGGCCCAGGCG
GTGCTGAGTTTCGGAATCTTTGGACATTTTGGGCAAATCCCTTGCGGTATCGCTGTGATG
GCCGTTACATTCTGTCACGGCTTTAGTCGTTACATATTGTATCGACTATCGGCACGTGCG
CATCGGCGCCACCGAACCACGAGGAGTGGTGATGAACCTTCGAACCGAAACAGAAACCTC
AGGCGGAGATCCCGACTACGCCGAATTCGCCAGGCCCGGCGAATCCCGCAACGACCCGGC
AGAGATGCGACGCAGCCTCGAAGGCTGGCTCGCGAGCGTGCTGTGGCGAGGCTCGAAACC
TTCCGTGACCTCGGTCGAGGTGCCCGCCGCGAACGGCATGTCCAACGAGACCGTGCTGTT
CGATGCAACGTGGATCGAGGACGGGATTCGAGCCGAGCATCGCCTGGTCGCCCGTATCGC
TCCGCGAGACAGTGCGGTGCCGATCTTCCCGTCGTACAACCTGGACCAGCAGTTTCGGGT
CATGAGCGCCGTCGCAGCCCACACGTCGGTGCCGATCCCGCGTGTGTACTGGTCCGAGAG
CAACCCGGACGCGCTCGGCGGCGAGTTCTTCGTGATGGAACGGCGCGACGGCGAAATCCC
GCCAGACGTCATGCCGTACACGTTCGGATCCTGGCTCTCGGAGGCTTCAGCGGACGACTG
TTCTCGACTCCAGCAGTCATCGGTCCAGGTGCTGGCGGAGTTGCACGCTATGGCCGATCC
ACACCTCGCTCTCCCCGAGTTGTGCGGCGGCGGTGCCGAACCGACTGGGGCAGAAGCTCT
TCGCGCGCACCTCGAGGACCAGCGACGCTATTACGAGTGGGCAACAGCCGACGGACCAGG
ATCTCCGTTGATCGAGCGCGGCTTCGACTGGATCGAAGCGAACTTTCCCGCCGATGCCGG
TTCCGCAGTGCTCTGCTGGGGTGACTCGCGGATCGGAAATGTCATCTACCGCGACTTCGA
ACCAGCGGCGGTCCTCGACTGGGAGATGGCCACACTGGGGCCGCGTGAACTGGACCTCGG
CTGGATGATCTTCCAGCACAGGTTCTTCGAGGATCTCGCTGCCATGGCCGGGCTCCCCGG
AATGCCGGACTTCCTTCGTCGCGAGGCCGTGGCAGAGGTCTACGGCTCGCTTTCCGGCCA
CCAGGTTGCGGATCTAGATTTCTACATCGTGTACGCCGCGCTGCGGCATGCGGTGATCAT
GTTCCGAGTCCAAAGTCGCGCAGTGGCTTTCGGTCAGGCGGAATTCCCCGACAATCCGGA
CGAGATGATCCTGCACCACAAGACGCTCGAAGCCATGCTCGACGGCACCTATTGGGAATC
GCTCGCTACAGCCACGCTCACAACAGCGTCGGTCGCAACAGGAGATGCACGATGACACTG
TCCCCGCTCGACGACTACCCGGTACATCAGATCGCCGAGACTATCCGCCACGTGGGCACC
TCGGATCGAAACTTCTACGACCGCTACTACTTCAACTGCCATGCAGGCGTCGACGGCGAC
AGCGAGCCGCTGTTTCTCATCATCGGTCTCGGTCAGTACCCCAATCTCGGTGTGTGCGAC
GGCTTTGCGGTTCTTCGGCGCGGCGACGACCATATCGTCTTCCGGGCATCCCGCGCCTTG
GGTGACGATCGTATGGACCTGTCAGTAGGCCCGTTGAGGATCGAGATCATCGAGGGTCTG
CACCGTCTGCGGGTGGTGTTGGACCCGAGTCCCGAAGCGCCGGACCTGAGCTTCGACCTC
ACCTTCGAGTCCGACGGCCCCGCCAATCTCGAGGCCAGACATTTCCATCGCCAACTCGAA
CGAGTCACCTTCGACACGCAACGATTCGTGCAGACCGGAACATGGTCCGGATCCCTGACC
GTCGACGGCGACGTCATCCCGGTCACCCCGGAGACGTGGCGGGGTAATCGCGATCGATCC
TGGGGTGTTCGACCGGTCGGCGAGGCGGAACCTCCTGGACGCAAGGCGGATCCGTCGATC
GCCGGTAGTCAGAACTTCTTCTGGATCTACTCGATCATGCAATTCGGGGACTTCACCGTC
GTCACGGTCGTTCAAGAGGATCAGCAGGGACGCCGAATTCTGGAGGATGCGACACGCGTC
TGGGCGGATCGTTCGCGCGAGCCGGAGTGGTTGGGTCGACCGGACCACCAGCTCACCTTC
ATTTCCGGTACCCGCGAGGTGAAGAGCGGAACTCTGTACTTCCGGCGTCCCGGTGCACCA
GGCGAATCCGACCACATCCTGGAGATAACCTGCGAACCGATTCTGCCCAACTACATCGGT
GTCGGTACGGGCTACGGACTCGAGCAGGATTGGCGCCACGGGATGTGGCAGGGAGAACTG
GTGGTTCAGGGCCTGCGAGAGAAGGTTTCGGACATCGAACCGTGGAAGAAGATGCTGTGC
CCGGTCGACAATTTGGCCCGGTTCACCCTTGTAGAAGACGGCGTAACTCGCACCGGGACA
GGACTGTTCGAGGTAGCAGTCATTGGACCCCACCAGCGATACGGGTTCACCGGAATCGGT
GACGTCGCACCGTAACTCCAGCTCGCCAAACCGCAAATCCCAAACCACAGAGAGAGACAC
TGCCACATGTCCACACGCTCACGAATGTTGTTCGCTCGCACTGCGAAGGCCGCCGCACTT
GTTGTCACCGGAGGCCTGTTGTTTGCCGCTCCCGCCACGGCCATCCCGCTCGACTTGGGC
TCTCTCAACACGGGATCGGTCGATCTCGGCTCGCTCGATCCTGTGCTCGCGCCGACACCG
AACTTGGCCTCCGTGGCCAACTTTCGCGACGTCGCCGGCAATGACGGTAGGGGATACGCC
ACCGTCGACGGCTCGCACCTCAAGCGCGGCGTCATCTACCGGTCCAATGCGCTGACCGCG
ACCAGCGATGCAGACAAGGCGACGCTCACCGGCCTCGGACTTGCCGACGCCTATGACCTC
CGCGGTTCAACCGAGATATCCAACCCGTTCATCGGTGGCGCGGACAAGCTCCCGGACGGT
GTGACGTACACGAACATCCCCATCGAGTTCAAGGATCTCACTCAGCTCGCCACAACGATC
AAGTCGCCGGAAGAGGCCAAGCAGTTCTTGGTCGACACCAACCGCAGTTTTGTCACCGAC
CCTGTGCGCCGCGCCGGCTTCAAGCAGGTTCTCTCGGACATCGCTGCTGGTGACGGGGTG
CAGTTGTTCCATTGCACTTCAGGCAAGGACCGCACGGGTTGGACCGCGATGTTGCTGCAG
ACCATCGCTGGTGTCCCCGCCCAGACGATCATGGACGACTATCTGTTGAGCAACACCTAC
CTTCAGGCGACCAACGAGAAGATCCTTGCGCAGATCTCTCAGGCCCTGAGCCCGCAGGTA
GCGACCAATCTCGAGCCAGCCCTCGGTGTCGATGCGTCGTACCTGGAAGCTGGACTCGCG
CAGATAGCCAGCGATTACGGAACCGTCGACGGTTATCTCACCGAAGGTCTCGGACTCACT
CCGGACACGATCGCGCTTTTGAAGGCCAAGCTCGTCGACTAGTTGCGCGCCGCTAAAACG
CTTGAACGAACGAGTACCAGTCGCCGTCGAACTCCTGGTATCCGATCTCGCCGTCGCGGC
GGGGCTTGCCGAGATATGGTGCGCCGTCCGGTAAGTACGCCAATCCGATCGAATCGATCA
GACCGCCCTCGATGTGGAAGCGGCACCCGTTGCCGACGGGCCAGACCTGCAGGACCCGGT
AGACGCCAATTGTTTGGTTGTCCAACGACTTCTGGCAATCCGCGGCCACTGCTTCGAGCG
AATCTTTCGACAATGCAAACGCAACACGCGAAGGGGCGGACAAGGTCACGAGCGCGCCGG
TGACGAGGACTATCACCGGCGCGATCGTGCTCAAACGGAGCGTTTTGTACTTCATCCAAC
CAATCAGGCTGAGTATCAACCACACTCCACCCAAACCCAGCAACACTGAGGCGGCGAGCG
CGAAAAACGGAAAGTACACAACCGGCGGCATGAAGGACCACACGATGACGCCGCATGTGA
GAGCGACAAGCACTGCGGCGACAATCGCTGTCACCTTCCACCAGGATGCCGGACCTCCGC
GCTTAGTTACCGGATCACCGTCAGTCATCGGACAACCCTTGCACAAGGCAGTAGCCGCGG
AGTGGCAAGTGGAATTGTTCCCGCCGACGCACCGAGGAAGCCAGTGGCGCTTACCAGGCC
ATTTCGGTGCGGCCCTCGCGTCGCAGTTGGGAAAGCTGTCGTCCGTCGGCGAGCTGCCAG
TCTCTCCAGCCGTGCCTCTGTTGCCCCATGAGTTCTGTCAGTGGCGCTGACGGGGTACCG
TAGCGTTTTCCGTTTACCTCGAGCGCTCCGTCCCGTGTGACCGTCGCGGTGAAGTTCAGC
CCGCGCCCGATGTCGTGGTAGCTCAGCTGCTGGTCGACCTGCAGATACCCGAATAGCATG
AGCTGCAGAATGTCGTCGTCGTAGGTGACTTCAGGATCGACGACTGCGTTGGAAGCTGGT
TGTTCCGGCGGAGGTGTGTGCGTGGCGCCCGGGGCTCCGGCGACATGCTGGGCGGTGGAG
ATGTCGCTGGTGGCACGTAGGTCGATCTTCTCGGGTTGCGGCTGCTGCGATCCGACCAGA
TTCCCAATTCCACGCCCCAATCGCCCGAATCCGGCACCGACCCCTGACACACCGGAGCCG
ATCGCCCTTCCTGCCGCACTGCCGACGGCGACAGCTCTACTTCCCACCTCTGCGAGGGCG
TCGATAACACTAGGACTCTCGTGCTCGGTCCACCCCATGACTTGACTGCCGCGTGCCTGC
GCAAAATCGTCGAGATCGCTTTTGAGCGTGACAATATCGTGGGTGAGGTTGTGGGCGGCG
CCCCAACGAAATCCATCGAGTCGGCGCATGTGCGCAAAGTTCGACAGCTCCGAGCGAGCA
TGGAGTAGGAGTTGGCCGTCGCGTTCGAAATGCTCAGCCAGCAGGGCGCGCGAATCGTCG
AGCACCGTCTGCAGATGCTGCGGTTCGGTTGCCTGAACGCGGGCGATCCGCAGTCGTTGC
CACAGATACAGCGACTGCTCGCTGACCACCAACAGGTGCAAGGATTCTCCGAGCCGATTT
TCTTCGATTGCGCGGCGTAGGTAGTCAGCCCGATCCTGTACCGGGCGCGTGGGATCGAAC
CCGGCGAGGGTGCGTTTGACGTGTTCGCGGAGGCGTTCGATGGTCACGCTCAGGGCCGGA
CGGAGTCCGGCAACCGATTCCCAGTCCGCAGTCGGAAGCGCGTCGTGGTCGTCGAGAGTG
GCCACGAGTCGTTCGAGGGTGGAGAAGTGCCCGACTACGTCTCCGACGCGGGTCGCTTGA
GCAAGGACGAGTAGCTGTTCGACTTTGCCGTCGACGCGGGCGATCGACTCGTTCACCGAC
GCGATCGCGGCCGAGAGTGCGACCTGCACGGCGAGTAGTTGCAGGGACAGCGCCTGCGTG
GGACCGAGAGGCACCTTCTGCCACTGCAGTTGATTCCGGAATTTCCCGCTCTGATCGACA
ACGGTCATTCGGAAGAAACCGTTGTCCCCAGGGAGGACCCGGTGAGTTTTCAAGGCTTGA
ACGCTTTCCGGGGACAGTCGCACGAACTGACCGGCCTGGGCGAGAATGGACTGCACGCCG
AACGCTGCGGCCGCAGCGCCGGCCATGGATGACTTGCTGACTCCGGACACGTCCAGGGCT
TCGCCGGCGAGATCGGTCATTCGTGCGAGATACCCGGCAACGACCTCTGGGTCTCCGGCG
ACAAGAATGCCTTCGGGCTCAACGGATATAGCGAGTTCGGTTCCTGGACCACTGCCATCG
GCAACGGCAGGGGAAAGGGAGTTCTCTACGGCCGGTGTGTCATTCATCGGGGCATGCATC
CTGTCGGTGTCGTGTTTCTGGGGGCGAGTCTGTGGGCGACCGCGGAGACCGCGGTTTCGA
ATCGCTCTCGTCCTCCGGGTGAGTTCAAGCCCCGGTCAGAGCAGTGTGGAACCTTTCCCG
GGATGATGTACAGGTCCCGTTCGATTCCTGCACGGTTCCATCCATCTCGGGCCGCGACGC
CCAGCAGCAGCACGATCTCCAGGTTTGGGCACAACCCCACGAATTCGGTAGTCCATTGGG
TCCCGCGGGCGCGTTCGGCGGGCGTCGAACCACCGTTCTTGACGCCGGAAACGGGGAAGG
GGACGACATTCCAATGCACGACGTCTGAGGACGAGATGCCGGCACGTGAGTACGCTTCGC
GGCAGTTACGTGCAGTGCGGTCGTTGTTGTCGAGGCTGAGTAGGCCAGATCCCGTGCCGG
CTTCGGCTTTCGTGGACGGATTATCGAGCAGGACAAGGACCCGTGCATCGATTCCGCCCT
GGTCTGGATCTACGTAGGGCACGTATCCATGAGGAAGGCCTTCAGCGTCGGCTATCCGAT
TCGCAAGCGCGTTCAACGGCGCTACATGGGGATCGTGGATGCGGCGCTTCTTTTCGGCGA
CAACGGCCGGGTCGGCGTTGCGTCCGTTACTCATAGCGGTGACCATGCATTGATGTCAGT
ACTCCTTGGAACGGCGGAGGTCGGTATTTTGTGCAACGAATGACGATCAGGAGCATGCGG
CGACGATCCCGCCGATGACAATCGCCAGGACGATGAGAAAACTGATGAATTCCACCACCC
CTTCAGCGGATGAATTCTTTTTCGTGGCACTCATCTGTTCTCCACTCCAGGTCTATTCTG
CGCAGCGCACGGCCAAATGCCGTAACCGCCATCAGATTGAGACTTCTTATTCGAACCGTG
TGTCGCTGGTCAACTTCCCCGTCCTCGAGGAGTTCTCGATCGAACCCTCGCTTGCGCTCA
GTGCTGCTGGTTCACGGGTCGGCCGGATTCGAATCGCCAGATCGCATGATCAAGATGTGT
GACATTGCGGGCCGACTTCTCGGCCACCGCTTTCACCAGGTTCGCGGCATCAGTGGGACT
GACATTCTCGGGCGCAGATCCGATCGCATCCGCCACAAAGCGGATGACCATGCGGTCAGC
TTTCACACCCCCAATACCCGCGAGCATCAAGAAGTAGTTCCAGGTGATCCCGGAGCGCTG
TCCCGGCACACTGATCCACGCCTTCTTTGCCTCCTCAATTTTGCTTGGGGCGGCGTTGAG
GAGGTCATAGGTACTGTTGATTCCCTGCTCACGCAGCTGAACAGCAGCCTCGTGAATAGC
CGCAGCCTTGAGCGGAGCACCCTTGCTCGTCGAGGTTGGTTTGCGATTGTTCGTCATCTC
AGCCCATTGCTGTGGACCGCCAAGTTCTGTGAAGGTGCCCAATAGAGCTCCCGCATTGTC
GGTATCCGCATTGCCGCCTTGGGCCTGCCGATATTCGATGTAGTGACGCAGGAGATTCTT
GACAGAGTTGTAGTGCGCGCCGGTAGACGCGATCGAGTCGATGATGCACAGGGCAAGACT
GTGCGGATAACCGTCGGGTCGGAACCACAGGTCGGGGTCGCCGAGATCGCTGTCGCAGCG
CTTTGCGAGAAGGTCAACCCGATCATCTGTTGTTGCGGGCATGCTATGTCCTCTGTTCTG
AATATGCGCTCAGTGAAGTTCTCGATGCACTATGCACCACCCCTCTGACAAATCTGAAAG
TAATGGGTAAGGCGCGGTGTTGTTGGAGGGCGATGTTGGGGGGGTGATGCAAATGCGACG
AAATCGATTTCGACGAGAGTAGTTCGTTTTGCGTCTGAATAAACTAGGCACTATCTATGC
GCACAATCAACTTGCGGAATGTCGGACCGCTGCACTCACCGTAGTGGTGGTTCGAGAAGC
CGAGTGCAATGATGCTGCGGAGCAAATGGCGCATTGCCTAGAGAAATCGAAAGCTATTGT
TCATCAATGCTTTCCGCCTGAATGCTTGCGGATCAGTCTGAGATCGAAACGATTTCGAAT
GGATCGCCTCCGACACCAAAAAGTCCTCCGAGGCCGGAAGGTATGGTCGGATTGTGAACC
AGGATCTGATCATTCGCCGCTACCTACCCTCGGATGAGGATGTGGTCGTCGACCTGTGGT
CGCGCGCTGCCCGTGAAGCCCATCCATTCCTTGCAGGCGAGGGGACCGGTGAGCGGGAGC
AGAAGATGCGAGAGGTCTATCTGATTCAGGCCGACAATTGGGTGGCTGAGCACAACTCCG
AAGTTGTTGGCCTGTTGGGAATGATCGGCTCCGAGATCGGGGGACTGTTCGTCGCGCCGG
CGTCGCAAGGGTTGGGTGTCGGTCGGGCGTTGGTCGAACACGCCACAACCATGCACGGCG
AGGTGACACTCGAGGTTTACACCCTCAACGATCGCGCCCGCAGGTTCTATGCGCTGATGG
AGTTCGAAGAAGAGGGGCGCCGACTCGACGCCGAGACAAACCATGAATTGATCACCCTGC
GTCGTACTGGTCGCGACTCCTCCCAAGCGCCGGCATGAGAAATACGGATCAGCCCAGAAC
GGGCCTGACATTGTGCACAGATCTGACGGCTACCGATTGGCTGGTCGATCAGGATTTGCC
TTGGTATCAGTTGGCTGGGCGCGGCCCGATCGGATTTCCGAAGTATGCGCGCCTGCGGTT
CATCCCAGATCCGAGCTTTCCCGGTCAGAAATCCAATGATGTCGATTTCGATCAAACCGG
GCCGGAAGAGAAAGTGCTGATCGGCGTCGCCCTGGATGTGTTGTCCACTTACACAACCAC
ACCCGACGAGTGCTATTTCTGCATGTGGACCGGGTGGGGGTCGGCAGTCGGTGATGACGT
TCCGCGGTTCGAGATCCCCAATCGTGACTACTGGCTCTTCCGTGGAACGCTTGCCGACTA
CGCCGATTGGAGCGTGGAGAACTCAGCTCGTTGGCCGTGGGGTTCTTCCCCTGATCCGGC
CTTCATCTGGCCGGCGGATCATGCATGGTGCATAACCAATGATGTCGACCCACATTTCGC
GATCATCGCCGCCCCTGAGGAAGCGATCATTCGAATTGTGGCCGATTCGCGGATCGATGC
CGTCCTCGACGACCCGGATATCGTTCCGCCGTATTGGCACTGACGACCGATCACGGCCAA
GTCTCGAGTTCGACTACCAGCGTGTTCCAGCGGACGCCGAAATTTGTGGGGACCTGACCC
GTCTCGCAGTACACCGTCGGCCCGTCGAAAACGACGTTGAAGAGACCGGAATGAATTGTC
GTCAAGAGTGTTTCGTGTTGAATGAGGTGGCCGGGCCGCGCTTTCACCCGCATGCGCCCA
GTGGGCTGAGTGCGGTATTGCGTCCAGAGGTAGCGATCCCACACCAGGCAACCTCTCAAC
CGCACCTCGCCGACGCTTCCGACATCGTCGCCGATCAGTGTCGTAAATCCGTGTCCGAGA
TGGGCTATGTGCTCAGTGCGGCCGTCGAGTGTCACAGTCGCGATGCGTGCATCGATTTCG
CAGCACACCTCGGCAGGAAGGTCCAACATTTCGGGACTGGCCCAGTAGGTCGTCGGTTCG
CAAGTATCGCCAGGCATGGGGGTATCGCGCCACGGTTCGAGATCCTCGAGCATCCAGAGT
TGCGCCACGGTGCAAGTATCCCAACGCGTCTACGCTTGAGCTTGCTGGTCTGCCTGCAGG
TGCTTGACCGGGCACCCCGTGGGGAAGGTGCCGAGGTCTTCGACCTTGTAACCGTTCGGG
TAGCTGCGGATGTTGGGCAGCTCGCGGGCGAATTTCCGCTTCGTACGCACCGGGAAGAAG
CGCAGCAGACGCGCACGGACCTTCAGCGCACCGCGCGAGACGACGCGCATCGCGGTGCTC
GGGTGCTTGTAGTGGAAGGCGTCGAGTAGGTGATCGTCCATGAGGGCGAACGCGAATCCC
TTGACCAGAGCCTTCGGCGCCAGATTGTTGGGCGGGAAGGTGCACATCAGGTCGAGGGTG
GAATCGGCAACGGCCCGCGCTCCGGAGTCGAATGAAAAGTGTTCGCGCTCATAGTCGTCG
AGAAGTTTGACGAACCCCTCGTAGGTGTCAGGAGTGTCCTTGATGTTCATGTACCGACCC
AGGTGGCGGTAATAGTTCGTCGACCCGACGATCTCGTTCTCGGTCATCTTCCGCCAGCCG
TACTCGTCGAGCCATCTGACCGGCGTGACTACAAAGGTGGCCAGAACGTAGAGCATGTCG
TCGTTGGAGATGTCGTAAGAACCGTGCATCTGATTCATACGACGCACGCTCTTGCGGCCT
TCGGTGCTGCTGAGGCCGTGCTCGAGGATGGCGTCGAGGATCAGGCTGGTGTCGTCGTAG
CGCTTCTGAACCTTGTCGGTGAACTCCCCGGTGGAGAAGAGAAGTTTGCCGATCGAGGGA
ACGGCGTACGTGCGAAAAAGGGCGAAGCTGAGCGCCTGATTGATGTCCCAGGGAAACTCC
TGCGCCGCGAGAATGCGCGACATCTCTTCGTAATCGGTTTCGGGATCGAGTCGATCCGTG
CGACTGCGGAGGTCGTAGCGCTTCATCTGAACACTCCCTGGGACTGGTCTGCGCGCTGCA
GAGGTAGGTGTGAGCTGCACCACCGACTGTAGTTCTGACAACACGCGTTGTCTAGTGGTG
TGAATAGTCGACTTTCCATCGTTTCGGGCGTTGTACCAGGGGTATCCGGAAAGTGTTGTC
GACCCGAGGAGCAGCTATGAGCGTCACACGCACGGCCGGGGTTTTTGCGGCCATCGGATT
ACCGATTGCCGCGAGCGTCATGTTCGCCGGAGTCGCCTCGGCTGATCCGCCCCACCCTTT
CGGCGGCGCCGCCGTCACCATCGGGTGCCCGAATCAGGGGTCACTGGCCTCGTTGACCGG
GCTCACCGGCCAGTCCGGACCAGAGTCCAATCCGCCCATCGCCAAGGGTGATATTCGCTT
CGATTCGTTCCCGGCAGCCGCGCCCATCCCGGCGGCGGGTCAGGTGACCGTTGCGTGGGT
CAACACCGACACGGGTAAGTCCGGAATCGTCGACCTGGTAGGGGCGTACCCGTATCTCTC
TGCGACGGTGAATACCGGCGTCGGCAATGTCGTTGCGACGGCGTTCGGTTCGATCAATTG
GGGCAGTAGTCCCATCTGCCAGTCGAATCCGACGATCGGCAGGTTCATAGCCTGATCTTC
GGCCCCTGATCGTCACAGCCTGAACGGGCACAGGGTTGGCGGTATCGCGTGATTATCTGT
CATCTCGGAGATACCGCCGTGTCCGTCCCATCCCATATTCTGAAACGTGTTAGTTGAAAG
CATATTTCAGGGATGGAAAAGGTGGCGACGTGAACGGGTCGAGCGCGCGTCAGTTGATGA
GCCAGATGCTCGTCGAAAAACGAAACAGTCTTGCGCCCGAAAAGGTCGGCATGCGCTGCG
AGGGTGCTCGCCGTATGCACGGACTCAGTCGGCGTGATGTCGCGCAGATTGCCGACATCA
GTTTCAATCACTATCAGCGGCTGGAACAGGGTACGTCCGTTGGTGTTTCGGCTCCGGTCA
TCGTACGTATCTGCGACGCCTTGTTGATGGAAGACGACGAGAAGGCGCGCATGCTGGCGT
TGCACCAGGCATGGGCGCGCCCTCGTCGACCGCTGGCTGGATCCCGAGTTGCCGGACCTC
AGGCCGCCGGTGAAATCTCCGGTAGGCAGCGGGCCAGTTCGTCCGGCGTGTAGAAGAAAC
TCCCGGCGCTCACCGGAGCGCACGGGGCAGCAAATGCTGTCTCGCGCTCGTTGTAGAGCA
TTCGGACCAGCCGCTCACCGTCCGGTCCGGCGTAGACGTCCCACTGCACGTTGGCGGCCA
TCGGGCTGACATTCGCTCCGCGCCAGGGGTTGTTCGCGTAGGTGTACAGGTCACCCTCGG
CCTGCGAGACGGTGCTCCCCGGCAGTTTCAGGAGCGCAGCGAAGGGGATGATCGTTTCTG
CGTGTGCAAACCGGAAGTCTGCTCCCGGTACGGCGGCGTCGCCGGTGTGTTCCTGCAAGC
CGCGCACGAACTCGTCGCGCAGGACGGTTGCCATCCGGTAGGTGACGTCTTCACCGGTGA
AGGAAGGGCCCTTGGCGTAGAAGTCCTCGGCGTCGTTCGTGTACGCGAGCCACTGAGCGT
CGTCGGAGTCGATGAACCGCTCGAAATTCCACTTGCCTTCTTCGGCCATGCCCGGAGTGA
TGATGTACGTGTTGTACAGCATGTACGCGGCGTCGACCTCGTTGTCGATCGTGCTGGAAC
CCTTGCCACGGTCGACGAGTGAGAACTCGCCTGCACTCAGCCGGTTCACGAAGTCCTCCG
AGTAGAGCCTGAGCATCATGTGCCGCGAGACCTCGCGGGTGCGGGGAAGATCGGCGATCT
GGTCGTCGACGGCTTTCAGTCGAGGATCGGACTCTTCGTAGTCCTTGTAGTCGGCGTTTG
CATCCGAGTCGTGGAAGTAGAGAAGGTCGGCATCCGTGGTCACCGGCGCAACATCGCCGG
CGACGGCCGGAAACGCACCGGTCAGGCCCTGAGCGAAGTTCTCGGCGCTGTCCACGGCAC
GGTCGACGCCCGACGAAGTCAAAGTGATGGTGCCCTGTTGCGCTGCGATGGCGTCGAACA
ATTGCGGGAGGCGCTCGGTGACGCGCGCTCCGAGCTGCCGATGTTCGGTGACCCCGAGTC
CGCTGAGGTTGCCGTACCCGAGCTTCTTGTTGGCGGCCATGAGATCACGAAGCGCCGGGC
CGAACTCCTTGCCGACGGGAGTCAATGCGTTCTCGGCTTCGGCGATTTCCCACAGCTGCA
GGCTCAGGTCGTCGTACTTCAGACTCGACAGTGCTCTGGAACCATGGCGCGCAACACTTT
CCGTGTACACCGGGATGTATCCGGTCGGCGGCGCCTGATAGTCGGCGATGCGCTGACCGG
GAGTGTAGGGCGTCTTGGAGGTGAAACCGCCGTTGCTGACGGTCGGTGTCTCTGTCGAAC
CGGAACTCGAACCGGCGTCGAGCGAACCGAACGGTGACGCCGTGGCGATGGACTGGACGC
TGCTGGTGACAAGCACGAGTCCGACAGCGCCGGCAGCGGCCAGCACGCCGAAGCGTGAGC
TTCGCATGGTGAGTTGATCCTCTCCGTCGGTGCCGAGGTGACACGACGGAAGGAAAGTTA
GAACAGCTAAGCGTCGGAATTGCTCCTATTTGCCCATGTGCAGATGGACGCGGGGTTACA
AGTTTCGGATCCGCCGAGCTCAGGAGGGTTTGGCGGCAATCCCGATCGACACGGAGAGCG
ACAACGCGATGAGGGTCATGGCCAGCCACTGGTAGCTCTTGGGCGTGGGCTGCTTCTTAC
GTCCGAACTTGCTCACTGATGTCTCCCGTTTGTCCGTGGGTACTCAGCACATATTACTGT
TCCATTACCCCGATTGCGTGGTCGACCTAAAACTGTGCGCGATCAGACAGCAGGCGGACC
GTGAAGTCCGCCCGCTGCCCTGTGATCAGGAGGTCGTGCGCAGCTCCCGTCGCAAGATCT
TGCCCGTGACGGTCTTGGGCAGTTCCTCCACCAGCACCACGGAGCGTGGGTACTTGTACG
CCGCCATCCGCTGCTTGCAGTGATCGATCAAGTCTTCCGGCGTCACCGAGGCCCCCGCGA
CGAGGCTGACAAACGCCTTCACCGTCTCACCGCGGTATTCGTCGGCGATCCCGACGACTG
CCGCCTCACGGACTGCGGGGTGCTCGGCAAGAACGTCCTCGACCTCGCGTGGCCACACCT
TGTAGCCGGACGCAATGATCATGTCCTTCTTACGGTCGACGACGTAGAACCAGCCGGCTT
CGTCCATGAAACCGACGTCGCCGGTGTGGAACCACCCGTCGCGAATGGCCGACGCACTCT
CCTCCGGCTTGTTCCAGTAACCGCGCACCACCTGTGGACCACGGACGACCAATTCGCCGA
TCTCTCCGATCGGCAGGACCGCACCGCCCTCGTCTTCGATGCGGACCACGGTGTTGGGTA
CCGGAACGCCAACGGACAGTGCCCCGGACGTGGGGTCGACGGGGGTATCTGCCCCGACGG
GAACGGCGTGAGTGGGCGACGTGGTCTCGGTCAGCCCGTAGATGTTGTGCAGCGCAGTAC
CGGTCATGGCGCGGACTGCCTCGGCGGCTGTCGGCGAGATGGGTGCGCCGCCGGAATACA
GCAACCGCATGGAGGTGAAGTCTTCGGGCGCGCAACCCGGAGTGTTGAGCAGTGCGGTGA
ACGCAGTGATGGCGCCGACTGTGAATGTCGGGCGGTGCTCACGAATCGCGTCGAGCATCA
CCTCGGGCTGGAAGCGATAGGCCAGCACCAGCGGCATTCTCGCCAAGACGGACACCGCGA
TGTGACCGATCAACCCCGTGATGTGGAAGAGCGGTGCTACGCCGAGAACCGTGTCTTTCG
GGGTGAGCCCCAGCCAGTCACGGTAGACCTGGGCGTTGAAGGTCATGTTCGCGTGAGAGG
TCATCGCTCCCTTCGGCGGACCTGTGGTTCCCGACGTATAGGTCAGTACCGCAATGTCTT
CCGGTGCAGCGTCGGTAGTGATCGGATCGCCGAGACGATGCTGGTCGATCAGCGTCGCGA
GATCGTCGGTACCGAGGTCCTTCTTCACGATTCCGTCGAAAACCCTTGGATCGTTGCGGC
TTTGGTACTCGAGTTCCGAGGTGGTGATTACTCGCCTGACCGGCGAGTCGGAGACGACGT
TGCGGCCGACGGACTCGTAGAGCCCCTCGAGAGCGATCAGAACCGCTGCTCCGGAATCTT
CGAGTTGGTATCCCAGTTCTCGTTCACGGCTCATGGGATTGATCGAGACTGCGACGCCGC
CGGCTTTCCAGATTCCGGCGAGGGCGAGCACGAATTGCGGAACGTTCTGCAGGAAGAGTG
CGACACGGTCTCCCTTCGCCAGACCACCTGCTCGTAGTGCGCGGGCCAGGGCGTCACTCT
GCTGATCCAGTTCAGCGAAACTGAGTTGACCGTCGAAGTACTTCACAGCCGTGGCGTCCG
GATCAGAGCGGACCGCCGCCGCCAACATTTCGAGCATTGTGGGCTGTTCGACGTCGATGT
CGGGGGGAACGTCGTTGCGGTACAACGCCAACCAAGGGCGATCTTCGTATGTCATTTGAT
GGCAACCGGATTCACGGGAGAGCCGCTGGCCTTGGCAACCTTGAGCGGTGCGGCGACGTA
CAAGAACGTGTACTGGCCGTCGGACGCGCAGTCCGCGGCCAGCTTCTCCAGATCGCAGAT
CTCGGTGAACACCACACCGAGGTTGCGCATCAATGCGTTGTGGAGAACCAGTGCCACACC
GTTTTCGGGGTCGGTGGTGACCTCGTTGGCAATGGTGTCGGTGACGAGGTTCGGAATCTC
CATGTCCTGGAACCACTGGACGAGTTCGGGGCTGTAGATCAAGCCGGGCTCGCAGAATCC
CTCGTAGAAGGCCTCGCCTTGGTCGAAGAACAGCTTGAGGAAGTTGGTACGGATGACGAG
AATGTCACGCTTCTCGATGGTGACCCCCTGCGCTTCGGCGCAGGCCAAAAGATCATGGTG
CGTGAAGGTTTCGGCCTTGTCGAGGTTTTCCTTGCCGCGGAACTTCGCCATGTCGAGAAG
TACTGCGCGTCCGACGACGCCGCGGTCGGCAATCGGTTCGACGCTGGCCTTCTCCAGGCC
GCCGACAGTGGTATCAGCCGAGTATCCGTTCCACAGGGCGCCGTCGTACCAGACGTGGCC
GAGTGCGTCGTACTGCGTCGAGCCCTGCAGGAATGCGTCGATCTTGTCGTCCGCGTAATG
CAGGCCGCCGGGGAAGTTGGGGGCGTCGTCGCCGTCCCAGCTGCTCTCGTCGAAGATCTG
TGTGCGCTCGGCGGGGCTCCGGCCCGGCCAGACCGGATCACCCTTGGGATCGCCGATAAG
ACGTTGGAGTGTGAACACGGAACCCTGCTTGATGGTTCCGACGCCGCGAAGCACCTGTCC
GGCGTCGAGGTAGTTCAGTGAACCGACCTCGTCGGACTCTCCCCACTTGCCCCAGTTGCT
GGGTGCGTCGCGCAGGAGTTCTCCAAGATATGGCGCCTCGGTCATGGTGATTCGATCCTC
TCGCTACCGACACCGAACGATCGCTCGGGCGGACCTGGGTCTTTGTGATCCACATCATGT
TCAGGCCGATAACTAGTAGTCAACACGTTCATAGATTTCCGTGGTCATCGCATTGTTGGA
AATCCTATGTTCGGCAATACTGAACACTGTGACCGAATTTGAGAATGCTGTCCTGATCGG
GGCGTCGATCCGGCAAGCGCGGCGTCACAGCGGGCTCTCGCTGCGTGAATTGGCCAGGCG
TCTCGATGTCAGCCCGGCGACGCTCAGCGCTGTCGAGACCGGAAAGACCAGAGTCAGCGT
CGACAGGTTGGCGGCAATCGGCGGGATTCTCGGAGTGCGTTTCGACGCTCTGCTCCCGGC
TGCGATAGTGCGTCCGCCGGAACAGCCGCGATGGGGAGGCGACGACGCCGACCCGGACGC
ACATTTTCGCCCGAACGAGTGGCGAAGGTTCGGTCCGAGTTCGTTCGATCCGGTGTTGGC
TGCCGCGCTCGCGGAGATGGTGGAGACCGGATATCACGGCGCTGCGATGCGTGAAATCGC
CAAACGTGCGCAGATGAGTGTTCCGGGTCTGTATCACCACTATTCCAGTAAGCAACAGAT
GTTGGCCGAAATTCTCGACCTCACCATGGCTGAACTGAACACGAGATCGTTGGCGGCTAT
CGAAGAGGGCGAAAGTCCCGACGAAAGATTGGCTTTCCTTGTCGAATGTGTGACCTTGTT
CCATATCTATCGGCGTGATCAAGGATTCCTCGGCGCCAGCGAAATGCGCAGTCTCACAGC
CGAGAACAGGTTGCGCATCACGGAATCACGCAACTACCAGCAATGGTTGATGACGAAGCA
AGTGGACGACGGAATCGCCGCGGGTGTGTTCGAGACGGATCGGCCGCGACAGGCCGCGCG
TGCGATTGTCGTGATGTGTGTCTCTGTCGCGCAATGGTATCGGCCGAGTGGGCCGCAAAC
GCCCGAGGAAATCGCACGTGACTACTCGCGTTTTGCGCTGGATCTGGTGCGCCTTCAGCG
ACCGTGACGGACGTCATCCGGTTCGGGTGATGCGCCTGCGGGCAAACGGGTCCATGCTTG
GAAGGTATCCGTACCGCGACTCGAGTAAGGAACGAAACCCAATGTCTTCCAATCTGTCTC
ACAAGGCCTACATGATCGGTGCCGGCATCGGAAACCTCTCGGCTGCCGTCTATCTGATTC
GAGACGGTGAGTGGAACGGTGAGGACATCACCATCATGGGCCTGGACATGCACGGAGCGA
ACGACGGCGAATCCGCCGCTACGTTTCAGCACCAGTACGGCCATCGCGAACTCGGTAACG
ACGCGGGTTTCATCAACCGCGGCGGCCGCATGCTCAACGAGGAAACCTACGAGAACCTCT
GGGACGTATTGAGTGCGGTTCCGTCGCTGGACAACCCGGGAAAGTCGGTGACGGATGACA
TTCTCGACTTCGACCACGCGCACCCCACGCATGACGTCGCACGGTTGATCGACCGAGACG
GTATTCGCAACAAGGGCGAGAACGATTACAAGCACATGCAATTCGACAACAAGGACCGGT
ACTTGTTGACGAAGCTGATGACGATGCCGGAGTCGGACGAGGCAAAACTCGACGACATCA
GCATCGAGCAGTGGTTCGAGGACACTCCGCACTTCTTCACCACCAACTTCTGGTACATGT
GGGAGACCACTTTCGCTTTCAAGCGGGTGAGTTCGGCGATGGAGCTTCGCCGGTACATGA
ACCGAATGATTCTCGAGTTCAGCCGCATTCAGACGCTTGCGGGTGTCACCAGGTCCCCGT
ACAACCAGTACGAGAGCATCATCTTGCCGATGCGGACCTTCCTCGAAGGTAAGGGCGTGA
AGTTCGTCAACGAACTGAAGATCACCGAATTCGTGTTCAAGGACACCCCGCTTCGAGACG
AGATCATCGTGACGGGACTCGATTACGAGAACGTCCGCACCGGGGAGAAGGGCCGAATCG
ACGTGGCGGAAGGCGATTTCGTCTTCGACACCAACGGCAGCATCACCGACAGTTCGTCGA
TCGGCGATCTGGATACTCCGATCGTCGAAGACATGAGATACGCGCCGAGTGCGCTGCTGT
GGAAGCAGGCCACCGAGCATTTCTACGATCTCGGGAATCCCGACAAGTTCTTCGGGGACC
GGGCGCAGAGTGAGTGGACCAGCTTCACCGTCACCACTTCGTCACACGAGCTCATCAACG
AGATTTCCCGAATCACCAAGCAGCTCCCCGGAAATGCACTCAACACGTTCGTGGGCTCGA
ACGTGCTTCTGTCGATCGTGGTTCACCATCAGCCGCACTACCACGCGCAGAAGGAGAACG
AAGGAGTCTTCTGGGGTTACTGTCTGTTCCCGCGCAAGGACGGCGATTACGTGAAGAAGC
CGTTCATCGAGATGACCGGCCGGGAAATGCTGGAAGAGACTCTCGGGCATCTCGAGGCAC
TCGACGAGAGCGGTGCGCTCGCCGCGCGCCGACAAGAGATCACCGGCAGCGTCGTGAATT
CGATTCCCAGCCACATGCCTTACGCCAGTGCGCTGTTCAATCGGCGAGCCGTCGGCGACC
GGCCGCTGGTGGTGCCGAAGCACTCCAAGAACCTGGCCTTCATCAGTCAGTTCGCGGAGT
TGCCGTTCGACATGGTGTTCACAGAGCAGTACTCGGTGCGGTGCGCTCAGGTGGCCGTCT
ACAAGTTCCTGGGGATTCCGGAAGACAAGCTCACCAAGATGCATCACTACGAGAAGGATC
CGAAGGTCCTCGCCAAGGCCGCAGTGACGATGTTCCGCTGAGGGGTGCTCAGCGACCGTG
CCGCTTCTCGTAGTCCTCGCGAGTGCGATCGGCACGGCGCTGGGCCTTCTCGTCGAGCAG
TTCGGGATCGAGTCCGTGGCTCAGCAGGCGGTGACGGCGGTAGATGGTCCCGAGCGCCAC
GACGAAGTACGCGAGCGGGATGAGCAGCAAAGCCATCATGGCCAAGGGAATCCAGATCGG
TCCCGGAATCAACAGGAACAGCAGAAGAATCAGCGTCGCCGGCACGGTGAAACGAATGAT
GTAGCGAGCCTGCGCACCCGGTCCGACCAGATCGTTCCGCACCCAGTCCTGGTACCGGTC
GGGGAGCGTCTTCCCCAGGAGGTATCCGCAGTACTGGGGAAAGTTCGGGCGAGTCTGTTC
GGCCATGGCCTCCAGGATAGTGCCTGGTACTGCCGCTTACGCCGGTGCCTTGAACGTGCG
TCGGTAGGCGCTCGGTGAAACGCCGAGCGCTTCGTTCATGTGTTGACGCATCGATGTCGC
AGTCCCGAAGCCGGTTCGAGCTGCAATTGCATCGATCGACAGATCGGATTCCTCCAGCAG
CTCGCGTGCCCGATCGACGCGTCTGCTGGTCAGCCAGCGGTTCGGTGTGGTTCCGACTTC
GTCGCGGAATCGACGGCTGAAGGTGCGGACGCTCATGTTGGCACGCGTCGCCAGGTCTGC
CAGCGTGATCGGATCGCCGAGATGTTCGAGGGCCCAGTGCCGAGCGTCGGCAGTCGATTC
CGAAGGCTTGTCGGCCAGTGGGCGGCGGATGTACTGCGCTTGACCACCGTCGCGCCACGG
CGGTACGACGCAACGCCTCGCGACGGTGTTCGCCACTTCCATGCCGTGGTCGCGCCTGAC
GATGTGCAGACAGAGATCGACGCCTGACGCCACGCCGGCCGAGGTCAGGATGTGGCCTTC
GTCGACGAACAGCACGTCGGGATCCACGTTCACCTTGGGATAGACACGCTGGAAATGGTC
GGTGTTGCGCCAATGCGTCGTGGCGCGGAGTCCGTCGAGCAAACCGGCCGCGGCGAGGAT
GTACGAACCGGTGCAGATCGAGACCAGCCGGGTCCCCGGGCGGATGCGGTCGAATGCTGC
GGTCAATTCGGGGGAGAGATAACCCTCGTCGAAGGCCGGGCCCAATTCGTACGACGCGGG
GATGACGACGGTGTCGGCGGTGGCGAGCAACTCGCTCCCATGGTCGACCGAAATGCTGAA
GTCAGCGTCGGTCCGCACGGGATTGCCGTCGATTGTGCACGTCAGGATCTCGTACAGCGG
CCGATCCTCGACGTCGATGGCACGCCCGAAGATACGCGCGGGGATCCCGAGTTCGAAGGG
AATGACTCCGTTCAGAGCCAGTACGACGACGCGATGCGGACCAGACATGGCTCGATTCTT
TCATATATTGGCAATCTGGCCACTGTTCTCGATCGAATCCGAACTGCAGAATTCTCTCTG
TGACTTCTGAGACCGCTCTCCCCGAATCGGGCCCGCAGCAGGTGAGCCCGCCGCGCTTTC
ACCGCGCGTGGTCCGTCGCGATCGTGGCATTCCTGGCATTGGTCGGAGCGGCGAGTTTCC
GCGCCGCGCCGTCCGTCCTGATCGATCCGCTGCACGAGGATTTCGGTTGGTCCCGCGCCA
GCATCTCGGCCGCCGTCTCGGTCAACCTGATCCTGTACGGGCTGACCTCGCCGTTCGCCG
CTGCCCTGATGGAAAGGTTCGGTATCCGGGCGGTCGTCACTTCGGCGTTGGCGCTCATCT
CGCTCGGCAGTGGTCTCACGATCTTCATGACCTCGAGTTGGCAGCTCATTCTGTTGTGGG
GTGTCTTCGTCGGCCTCGGCACCGGTTCGATGGCGCTGGCGTTTGTCGCCACCGTCGTCG
ATCGCTGGTTCGTCGAGAAGCGTGGTCTCGTGACTGGCATCCTGACGGCCGGTGGTGCTG
CCGGTCAGCTGGTGTTCCTGCCCGTCCTGGCGAAGCTCGCGGAAACGTACGACTGGAAGA
GCGTCGCCTTCACAGTTTCGTTTGCCGCGCTGGCCGTCGTGCCGTTCGTCCTGCTGTTCC
TGCGCAACTATCCGTCAGACGTGGGAACGACGCCGTACGGCGCGCCCGCCGATTACGCCC
CACCCGCCAAGCCTGTCTACCAGCGCGGCGGCGCCGGAGGCCGGGCGATCTCGGTGCTGG
TGATGGCGTCGAAGACCAAGGTGTTCTGGCTTCTCGCCGGTACCTTCGCGATTTGCGGCG
CGAGCACCAACGGCCTGATCGGAACGCACTTCGTCCCGGCGTCGCACGATCACGGAATGC
CGATCACGACGGCCGCGTCCCTGTTGGCGTTGATCGGAATCCTCGACATGGTCGGCACCA
TTGCTTCGGGTTGGTTCACCGACCGGATGGACTCGCGAAAACTTCTCGGCATCTACTACC
TCTTCCGCGGAATCTCGCTGCTCTTCCTGCCGCTGCTGCTCGCCAACACCGTGAATCCGC
CGATGATCGCGTTTGTCATCTTCTACGGGCTCGATTGGGTGGCGACGGTTCCGCCGACCG
TCGCGCTGTGCCGTCAGCACTTCGGCGCCGACGCCCCCATCGTGTTCGGTTGGGTGCTGG
CATCTCATCAGATCGGCGCGGGTCTGGTGGCCTTCTTGGCCGGCCTCGTTCGTGATCAGA
TCGGCTCGTACGACGCTGCATTCTTGGTGGCCGGCGCGCTCTGCGCGATCGCTGCAGTCA
TGTCGTTGTTGATCGCAAAACGTCCGAAAGAGGCAGTATTGGTTGACTCTGTCTGATTCG
GCACTGTGATCGGTACCACCGACGGGGTAAGTTGTGTGTAACTCCAAGAACTACTCACCA
GTAGGGGTACTGAAATGCCTGCTCCGTCCGCTGCGACCTTCTCGCGGCTCGCCGATCTGA
TCGCCATCGACAATGTTGCCGAACGCCCGACGAAGTCCATCACCGAGGTGTTCACCGGCA
AGGAGCTGGCGACCATCCCCGTCGGCACCGCCGACGACGCACTTGCGGCCATCGCCCGTG
CCCGCGTCGCCCAGAAGGAATGGGCCAAGCGCTCCGTCCTCGACCGCGCCGCCGTCTTCC
ACCGCTACCGCGACCTCATCCTCGAGAACCGCGACGCCCTCATGGACATGGCTCAGGCCG
AGACCGGAAAGTCGCGTACCGCAGCTCAGGAAGAAGTCCTCGACATCTCGATGACGTCGC
GTCACTACGCACGTGTGGCGCCGAAGCTGCTGCGCCCGCGTCGCGTCTCCGGCATGCTCC
CGGGTCTGACGAAGACCGTCGTTCGATACCAGCCCAAGGGTGTCGTCGGCGTCATCTCGC
CGTGGAACTACCCGATGACGCTGGCCGTGTCCGACGCCATCGCCGCGCTGCTCGCGGGCA
ATGCCGTTGTCCTCAAGCCGGACAGCCAGACGCCGTACTGCGCGCTCGCCTGCGTCGAGC
TGCTCTACAAGGCGGGACTGCCCCGCGACCTCTTCGCCGTGGTTCCCGGACCGGGCTCCG
TCGTGGGCACCGCGTTGGTCGAGAACACCGACTACCTCATGTTCACCGGTTCCACCGCGA
CCGGTCAGCTCCTCGCCGAGCAGGCCGGCCGTCGACTGATCGGCTTCTCCGCCGAACTCG
GTGGCAAGAACCCGATGATCGTCGCGGCCGGCGCAGACCTGCGCGAGGTCACCGACGCCG
CTGTGCGTGCGTGCTTCTCCAACTCCGGTCAGCTGTGCATCTCCATCGAGCGCATCTACG
TCGAAGAGTCCATCGCACCCGAGTTCATCCGTATGTTCGGTGACCGCGTCAAGAAGATGA
ACCTCGCCGCCGGTTACGAATTCGGAATCGAGATGGGCAGCCTTGTCTCCGAGGCCCAGG
TCAAGGCAATCTCCGCGCATGTCGACGACGCAGTGGTCAAGGGCGCCACCGTCATTGCCG
GCGGCAAGGCCCGCCCGGACATCGGACCGCTGTTCTACGAGCCCACGCTGCTCACCGGGG
TTCCCGAAGACGCCGAGTGCTACCGCGACGAGACCTTCGGGCCGCTCGTCTCGATCTACC
CCGTCAAGGACGTCGAAGAGGCCATCGCTGCGGCCAACGACACCGAGTACGGCCTCAACG
CCAGTGTGTGGGCGGGAAGCAAGGCTGCCGGCGAAGCCATCGCAGCGCGCATCCACGCCG
GCACCGTCAACGTCGACGAGGGTTACGCACCCACCTGGGGCAGCACCGCAGCACCGATGG
GCGGCATGGGTGTCTCGGGCGTCGGTCGTCGTCACGGCGCCGAGGGGCTGATCAAGTACA
CCGAGCCGCAGACCGTTGCCACCACCCGCGTCATGAATCTCGGTGGACCGCGCGGACTTC
CGGCCAAGGTGTGGGCAAAGCTCATGCCTCACGCCATCAAGATCATGTCCTGGGTTCCGG
GCCGGTAACGGGTGGAAACCGCCAGCGCGTACATCGAGGCAACTCCGGTATCGGTGTGGA
AGGTTGTCAGCGACATCGAAGGTATGGGTCGCTTCAGCCCTGAAAACACCGGTGGAACAT
GGACTTCCGGAACTCCGGGCACTGTGGGTGCAAAGTTCAAGGGCACCAACAAGCACGGCC
TGATTCGGTGGAGCACGCACTGCACGGTGGTCGACGTGGTCGACTGCCGGAAGTTCTCCT
TCGAATCGGACGAGCCGAAGGCTCGGTGGACGTACGTGCTCGAGCCTTCGGGAACGGGCA
CTGTGCTTACCGAGACTCGTGAAATCTATGCGACGCCTGCGCTTTACGTCCGCATGATGT
CGGGTAGCGGCCTGCTCGGTCGGGGTCGAGATCAGCTGATGCAGACCGGAATGGAAACCA
CTCTGGCGCGCATCAAGGCGTTTCTGGAGAGCTAGAAACATACACAAGTGGGGCTGCACT
CGATTCGAGTGCAGCCCCACTTGTGTTGCTGCGGATCAGTTTGCAGTGGTGACAAGCGCG
GCGTCGACGAGCGCGGTGTAGACACGCTCCGGCTCTTCGGCGATGCGATTGAGTACGTAC
AGCCACCACTGTGTTCCGAAGATGACGTATTCGCGTGTGGTGAAGCCCGCGGCTCGGAGT
GCGTCCAGTTGCTCGGTACCGAGACCGAGCAGCATCTCGAACTCCACGTGGTCGGCTCTG
AGCTTCGAATCATGCTCGGCGCGTAATGCTTCGAGGATGTCGCGGTCATGCGTCGCGATG
GAAACCTGGTGACCCGATTCGACGATTCGGGCTGCGTAGTCGAGATACGCGCTTCGCAGT
TCGGCACTACCGCGTGGGTAGGCGACGGATTCGGCTTCGAGGAAGGCGCCCTTCACGAGA
CGGATGCGGCCGGGTCGGTCCAGCAGAGCGGCGAGATCCTTTGCGGTCCGGTGCAGTCGG
GCCTGAACAGTGATCCCCACGTGAGTGAAGCGCTCGGCCAGCCGCGCGTGCATGTCGAGG
ACCAGGTCGGTGCGATCGGACGCTTCGGCGGAGATGATCAGCTCGGCACCTGCGCGTTCC
GTGGCCTCGGCCAGGCGCACGACATTGCGAAAGCACTGCTCCGGATCGATTACCAAGCCG
ATGTGCGAGAGGTCGAACGACACGGTGCTCTCGACACCCGACGTGCCGATTCGTTCCGCG
AGTTCCACGAAAACATCGGTTTCGGCGTTCGCGAGCTCGGGATCCCGGACGCTTTCCCCG
GTGTATTCGATGCTCGCCTTGTGTCCTCGCGCGAAGATCGAGGGGAGGCGGTCGAAAGCG
TCGTCGATGGTTTCGCCGCCGATGTAGCGAGCGGCGACTTTCCGTGCGAGAGCTGCAGTC
GCAGCGTCCGCCATGGTGCGTTCTTTCAGGGATTCGTCGAGTGCGAGGCGGCGTAGGACG
TCTGCGGCCTGGGCTTGTAGATCCGTGTTCACGGCTTCAGCGTATCCGGACGAGGGTGCG
GGAATTATTCTCCAGACCCTTGCGTTCGATCTATTGTCGATATATCGTCGATACGTCAAA
CAAACACAGACAGTCCAGGAGGACAACATGTACGCCTCACACAACAACCCAGAAATGCAA
GAACGTCGCGAGCATGGCCGCCGAGGCCCGCATCGTGGACACGGTTTCCGTCGAGGATTC
GATGGAGAGCGCCCCGAGGGTCGCTTCGAAGACCGAGCAGAAGGACGCCCCGAAGGCCGA
CGCGGTCGCGAAGGTCAGCGCGGACACGGTCGCCCCGACCAGCGCGGACACGGCCGCCCT
CACTTCGGTGAAGCCGGCGCAGCGCTCCGTCCCGCGATGGGTCTACTCCGAGGCGCCGCT
GTCGCGGTAGCCGCAGGTGGGACCGCTGAGCAGGTCGCCAAGGCAGAGGCAATTCTTGCC
GAGGCACGCCGTGCACTGTTCGAGATGCTGGCGGAAAAGCCGGCTGACGTGCAGCAGGCT
CACGCAGAATCTACCGACACACTGCCGGCAGAGTGATCACGGCGCTCAGGCGCCGACGGT
GACTTCCTCGCTGTTCATGCCGGAAACGTGGCCGTCGGCGCCCTCTCGCCAGTACCCGAC
AACATTGTGCTTGTCGCGAGCAATTCCTCGAACTTCCCTCAGATGCTTACGAATACGACG
GCTGGTTGCGCTTTCGCACGCCACCCACGCGTAGATGTCGGCCGATTCGGATTCGGGAAA
CTCGATCTTCTCCACAGCCTCGAACAGCGCGCTCGGCGCCTTTCCGAGGCCACTCCCCAC
GAGCCACGTGTACGTGACGTCGCCGCGAGTGACAAATTCCTGTCGATCCTCTTCGGTTTC
GACCTCGATGATCGCCTGTGCGACATCGCCCTCTCGAAGTTCTTCGACAATCCTGCCCAG
TCCGGGGAGACCCGTGGCGTCTGCGACCAGCAGCTGCCAGCGAGGACCCGCCGGTGCTTG
GTAGTGGGACCGCGAACTGTCCGACCAGAAGACGCCTAGTAGGTGACCTGGTTCGGCCCG
CAGGGCCCAATCCGCTGCAATACCGCCAGGGTGCACGACGAAGTCGATGTCCAGACGTCG
GCCGCCGTCGTGCACCTTGCGCACGGTGTAGTGCCGCCACGGTGGCTCGGTTCCGAGATC
GGCCTTGCCGTAGTCGGGATTGTTGAAGTAGTCGTAATCTGCTTCTGTTTCACCGGGTTT
CGGGAACGCAATATCGATGCGCTCGTCGCCTTGTCCGCCGGTCGGCCAGTGCCAGTCGCC
TTCTGCCTCGATGCTGATTCGCCGCATGTGCGGGGTCAGGGACGTGACGGTGACAACGCG
GGCGGGTTCGCAGAAAGACATTCCTCGACCCTATTGGTCCTGCGTGTCGAAGTGGAGACA
GATGCTGTCGCAAGACGGACATCGCGCGCAACCGAAAATGCCAGCGTATGCCCCGGGGAA
TGATTCTTCCCCGGTGCATACGCTGGCATTTTCAGTTATACCCGTTCAGGCGGCTGTCGG
TGGGCTGTTCCCGCCGATCGGATGCTGGTGCGGATCAACCGACATCGGTGGGTAGAACAC
CGACTTCCGATCCGGGCCGATCTCCACCCGCCACTCCGTATGATGCAGCGTCCGATGATG
ATGACCGCACAACAAGATCAGGTTGTCGAGATCTGTTGGGCCACCATCATTCCAGTGAAC
AATATGATGAGCATCGCACCACCCCGACGGCGTCCCGCACCCCGGAAACGCGCACCCGCC
ATCCCGAACCGCAAGAGCCCGGCGCTGCGGAACCGTCGCCGTTCTCGCTTCCTTACCGCA
GTCGAGCGGAACACCATTCTCATCCAACAAGATTCGGGTGACGGTGCAGTCGCACGCCAG
CATCCGTGCAGTGTCGATACTGATCGGGCCCACCCAATCCGTCCACGCAAACCCGAGTTC
CTCCGTCGACGGCAGCAGGTCTTTCAACGCTTGCAGATCCGTCAAGTCCTTCGCCGACGC
AGTCACCGTGATGTGCGGTTTCACGCCGCCCTCGATCGGACCCAACCCCGCCCGCTCATA
CCGGCGCAACAACTCGCAAAACCCGTCCGCCCGTCGTAATGCCGGCGTGCGGGTGTCCTT
GACACCGTCCTTCTCCGGTGTCGGAGCCGACAGACTCGACAACAACGTGATCAGACGGGC
CCCGTTCACAGCATCCAAGTCGCCCTTCACAGTCACTCTGCCGTACAGGCCTTTCGAGGC
GTAGAACTCGTTGCGCTCCGAATCCTCACCGACCGGAACACCGTCCTCACGCTTGCCGTA
CTGCTTCTCGATCCGCCGAATCGCCGCCCGCACCGCATCACAATCCGCGATGTTCTTCGA
CGCCAGACCAAGCAGAATTCCGCGAGCCTTGTCCACATCTGCCAGGGTCATGTTCTTGGG
CGGATGCTGACAAAACGACGCCACCTGACGGGCTTTCAACGCATCCACATCACCGCGGTG
AAACGCATCCGCCACAACAGGTTCGAGCATCAACAACCGCGCCAACCCGACCAGCAGACT
GCACTCACCGATCTCCAAATTCGTCGAACCATGCAACCACTGCGCGATCGCCCGAAAACC
CTTCCCCCCGAGAACCTCACGGGAAAACATTTCAACGATCAACAACACCATCCGCGACTG
CAACTCGTGCCGGGCACGCGCCAGATCGAGAACCTCACTCTTGAGGTCCTCACCATCCAG
CTGCCACGCTTCCCGACTGTCCATGAAGCAATCATATTCGAACAGAGTTTCGAACACAAG
AGAATTGCAAGCGAAAATTACTGCTGTCCAGCTACTTTCGACAATTCGGACAAACGTCAG
ATCGAACCCAGCTCCCGCGCACGAGCTACCGCCGACGTCCGCGACTTCACGCCCAACTTG
CCGAAGATGTGGACCAGATGCGATTTGACCGTGGTCTCGCTCAGGAACAGTTCTTTACCG
ATCTCTCGGTTGGATCGACCCGCCGCCACCAACTTCAGCACTTCGATTTCCCTTGGACTG
AGGCTGGTTTCGGGTTTGCGTACCCGAGTCATGAGCTTCGACGCGATGGAGGGGGAGAGA
ACGCTGTCCCCGCTTGCGGCGGCGCGGACGGCCGACAGCAACTCGACCGGGGGTGTGTCC
TTGAGCAGATAGCCGCTGGCTCCGGCTTCGACGGCGCTCAAGATATCCGCGTCCGTGTCG
TAGTTGGTCACAACGAGTACGTGCGGCGGATTCGGCAGCGCGCATACCGCGCGGGTGGCG
TCGACCCCCGTCTTGCCTGGCCCGAACCGCAGGTCCATGAGCACGAGGTCGACCGGCGTG
GTGGCGCAGAAGGCTATGGCTTCCTCGGCGGTCCCTGCTTCGCCGACCACCTCGATGTCG
GATTCGCTTTCGAGCAGCGCTCGCAGCCCGGCGCGCACGATCGCGTGATCGTCGGCGAGC
AGCAGGCGGATCACTGTTCACCGACATCGAGGGGAAACGTCACCGCGACGGCCGTGTGTC
CCGGCTCCGACTCGATGGAGAACGTTCCGCCCTGCAGTTCGACGCGTCGTCGAATTGCGT
TGAGGCCAAAAGATTCCGCCGGTCCACGTTCGAGAACTGCCACGTCGAAGCCGCGGCCGT
TGTCGACCACGTCGAGGCTGACGGTGTTGTCGGAATACGTCAGTGTCACAGCCATTCTGG
TTGCATCCGCGTGGCGGAGAACATTGGACACCGCACCCTGGGCGATGCGCACCAGTGTTG
CTTCGAGGGGCATAGGCAGCCGGATTGCCTCACCTTCGACCAGGGATCGCGCTTCCAGTT
CAGGACTGCTCGCGCGTTCACAGATTCGACGAAGCGCATCGGCGAGCGACTGACCGTCCA
GGGCCGCCGGTGTCAATTCGGCGATGAGTTGGCGGGTTTCGGCAAGACTGTCCGCTGCGG
TTTCCCGTGCGAGGCTGATCTGCCGGATGGCCGGGCTCTCCGGATCGGCGCGTTCGGCAG
CGTGAAGGAGCATCTGGATGCTCGAAAGTCCTTGGGCCACGGTGTCGTGGATCTCGGCTG
CGAGCCTTTCACGTTCGGCGAATTTTCCGGCATCGCGAGACGTCGACGCCAATTCTTCAC
GGGTGTTCATCAATTCGTCGATGAGACGTCCGCGCTCGGCTGCCTCCCGGTACAGCGCCT
GATATCCGAGACCGATAGCAACGGCTACGGCGGCGCCGATGATCGGGCCGACGGCGCCGG
CCACCGTCCACCCACGATGCAATCCGGTGCCGATCACGGCGACGGCCGTTGCCGCGGTGA
CGGCCAGCAGGCTCCAGGGGCGCCGCAGAATATGGAGATAGAGGAAGAAGAGTCCGAATG
CGAGGTAGGCGGCGTCGGCGGATACCGCCATCGTCGCGATCCAGACGAGGGTCAGCACGG
CCAGCCACCAGCGGGCAGCGTTGCCGCGCAGCCTTTTGGCAACGCCGAAAAGATAGACGG
CAACAAAGATCACGGCCAACGCGATGATTGTTGCGGTGAGGTCGGATTCGTCGATCAGCG
CTCGAAGAAACACCACACCGGCCAGCGCCATGACAAGGACATGCAGGCCCAGTTGTAGGC
CGGCGAAGACAGGCGTGAGCGGAGATCGGTGCATCTCGCCCAGCTTAGCGAGGTTCGGGC
CTGGTTCATCCATCAAAAGTTGTAAACCGGGATGGTTCTTTCGAGCGCTGGAATGTCGAT
CCGAGGTGCGATGGAAAAAGTCTGCATCCGCGAGAGCGTAGAGGCAAGCACAGGAAAGGA
ATTCACAGTGTTTGTCGCAATGAGGGACTTACGGGCAGCGCGAGGTCGTTTCGCGCTGAT
CTCCGTCGTGGTTCTGTTGGTTGCACTTCTCGTCAGTTTTCTCAGCGGGTTGACTGCAGG
ACTTCGCCATCAGAACGTGTCGGCCATCGAGGCCATGAATGCCGACACGGTGGTGTTTGC
AGACACCGGAGCTGGGGCGTCGTTCGACGAGTCGGCGCTCACACAGGACCAGGTCAACGC
CTGGGCCGGGGCCGCGAAGGATGTCGATCCCATCGGAATCGGCCGCGGGAAGGCAGGATT
GGCCGACGGAAATCAGAAGTCGGTGGCCCTGTTCGGTGCTGACGGCGGTTTCGGTGACGT
AACGCCGTCGGCGTCAGGCACGGTGGTGTTGAGCGAAGGTGCCGCCCGCGATCTGGGGGC
GGGCGCCGGCGATCAGGTGAGCGTCGGTACGCAGCAGTTCACCGTCAGCGACGTTCGCGG
TGACGACTGGTACAGCCATTCGCCCGTCGTCTGGATGACGCTCGGTGACTGGCAGGCGGC
CAATCCACGCGGCGGAGTTGCGACAGTACTGGCTGTCACCGGAGCCTCCGACGCTTCCGC
AACGGACAAGTCAGCCGCGACGACGTCGACGACGGTCAGCGGTTCGCTCGACGCGATCGG
TTCGTACAAGTCGGAAAACGGGTCGTTGACGCTGATGACGCTCATGTTGTTCGCGATCTC
GGCCCTGGTGATCGGTGCGTTCTTCACGGTGTGGACGATCCAGCGAACCCCGGACATCGC
GACGTTGAAAGCGTTCGGCGCGACTACTGGTTCTCTGGTGCGCGACGCACTGGGCCAGGC
GCTCATCGTTCTGATCGCCGGCGTCACCGTCGGAATCGGGCTGACGGCCGTGGCCGGCTC
GCTGATCGGAGACGCCATGCCGTTTGTCCTGGACGCATCCACGACCGTCGTACCTGCCGT
GGCATTGATCGGACTCGGTCTGCTCGGCGCGGCCTTTGCACTTCGATTCCTCTCGACCAC
CGATCCACTCACAGCATTGGGGAGCGCACGATGACCATGACAACCGGCACCACAGTTCTC
GACATCCAGAACGTCGATCTGACGTTTCCCGACGGGCAATCGCGGGTGACGGCGCTGGAC
GACGTGTCTCTGCGACTGCACCGCGGCGAGATCGCCGCAATCACCGGACCTTCGGGTTCA
GGCAAGTCCAGCCTGTTGGCGGTGGCGTCGACCCTGATCCGTCCGGATTCCGGGCACGTC
TATCTCCGGACGCCGGAAGGCAGCACCGACATAGCGGCGCTGAGTCGGAGGGCGGCGTCG
GAATTGCGACGCTCGTCGATCGGAATCGTCTTCCAGCAGTCCAACCTCGTGTCGTCGTTG
ACGGCTCTGGAGCAGCTCGAGGTGATGGCGCATCTGGGGCAGTCCGTTTTCACGTCACGG
ACCCGTCGCAAGGCCGTGAAATCAAAAGCGATGGATTTGCTGGACGCTGTCGGGCTCGCG
GATCAGAGCGGAAAACGACCGTCTCAGCTGTCGGGTGGGCAGCGACAGCGCGTCAATCTC
GCGCGAGCATTGATGAACGATCCGCAGCTTCTGGTGGTCGACGAGCCCACCAGCGCGCTC
GATCAGGAGCGCGGTGCCGCTGTCATGGATCTGATCATCGGGGTGGTGCGGGAACACGAG
GCGGCAACCCTTCTCGTGACACACGACCGAAGTCACCTGTCTCGGATGGATACTGTCTAT
CGTGTTGTTGACGGTTCCTTGGCGGAGGACCAGGAGGCGCTCGCGGCGTAACTCAGGCGG
GCACGATTCGGGCATTCGTCACTGCATCCTGGCGGGAAGTCAACCCGCGATTTGCTGGGC
AGTTAGACTGTTGTCGACTCGGGCAACTTGAGAGGACGTGTTATGGAACGCCGCCGCAAT
GTTGCGCAGCCGCCACAATCGCCGATTGCGGATCTGGAGCAGATGCCTGCTCTGATTCTC
CTCGACAGGCTTCCGGTGCCGGTTATGGCCGTTCACCGCGACGGCAGCATCGTTTTTGCC
AACCCGTCCTTCGCTGACATGCTGGGATATCCCAAGAAGGCCGTCTCGGCGTTGCGTTTG
CAGGACATTCTCTACGACAAGGATGCCGACGACGTCAGTGCCGAGCAGGCTCATCGTGAA
CTGAGTTCCGAGCCGGGCTCGGTCAAGGAGTTCGTGCACTCGGACAGCACATTGGTGCGC
GCGACGGTCAGTCAGTCTCTGCTCCGACGGGACGACGACACGATCACCCTCGCCGTCCTT
CACGATCTGACGGAACGCCTGTGGAACAACCCACGGCACATCGACGACAAGCCCACCAAG
TAGTCCCAGCTACTTCCGGGATTTGACGGTTCGGTCCAGGCCCAGGGTGGCGGCAAGGGT
GTTGACCACCCATTCTTCGTACTTTTGGCCGGTCCAGCCCGCGCCGACCACGAGGTCTGT
GTACGTCTCGGGACTGAGCAGCGTGAGTGCGACGTTCACGGCTGTTTCGAGGTCGACGGT
TGGCGCTTTTTCGACGATGCCGACCATCAGATGTTCCTGCACCGTGCGTCGCTGAGTGCG
GTTGATTTGCCAAAGGCGGGCGGCGTCCTCGTCCGCGGAAGCAGCGGCCCGCAGGGCCAA
CAGGATGTCCGCGGTACGCTCCAGAATGAGCCGTCCGTGGTGAACCTGAATCCGGAGTTG
CCCGAGTGGATGTGGGGCGCCCAGTGCCGCCGCCACCCACGGACGGTCGAGAGTTGCCGT
CTTTTCCTCGTCGCCCGCAACGGCCACGTCGAGCAGTGCTGACAGCACGCTCGGCTTGTT
GCCGAACACAAAATAGACACTCTGCACCGACACGCCCGCCGCCGCGGCAAGCTGTTTGAT
CGTGGCGGCCGCGTAGCCGGGATCGACAAAAACTTCACGCGCTGCCTCGATGATCTTGCG
CCGCGCCGACGTGTCTTCCCGAAGTACCTCAGTCATGATTAGAGTCTAACTCTAGAGTCG
AACTCTAGCGACTCGGGAGGCGAAATAATGACGAAGGTTCTTGTACTCGGTGGCTACGGT
GCCGTCGGGATTCCCCTGATGAAACAACTCGCGAAGGTCCCCGAAATCTCCGCGTACTCT
GCCGGGCGTGATCGTGCCCGCGCGGACGTCGTCGTTGATCTTAAAGAACCAGGCGCGTAT
TCGGCTGCGGTTCGAGACTTCGATGTCGTGGTGAATGCCTCGGGTTTCGAGGATGTTCGC
CTGGCAGAAGAAGCGGTACGCGGTGGGGCGGCATTCGTCGACATCACGGCAACCTCGAGC
TACTGCGAAGAACTGGAAGCGGTCGACGGCCCAGTTCTGATGGGCGTCGGATTGGCACCG
GGATTGACCAGTGTCCTTGCCGCCGAAGCGCATCGACTCGGCGACGGACCCGTGGACATC
GTGATCGGCCTCGGCGGCGGAGAACTACACGGACCGGCCGCGACGGCGTGGACGTACGGG
ATGTTGGGAACGAGGTTTCCCGATCCCGACGGGCGATCGATCCGGAACTACGCCGGGCTG
AAGACGTTTCGGATGCCGGCGGACGCGACCGGCTACCGCACCGGTCCTGCTGTGCGGGCC
GATTTTTCGGACCAACATGCCCTGACGCGCGACCTTGGCGTACCGGTGCGGACGTACCTG
CGATTGGACACGTCCACAGCGACACTCGGGCTTGCAGCCATGACGTGGGCGCCCGCCCTC
CAGAAGGTTGTGCCGAAGAAGCTGTGGGGTTCGGATCGTTGGGTTGCGATGGCCCGAACG
GATACCGTTCCGGCGCTGTGGGTTTCGGGGCGTAGCCAGTCGGCCGCGACGGCAACCATC
GCCGCGCGTGCCGTGCAGGTGATTCGAGACCGTGCAATCTCGAAGCCGACGTGGTTTCAC
GCGGTGGAGACCGCAGAGTCGTTACAACTGGCAGTTCCGGAACTGTCAGTGCGGCAATGG
GATGGTGCGAATTGGATGTCCGGCAAGACTGTCGACTAGTCGTGGTGATCCGAGAAACGG
CAATCCGGCGGCCGCATTGGTGAGACAACCGGGTACGACGGCGCGGACGACATGCAAGCC
AGCGCGGAGAACATCAGCAGTGGTGAGGTCGACCCATGCCGGCCTGAAACCCGAGCCTGT
CAGTGCGCTTTCGGTGTCGATGGGTGACGTCAGAGAGTCGAGGTCCACCTCGCCGACGAC
GGCACCTGCCAGCTCACTCTCGAATCGTGCTTGGATCTCCGGGTCCAGGTGGAGCTGCAA
GTGGCACCCGTAATCCATCACGTCGGCAAAGTCCGATCGGTAGGCGCCTGCATAGCTTCG
GTCAGCTCGCCACGGCGCAAGCGGGCTGGTCGGGGAGGCCGCGGCTCGACCGATGCCGCT
CTCCGGGTTGTCGTAGTCGGCGGAAAGCAGTTGCAGCTGAAGCGCTTCGCCGAGCGACTT
GAAAGCAGCCGTCTGCGCTTCTTCGTGGCAGGCGGTACCCATGGTCGAGTATCCGGTGAG
TCGGTCGTGGACGAGGGCGCCGAGCACCGGGATGCCGAAATCGCTGTCGAATGACAACCA
CCTGGTCGAGAGGCTGCCGTGATTGCCCAGGCGGCGAAGCACCTCGGGGATGCCGGTGAC
TATCCGAACGCCGCGTCTTCCGGTCCAGGAAAGCGTCATCGCGTCGCGCTCGACTATCTC
GCGCAATGCATTCCGTATCGCGAATTCCGTCGTGGGACCGGCAGCGAGACCCGCCTGCGC
TACTGGAGAGATCGCCGGACCCGTCCGGGCGACGAAATGAGGATACGAACCCCAGACGAG
TTCGGCCGGTACCCAGATATCCGAACCCGTGATCAGGTCGACTCCGCGAGTCCAGTCCAA
CTCGAGATCGTCGGTTGGTTCGACGAACGGGAACTGTGGCCGCGCGTACTGGGCGGCGTC
GAAACGCGCGAGTTGTGACAGGTCGATGCTTGCTCCGATCAATGCATCGGCCGACCCGCG
GACGATCGGTTTGGCGACGATGTTCCCGCAATATCGTTCCACCGCTTCGCCTATCGCAGC
TGCGGTAGGCCGCGCACGGTCACCCAGATCGAAGCAATATCCGGCGCCCGCCGAGTCGCT
GGACCAGGGTGAGAAGCGTGCCGAGTCGGAGGCATACGAGTGAATCAGCTTGAACTCCGG
CGGAAAGTGCTGGGGAACAACGGCGTCGACCAACTCTCGAATGATCCCAGTTCGGCGGTC
GACGAGCAAAGACCTCATGCGAGAGGGACCGGCAGATGCAGATGGGTGGTCGATGCGCTG
GTCAATCTGCTACCTCCAAGAAGGGGAAAAGCTGCCGGCGCATTGTTGTAGAGGCCGGGA
GACAGGACGCGGACGACGTGCAACCCGGCAATCGAGATGTCGCGGGTGGTGAGATCGACG
GAAATCGGTTGGTACCCTCGAGACGTCAGAAGGGCTACCAGAGAAGCAAGATTCACAGGA
TCTTCGTCGGGAATCTCTGATACCGAGCGTGTTTCGGTGTAATCGAAGAGATGCTCTTCC
GCTGCCCCAGCCATCACGGGGTCGAGATACAGCTGGGCGACGGTCGGCAGATCGACGACG
TCCTTCCACTGCGCATCGAACTCGTCCCGGTAACGACGGTCGGCCCGAAAGGGTTTGTAC
AGGTGCGCCGGCAGCGTTCCGTCCGCCACGCTGCGCCAGGTCGGCCCGTCGGGGTCGGCG
AGGTCGATCGTGATGGCAAGTACGGCGTACGCCTCGACAAGGGCCTTCGAGACTGCCGCC
TCCACCGTTGGTCGACAAGCTGTGCCCAGCGCGACCAATCCACGTCGGTCATCCCGGATC
CACACTGCGGCGACGGGAATGCCGAAGGGGGAGGGGAGCAGAAGCACTCGAACGCTCCGA
GTGTCGCTCTCCAGATCCCCGAGTTGGCGGTGCACAGGTAACCGCTCCCAGTCGGCGAGT
TCGATTGCCGGCTGTGACCGGTCCCCGCACCACCACAGTGCGGTGGCATCGCGTTCGAGA
AGTTCCAGCAGAGCTGACATCTCGGCCTCGGCGCGTGAGCGTCCCGCGGCGATTCCGGCG
TACTGCAACGACGCGATCGGTGGTTCGCCGCGACGGGTGCCGGTGTAGTACCCGAGATAG
GTCAGGGCGGCTGGCACATAGGTGGGCACTTTTTCGTCCATGGTGTGACCCAGCGCCCAG
CGGATTTCCAGAGCCGATGTGAAGGGAACAAAGGGGAATCCGGGAAGGCGGTACTGGTCC
TCGCTGTACAACGCAAATTTCGCGGGATCGACGACCCGTGAGCCTGCCAGTTCCAGCGCT
GACGCACTGCTGCGGATCAGATCTTCGGGGACTACGTTGCCGCAATATCTTTCGACAGCC
TCACCGGTTGCAGCACCGCGAGCTGCTGCGTCGTCGCGTATCGAAGCCCCGAATCCGTAA
GGGTCCGCGCGAAACAGTGAACCGCTGCCGCCGAAGTTTCTGGTGTCGGCCACCCTCGCG
GCCCAACCGACCCAGCCTGTCGGCATGTCCGAGCGAATGTGTGGTTCCAGTGAGGTCAGC
ACGCCGCTTCGGGCGTCGACCAGCAAGTCATCCACCGGCAGTTCCTCCGAGTATGGGCAG
GGTCAACGACCCGGAAAATGATTGGTGCAGTGCGGTACTGCGTGTTCCTCGATAGCGATC
ACCGTCTCCGAGATTGCGTGCGAGCCGTGGGAAGTCCGAGCCGGCGATCCGCAGCGTCAA
GACATCACCCGCGCGCACAGTGTGGAGCACGGGATCGAGATCTATGGTCAACGTGCCGGA
GCAAAGGCTGACGCCCGCGCCACGAGCGATCGATCTCGTGACTCGAGTGGGATCGACGAC
GCTCAGTTCGGCGATCCAATCGGCTTCGCCCTGGGGTGAATGCACTGTCAACTCCACCGA
AGGCATTCCCGACAGCACACACTCGACCTCCATGTCGAAAGTCCAGACAACACAGTCGTT
TCGGCCCTCGTCTGCGTGGTGCGTGAAGTTGAAAGGCGCCGTCCTCGGGTCTGGTTCGAG
ACGAATCCGGTTCGCACCCGTGACGTACGGTTCGGTCGACCATTCGCCGGCACCCCGGTC
GAATACCCGATTGATGGTCACGGGCCGCGCCGAGAATATCGATTCCATCCACTCGACCTG
AAGGCGGCCGAAACTTGTCTCGCCGACCCTTCCCGGGCGGAGGTCGTGCGCCCAGGGGCC
CACGATCAAACTCTGCGGCCCGCGCCACACGGATGCGAAGTGCCGCAGTGTCTCCCGAAT
CATCGCATCGTCCCAACCGCCGATGTGCAGCCCGGCGACGTCGAGTTCGGAGAGTTCGTC
CGCGGACACCAGATCATCGCCACCGAAGTCTTCGCGCTCGCGAGCGCGACGGATCGGCGT
CAACCAGCCCGGTGAATCGGAGGTCAGGCCAACATCCTCGATCATCGACTGCACCGGGAG
ATGTTCCAGCAAAGACGAATCCGAGCGCATCAGGGCAGGGATGAAACCCTCACGAGAGGA
AGACGAATCTCCGTGCTCGCCCCACCACGCCAGATGCTCGGCGAGGAGAAGTATCCCCGA
GGGATCACGTTTGACGCGGTCGCTTCCGATGGTCGGCACTTTGGAGACGACGCCGCGAGC
ACGAAATGCCCGATCGGCGCCGTTGGTCTCGGCAGTAAACGCCCACGCAGTTCCGGCCGC
ATACGAAGCCCCGCTTGCGATGACGCACTCGGGTGTCCACGGCTGATCCTGCAGCCACTC
GGCAAGGGCGGCGGCGTCCTCGCGCTCGTGAACGTAGGGTTCCCAAGATCCGGTGGAATC
GTGCCGTCCACGTACGTCCTGACAGATGAAGGCAATTCCTCGTGATCGCCATTCGAGCCC
CTCGGCCAGATGCCACCCGCGTCCGTACGGGGTTCGGATCACGATCAATCCTCGAGGTGA
AGAATCTGGGAGAAGCACATCCGTAGCCAGCGAAGAGCCGTCTGCTGCCGGGATCTTCAC
TCCGAGTGAGATCACCGGAGCGTCGGCGAAGGTTCGAGAACGCCGCCTGGCAGTGGTAGC
ACGGGATGTCGAGTCATCATCAGGGTTCGTGGATTCATCCGGATCTGGTGGTGAAGGTGT
GATTGCGGTGCGCCGTAAGAACTAGCCACGACGTCCGAACATGCAAGTGCACTGACCATT
GCGGCTGTGGTGGGTGAAAGTCCAAGCGGACGACGTTCACTGTCGGCGAGGTGGTTCCAC
AGCGCCAGAAGGTGATCCGGTACGCGTGACGCGGCTAGCCGTCGACCGCAGACGTCCCGG
TAGCTCGCGCTGTCGATGCCGTCGAAGAAGGGACCGATGCAGATCTCACCCAGCTCTGCG
TGGACGCGTTGCCACGGAGTTCGGCTGTGGCGGCACCAGGTATCGAGTTCCGACCACGCG
TCGTGAGGAGGAGCGTCGGCAACCGACAGTACGAGGTCCGAAGACGCAACGTCGTCTTCG
ATTGGCGCAGTGGTGGATACGACGTCGAGATCCGGAAGAGCCTTGGAGAGCAGAGCGATG
CAGGCATCGGCAACGGGTCCGACCCCGTCCATCAGCACACGCTGTGGACCCGGAATCTCG
GGCACTTGACCTGGAACAGCCAGCACGCCGCGAGAGGCGAGAGCGTCGGCGATCTCGATC
GCTCCCGGGCCGAGCACCGAACCAGAGCGCCTGAGAAAGTTGTCGAGTTCCGCGAGGTCT
TCGGCCGGCGCACCGATCGTGACTGCGTTCTCGTCCGGTGTCAGGTAATGCCAAACACCG
TCCGGTGTCGGATACAGCTGGTGTCCGTCGGCGAGGGCGTACACGGATCTCCTTGTCGGT
GCCCGCACCCGACGAGTCGGATGCGGGCGGGGTCATCGGCAGATCAGGCCGTCGAAACGG
TCTGGATCAGGGAAGGTTTCAGCTCTGGAAGCTGAACGGGTTGTCGACGAGGGCGTTGGT
GCCCACACCCTGCAGAGCGTGTGCGGACGTCGCCTCGGCAACCGGCTCGAAGGTGAACGG
GTTGTCGACGAGGGCGTTGGTGCCGACGCCCTGGAGTGCATTGGCCGGAGCCGAGTTGGA
GACGCTGTCGAACGAAATGTTGCTCATTGTCATCCCTTCCGTAATGGAAACCATTTCCAT
TACGATGCCACCGTACGAAAGATCGCCACGGAGAGCAACAGGTACAAGAGAGTGCATAGA
TGAGCGAGACCTCGACGACGGGATCCGCCGAAGCGCAACCACATGTGTTTCGGGACAGAT
CGTTTCGATTGTTCTTCACGGCTCGCACGATTGCCGTGGCCGGTGCGGCCGTCACCGGAG
TGGCAATGCCGATTCTGGTGTTCGACATCAGCCGGTCTCCGTTTCTCACCTCGCTCGCGG
CTGCGGGGACGGTTCTGCCGTACCTCGTGTTCGGCTTGTTCGCGGGCGCCGTGGCAGACC
GAGTCAACCGGCGGACGGTCATCCTGTGTGCGCAGGCCGTTGCTGCTCTTGCCTTGGCGA
GCATTCCGGCGGCGCAGGCGCTCGGTGTGTTGACGGCATGGCACGCGGTCGGCGTATCGA
TGTGCATCGGAACGTGTTTCGTGTGGTTCGATGCCGCAGCTTTCGGAGCCTTGCCTGCCC
TGGTCGGTCGGCAGAGAATACCGGCCGCCAACAGTGCGCTGTGGACTTCCAGCACGCTCG
TCGATGTTGCCTTTCCGGCTATTGCCGGAGTGCTCGTGGCGTCGATCGGCCCGGCCTACG
CATTGGGTGCCGATGCACTGGCCTACGTATTGGCCGGGCTGGCCATGGCGTCGATCGGAG
CCTCGTTCTCGAGTATTCCTGCGGCGCCGAAGAAGTCGGAACCCGGAATTGCGCGTGACA
TACGCGAAGGCCTCAGCTTCCTCTGGCAGTCTCCGCTCCTGCGAGCCTTGACCGGCGTCG
GCTTCGTCAATTCGCTGACGCAGGGTGCTGTCACGGCGCTCCTGGTGGTGTACGCGTCCG
GGAGGCTGGGGATTTCGACGTCGAGTCCGATGATCGGGGCCGTGTGGACAGCAGTCTCCG
TGGGTGGCGTGGTCGGCGCAGTCTTGCTCCCACGCCTACCGGCGCAATGGCCGGTCGGCG
CGATCACTGTCGGTGCGTTGACCATCGCCCCGGTGGTGCTGTTCGTCGTTGCGACAACCA
GCAACACCGCCGCAGCGATCACCGCTCTGACCGTCTACTCCGGCTGTGCGACTGTCACCA
TCCTCAACGGCATCGGTGCACGTCAGCGTCTGACTCCGGATCGTCTACAGGGGCGCGTGA
ACACCACGGCGAGGATGGTCGCCTGGGGTGGTTCGCCGGTGGGTGCCTTGATTGCCGGGG
CAATTGCAGGACGTTGGGATATCGGCACCGCCTACCTCGTTGCGTGCAGCTTTGCGCTGG
TCGGGGCACTCTTCGCGTGGGTGAGCGCCCTGCGGACCGATCCTTGTCCGCACAGATGAG
CATGTCACTATTAATGAAAACGACTGTCGTTATGGTTAGATCCACCTGTTCATGCCTGTG
AACCCCACCTCTTCAGGAGTGCGATGACGCTGACCAGCGAAGCAGTACCTGATGCCCCGT
CGCGTGCGCATCCCGTCGGCGACCGCGGATACGTCCCGTTTCTGTTGGCCACGGCCGTGG
TCCTTGCCACCGTCTCTACCGTCGCGGTGTGGTCGGGCGCTGCGTCGCTGTCCTTCGCCG
ACGTATTCGCGGTGTTGTACGCGCACGTCGGTGGACCGCCGGTCGACCCGCTGCTCGATC
GGATCGTGTGGGGACTGCGGGTCCCGCGCATTCTGATCGCGGCACTGGCAGGTGCCGGAT
TATCACTGGCCGGCGCGGTACTGCAAGCGTTGGTGCGCAATCCGATTGCCGATCCGTACA
TCTTGGGTGTCGGTTCGGGAGCGTCCTTCGGCGCAGTGCTGATCATGACGACGGGCATCG
GAACCGGTCTGTCGATCGGTGTTCCGGTGGCAGCCTTCCTGGGGGCCATGGTTTCCCTGA
TCGCGGTTCTCGTACTGGGTCGGCGCGAGGGAATGCTTGTCCCGCTGCGCATGGTCTTGG
CCGGAGTTGCCATCGGCTATCTGCTTTCGGCTGCAACAAGTTTTGTGCAGTTGCGCGCCG
ATCCGAGTCAGCTTTCGGGAGTGCTCTTCTGGTTACTCGGTTCGGTGAGCGGGGCAGGTT
GGTCGGATCTCGGTGTGCCCGCCGCGGTGATCACCGTCTGTGCGGCAGTGCTGTTGACGC
AGTCTCGCCAACTCAACGCGCTGGCTATGGGAGACGAGAGCGCGCAATCGGTGGGCGTCG
ACGTGCGCCGTACCAGGTTGCTACTACTGGTGATCGCGTCGTTGCTGACCGCGGTTGTTG
TATCCGTTGCCGGCGGAATCGGTTTCGTGGGGCTTCTCGTGCCGCACGCCGTACGACTCC
TCGTCGGATCCGACCACCGCAAGCTGCTGCCGGCAACCGCGCTGGTCGGTGCAACCTTCC
TGGTGATCGTCGATCTTGCGGCTCGGATGTTGGATGCGCCCAACGAATTGCCGCTCGGAA
TCATCACCGCCGGATTGGGTGCTCCGTTCTTCCTCTGGTTACTTCGACGCGACGGAGGTG
CGCAGTCATGAGATTGTCGGCCAGCGGGATTCACGTCGTTCGAGGTGGGCGTCTGGTGGT
TTCCGGCGTAGATCTCGAAGCGCCCGAGGGGAGCGTGGTCGGACTCGTCGGGCCGAACGG
CAGTGGAAAGTCCTCCCTCCTGCGCGCGTTGTACCGCTCGATGAAGCCGAGAAGCGGAAT
CGTGAAGGTCGACGAAGTGAACGTGTGGGACGATCTCTCGCCACGATCCGCAGCACGCAT
CATCGGTGTTGTGGGGCAGGAGCATTCATCCGACTTCTCGTTCAGCGTCCGCGAGGTGGT
GGCGACGGGCCGGACGCCGCATCACAGCGCATTCTCTCGACTCGGTGAAATCGACCGGGA
CATCGTCAGTGCCGCCCTGGCGCGAACCGGTATGCACGGCTTCGGATCACGACTCTTCGC
CGAACTGTCCGGCGGAGAAAAGCAGCGTGTGATGTTGGCCCGGGCGATCGCTCAACAACC
TTCGGTGCTGGTCTTGGACGAGCCCACCAACCACCTCGACATCCGAGCTCAACTCGAATT
GATGGAATTGGTCGCCGAACTCGGTACTACGACGATTGTCGCGATCCATGAACTCGCTTT
GGCCGCAGCGTATTGCGACTACGTCTGTCTGCTCTCCGGCGGGGTAGTTGTCGCGACAGG
ACCAACGGCTGAGGTCCTCACCGAGGACCTGCTGTCCGAAGTATTCGGGGTTCAGGTGCA
TCTCGGCACTCACCCCTTGACCGGGCGTCCCTTGCTCTCGTTCGCCCCTCCGCTCCTACA
CACGAAAGAAGCAGTGTCTTGAAATCCTCGATACGTACTGCCGCGCTGTTGTGCTCGGCC
GTTACTGCCACTGCGGTACTGACCGCATGCGGAAACTCCACGGCGGATTCGGCGGCGTCG
TCGTCCGAGAAGATTTCCGTCACCAATTGTGACCGCGAGGTCACGTTGCCCAAGACGGCG
GAGCGGATTGTCTCGCTGTATCCGTCGATGACGGAGCTTCTGATTCAACTCGGTGCCGCC
GACCGCATTGTCGGACAATCGAATACCGATCTCTCTCCTCCCAGCCCCGAACTCGCGGAT
CAGTTCGCGGCCGTGCCGGTACTGAGCACCGGAGTTCCCGCGAAAGAAGCATTGCTCGAC
GCCCGTCCGGATCTGATCGTCTCCGACGGGGAATACTGGTTCGACGGTGACCGACTGCAG
AGCATGGACGAATTGCGTGACCTCGGCATCCCGATCTTCGTGAACAGCGGCTATTGCCAC
AAGGCGGTCACCGAGGGGCGGATCGACGACGTCTGGTCCGACATCGACGGTCTCGGTGCC
CTGACCGGAACAAGTGACGAAGCAGCAACACTTCTGGCAGATGGCAAGAAGTCGCTCGCA
GCAACCGAGGCATCCGTGGCCGGGAAGGAGCCGGTTGCCACTGTGATGGTTCAGGTTTCG
GAGGGGCAGTCCTACGCTCTGGCGAGGGGCCTCTACAGCAGCGTGCTCGAGGCGGCCGGG
GGAAAGAACCTCTACGAGAGCGACCTTCCGGATGGGAAGTACTTCGGCCAGGTAGCCACC
GAATCGATACTCGCGAAGTCGCCGCAGGCAATTCTTGTCGTTTACTCCACCGAGTCGGCT
CGGGAATCCACACTCGAGGCTGCCCGCACGGCATTTGCCGGGACGCCTGCCGCGACGTCG
AATGCGATCTTTGCCGTTCCGGAGGCGTGGTTCGCCGGTGAATTGGTGTCGATCGACGGA
GCTGCCGAGGTATCTCGCCTGCTGCACCCGGGTTCGTGAGGTCTTGACCGCCCTCGAGCG
GGTCGAGGCCGTCGTATCGCTGCATGCTGCGCTTGACCGGACGGTGGCTCCGTCGGAGCT
ACCGTTCGACGAGGGCGCACTGCCCCCGGTGACGCCTGAGTTCGTTGAATTACCGGCGCC
GACGCCACTGCCGGCCCAGGACTTTCCGGATATCTTGCAGGCACGACGGAGCCACTACAA
CCCAGCGCAAGATGCTTTGGGAATCGATGAACTTTCAAATGTGCTGCACCACAGTCTGGT
CAGCAGCCCGACGGCCGGTGGGATGCGCGAACTGACGCTGTCGTTTGTTGTCAGCCATCC
CGGACCCTCGCTTGGAGCCGGGGTGTACCGGTACATCCAGGAAGGCCGTGCTGAGGCCGT
TCGGCCGGGTGACGTACAAGGAAACCTTCGAGCGAGCCTTCTCCAGCCCGAGTTCGTCGA
CGTGTTCCCGGTTCTTCTGTTTGTGGTCGCCGACGTGGAAGCGCCGCTCGAGAAGTACGC
GATGCGGCACTACCGCACGATGCACGTGGATGCCGGTGTGCTGGTTCAGAATCTGTACCT
TGTGACCGAGGCGATGGGACTTGTGGGCTGCGCCATCGCAGGATTCACGGATGCCCGAGT
GGCATCTCTGTTGAATCTCGCGACGACGCAGCTTCCCGTCATGGCTTTTGCACTCGGGCG
GCCCAGCTAGTTCAGGCGAGGATGCGCGCCTTCTGGGTCTCGAACTCGGCCTCCGTCAAT
ACGCCGGCATTCTTGAGTTCGCCCAGCTTGGTGAGCTGTTCGAGCTTCGCATCCATCGAC
ATTTCCGATTCTGCCGGAGGTGCCTGCGGCGGGAGGGGCGGTAGATCGGGAATCGGCGGC
ACCGGCTGGACCTGCGCTGCGCGGGCCTGATCTTCGGCAGCCCAACGGGTCCGCTGACGG
CGCTGAACATTGCCGTGAATGGAGCTTGCGACGGCTACCCGGCCGGCTCGCCTCAAGAAA
CTCATGCGTCCTTCTCCGTGGTATCCGGTGCGGTGTTGTCCAGTGCAGCAGCCAGTTCGT
CCACGCTCAGGTGACCTTCGGTGACAACCTTTGCGCCGCTGCGGGTCCAGGCCTCGATGA
CCGGCAGTATTGCCAGTTCCTCGTAGACGAGTACGGCGGCAACACTTCCGGCAGCCAACT
CTTCACCAACGGCAGCGATGTCGCCGGCGTCGAGCAGTCCGGAGGCAGCGCCGTCGAACT
GCGCCAGATCGAAATCTGCGAGTTCGAAGGTGGACGCGGGTACGACGGATACCGATCCGT
CGGCGGCTTTGGTGACGAACTCGAGGTCGAGGATGCGGATCACTCCGGAGTCGACGAGAG
TGAGCAGCTGCTCGAATCCCGCGGAGGTCGGTGCACCGCTGGGAAACTCGACGGCAACGT
ATTCGATCGGACCGAATTGGTCTTGGTTGGACATCGGTTACTTCTTGCCCTTCGTGGGTT
GCGGTTCGTCCAGAGCAGGTACTTCGTTGGGCATGCGCCCGGCCGGAATGATGGCGAGCA
GAGAGAGCCCGGCGAGTACGAGCAGCGAGGTTCGCAGTGCGCGCAGGCGCGCTTCGGTGT
TGATCCGGATGGCTTCGTCGATCTGTGCCTGTGTCGCGGAGGTGTTTTCGAGCGTCACGA
CGAGTTGATCGTTGGGGACGAAGTTGACCTGGTCGAGATTGATCCCTGACTCGACCTTGA
GCGATGCCGGGATGGTGGGGTTGTCGATCAGCTGCGAGCTGACGAGGGTACCGAGGATTC
CGACGGCGAACACGCTGGCCACCGCGATGCCGACGCTCCCGGACATGTTGTGTACCAGTC
CTCGCCAGGCGCCGACGTCACCGGCCAGTTCCTTGGGAGCTGCGGTGAGGAGGGTGTTGA
ACACCAGCGCAACGATGGCGCCCTGCCCGAGGCCGAGGGTGATAAGGCCGATGACAACAA
AGATCTGATGCCAGTCACCACGAATGGTGAAGGCCAACAGTATGAGTCCAGCGGCAACAA
CGACGAACCCGGCTCGTGCGATCAGACGCGGGGAGTACGTCTTGTACAGGCGCGCGACGA
CGGTGCTCGCGATGAAGATCGAGAGTGTGTACGGGATGATCGAGAATGACGTCTGCAAGC
TGCTGCGGCCCTGGATGATCTGCATGTACAGCGGAATGAGGAAGTTGGCCGCGGTTCCCA
CGAACATCATCGTCGCCATGCAGATCGTGGTGGCGCGCTCGGCGCCGGTCTTGAGGACGT
CGAGATTGAAGAGCTGAGGCTTGTTCTGCGCCTTGCGGCTTCGCGTCCACTGGAAGAATC
CCTGCGCGCAGATGGTGCCGAGGACTATCAGGATGGCCGCGGGTGAAACACCGATGACCG
AGAACGGCGCAGCGTCGGTGGCCAGGATGACGCCCCACGAGTTCAGGCCGCTGAAACCGA
AGCTGAGCAGGATGACGGCAACGGCAGCCAGTGCGGCGCCGGCCCAATCGATGGTGATGT
CCTTCTGCGGGGGAACAGGTTTGACACGGAAACTCAGGACCAGGTTGACCACGGCGAGCG
CCACGACGAGGGCGAAGGAGTAACGCCACCCGATGGTCGTCGCGAAGGAACCGGCGATGA
GTAGTGCCAGCACACCGGCTGCGGGGATTGCTGCTGCCAGGTAACCGATGGCCTTTGCCT
GCTGATCGCCATTGAAGTTCGTGGCGATGAAAACCGTCAACGCGGGGGCGATGAGAGCGA
TCACGGCGCCGGACGCGGCTTGCGCCACGAACAGCATTGCCGGGCTCTGGCTCAGAGCGA
CCGCAGCCATCGCGAGACCGTGAATCGCGACGGCAATCTGGAAGACCAAACGCGTCCCGT
AGCGGGCGCCGATCTTGGCGCCCAGCAGAATGAAGGCAGCCATGGCAAAGGTGCCTGCGG
TGATCGCGGTGCCGACACTTGTTGCAGGAGTGTCGAGATCGGTGGTGATTCCGGCCATCG
AGACGGTAAGCGCATTGACGGCGAACGACGCCTGAATCTGCGTGAGGACCACCACGATCA
GTGGTAGCCAGGAGGCGGTGGTTACGGCGGCCGACGTATCGGCTGCGCCAGGCTTTACGG
ACATCATGGGTCACGCCTTCCTCGACACTGCGTGTACTCGCGGCGTGCCCGGATCAGCCA
CGCACGGTTACATTAGCCGGAATTGTGCTGAATGGTCGCCTGCAAGTGGTTGGTTTCTTC
GCGGTAGACCACCATCTCCCGTTGCAAGGCGCGCCGGAAGCGTGGTTGCTCGGCCAGGAG
TACGGCCAGGACGGTCAGCAACAGCCACGTCGCGGCCGCGCTCGCGAGGAGCAACAGGAC
CGGAATCCACGGCCCACCCATTTGTTCGAGCATCGTCGTCTTGGCCCAGACTCGCCAGTA
GAGCATCAGATTGACGATCAGTCCGACACCGTACGAGATGACGAAGGACAGCAGGAACTG
CTTCCATGTGCCGTCGTGGCGCCTCGCCGTCATCGGTTCGGCCCGCAGCGGCAAGGCCAC
GGACATCACGTTGGCGACACCGAGCCACAGCAGGATCATGGTCAGTACCTGACCGCACGC
CTTCACCAGATCAGCACTGCTTCCGGAGCGCCACGCGAGGATGGCACTGAGCAAGAACCC
GGCGCTGCCGACGAGAAGCAGCATCATCGTATTCTTCGCGACGAGGACGTGCCAGAGCCT
GGTTCCGCCGGACAAAGCAGCACGGACGCGGCCGGCGTCGAAGCTGAGCGCATTGGTGCA
CACGACGCTTCCGACCACACCCGAGAGTGCGTACAGCGCAAGGTAAGGCAGTCGATCTTC
CTTGGCGTCCCACTGGAAGAGGCGAATGAATGCCAGGTACCCCAAGCCCATGCCGAGGCT
CAGCCCCAGTCGAAAAGCGATCGACCGAGGCTTGCCACTCACGACGTGCCGTGCTTCCTC
ACGGATCCGGGAGCCGAGACCCTGCACGTGCCGGACGACGGGGTTGCCCGAGTTCAGCGG
GACGTAACCGCGAATCGCGGCGGCGACGGTATCGGTATCTCCGGCATCGAGCGCGGCGAC
GCGTGCTTCGAGAACCGCAAGGTGGGCGGCGCGCAAGGCTATCCGCGCGGTGGTCACCGC
GGCGACGGCGTCGGCCTCGGCCTGCGCGGCGGTGCTGATGCCGGCGTCGGCGGGCAGTGG
CGGCTGCAACGTCGTGATCAGTTCGAGTTGGCGAGCCATGTGCGGCGACGGCGACAACCC
GCTGTACGACGGTCGGCTCAGCGCTGATCGTTCGTCGTCGAGCGAATCACGGACGGACGC
GGCGGCCTTGCGGACGGCTGCCGGGTTGTGCCAGCGCACCGACCGGGCATCACGCTCGGC
GGCGACGGCCCGGGATGCAACCTCGGTCAGATCCTCCACCGCTGTCAATGTCTGCTCCAC
TCGGTTTAGGTTGGTTTCATGACCACCAACTCGGAAAAGGAAGATCTTCAGCGGTACCTG
CAGGCAGCACGTGACGCGCTCGTCTGGAAGCTCGACGGGCTGTCGGAGTATGACATTCGG
CGTCCGATGACCCGGACAGGGACCAACTTGTTGGGACTGGTCAAACACATGATCGGCGTC
GAGCTCGGGTATTTCGGTCCGACGTTCGGCCGTCGGGTTCCCGATCTACCGGCGTGGTTG
CGTTCGGAGGAACTCAACGTCGACATGTGGGCCCGCGCCGATGAGTCCAGTGCCGACATC
GTCGAAACCTATCGCCGCACCTGGGCTTTCGCCGACGCCACGATCGAGCAGCACGATCTG
GATGCCCCCGGCTTCGTGAAGCACTGGCCGGAGGATCGTCGCGACGTCACATTGCACCGG
ATACTCGTTCACGTTGTCACCGAGATCCATCGGCACGCCGGCCACGCGGACATCGTGCGG
GAGCTGATCGACGGCGCTGCTGGGATGAAGGCGGGCGACAACAATCTGGCTCCCGGTGAT
GAGGCGTGGTGGGCCGAGTACAACGACCGTCTGGAGACGGCGGCACGCGAGGCCCACCAC
GCCTGAACTACTCGAATACCGCTGCCGCACCGATCACCACGACGACGATCGCCGGGCCGA
CCATGTCGCCGGCCCCACGGGTGATCCGGGAGACGATTTTCTTCTCGCCCATCTTCGCGA
CTGAGCCGACGAGAACGGCGGCGAGGATGCCGCAATTCTTGACATTGACGTCAACGTCAA
CACACACTGTGACGGTGACCACCAGCGAAACGCAGGAGCGAGCGCGGACAGCCCGCAAGC
TCGGGGACGGTCCACGTCGGGCCGGCCTGCTCGACACCGCTGCCATCTGTTTCGGCGAAC
TCGGATACGACGCCGTGACCGTCGAGACCATCACCACCAGGGCCGATGTGTCCCGAGCGA
CCTTCTACGCGTACTTCTCGTCGAAGGACGAGGTCTTTCGTGCCGTCGCCGAAATGATGT
GCCGACGGTTTCTCGACGCCCAGCACATGGAGGGGCCAGCGGCCGAGGATCTACGCGAAG
TTCTCAGAACGACCACGTCGGCGTTCATCACGGCCGTGTACACCTACGGGGACCTGCTCG
CGGTGATCGAGCACCGGGCGCGGGTGGATTCCGAGGTCGAGCGCAGTTGGTCAGCAGTTC
GCGAAAAGCTCGTGAGCCGCTACGTACGCTTCGTCGAACGTATTCGACAGGTTCACGATG
TAGATCCCTGCGTTTCGCCCCCGGTGCTCGTTCAGATGATCTCGGACGCACAGATGGCCG
GTGGAGCACGACTGAGTAAGGCGAGTGTCGAAGAGCAGAACCAGTTCATTGCAGATATGA
CGACGATGTCCGAACGGTTGATCGGGTTCGAAGAGTCGAAATAGATTTCTTTTACGAATG
GAGTGATCGGTGGCAGAACAAGACGTGCTCGAAGCGGCTCTGGCGGAAATCACTGCGCTG
CAGCAGGCGCATTGGCCCGCCGGGATTCCCCGCGCCGTCGAGTATCCGCTCGAAGGCGGG
GGACTTGTCGACTACTTGCGGCATTGGGCGCTCGAGCGGCCGGATACTCCCGCAATCGTC
TTTTACGGCCGCGTCATCACGTACGCCGAGTACGACGAGCTTTCGGATCGTTTTGCCGGA
TGGCTGCTTTCACTCGGAGTCGAACGAGGTGATCGTGTCGGCGTTCACCTGGTCAACTGC
CCGCAGTTCCACATCGCGATGCTCGGCATTCTCAAGGTCGGTGCGGTTCACGTGCCCATC
AATCCGCTCTTCCGTGAACACGAATTGATTCACGAACTCAACGATGCCGGCGTCAAGGTC
CTACTGACGCAGAACACTTTCTCGAAGCTGGTGAAGAAGGTTCGCTCACAGACTTCACTC
GAACACGTCGCGAAGACCGCAGTATCGGACATGCTGACTGCGATCCCCACCGTCGAACTG
CCCTTCGAGGTCGACGATCCGCGCCTGAGCGACTGGCAGTCGATCATCACCAGTGAGCGG
GCGACTCCCGTTGCCACCGAGCTCGATTCCCTCGCCGCCCTGAACTACACGGGCGGAACG
ACGGGAATGCCCAAGGGCTGTGAGCACACTCAGCGCCACATGGTTTACACCGCGGCCACC
GCGACGCTTGCCGGTGGTGACCAGGTGGGCGCCAATCCGCCGGTATCTCTGGTGTTTCTG
CCGATCTTCTGGATCGCGGGTGAGGACTTCGGCATTCTGGTTCCGCTCGTCAACGGCGGA
ACCGTTGTCCTGCTGAATCGTTGGGATGCGGAGACCACGCTCGACGCGGTCGAGACCTAC
GGTGTGACCTCGCTGGTCGGAACCGTCGACAATTACGTCGAACTGATGGACACATCAGGG
TTCTCGGAGCGAAATCTCTCGACACTCCAGAACGCCATGGCGGTCTCGTTTGTTCTCAAA
CTCGATCCGGCCACGCGCCAGCGGTGGCGCGAGGCTACCGGCGGTGTTCTGCGCGAAGCG
AGCTACGGCATGACCGAAACCCACACCGCGGACACGATCACTCTCGGTTTCCAGGACGGC
GACTACGACCTGAAAAGCGAGCCGGTGTTCTGCGGAATTCCGGTGCCCGGTACCGACGTT
CTGATCGTCGATCACGACGGCAGGCCGGTTCCCGTCGGTGAGCACGGACAGATCATCGTG
CGCAGTCCGTCGATCCTTTCCGCGTACTACCGCAACGAGGCTGCCACCGCCGACGCCATC
CGTGACGGCTGGTTGCAGACCGGCGATGTCGGAAAGTTCAGTGAGCGTGGTGGTTTGCAC
TACCTGGCGCGAAACAAGGAAATGATCAAGACCAACGGCATGAGTGTTTTCCCCTCCGAG
GTGGAAGCGCTGCTCATGCTGCACCCGGCGATCGAAAAGGCTGCGGTGGTACCGAAACCG
GACCCGGACAAGGGGCAGGTGGCTTTTGCGTTTGTCCAGCTGGTCGAGGGTTCCGACACC
GCGGCCGACGAGATCGTCTCGTGGGCCAAGGAGAACATGGCTACGTACAAGGTGCCCGAA
GTGGAAGTGCTCGAGGCGCTTCCGATGACTGCAACAGGAAAGGTGCGCAAGGGCGATCTG
TTCGAGCGCACTCAGGGGGAAAAGTGAGACTGCTGATTGCGAACCGCGGCGAAATTGCGC
TGCGGATCATTCGAACTGCCCGTGAACTCGGGATCGAGACGGTGTCGGTGTACGCCGAGG
ACGACGCGTCCAGTCCGCACGTCGCGGCGGCCACGGAGTCGGTGCCGCTCGGAGCGTCGG
GCGCATCCGCGTACCTGGATCAGAGCACATTGCTGAAGATCGCGGCCGAAACGGGCGCCA
CGCACGTGCACCCGGGTTACGGATTCCTCAGTGAGAATGCCGAATTCGCGCAGGCGTGTA
CCGAGGCGGGCATCGTCTTCGTCGGCCCGGGCGCCCAGGTTCTCCGGACTTTCGGCGACA
AGGCCAGCGCCCGCACTGCGGCGGTCGACTCCGGCGTACCGGTCCTGCCGTCGACATCGG
CGAACGCCGACCTCGACGAGGTGCGTGAATTCTTCGAGCGCAACTCCCGCGGCATCATGA
TCAAGGCGCTCAGCGGCGGCGGTGGCCGCGGCATGCGCGCGGTGCGCGACCCGAAAGCGC
TCGACGACGCGTACCGTGTGTGTGCGGCCGAAGCCCAGTCGGGATTCGGCAGTTCGGCAC
TGTTCGCCGAGGTACTCAGTGAGCACGCTCGGCACATCGAAGTGCAGATCGTGGCGGCGC
CGGGGCAGGGCGGAACCCACGCGATCGCTCTGGGTGACCGTGATTGCAGCGTCCAACGTC
GGCATCAGAAGTTGATCGAGGTTGCGCCCGCGCAGGGGCTGTCGGGGGCCCTGCGCGAGC
GTCTTCACGCTGCGGCCGCGCGGCTGTGCGCCGAGGTCGGCTACCGAGGCATCGCGACGG
TCGAGTTCCTGGTCGAGGAACGCGGATTCGTCTTCCTCGAAGTCAATCCACGAATTCAGG
TGGAGCACACGGTGACCGAAGAGGTCACCGGAATCGACCTCGTCGCCGTGCAGCTCGCGA
TCGCGGACGGAGTTCCGTTCGAGAACCTGGACCTGCCAACAGGGATCACCGCTTTCGAGA
AGGCCTCGGAGACAGTCGGATCCGTGGCAAACGCTTCGGGGATTGCGATACAGGCCCGCG
TCAACATGGAAACCATGACGCCGGACGGCAATGCGCTGCCGTCCTCCGGCACGCTCGACA
ACTTCACTCCTCCGGGCGGACCCGGCGTGCGAGTGGACACCTTCGGTACGGTCGGACTCT
CGCCGAGTGCGCGTTACGATTCGCTGCTGGCGAAGGTCGTCACCCACACGCGTCGATCGG
ATTTTCCTGCCGCTGTGCGCAAGTCGATTGCTGCTCTGAGTGAGTTCACCATCGACGGCG
TGGCGACCAACCTCGAATTCCTGCAGGCAATACTGTCGGACAAGGACTTCCGCGACGGCC
TGGTCGACGTCGACTGGTTGGGTTCTCGATTGGCGGACCTCGTTCCCGAAGCGGGCCCAC
AAACACCCTCCGCGAGTGTGGACATCGCGCCGGACGAGGACGTGGTCCGTGCACAGATGG
CGGGAATCGTCGTCGAACTTGCCGCAGTCGGTGACGGCGTCCATGCGGGTGGCCAGGTCG
CCGTCCTCGAAGCGATGAAAATGCAGCATGTTCTCTCGGCGCCCGGTGACCTCGAAGTGG
TCCGGATCCTGTCGTCACCGGGGAGATCGGTGAGTGCGGGCGAACCGTTGCTCGTCGTCC
GTAGCGCAAGCGCGGGATCGAAGCTCGCCGAGGTCGACGAGGTGGACCTCGACGACGTAC
GTCCCGATCTGGCGGAGATCATCGCTCGCCACGAGGTGACCCTGGATGCGGCGCGGCCTG
CGGCAGTGGCGAAGCGCCACAAGCTGGGGCGGCGGACTGCTCGCGAGAACGTCTACGACC
TGGTCGACGACGACAGCCTGGTCGAGTACGGCGCTCTCGCACTGGCTGCGCAGCGCAGTC
GGCGAAGCGAGGAAGACTTGATCGCCAACACTCCTGCTGACGGTCTGATCGGCGGAGTGG
CGACCATCAGCGGCGGCGAGAGCGTCGTGATCTCGTACGACTACTCGGTGCTGGCCGGTA
CCCAGGGCATGCGCAATCACGCCAAGACCGACCGCCTGCTCGAGATCGCCGATCGCAAGC
GGGTTCCGGTAGTGCTGTTCGCGGAAGGTGGCGGCGGTCGCCCCGGTGACACCGATGCAG
GGGCGGGAGCGGGCCTGGAACTGGGGACCTTCCGCGCGATGGCGGCGCTGAGCGGGCGGG
TGCCCATGGTCGCCGTCGTGTCCGGTCGTTGTTTCGCGGGCAACGCGGCCCTGGCCGGCG
CCTGCGACGTACTGATCGCGACGCCCGACGCCAACATCGGCATGGGCGGCCCTGCCATGG
TCGAGGGCGGCGGGCTCGGAAACTTCCGCCCCGAGGACATCGGCCCCATCGACGTGCAGC
GCCGTAACGGCGTCGTACACCTGGTGGCTGACGACGACGCTCATGCGGTGGCGCTGGCCA
AGCAGTACCTCGGCTACTTCCAGGGCGCGAGCCAGGCGTGGACGGCTCCGGATCCGCGGC
TCTCCCGGCACGTGGTCCCGGAGAATCGCCTGCGCTCGTACGACGTTCGTGGAGCGATCG
AGGCGATCGCGGACGTCGACAGCGTCCTGGAACTGCGTCGAGATTACGGTCGCGGTGTAG
TGACGGCACTCGTTCGTGTCGAAGGAGTTCCGTACGGTGTGCTGGCGAACAGCAGCGAGC
ATCTCGGCGGAGCGATCGACGCGGAAGCCTCGGACAAGGCTTCGGATTTCCTGGAACTGC
TGGAAGCGCACCGTATTCCTCTGGTGACCCTTTGCGACACACCGGGATTCATGGTGGGCC
CGGACTCGGAGGAGGAGGCGACGGTCCGAAGGTTCGGCAGATTCTTCGTTGCCGGTGCTC
GCCTCACGGTGCCGTTCGGAACGATCATCCTGCGCAAGGGTTACGGGTTGGGCGCCATGG
CGATGGCCGGTGGTTCCTTCCACGCACCCGAGTTCACGGTGGCGTGGCCGACCGGCGAGA
TCGGGCCGATGGGTCTGGAAGGTGCCGTGCGCCTCGGTTTCCGGAAGGAACTCGAATCCG
TCGAAGACCCGGAGGCTCGGGAAACTCTGTTCGGTCAGTTCGTGGAACTGGCCTACGCAC
AGGGCAAGGCATTGATGGCGGCTACCACGTTCGAACTGGACGATGTCATCGATCCCGCCG
ACACCCGCGCCTGGATCAGGCAGCTCGGCAGAAACAGTTGAGATCCTGCTGATTCGAGCT
GTTGCCGCACGTGGGCAGGGCAACTAGCCTTGCCCACGTGTCGGCTGCGCGAGATAACGT
CCTGATCATTCATTGGCACGACCTGGGCCGACACCTCGCGAGTTACGGTGTCGCCGGGGT
CAACAGCCCCAACCTGGACCGGCTGGCGGCAGAGGGCATCCGGTTCACCGACGCACACGC
GACGGCGCCGCTGTGCTCACCTTCGCGCGGTTCTCTCTTCTCGGGCAGGTATCCGCACAA
CAACGGTCTGATCGGGTTGGCGCACCACGGCTGGGAGTACCACGCTGAGGTGCAGACGCT
TCCGCAGATCCTCTCCGACAACGGTTGGTACACCTCGCTCTTCGGCATGCAGCACGAGAC
TGCGTACCCGAAGCGACTCGGCTATCACGAGTACGACGTCACGAACTCGTTCTGCGACTA
CGTGGTTCCGCGTGCCCAGAACTGGCTACGACGCTTCCCGCCCGAGCCTTTCCTTCTCAC
CACGGGGTTCTTCGAAACGCATCGGCCGTACCCGGCCGATCGCTATACCCCGGCGGACAC
CGCAGCGCTGGAGGTTCCCGGATACCTTCCCGACGTGCCGCAGGTACGCGAGGACTTGGC
CGAATTCCACGGCAGCGTAGAGGTAGCGGACGCCGCGGTGGGTGATCTGCTCGGGACTCT
CGAGGAAGAGGGGCTCGACGAGAACACGTGGGTCTTCTTCCTCACCGATCACGGCGCCGC
GTTCCCACGTGCCAAGTCGACGCTCTACGCCCCCGGCACCGGCATTGCGTTGATCGCTCG
CCCTCCGGCTCGGTATCGCAGTGGCGGAAAGGAATACGAGACACTGTTCAGCGGTGTGGA
TCTTGTTCCGACCATTCTCGATCTCCTCGGTATCGACGTCCCCACCGAGGTGGAAGGGCG
CTCGCACGCCGATGCCCTCGTCGATCGTGGAACCGAGCCGTCCGAACCCGTCCGGACCTC
CTTGTTCACGGAGAAGACCTTTCACGACAGTTTCGATCCCATTCGCGCGGTGCGCACCAA
GGACTACAGCTACATCGAGAACTACGCTGTCCGCCCCGCTCTGGATCTACCGCTCGACAT
AGAGGACAGTCTTTCCGGAAAGGCGCTCGGCACCGAGCATCTGGCGGTACGCGCACCCCG
GGAGCTGTACGACCTTCGTGCCGACCCCGACGAGAAGATCAATCTGATCGATCGACCGGA
AGTCTCGGCAATACAGGCGGAATTGTCCTCGCAGCTTCACACGTGGCGCGCCGAAACGGA
TGATCGTCTCCCGGACGAGGCATTGGGAAGCGCGATGGCGGTGCATCGCATGGCGGCCTA
CCTCGAGAAGATCGGTGTCCGACCCAACGTGCGGTCCGCCTACAGTGCGGACCGCGGTTA
CCTCGAGTCGGACACCGAAAACCCCTAGGGCCTAGCGGTTTCGCGCTCCTCCAACAATTC
GATGACCCGCCCGACCAGTTCGTTGATGTCAGCGCCTGTCGTGTCGAAAGCCAGGTCCGG
GTCCTCCGGAGTCTCGTACGGTGCATCGATTCCGGTGAGCCCCTTCAGTTCACCGGCTCG
CGCACGCGCGTACAGGCCCTTGGGATCTCGGCGTTCGCATTCTTCGACGGGAGTGGTGAC
GGCAACTTCGAGGAAAGTGAGCCCGGCAGCTTCGTTGAGAGCACGCGCAATTGCCCGATC
CGAACGCAGCGGTGAGACCATCGACGCGATGGCCACGACGCCGGCGTCGGCGAACAGTCG
AGTGAGATGTCCGACGCGCCGGATGTTCTCGGCCCGGTCTCCCGGCGAGAACCCGAGATC
GTCGGAGATACCGTGGCGGACGTTGTCACCGTCCAGGAGATACGCGGTGCGTCCCGCGTC
GACCAGCGCACGTTCGACAGCCACAGCGACGGTGGATTTTCCGGAGGCAGGTAGGCCGGT
CAACCAGATCGTCGCGCCCTTCTGGGTCGTCGACGCCCACCGCCGCTGACGTTCGAGTGA
AGACGGATGCCACTTGATGTCGTTGCGGGTCTGCTCACCGGGAACGACGACGCGTGGCTC
GAGAATGGTGCCGGCGCCGACGGTGTCGTTGCTCTGCTCGTCGATCAGAATGAAAGCGCC
GGAGTCCCGATTCTGGTCGTAGGTGTCGGCGACCACCACGGAACTGGTTCGGAGCGTGAC
CGTTCCGATGTCGTTGAGCCCCAGTTCGACTGGGCTGTCCTGCTCGTCGAGCGTCTCGGG
GTCGAGTCGGGTGTGCAGTTCTTGGACCGTCGCGCGCACGGTCCGGGACGTATGTTTGAG
CGCTATCCTATCGCCGGCTCGCAGTGGAGTGTTCGACAACCAGCAGATCGTGGCTTCGAG
TTCTCGGGCCAGAACCGGCAAATGGGCCTGCGCACCGCCGCTGACCAGAACGTCGCCACG
TCCGACATCGATGTCGTCGGCCAGTTCCACCGAAACCGACAGTGGTGCAACGGCAGTACT
GCGGTTGTCGTCGAGGGTGTCCAGGCTGATCACGGTGCTCTTCGATCCGGACGGCAGTAC
CACTACCTCGTCTCCGACGCTCAGTGTGCCCGCCGAAATTCGGCCGGTGTACCGGCGCCG
ATTCTGCGGATCGGGGCGCGAAACCCACTGCACGGGAAGCCGAAGTTCCTCGATGTGGGT
CGCGGGCGCATGGAGTTCGACGCCTTCGAGATATTCGAGAAGTGTCGGCCCGTTGTACCA
CTCGGTGTTCTCCGAGCGGGTCACGACATTGTCGCCGGCTTTCGCGGAGACGGGGATGGC
AAGTACGTCGCCTCGCCCGAGCTGGCGTGCCAATACCCGCAATTCTTCCTGTACCTGCGC
GAATCTCGCTTCGTCGAAGCCCACCAGATCGATCTTGTTCACCACGGCCACAAGGTTCGG
AACACCCAGTAGCGCTGCGATTCTGGCATGCCGACGCGTCTGACGCAGCACGCCGGTTCT
CGCGTCGACCAGCAGGACCGCTACGTGAGCGTTGGACGCGCCGGTGAACATGTTGCGCGT
GTAGCGCTCGTGTCCCGGGGTGTCGGCAAGTACGTAACTTCTGGTCGGAGTGGAGAAGAA
TCGGTACGCGACGTCGATCGTGATGCCCTGTTCGCGCTCGGCGCGCAATCCGTCGGAGAG
TGCAGCCAGGTCGGCGACACCGTGCTCGTCGGTCACGGAATCGAGGTGATCGGTAGGCAG
ACTGTCGGTGTCGTGCAACAGTCGGCCGATCAGCGTGCTCTTGCCGTCGTCGACGCTACC
CGCCGTGGCCAGCCGCAGGAGTTGGCGAGTGATGGTGGTGGTCATCAGAAGTAGCCCTCA
CGCTTTCGGTCTTCCATCGCGGCGACCGAGGTTCGGTCGTCTGCGCGAGTCTCGCCTCGT
TCGGAAACCGTCGCGGCCGAGATCTCGGTGACGACGTCGTCGATGGTGGTGGCGTGCGAT
CGAACGGCGCCGGTGATGGTCAGATCGCCGACGGTTCGATATCGCACCCACTCGGTCGTT
GCCGCGGCGTTCTCGGCGTCGGTGCTGAATTCCGAAGCAGCGACGAGCATTCCGTCGCGC
TCGAATACCCGCCGTTCGTGCGCGAAATAGATGGGCGGCAGTTCCAGCTCCTCCTGGGCT
ATGTAGCGCCAGATGTCGAGTTCTGTCCAGTTGCTCAGCGGGAAGACACGAACGGACTCT
CCGCGCCTGATCCGACCGTTGTAGAGCGACCACGGTTCGGCCCGTTGCGCCCGAGGGTCC
CACTGGCCGAACTCGTCACGGAAGCTCAGGACTCGCTCCTTGGCTCGCGCACGTTCCTCG
TCCCGGCGGGCGCCGCCGAATGCGGCGTCGAATCGCCCGCCTTCGAGAGCGTCGAGCAGA
GTTCTGGTCTGCAGGCGGTTTCGCGATCCGCTGGTCTCGGTCGACTCCTGCACTCGACCC
TGGTCGATCGAATCCTGAACGGAAGCAACCAGAAGTGTGTGCCCGCCCTCCTTGATTCGG
CGGTCGCGAAATTCGATGACTTCCTCGAAATTGTGACCGGTGTCGACGTGTAGGACGGGG
AAAGGGAGTGGGGAGGGTCGAAACGCCTTCTCGGCGAGTCGAAGCAGGACTATCGAGTCC
TTGCCGGCTGAGAAGAGCAGTACCGGTCTTTCGAGTTCTGCCACCACCTCTCGAATGATG
TGAACCGCTTCGGATTCGAGAACTCGGAGTTCGTCGACAACATCGGTGACGGTGCTCATG
TGACGGGGTATCCGTTCTGTTCGGCGTCGATGCGGTAGCGCTGCACCCATTCGCGGGAGC
GTCCGTCGCTCTGACGACGCAGCGGCGGTGGTGGGGCCAGTTGTCCGTCGAGACCGAGGG
AAATGAGAGTTTTTGCGACCACGGACTGCGGGTCTTCGGTGAGATCGCGGAACCCGATCT
CGATGGGGGAGATGTCCTCTTCCTCGAACCAGCGCTTCCACTGTCGTTCCTGCTCACCGA
GAATCGTCACCAGGTGTGCGATTCCGAGCGCGTTGTACTGCGCACCGTCCGAGAGATTCG
GTGGGGTCGCGTCGTCGCGCCAGACCTGCGTCTGCACGGCTCGCCACATCGATACAGCCT
GAGCGACAAGATCTTCTCGATAGACGTGGATGAACTGCAGGTCGTGATCGAGAGTGTCGT
GGAGTGCGGAACGTAGATCTGTCCCACTGCGCCACGGCAATCCGGCTGCGCGATCGAGCA
GGAGCGGTGTCTGATTCCACATCAGCTTGCCGCCCCAGACTCCGTTGGGTGTTCGGCCGA
GTTCGAGAAGTTGTGTGCGCCACTGCTCGGAGGTGCGGGTGTCCGGCGTACCCGGGTGGA
ACGGGGCGAGCAGACCCAAGACGGACTCGTCCGTGACGTCTTCGAACCACTGCCTCGGTT
GCGGCGAACGCGAGGTCTCGGGGAGGTACTGGAAGAACTCTTCCGGCTCACCCGCGACCC
CTGTTGCTCGCAGGGATTCGACCAGCAAAGTACTGCCACTGCGCTGCGAAGCGCAGACGA
GAAACGAGCGTTGGGCCTCCGTCATGCGAGCAACGCTAAGGGTGGCCGGAAACCGCCGCA
AGCTGGGAAAATAAACTCACGTAGAGGTTAAATCTCGACGTGAAACGTTAAATGTGCGGG
TCACGAAATCTTGTGCTGAGGCACGTCTTACGCAGTTGTCGCAAGGGCCGCGGCGAGCCC
GAATGCGATGGCCATGAAGACAACTTCACCGATGGCGCGGCGCAGGGATCCGTCCGAACT
CATGCGGTGTGCAGCACTTGCGACCACCCATGTCCGGCGCCACCACCATCCCAGTGCGAC
GAGCATTGCGATCGCCACGATCTTGGCGAGGATCACCCGGCCGTAAGCGGTGTCGTAGAA
GGCGGAGAGCGAGTCGAGTCGCACGACGGCGTTGACGATACCGGTGACGACCAACGCGAG
GACACATCGCCAGGCGAGGGCGGAGTACCTGGGCAACCAGATCGCCCAGGCACCGCGCGA
CGGTACGGCAAGCGCGAGTGCGGCGAGCACGCCGAACCACAAGGCCGCAGCGAGGACGTG
AACGGCGTCGAGGATCGATCCGAAGCTCTGCTGCGCCATGTGCCCGGTGATCGGGCGGGC
AGCGAGCGCCAACGCGGAGACGACCAATGCCGGTGCGACCGGCACCGTCTCGGGATTGGT
GAACCCGTAGATGCCGTAACAGACCACGGCAAACGCGCACGCGATGATCGCGACACCGAC
GCGGCCGACGTTGACCTCGGAGACGAATGCGCCGAAGTGCCCGATGGTCAGTGAGGTGAC
CGGGGCGCCGTCTGCCGCTGCGGCATTGAGCACGAGGAGCGTGATCTCGGCGACGAGCCA
AACCGCTGCCGCCGCGGTGAGCTGAGTCCACATGATCGCGGGGGTTGTTGCCGGACGGCG
TTCACTGCGGCCCATCCAGGCAAGCGTCGCGATGCCGAGCGTCAACGAGCCGCATCCGAT
CGCGAGAACGCGTACAGTGCTCGACGATTCGGGTCCCGACGGACTCGCGAGGCCCCAGGC
GATGAGGACTCCCAGCAGAGCTGTGGGTACGGCAAACAGCAACCACCACCTGTTTGCCGT
ACCCGTCACGCGATCAGCTCGACTTCGGCTTACGCAGCACGAAGAACAGCGCACCGCCGA
ACACGACGACGCCGGCGACGATGAAGATCCACACCGGCATGCTGCCGGACTCCGACTCAC
CCGTACTCGACGCGGCGGCAGCGCCGGGAGTGCCCGACCCCGCCTCGGTGAGGGTGAAGG
TCAGTGTTCCGTTGACGGGGTGACCGTCGGCGGAAGTGACGCGGTACGCGATGGTGTAGA
CGCCGGTCGGCCCGAGATCGCCGAGGTCTGCACTGACAGTGGGTCCTTCGACGGACGGAT
CGCTCTTGGTCCAGAGGTTGCCGTCCGGGCCGGTGACCGTCAGTGCCGCGAACTGCGCCT
GCAGAGCCTCGTTGAACGTGACCGAAACCTTGTCAGGCGCAACCTGAATGGACGCGCCGT
TTTCCGGGTTGGAGCCGACAACCGCGGAGTGCGCACTGGCCGTGCCCATTCCGAGCATCG
TGGCCAGCATCGCGAGCATGCCGACGGCGATGACCTTGATCCGGGTACTCATCAGCGCTT
GCTCCTGACCAGTGCGCCGAGGCCGAGTGCAGCGCCCAAGGCGCCGAGCACCAGGCCGAC
GCCGCCGAGCCAGCGCGCGGTGTTGTCTGACGAAGAAGATTCGGAAGCAGCGGACGTCTC
GGCAGTGTTATCGGCAGCAGGCGCTCCGTGAGCATCGCCGGTGGATGCGGCGAGAGTCAG
CGTCGGCGCGGGCTTGTCCGGCTCGCTGCCGTCGGCAAGTTCTTCCTGATCCCAGTTGAC
GACGTTGCCGTCGCTGTACGTCTGCACGGCCTTGAACTCGACCTCTTCCTGCTCCGGCAG
CGGGCCGGCGGAAAGAACGAACTGCTGGAACTGGCCGGGGGCGATTCCGACGCCGGGGTC
GGCCGTCCAGGTCACGGACTTCGCGACCAGCGAGGTGGGGTCCTTCTCGACGACGGCGGT
CCAACCGGGCATCGGTTCGGTGCGTGCCGACTTGAGGTCGGGGAGGGCCACCGTCAGCTT
GGTGGTCGAAGCGGTGTCGGATTCGGTGGGCACGCGGAACGTGAGAACGGAGTATCCGCC
CTGCGTAGCTCCTGGTGCGACGACGCTGACGTGTGCTGAAGCAATTCCGGCGGCCAGCAG
CACAGCGCTGCCGGTAGCGACGGTCGTGACAACCGCACGCGAAATCAGGGTGTTCTTCAT
GTCGGGAAGTGTCCTCTTGGTCTGGTGAAGGGGTGGGGAGTTCTACGAATCTTCAGACCA
GGGCAGGAGGACCGCGCCGCGAGATGCTGGCGCGAAGAAGGGCGTCGACGGGTCCGTGAT
GGATTCCGGTCGAGACGGTGTGGCCGCGGGAAGTGACGGCGGCGGGAGCCAGGGACGCCA
GGACGACGTGGAGAGCGTGGGTGACAACGCGGTAGAGGCGCTCGGCGGCCAGGACCGCCA
CCGCACAGGCGACGGTGGCACCGGCGTGAGCACCGAGCATCACCAATCCCGGAGCGGGCG
AATGAGCGTGCTCGGAGAGCGTCATGGTGGTGTGGGCGGCAAGCTGACCCAGGCCAAGAG
CCACGATCAGGGCAGCGGGCCCCCGGGAGAGGGCGGGAAGGGTGGCCGTCACGGCGCCGA
CGGTTGCGCAGACGGCGAGCAGCAGGGTCAGCGACGACGACTGTGGCAGCTCGCCTCCGC
CGATTCCATGCGCGGCTACAGCGAGAGCAGCCGAAGCGGAACCGACAGAGATCCCCCGGA
GGGTCGCGGTCTGCTCGGCTGCTCTCACTGGCGTTCTCAGGTCTAGCGCACGCCGAGACG
TGCGAGCAGATCTGCTTCGACGCCGTCGAGTTCGGAAGAAATTGCCTGGTGAGCTGCCTT
ACGGCGAGCCTGCGGCATCTGCTCGGCAGCGCGAACTGCCGTGCTGAGATCGCCGAGGCG
CTCGCGGATGGCGGTGGCAAAACGCTGCGTCTCCGCATCGTCGGGCTTGCGGCTGAGGAT
CTCGGTGACCGAGCTCTCGGCGCCGGCGATACGAGCGCTCAACTTCGCGCCGTGACCGGT
GTAGTCACCGAGCTGGTCGACGGCGATGCCCATCTTCTGCGCGCGCGTGGTGTCGAGCTG
GGCGCGCACAGCCGTGGCAGCGCGGTAGGCGATCGGCAGGAGAACGGGGGCAAGCAGACG
TGCCACACCCAGGTACTTACGCACCTTGGCGACAGTCAGGCCCTGATTCGCAGCGGCTTT
CTCCTGCGCCTTCAGGGTCGCGATCTGCGCCTTTTCGATCTTGTGCTGTGACTCGATCTC
GGCTTTCTCCAGCTTCTTGAGCGACTTGGTCTCGACCTTGTCGCGCTTACGCTGGCTCTT
GGCGTTGAGCTTCGCCTCGACCTCAGCCTTGTGCTTGAGAGCCTTTGCCTCCGCCTTGCG
GGTGGCACGAGACTTTCGCTTCTTGAACAACCCCATCGAAAAGGACCCCGTTTCCAGGTG
TTTGTGTGTTGCCAGGTACCTGCGCTTCGGCTTCAGCCTAGGGGAGCACATAATCTTCGT
CATCGTGTGTTCCGTTAACAACCCCGCGCCCCAGCTCCCGATCATCGATTCGGGGGCGTT
GACCCGATGCCGTCATCGGGTGCGTCTGGACGGGTTGTTTCCCGGGAAATCGGCTTCGGA
ACCCGTCGACACCGGCGTCAAGCAGCGCCAGGATGCCGCGATCGCGAAGCGCACGGAGAT
CGCCGAACTGGTGATCGGCGCTGCTCCCGAGCGTTGGGTGAAGATCAACCCCGATCAATC
GGCGTCGGCTCAGGCTCGCGACACACTTGCTGCCTGTGAGGCCGGCGCGGACCGGATCTG
GGGCGCGGTCTTGCCGGTCGAGCGCGACACCGGACGCAAGGGCCGCTGCGAAATGCTCAT
CCGTGACGACGAGGGCGGCGGGTACATCCCCGTCATTGTCGTCAATCACAAGGTGACCGA
TCCCGGCCAGGGCGCGATCACCTCGGGGCTCTTCGAATGGGAGCCCGCGGTCGATCCCAA
ACGCAAGGTCCGCAGTCAGGTCCGCGATCAGATGCGCGTCGCGCAGGTCTATCGGATGCT
CGAGCGTCGTGGGCTGGCGAGCCCGTCGCTCACGGCAGGCGCGATCGGATACAACGGAGA
CTGCGTCCTCGTCCACGACCTCAGTGCGATTCTCGACGACTACGACGAGCGTTTCGCCGA
CCGTATCGCTGTTGCCCGCGGCGAGGTGCTGACGTCTCCGTCACAGGTGAGCGAGTGCAA
GTCGTGCCCGTGGTGGACCGAATGCAAGCAGGAGTTGGTTCGCAACCGCGATGTCAGCCT
GGTGGCTGTCGGATCGCGAGCGGAGCTTCTGCGCGACGTCGGCTGCAACACGATCGATCA
GCTGGCCGCATGGGACGGTGAGCCGCTCGAGGATTGGCCGCACGGAAATTTCGACGACGC
AGTAGTGATCGCCAAGGCGTGGTTGGCAGATGCTCCGTTGGTGCGGCGGTTCGAGAAGAT
CTCGGTGACTCGGGCGGACATCGAGATCGACGTCGACATGGAGAGCTATCAGGAGCACGG
CGCCTATCTGTGGGGAACGCTGCTCAATGTCGGTGGCTTCTCGATGTACCGAGGATTTGC
GACGTGGGATCCGCTGCCGACGCGTGACGAGGCGCGGTCGTTCGCAGAGTTCTGGGGTTG
GTTGATGGCGGAGCGTGCCGCAGCCGCTGCTTCGGGTAAAACCTTTGCCGCATACTGCTA
TTCGCGTTCGGCCGAGGACAAGTGGTTGTTGGACTCGGCGCGCAGGTTTGCCGGTGAGCC
CGGGATTCCGAGCAAGGACGAGATTCGTGAGTTCATCGACAGTCCGCAGTGGGTCGACAT
CTATCAAGCGGTGAGTGATCAGTTCATCTGCCCGAACGGCAAGGGACTCAAGAAGATTGC
CCCCGTCGCCGGGTTCAACTGGCGTGACGCCGAAGCCGGTGGTGAAGCGTCGATGGCGTG
GTACCGCGAGGCGGTCGGCTACGACGGTGAGCCCGACGAGACGCAGCGGACACGCATCCT
GCAATACAACGAGGACGACGTCATTGCCACCAAGGTTCTACGTGAGTGGATGACGGACCG
CGCGGAGAAGGAAATTCCGCTGGCTTCCGAGTTGTAGCGCCGATCCGTTCTGTCGCTATT
GTCTGAAACATCCTATTTAACAGGGTGTTTCAATTCGTAGTTTCTCGTCATCGTGTGCCC
CGAGCCCGCATCCGCGCTACCTTCATCTGGTCGGCTCCACGATGGAGGGTGTTGCATGCT
GAGCAGGCTGACTTCGAGTGCGAGCGACGCCGAACTGTCTGACGTCGAGCGGCGCGACCT
CTTCTCTCGCCAGGTTCGTCAAGTGACAACGGTAGCTCCGCTGGCCAACGTCGCGAATTT
CTTCAGTGCGTGCGCTTTGTTGGCCTATGTCGTGCCGCCGGCACACGAAGAGTTCCGCCT
GATCTGGGGAGCGGCAGCGCTCGCAGTCATCCTCAATTCGGTGCGTGTGTGGCTGCCGAG
GGCCATTCAGGGAGAGAGGTATTCGCCCAAGCACACGACCCGGTACGACTACTGGGCGCT
CATGCTCGAAGTGGTACTGCTGGGTGTTTTGTACACGATCCTCGCGGCCGAGATGCTTCC
GGTGATAGACGGTTCACGAAAGCTGGTTCTGATCGCGACCATCGCCGGTGTGGTGGGTGC
CGGTGCAGTTGCGCTGTCGACTGTTCGGTCGCTGGGTTTGGCCTGGATTCTGGTGCACGG
CCTGGGATTGTTATTCGTCATGCTTGCCGGGGCGACGGCCGAGTACTTCGTCCTTTCGTT
TCAACTCGTTGTCTACATCAGTATTCTGTGCGTCGGCGTCGTGTACCTCTGGGCGTCGTT
CCGAAGTCGTTGTCTTGCCGAGTTCGAGGCTGCTGCCGAGCGCCAGACGGTCAGTTTGCT
TCTCGACGATTTCGAGGGTGGGTCACGCGACTGGCTGTGGGAAGTCGACACCACCGGGAC
GTTGTCGCACACCTCCGCTCGGCTGTCGCAGATCTCGGGTGTCTCTGTCTCCGACCTGCG
AACCCTGTCGCTGCGCGGATTGTTGGATCGGCTCGACGTCGGTTCGACGAAGAGTGGACG
AGCCGCGGTCCACGTCATCGGAGATCACCTCGACCGCCTCATGCCGTTTCGAGAGGTCGT
CATTCCCGTTCGTGTCGGCGGCGTCGACCGATGGTGGTCTCTGTCGGGTCATCCCAGGCT
TTCCGAGGCCATGGAGTTCGTTGGTTGGCGAGGCGTGGGTTCGGACATCACCGAGAAGTA
CAACTACGAGCGGCGAATTCTGTGGCTCGCTGCAACCGACGGACTGACCGGGCTCCCGAA
TCGCCGGACGTTCGGCACGGAGCTGTCCGACGCGCTCGGCGCTGTCCGGACCGGCGAGCA
GGTTCTTGTCGGCATCCTCGACCTGGACAATTTCAAGTCGGTGAACGACACGTTAGGGCA
CCCCGTCGGTGACAAATTGTTGATTTCCGTTGCTGCACGGCTCAATCGAGTGGTCAGTGG
CGCCATGTGTGCGCGAATCGGGGGCGACGAATTCGGCGTCGTCCTGCGGGGAACAGGGGA
CGGCGGCGAGGTGTTTGCTCGCTATCTGGGCGCACTGCGTGAGCCGTTTTTCGTGCGGGG
GAATCGCATCGAGGTTCGTGCATCGATCGGTTATGCCAGCGCGCCGGCAGATTCCGAAGA
CGCGGACACGCTTGTCATGTCCGCCGACCTGGCGCTGTATGCCGCAAAATCCGCCGGCAA
GAACCGGGTCGGAAGATACTCGCCGGTGCTGCGCGCGCGGGCCAGGGAACGAGCATCGGC
CCTGCAAGAGCTTGGGCTTGCGATCGAGTCTCGGCAGTTCGAGCTGTACTACCAACCGCA
GGTTCGTGCGGACACCGGCCGCGTCGAGGGTTTCGAGGCACTGCTTCGCTGGAACCATCC
GGTGCGGGGAGTGCTTGCGCCGCGCATCTTCATCGATGTCGCGGAAGAGACGGGTTTGAT
TGTCCCGCTGGGGCTTCAGGTTTTACACATGGCCTGCGCCGAAGCGACGACCTGGCCCGA
TGATACCTACGTGACGGTGAACGTCTCTCCGGTGCAACTGATGTCGTCCGGCTTCGGATC
AGCAGTCAACGATGCGCTGGAGGCATCCGGTCTGTCCAGCAAACGGCTTCAGCTGGAAAT
CACAGAGACGGGAGCGGTAGAGGAGCTTGCCGTCGCCGAGCTGGATCGCCTGCGTGCCAC
CGGAATTGCGATTGCCCTGGACGACTTCGGAACTGGCTATTCGTCTTTCGAGAGTTTGAA
GAAACTGCCGTTGGACATTCTCAAGATCGACCGGTCGTTCATCACCGAACTGAGCGAGGG
TGATTCGGCAGTTGTCACTTCGGTGGTCGAGGTGGCGAAGGCGCTCGGTATGCAGTCATT
GGCGGAAGGCGTGGAGACGGCCGACCAATTGAGTCTCTTGCGTACCGCCGGTTGCGAATT
GGTTCAGGGTTACTACGTCAGCCGACCGATGCCGGCGACGGAAGTGGCCGAGTACCTCAG
CGCAACTGCCCAATCCAGCGGTGGGTATTTTCATTCGTTCTGACAACCGTGCGCCTTTAT
TAACCGCGGGCGGTTAATAAAGGCGCACAGCAGGGAGGTTAGCGCGGCGCCATGCGGAGA
GCGCCGTCCATGCGGATGGTCTCGCCGTTGAGGTAGTCGTGCTCGACGATCATCTGCGCG
AGCTGCGCGTACTCGGACGGCTGGCCCAGGCGGGACGGGAACGGAACGCCGGCCTCGAGG
CCCTTGCGGTACTCGTCGGTGACGCCTGCGAGCATCGGGGTGTCGATGATGCCGGGGGCG
ATGGTGTTGACGCGGATGCCGAACTGCGCGAGGTCACGGGCAGCCGGAACAGTCATGCCG
TGCACGCCGCCCTTGGAAGCGGAGTACGCGATCTGGCCGATCTGTCCTTCGAAGGCAGCA
ACGGAAGCGGTGTTGATGACGACGCCACGCTGGCCGGACTCGTCGACGGCCTCGGTCTTG
GCGATGGCGTCGGCGGCCAGGCGCATGACGTTGAAGGTGCCGAGCAGGTTGACGGTGATG
ACCGTGCGGAACAGCTCGAGGTCGTGCGGACCCTTCTTGGACAGGACGCGTCCCGCCCAG
CCGACACCGGCACAGTTGACGACGATGCGCAGCGGGGAGCCCGACTCGACGATCTGGTTG
ATCGCTGCCTCGACCTCTTCGCCGCTGGTCACGTCGGTGGGGATGAGAGTGACGCCGGCG
GGGACGTTGTCGCCTGCGCGCTCGATCGACGCGGGCAGATCCAGGCCGAAGACGGTAGCA
CCGGCGTCGGCGAGGCGCTTGGCTGTTGCGGCGCCGAGGCCTGATGCCGCTCCGGTGACC
AGTGCTGCGGTTCCCTTGATTTCCACTTCGTGTGCTCCTCGAGTTAGCGATCGGTAAGGC
GGTGGTGCGTGTCGAGAACCATAACGCGAGGGTGTATGTGAGGGCGAACGCGCGAGACCC
GCGTAGGGCTGGGTACCTTGGACGCGAGGTCTGAGAGCAAAGCACCGGACGAGAGGGGAC
CTGCGTGAGCAAGGCGCCTGTGCGTCCCGCCGCTTCTGTCGAGAATTTCGAGCGGTTGCA
GCGCGACCCGCTCTTCGAAGATCTTGCCGAGCTGATTGCCGAGGTTCTCTCCTACGCGTT
CGATGCGCCGGCCGCCGTCGAGATCGAACAGTGGACGATCAGTTGCCTGCCGTCGACCAA
CCGATCGGCGGAGCGACATCGCTTGTTCACTCTCAACATCGGTCCGATGGAGATTCTGAG
CGTCGAGTGCCATCTGGTCGGCGGTAAGCCGATCGAACACGTCATGTCCGTGTACGTATC
CAGTTCGGCACTGGAATCGCGAACCGGCTGCAGCATCGAAGAACTCGATGCCAAGCACGA
TCTGGTCGCCATCAGACGCACCGAGTTGGCGTCCGCCGACGGCGACGGGACCGTGATCGA
CTGCAGTCTCGAGGACTCGGATGCGTTGGAACAGTTCGCCCTACTGCCTGTCGATGTGAC
GACGGTACGTCCACTCGCGGAGCATCTTGTTGCCAAGGGCAAGGGCCCATTTCGGCAATA
TCACAACTCCGGGTTCGCCAAATATGTACTGGAAAGGTCGCTCGACCATGGTTGATCAGT
TGCCCATCCGCCTCCCGCGTGTGCTGCGAGACGGGGACGATGCCGGCGCGGTCGACGTGC
TGCAGGAATACTTCACGAGGCCGCTCCGAAAGACGGGCTATCTCCGTACCGGTGCGCTGT
GGGATTCCTGGGATCCCAGTGGCAACCGCGATCGTGATGCGAACATCTTTACCGCGGAAG
ATCTTGTTGCGGTGACGCTTCTGTCGGTTCAGGTTCCGGCGCAAGGGGCCTTCTTCCTAC
TCGGGGAGAACAATGCCGAACTGAACCGACTCCTGGCCGACGTGGGCCCCGATCGCGATC
TGTCGAACGAACCCGATCCCTTCACTCCGGAATCTCCGGTGTGGCGGTTGGAGACGGCGC
TTCGAGAGATTCACGGCGTCGGGCGAACCATGGCGTCCAAACTGATCGCACGCAAGCGTC
CGCGGCTCTACCCGATCTACGACGACGTCATCGGGCGGGAGTTGGGAACGAAGGCTGCCC
ATGTGGAACCGGTACGAGAGGCCTTGCACGACGGAGAATTACACGTGCGATTGCTCGACT
TGCGAGTTCGGGCCGGACTGGACGATGCCATTCCGGCGATCCGGGTGCTGGATGTGCTCG
CCTGGATGCAGGGTAAGGGATACAAACCGGCACTCTAGCTTTCTTGTCGGTGGGCAGGTC
TAGTGTCGAATGTATGTTCGATAATGGATCGACGGGCGGTGTGGGGGCAGTCGTAGATGA
CGGCCGTCCTGTCGTCGATCCACTCGTGCTGCCGGACATGCTCTTTGCAACGGCGCAGAG
CGAGAACATGCTGGCCGCACAGAAGGTGCTCGGTGCATCCATGTTGTCGGAGTCGAGATT
CAATGCGGAACTCGACGTGTCCGGTGATGTCGACAAGGCGTGGCGGATCGCGTGCAACGA
GATCGCGGTCATGCTCACGTGTTCGCGGCGCACAGCCGAAGTTCACATCGAGATCGGTGA
CGCCTTGCGCGAGTTCCTTCCGCTCACCAAGGCCGCATTTGCTGCCGGCGAGCTGGACTA
TGCGCGCGTGCGCAAGATTGTCGACGGACTCACCGGGGTCGACCCCGAGGCGATCGCAGC
ACTCGAGCGCCGGGTACTTGCCTCGGCGCACCGTCTTCCGCCCGGGCAACTGGAGCGCGA
CATCGAACGTCAGCTCTTTGCCTACGATCCGGATGCTGCTGCCGAACGTCGCCGGAAGAT
GCTGGAGCACCGCGATGTTCGCACGCGTGCAGACCGTCACGGACTCGCCCAGTTGCAGGC
AACACTCAGCGCGAACGAGGCTGTCGAAGCGCTTGGCCTGATCAACGAGGCCGCCGGAAG
CGTCTGCAACCACGATCCACGAAATGCCTCGACGCGCCGGGCCGACGCGCTGGTTGCTCT
CCTGCACGGTGAGAACGGGCTGACTTGCCAGTGTGGCAGCGAAACGTGCGAGGCAGTATC
CCCAGCAAGTCGATCAACTGCGCCCTCGCGTCGGAAGCCGTTGCTGCACATCGTGTGCGA
TCTGCCGACGCTCCTCGGGTTGACGTCAGATCCCGCGAGTATCGACGGGTACGGGCCAAT
CGATCCCGACTTTGCTCGCGAGCTTGCCGCCGATTCCACTTGGCAGGCACTGTTTGTCGA
CTTTCGCTCTCAGGCCGCCGGGAATCGACCGCGCCGGCAACATACTCCGGCTGTCCTGCC
GCTTGTCGCCCGACGCGATCGCCTGAGTCGCGAACCGAAAGGCTGCGGAGATCGGATTCG
AGCGATGCAACGGTTGGTCGCGCGAGCCCCGGACATAGTTCGAAGATCGGATGGGCATGG
CGCCCAGCCCGATCCACCTCCCGGCGCGCTGACCTACGCTCCGGGAGCGGCTCTGGCCGC
GCTTGTACGGGCCGTCGACGGTCACTGCCGGTTCCCTGGTTGTTCGGTGCCCGCGAGCAG
GTGCCAACTCGACCACATCACCGAATTCGATCCTTCCGATCCGAGACGCGGAGGGTGGAC
CATTGCGAGCAACCTCCAATGCCTGTGTCTTCATCACCATCAGGTGAAGACATACAGGTT
ATGGACGCCGGTGATGCTGGAGGACCGTGCCATTCACTGGACCGACAGCACCAGCGGGTT
GACGGCTGTCACGGTTCCGGAGAGGCACTGATTTCGAAGATGGTCTCCAGACCGTCTTCT
TCGTCCCACTGCTCACCGACTTCGTTGAAACCGTACTGGCTGATCAGATTTCGCGATGCG
ATGTTGTCCGGGCTGATGGTCGCTCGAACGATGTGCACTTCGGATTGGCGACTCGCGACG
TCGAGAAGTATCTCGAGGGCAGTTCGAGCGTAGCCCAGTCGCCGGAATACCGGGTCGATG
CGATATCCGATCTCCACCATCCCGCGCGCATCGGGGCGACCGTGGAATCCGGCCAACCCC
ACCGGCGTCGAGGTGCGGGCATCGACGGCGATGCGGGTGATCCACGCGTTGTCGAGTGGG
TTCCCGGATATCTGCTTGCTCCGGTAGCGCCACAAGCCCTGGCATTCTTCGCCGAGGAGA
TACGGGGTCAGGAGGTTGGGTTCGAGTTCCATTGCGAGAGTGGCGTTGTCTTCACCCAGT
GCGTGGAGGGCGAGTGGTGGAACCCGGATCAGTTGAAGTCCACGTCCGTCGAGTGCCCAG
GGTAGTTCGGTAACTGTCACAGGTCGGCGATCGGAGTCGACAGAGTTATGTCGACGCCGA
TGCTCCGAAGATTGCCGTCCAGAACCTGCCAGATGGAGCGCCCGAGGAACTCGGCCAATT
CCGCACTGGTCACATCGGAACCCGGCTGGCTGAGCCAACGGTTGACGCTGACGTCGACCA
ATCCGATGACGCCGAAAGCCAAGGGCTCCGCCATCTTCGACGATTTGCCGCGGCTGGCGA
GGATCGCACCCAACAGGTTCCCCAATTGCACGGCGATGGCCGTCTTGGTTCCGGTCACCA
CTTTCGAACCGGTGGCCCGCGTGCTCGGCGAGCCCTTGCCTAAAAAGTGGTGCAGTCGTG
GGTATTTCACAATCCACTGGAGGTAGGTCTCGACTGCCCGTGAGATAGCCTCGCCGACCG
TACCCTGCGGCGTGAGGGTGGGTGTCAGGTCGGTCATCATCATCTCGAGGATGCGAACTC
GCAGCTGCTCGTCGAGGTCGGCTCGATCCTTGAAAATCCGGTAGACAACGGAACGTGGGA
CGTCGGCGCGCTCGGCGATCTGCTGGACGCCGACGTCGGCGCCACCTTCGTTGACTGCAT
CGAGTGCTGCGTCGAGGATCCGCGCTTTGCGCTGCTCCTTGTGATCGTTCCAGCGAGTGC
TGCGCCCGTCGGGCTGCGCCGACTCGGCTGTTTTTGTCATAAATCGAACGATACTCACCC
CGCCATTGACTGGACAAGATGTCTCACATACTTTGGTGGGACAGCGTGTCACACACAGAT
ACCGTTCTCTTCAGGAGTGGCAATGAGTAACAGGGTTTTTGTCGTCGGCGTCGGCATGAC
GAAGTTCGAGAAGCCGGGAGCCCGCGAGTGGGACTACCCCGACATGGCACGCGAGTCGGG
TACCAAGGCGCTCGAAGACGCGGGTATCGACTACACCGAGGTCGAGCAGGCATACGTCGG
CTACGTCTACGGCGAGTCCACCGCAGGTCAGCGGGCTGTCTACGAGCTGGGTCTGACGGG
CATCCCCATCGTCAACGTCAACAACAACTGTTCGACGGGATCGACCGCGCTCTACCTCGC
CACGCAGGCAGTCAAGAGTGGTCAGGCCGACTGCGCACTGGCGCTGGGCTTCGAGAAGAT
GCAGTCCGGGTCCCTCGGATCCACCTACGACGACCGTGAACAGCCACTCATGCGGCACCT
CCTCGCTCTCGCCGAGCTGCAGGAGTTCGCGATGCCGCCCGCTCCGTACATGTTCGGCGC
GGCCGGCGTCGAGCACATGGAACGCTTCGGAACCACTGCAGAGCAGTTCGCGAAGATCGC
CGTCAAGAACCACAAGCACTCACTGAACAACCCGTATGCCCAGTTCCAGGACGAGTACAC
CCTCGAGCAGATCCTCGAAGCGCGCCAGATCCACGGGCCGCTCACCAAGCTCCAGTGCTC
GCCTACCTCGGACGGATCCGGCGCGGCGATCATCGCCAGCGAAGCATTCGTCGAGAAGCA
CGGCCTCGCTGCTCAGGCGATCGAGATCGTCGGACAGGCCATGGTCACCGACATGAACAG
CACCTTCGAGGACAAGAGCGCGATCAGTCTCGTCGGCGCCGACATGACCCGTAAGGCCGC
TGAGAAGGTGTACGCGCAGGCCGGGATCACCGCCGACGACGTCGACGTCATCGAACTCCA
CGACTGCTTCTCCACCAACGAGTTGCTGACGTACGAGGCGCTCGGACTGTGCGCCGAAGG
TGACGGCGGCAAGCTCGTCGACGCCGACGACACCACCTACGGCGGACGCTGGGTGGTCAA
CCCGTCCGGCGGCCTCATCTCCAAGGGGCACCCCCTCGGCGCAACCGGTCTTGCCCAGTG
CGCCGAACTCACCTGGCAGCTCCGCGGAACCGCCGACAAGCGTCAGGTCGACGGCGCGAA
GGTCGCTCTCCAGCACAACATCGGACTCGGCGGCGCAGTTGTCGTGACCGCATACAAGCC
CTACGCACGCTGAATCACACCCACAACCCGCTAGCTACCCACCAGGAGTTTCATCATGGC
TTCCGTTTCCGTCTCCGCTGTACTGCCCGCATCCCCCGAGAAGACCTGGGATGCGCTCTC
CGACCTGTCTCGCTGGGAAGAGTGGCTCACCATTCACCAGGGCTGGAAGAGTGAACTCCC
CACCCAGGTTGCGTTGGGCGCCAAGTTCACCGAGGTCGTCTCCGTGATGGGTATGGCAAA
CAAGATCGAGTGGACCGTCGAAGAGGTCGAGGTTCCGAAGATGGTCAAGATTGCCGGTAC
CGGAATGGCCGGCGTCACCGTCGAATTCGTTCTCTCGGTCGAGGCCGACGGTGCCGGTTC
GAAGGCAACCGTCGACGCCAGCTTCAAGGGCACCATGATCGTCGGGCCGATCGGCAAGGC
AGTAGCCAAGAACGCCAAGGCTGACCTCGAGGCCTCGCTGGCCAAGTTCGCCGAGCTGGT
CGGGTAACGGCTCGATGACGACACCGAAGACCAACGCGGTCGAATTCGATACGTCCGGGC
TGGACGTATGGACCGATCCGGAGCACTTCGAGGTGACAGCCGAGCGCATCGCTGAATATG
CCGCTGCCACCAACGATCCCATCGAGCGACACCTGAAGGGCGAGATCGCTCCACCGGTCT
TCGCGGTGGTACCCGTCTTCATGTCGATGGCACCCGCTGCGCTGTCGGTGGCGCCGGTCG
AACTGCTGATGAAGCTCGTTCACGGTGAGCAGGACTTCCTGTTCCACCGTCGGATCTACC
CCGGTGACCACCTTGTCGCTCGTGCCAAGCCCATCGGATTCGAGGGCCGGGACAACGGAT
CCACCGTCGTCATCTATGTCGAAACCAAAACCGACAAGGGTGAATTGGTCAACGAGCAGT
GGATGACGGCCTTCTTCCGCAAGGTCGACGCAGGCCCCGGACTTGGCGAGAAGGCTCCCG
AACACCGATTCGACGACGCTCTTCGCGCGGGTAGTCCCGCAGCGGTGGTGAACCAGCACA
TCGACGAGGACCAGACGTTCCGGTACTCACCGGCTTCCGGCGATCCGATGCCGATTCACC
TCGACGAGGAGATCGCTCGGATGTCCGGGCTCCCCGGAATCATCAACCACGGACTGTGCA
CGATGGCGTTCACGTCGTGGGGAGCCTTGACCGAACTGGCGGGCGGAGAGACCGAGCGGT
TGCGCCGTCTCGCAGTGCGATTCGCGAAGCCCGTGCTCCCGACCCAGGACATCGAGACGG
TGTTCTACAAGTCGGGTTCGGCAGACGGAGCCACGTCGTACTCGTACGAAACCAGCGCGG
TCGGCGACCTCGTCATCAAGGACGGCCTCGCGGTCATCGCCGACAAATGAGTCTTCATGT
CCGACAACTGAACTGATGGGAATCTGAACTGATGGGAAGTCTCGACGGTCGCGTAGCGAT
CATCACCGGAGCAGGACGCGGCATCGGCCGTGAGCATGCGCTGCTCTTCGCTCGTGAGGG
TGCGAGCGTCGTGGTCAACGATCTCGGCGGCGCAAACGACGGATCGGGCGCAGATGCCGG
CCCGGCGCAGCAGGTAGTCGACGAGATCGTCGCCGCAGGCGGAAAGGCTGTTGCCAACAC
CGACAACATCGCCACCTGGGACGGGGCCGAGGGCCTCGTCAAGCAGGCCGTCAGCGAGTT
CGGCCGACTCGACGTACTGGTCAACAACGCGGGCATTCTCCGTGACGCCTTCATTGCCGG
CATGGACGAGAGCCAGTGGGATGCAGTCATTGCCGTGCACCTCAAGGGTCACGCGGCGAC
GCTGCACCACGCTGCCGCGTACTGGAAGGACCAGAGCAAGGCAGGCGAGACCGTCAACGC
TTCGGTCATCAACACCGCTTCGGCTTCGGGTACCTTCATGCCCAACGCGGGCCAGGGCAA
CTACGGCGCCGCCAAGGCGGGCATCGCAGCCCTGACTCTGGTGGCCGCTGACGAGCTCGA
TCGATACGGCGTGCGTGTCAACGCTATTGCGCCGATCGCGCGTACTCGGCTGACGCTGGC
GACACCCGGTATGGGCGCGTTGTTCGCCGCCGAGGTCCCCGAGGGTGAGTTCGACGCGTT
TGCGCCGTCCAACATCTCCCCGCTGGTGGCCTATCTAGCGGCAGCGGATTGCAAGCTGAC
CGGCAAGGTGTATGCCGTTCAGGGTGGGGCCATCACGGAACTCGCCGGCTGGCACGGTGT
GAACACCATCGAGAGCGAGGGTCCCTGGACCACCGCCGACCTCGCAGAACGTCTGTAAGC
GCATGGCACGCAACGCATACGAACTCGGCCTCGGGCTGAGTGAGGAGCACACCGCACTCG
CAGATTCGGTGCGGTCATTCGCCGAGCGCACCATCACTACCGAGCAGGTGCGCGCGGCGG
TGGAGTCGAGGACCGAGGACAAGTTCCCCGAGTTCTGGACGGCCCTGGTCGGGCAAGACC
TTCTCGGGCTCGCGGTTCCGGAAGAACAGGGTGGTCACGGCGCCGGTCTGCTGACCTTGG
CGGTGGCACTGGAAGCATTGGGTCGCACTGTCTCTCCCGGCCCGTTTGTTCCGACAGTAT
TGGCAAGCGCCGTTCTCGGTGCCGCCGATTCCAAGGCGGGACCCGAGTTCCTGCCGGGTC
TGATCGACGGAAGTCGTACGGCAGCAGTCGCCTTGGGTGCACCGTTGACGGCCGAGTCGT
CGGACGGCGGATACAAGATCACGGGCGCACTCGACGGTGTGCTCGGCGGTGAACACGCCG
ACGTGCTGCTGGTCCCGATCCAGTTGCCCGAGGGTGTCCGCTACGCGGTGCTCGAGAGCA
GCGCAGTCGCGATCACCGTGCAGGACAGCATCGACGTGCTGCGCGGCAGTGCGCGGATCG
AAGCTGACAATGTTCAGATCAGCGCCGAACGGATACTCGACGGTCTCACCGAGGCGCGGG
TACGGTCCATTGCCGCAGTCGTTCTCGGTGCCGAAGACGTCGGCGTCATGTCCTGGTGTG
TTTCCACTGCGTCGGAGTACGCCAAGACACGCGTGCAGTTCGGGCGACCCATCGGCCAGT
TCCAGGGCGTCAAGCACAAGTGTGCGCAGATGGGCATTGCACTCGAGCAGGCACGCGCCG
TTGTGTGGGATGCGGCAAGCGCATTGGACAAGGGCGACGACACGGCAGATTTTGCCGCCG
ATATCGCCGCAGTCATCGTGCCGGACGCCGCAGTGCAGGTAGCGCAGGATTGTGTGCAGG
TCCACGGCGGCATCGGATTCACGTGGGAGCACGACGCCCACCTGTACTACCGGCGCGCGC
TCTCGATCCGCGGCATTCTCGGTACCCGCGAGGATCGTGCCAACCGTGTTGCGCAGCAGG
CACTTGACGGTGTCAGCCGGGCTTCGGTTCTCGAACTGCCGCCCGAGGCAGAGGAGATCC
GCGGCGGCATCGCGGCCGAGCTTGCCAAGTTGGTCGAGCTCGACGAGGACGACCAGCTGA
TCGCGCTCGGCGACGGCGGCTGGGTTCAGCCGCACCTGCCGAAGCCGTACGGGCGCAGCG
CCGCTCCGCTCGAGCAGATCGTCATCTCCCAGGAGATCAAGGCTGCGGGTATCTCGATGC
CGCAGCTCCTGATGGGCACCTGGGCCGTGCAGGCCGTCGTAGCGCATGGTTCGGACAAGC
AGAAGCAGGAATTGGCAATACCGACCCTGCAGGGTGAGCTGGTGTGGTGCCAGCTCTTCA
GTGAGCCCGGTGCTGGTTCCGACCTCGCGTCATTGTCCACGAAGGCCGAAAAGGTCGACG
GCGGTTGGAAGATCACCGGTCAGAAGATCTGGACCACGGTTGCGCAGTTCTCCGACTGGG
CAATGCTGATCGCCCGTACGGACGCCACCAAGCCGAAGCATCAGGGCATCACCTACTTCG
TGCTCGATATGTCGACACCGGGCATCACCGTCCGCCCGCTGCGTGAGATGACGGGTTCGG
CGTTGTTCAACGAGGTGTTCCTCGACGACGTGTTCATCCCCGACGAGAACGTGGTCGGCG
AGGTCAACGACGGCTGGAACGTCGCACGTACGACGCTGGCCGGCGAGCGCGTCGCCCTGA
GCCAGAAGATGGAGGCGTACGCCTCGGACTCCGATCTACTGAAGTTCGCGAAGTCGGCAG
ACCTGAGCCCGATCGGGCGCTACCGCGTCGGCGAGCTGGTGGCCGAGAGTCAGGCGATCG
ACCTCATCGGCTCCCGCGTTGTGCTCAAGCAACTTTCGGGAATCGACGTGAGTACGACGT
CGAGCGTCGGCAAGCTGTTGGCGATGAAGATCAGCCAGTCGATCGCCGAGTTCGTCGTCG
CCGAACTGGGTGCTGCCGGAGCAGTCAGCATCCCAGGTCAGCCAAGCGACAAGGCGATGG
AGCAGCTCATTTCGGGCCGTGCCACCACCATCTACGGCGGCACAACCGAGGTGCAACTCA
ACGTGATCGGTGAGCGCATGCTCGGATTGCCGCGAGACTGAGGGTATTTACCGGTGAGGC
TCAGTCCTGGATTCTTCTCCAGGGCTGAGCCTCTTCCAGTTCGAAGGCCAATTCGAGGAG
TGTGCGCTCGTCGCCGAGATCGGCGGAGAAATGCGAAGCCAACGGCAAACCGTTGCTGGA
CTGGTGCATCGGTAGCGAAATCGCGGGACCACCGGAGATGTTGTTGAGCGGTGTGAACGA
CGTGTACGCGATCAACTTGTCGAAAAGCTCCTCGAAAGGCTGAGCGGGAGAGAGGTGTCC
GAGCTCGGGGGTGGTGTGCCCAAGAGCCGGCGAGAGCACGACGTCGTACTTCAAGAACAT
GGCGCTGTACTGCTGCTGGAGCCGTCGCAGGCGGTAGAGCACGCGCGGCGTCTTCACCAG
GTTCTTCCGGTACAGCGTGTACAGGCCCTTGGTGAGATTGTCGGTGCCGGACTTGTCGAA
GTCGGGCCCGAGCATCTGTTTGCCACCGGTGGAGATGGCAAACGACAAAAAGCCCCAGTA
GATGCTGAAGTCGTCGATGAATTCCGGTCCGACTGGCAATGCCGCGTCCTCGACGTGATG
GCCAAGGCCGGCAAGGAGTTCAGCCGTAGCTTCGACGGACTTGCGTGTCTCGTCGTCGGT
CTTGGTGACCGTCACGGAATCGGTGATCACGCCGACGCGCAGGCGGGTTGAGCTGGGTCC
TTCGATCAGGCGAACCGGTGCGAGTCGTGGATTGCGGTAGTAACTTTCGGCCGCTGACAT
CCATCGTGCGGTGTCACGCACCGTGCGGGTGACGGCGCCCTGAGAGATCAGCCGGATCGG
CATCGACTTGTCGGCCGGATCGGCGATGGTACGGCCGCGAGTGGGTTTGAGTCCGACCAG
TCCGCAGGCAGCGGCGGGAATGCGAATCGATCCACCACCGTCGTTGGCGTGCGCGATCGG
GAGGACTCCGGCAGCAACCAGTGCGGCAGCGCCACCCGAGGAAGCGCCCGACGAGTAGGC
CGGGTTCCACGGGTTGTGCACGGGTTCTTCCGTCATGTACTCGGTGGACGCACTGAATCC
GAACTCGGGCAGTCGGGTCTTGCCGATCGAAATGGCCCCGGTGGAGAGGAACTGCTTCGC
GAAATCGCTGTCAGCCTTGGCGGGGACTGCTGTGAAGGCGGTGCTGCCCTGCTGGGTGGG
AAGGCCGGCGCTGTCGGTGTTGTCCTTGATCGCGGTGGGCACACCGGCGAAGATGCCCGC
GGCCGGCCGGTTGCTCCTGGCAAGGGCGCGATCGAAATCTGTGCAGGCCAGACCGTTCAA
TCGCCCCTGCACTGCCTCGGCGCGCGCGATCGACGCCTCCATGACTTCCCGTGCGGTCAC
CTCGCCTGATTCGATCCGGGCGGCGACGCCGGTGGCGTCGAGATCGCCCAGGGCGTCATC
GGTGAATGCGTGGACGGGGGTGTTGGGGCTCATGGGGATCCTTGTCAGGCGGAGGCACTC
AGGTCGTCCGTCCAGCATATTGGACGGACGACCCCTGAGTGGCGCTATCTGTGGATTGCG
GTATCAGCTACCGAAGATCGTCACAGCCTGCTCTGCTGCCTGCGGTGCCTGCTGGAACAG
GCCCTGAGGGATGAACTGCTGAGGAATGAACTGCTGGGGACCCAACTGCTGGAAGTTCGT
GACCATCGGGTGGATGACGTTGTTGAATACATCGTTGAACATGTGTTGCGTCCTTCGGTT
ACAGCGTTTTTCGAACTTCTGACTCCATCGACACTAAGCACGGTTCGGGTGGGTTTCAAC
GAAAATCACTGATACACAGTCAAGTTCAAGTTCATTGCCAGCTAGGGGCCAGGAATCGGC
GTTTCTTCACAGCTTCGACGCGGTGCCGTGCAGATTCTTGGCTGTCGGGGACGTCTCGAC
GGATTTTGGATCGGGGTACGTGCCCAGTACGCGATCGGCCGTTCCCGCGGTGGTGACGGT
GAACCAGTAGTGCTCGTTCTTGAAGTGATGGTTGCGATGGTTGCGCCAAACCGACCGGTA
GAGAGCAGTTTTCGGCTTGTAGTCACTGTGGATGAGGAAATGAGTCCACTCGTAGCCGAG
GCCGAGTACGGAAATACAGGTCAGGAAGGTCAGACCGAGTTCGACACGGGGAAACGCCAG
GAGTGCGACGGCAGTCAGGACGGGAATCACGATCAGGAGCGTCTGCCACGGAATGAAGAT
GAGTGAGATGGTTCGCGGGGCGAAATGGTGCTCCCGATGGCTGCGCGCCAGGCGTGAATC
GAGGGTGACGCCGGCAATGGTCCGCGGCTTCCAATGGAGAACGAAGACGTGAATAATCCA
CTCCACGAAGGGGAATGCGGCAAGCATCACGAGCGGAACAAGGGCGTCGGTGATCTGCCA
GTTGCCCAGCGTGAAGCGCGCTGCCGCAGCGACCACCAACATGGTGCCGATCATCCACGG
CGTCGGTGACTTGCGGAACGTCCGTGCTGCGTCGGCCAGAGTGAGAGGCTTGCTCATGGT
TTGAGTCCTTCCAGGAAGGTGAGAGCATCGCCGATTGCCGTCGTACCGGTGTGAAGGAGC
TGTGCGGCTGACGCCTCGGCAGTTGACTCGTCGTGTGAAGTGATGGCGGAGGCCAGTTTT
CGATACAGGTCGGTCTGGCCGACTTCGGCGACCATGACGGAGGCAAGTGCAGTCATGGCC
GGTTCGTATGCAGCGCGCAGGCTGTTGAAGATCAAACGGAAGGCAATGGAATCCGCGCTG
TCGACGACGACGTCCCAGAACGCCAGAGCGCGGTCTTGCAGCTCTACCGGATCTTCGGTG
GCGCCTAGTTGATCCACGGCCGTGTCGAGTTCTCGGGCAGATTCCGCGGAGATGCGACGG
GCGGCCAGCACCGCGATCTGCGGTCCCATCAACTCGCGAGTTTCCAGGACGCTGCGCACC
ACGGTCAGGTCGGGGACGCCGTCTCGAACCAACAACTGGGGGAGAAGTTCGGGTCCGGCC
TGGCGTCGAAAATCTCGCACGGACGTGGACTCGCCCTGGCGGACCTCGACGAGCCCGGCC
TGGGCGAGCTTCTGAATTGCCTCGCGGACTGCGGGCCGCGAGACACCGAATGCCTCGGCG
AGCTTGCGCTCGCTGGGTAGCGCCTCACCCGCGGCCAACTCTCCGGCCAGCACTTTCACC
GAAATCTGGTCGAACACTGCGCCGGAAGCGGAGGTACGTGCAACGGGTTGGAACATGTAC
TGACCGTAAGCGCTAACTGGTGAGAGGTCAAGTGGTATGACCAGTTACCGTCACTGCAGG
TTGCGAGTGGTGTCCGCCAACTTGTTCAGGAAGTCCGTGTAGGTGAGTGCGAATCCGACT
TTGTCGTCGTAGTCGAGCGGTGCAACATTGCCGGCGGCCACGGCTGGAACACGATCCCAC
GCCGGGTTGCCCGGCCAGGAGTCGAGATTCTGGGCGACGACGACATCGGCGTCGGCGAGC
ACATCCGCATTCTCCCAACCGAATTCGGCGCTGTAGCCGCCGATCGCGGCCGACTGGGCG
GCGGTGATCGCGTCGTTGGACAAGATCGTGTAACCGAGTGACGACGCTACGTCGACGGTC
AGGTTGTTCGGGGTGTTGAACACGAAGAACTTGTCCTCGATCAGCGATACGAAGGCGATC
GTCTTGGTCTGCGCGACGGAACCGACGTCGTTGCGGGCAGTGGCGAGAGCGGCTTCGTAC
CGCGCCTGTGCTGCCGAGGCGGCGGCGGTCTTGCCCAGTAGTGCCAGTTGCTCGCCCATG
AATCCCAGAGGCCCGCCGAGTGATTCGGTCTCCTTGTCGGGCGAGCTGCCGTCCTGGATC
ACCAGAACCGGTGCGATGTCCTCGAAAGTGAGGTTCTGTGACTTGTAGCTCTCGTACCAG
CCGACGGAGATGAGGATCAGGTCCGGGTTGTAGCTCAGCACGTCCTCCTTGCTGAGATTG
CCGCCCAGATGCCCCGCATCGGCAGGGACCTTGGATGCGAGATGGCTCGACTCGTCGTAA
TCGAGGGCGACGATCGGGTAATCGGCGAGAAGTGCGAACTCGAGGGACGTCCGGGAGTCG
ATGACAACCACTCGCTGCGGGTCGGCAGGTATCTGGGCGGAGTACCCCGCGAAGCTGTAG
TCGATGGTCTCGGCCGAAGGCGAGGGCTGGTCGTCGGACGAGCTGCACGAGGCGAGCGTG
CCGATCAGGATCGCGCCGACCGCGAGCGCGATAGACCTGGCAAAACGGCGGCGGTGGTGC
ATCTGTGGTGTTCTCCAACGTGTTCGGGCAACATGGTTTGCCTTGCCTAACAACGCTAAC
GTGTCACCCGTGCGGGTTTGGTGCCATTCTGATGCGGTTTCATGACAGGTGAGAACGAGC
GGAAGTACGCGGCGGGGGTGTGGCCGATGACCTGCCTGAACAGGTCGATGAACGTTCCAG
GGTTGGCATACCCGAGGCCGCGGGCCACGGCGACGACAGGTTTGCCTGCGGCAATCTCGA
TCAATGCAACGCGGACGCGCACCAGAATTCGCCATTGAGTGAGCGTCGTGCCGGTGTCGG
CCTGGAAGCGGCGCATCAAGGTCCGGCCACTCACGCCGATGGTGCGAGCCCAGTCGGAAG
TGGTGCGGTCGTCCGCCGGATCGGCGATGATCTGCTGGGCAATCGAAAGAAGGTCAGGCG
TTCTCGGCAACGGAATGTCGAGACTCGCGGCCTGAACGGGATGGATGAGGTCGATTGCCA
CCTGCTGTAGCCGTAGTCGCTTCAGGTCGGGCATGGCGTTGTTCTCGTTGTGTAACAACA
CCTCCCGAAGTGCACCGGTCATGGGTATGCCGACTATCGAGTCCCAATCGGTGTCGATTC
GATCCGGCGTCAGGTACGTCGCGAAGATGACGGCGCCGTCGTCGGAGCGGACGCGGTGCG
CAGTGCCGGCAGGAATCCAGATGCCGAGCATCGGCGGAACCATCCAGAGGTGTTCGGACG
CTTCGAGGGTGACGGTCCCACCTGCCGACCACAGCAGTTCATGTTCGCGGTGGGTATGGA
AATCCCAGACGCCAGTTGCCGTGCTCTTGAACCGGATGGTGCTGACGGACCACGGCTCCG
CGACGATCCGGTTCGGGGTGGACACCGGCTCGTTCCACGTCGACGGTTCCAGGGTCGGCG
CTCCCCACAACATGATGCCGGGGAAGTCCTGTCGCGAAGGCGTCACGAACCAAGAACGTA
CCGGCTTCCGGCCGTCGACCGAGGGGGTGCGCGTATCGATGGCTCGATCGAAACAGTGGT
TGGCCATGACGCTTCACCGTAACAGTGCAGGTGAGAGTAATTTTAGGTAGCCCTAATTCG
GATACCGTCAGGAAACCCATGACATCACTTCTCTTGCCTACCGCTGACACCGATGCCGAG
TTCGCTCGCATCACCGCAGCACTTACCCGACGCGGTTTCCTCGGGGCCGGTGCCTTGGCG
GGGATCGGATTGCTCACGGCCTGTGGAACCAGCTCCAGTGAATCGGCCGAGGGCTCGATG
CGCACCATCAACACGGCCCTGGGGCAGGTGGAGGTTCCCGCCAACCCGCAGCGAGTGGTC
AGCGCCGATTACTACACGGGCCCCGCGATGTTCGACGCCGGATTCACGCCCGTCGGATTG
CCGGTGGACTACGAGAACGCCGACGGTGTCCCGGAACCGTATGCGTCTGCCCTGCGGTCT
CTTCCGAAGGTGGGACGCTGGTACGAGCCCAACGCCGAGGCGATAGCGGCTTTGTCTCCC
GACTTGATCGTGATGACCAACCTCCTTTCGGAGAACAACCCGGATCTTTACGAGCAGATC
CGGTCGATTGCACCGACCGCAGTTTTTGCCGAAGACGGCCAGTACGCGTGGAAGGAGCGC
GCCCTCGGGGTCGCGGACGCACTCAACCAGAGTGCGAAGGTTCAAGAGTTGGCAGACCGG
TACGAGGCGCGGATCGCGAAGTTCCGCAGCGACAATGCTGACGTGTTGAGCAAGGTGAAG
GTCGTCTACACCACGTACTTCGAGGAGAGTGGTTTCTCGCTGTACTCGCCGACCAAGTAT
CAGACGACGGTCCTCAGCGAGGCCGGGTTCCAGTTCAACGACCGCTCACTCGCAATTCCT
GCCGGCAGCAACGAGTGGTTCCCGAAGGAGCAGTTGGAGCTACTCGACGAAGCCGACGTC
ATCATCACCAACAGTGGCAAGGGTCCCATCAACGAGAAGTTGGCGAACGACACCATCTTC
CAGCGTCTGCGCGCCGTCAAGAACGATCAGGTGTACTCGTTCGACTACGAGGGCGTCGCG
TCCTTCGGTTGGGCCCTGACGTTCCTCGAGCAGTTCCAGCCGATTGCTGAGGAGATCAGA
GCCAAGCTCTGATCTCCTCAGCGATCAAGAGGAAGCCGGTGCCACCACGTCCAGCCTCGG
TTGATGCTGGTCGGTGTATGCCCACGGGCGGATCTTCTCCAGTGCTTTGCCGATCCGGAA
CACGGTCGGTTCGTCGTACGTATGGCCGACGATCTGGACGCCCGTGGGAACGCCGTTGTG
TGCGTGTCCACTGGGCACCGCTAGTACGGGGCACCGATTGGCGACGTTGAACGGCAACGT
GAGAAGTGCTTCGGCGGTGGTGTTCACGTGCTGGCCCGCAACCGTGAGGCCGTCGAGCAA
AGACTCGCCTGCCGGGAAGGCGATGGTGCCCGAAGTCGGGCAGATCAGCGCATCGAATGG
AGCCATCGCCTCGGCGAGCTCTCGTTGCATCTGGGTTTCTTTGCGAAGGCCGTCCAGAAA
TGACATTTCTGCAGCGCCCTTCGACGTGATCGCGACGTTGTCGAGCGTGTAGTCGGCAAG
AAGATCACCGTGGACGCGAGCAACTTCCGCGACGGATGCACCCATGATCGTTCCGAAATG
GACTTTCACCGCTGCTGCCATCGAATCACGAGTCCACGGCAACTCGATCTCCTCGACGAT
CGCGCCGGCATCGACCAACGACTGTGCGAGAGCCCGGGTGTTCGCCTCGATGTCAGGCTC
GATGGGGAAGTCACCGAGCCGCAGGCACAGGGCAATGCGCATTCCCTCGACCGTCGGGTA
CTCGTGTGGCAGCGTGATCGCCGGCCTCAGGGAAGAATGGTCACGCGGATCCGGCCCGAT
CAGAACGTTGGCCAAAAGAATTGCGTCGTCGACAGTTCGGGCCATCGGACCGTCGCCACG
GTAGGAATCCATGGACAGCGGGGCGACTCCGGGAATGCGGCCGTACGACGCTTTGAGTCC
GACGGTGCCGGTGAAGCCTGCCGGGCCCCGCGTCGACCCGCCGATATCGGATGCTGTTGC
CAGAGTGGTAGTTCCGGCAGCGAGGGCGGCGCCCGCGCCTCCGGATGAACCGCCGGGACT
GTAATCGAGGTTCCAGGGATTGCGAGTCACGCCCCACAGTGGAGAGTGCGTGAATCAAGC
CGCCTGCTGCCAGAACTCGATCGATCACCGGTGCGTTCTCGCGGGCGATGTTTCCGCGTG
CCGCCAGCGAACCTTCGGTCAGAGACTTTCCGGCAATAGCGTGTTTTTCCTTGGCAGCTA
CCGGAATTCCCTCCAGCGGCCGCGGATCGGGTCCGTGGCCGAGATATCGGCTCTCAGCTT
CCCGAGCGCCGATGAGTGCCTCCTCGAACATCTCTTCGGTGAAGGCATTGATGCGAGGTT
CGAACTTCTGGGTTCGGTCGACGACTGCTTGTAGCAGCTCGACCGGAGACAATTCTCGCG
TGCGAAAGTGTGCAATAGCTTCGGTGGCGCTGAGGTAATGCAGGTCGTCTGACATGGCGT
TATCTCCCTGGAGAAGTATGTGTAGGAATCACGCGCTTCGCGCAAGGGCGCCCAGTGCGG
CCGCAGTCATAGCCGTGACACCTTCGGGTAGTGCCGCGGCCGGATCCGGCGCGAAGCGCG
GTGAGTGATTCGAGGGTGTGCCGGGAGGAATCCGTCCCTCGGCGAGTGCGGCGAGAGCTC
TTTCGTCGAAACTCCGAAGCGCCGTCCCGCCGAAATGCCAGAATACGGAGGGGCATTGGG
CAGCAGTGCCGAAGACTCCGAAGTCCTCGCTGCCTGAAAGTGGTTGCAGCAGGGTGTGCA
TTCCCAATCCGGCCCGGCGTAGGTCGGTCATCACCGTGGACGTTGCGTCCGGAGTGTTGA
CCGTGGCCGGAAAGCCGTTGTACGCATGAACGTCCGGCGCTTCGGTGGCGCCTGCTCCGT
CCGCTTCTGCGCGAGCGATCCGGCCTACAGATTCGAGCATGTGTTCTCGCGACGATGCGC
TGAAAGTTCGCAGACTGAGTAGTAGTTCGGCGTCGTCGGCAATGATGTTCGCAGCTGTGC
CGGCGTGCAATGCTCCCACCGTGAGCACCGGTGCTGTCGGGGTTGCCGCTTCATGAGCGA
CCAGACTTTGAATGCGCAGCGCGAAAGATGCTGCCATCAACAAGGGGTCGATGCACGCGT
ACGGCGAGGACGCATGTCCACCACGGCCGTGAAAAACCACTCGAATCGTGTCGGATGCTG
CCATCAAGATGTCGGGTTTGCTGACCAGCATCCCAGCCGGAGTCGGACCCACGTGTTGTC
CCAGGCAGAGGTCCGGTCGCGGGAAACGGTCGAAGATTCCGTCGTCGACCATCGCACGAG
CGCCGGACCCGGTCTCCTCGGCAGGCTGGAAGACCGCGACAACAGTGCCGGTGATCGACG
TCGGATCCGCGGAAAGTGCTGCGCACGTGGCAAGTAGCGCGGTGACGTGGACGTCGTGGC
CGCACGCATGCATGACGCCATCCGTCTTGGAGGCGTATGACAACCCGGTGTCTTCTGCGA
CCGGCAACGCGTCCATGTCGGCGCGTAGCAGGATCACCGGCCCGCTGCTCCCTTGGAGAA
CACCGACGACACCCGTGCCGCCGACTCCGATCGTGACGTCCCAGCCGCCGATCCGCCGAA
GCTCTTCGGCAACAAGTGCGGCAGTGCGAGTTTCGTTGCCGGACAACTCGGGGTGTGCGT
GCAGGTCCCGGTACAGATCGAACCAGTGCGGCTCGACGGTTCGCAACCGCGACGGGTCTC
CGAATTCAAGATTCGAAAGCAGTTGATTCATGGTCGATCTTCTTTCGGTTGGTGATGATC
AGTTGGCGGTTTTCAGTTGCACCAGGTTCAGCATCTTTTCTCGGGTCTGCGGCGCTGCCA
TTACCGCGATGATCGCCACGACGGGCCCGAGCGCGAGCGATACGAACGCCGCTGACCAGG
AGAGATGGTCCACGATGAATCCGAACACCAGCGGCGCGACAATCCCGGCGACCATGCCGC
CGAAAATGATCATCGACGAGGCGGCTCCGACCACCGAAGAAGGCAGGCTACGAAGTGGGA
GTGCAAAACACGGCATGAAAGCGAAAGAGGCAGCGGCAGATCCGAGGGTGACGAGAACGA
CGAACAAGGCCGTGTCGGAGGCGAAAGGAACTGAAACGAGCATCACGATGCACGCGAGCA
TGGACGGCACTACGACGATGCGGCTGTTGCCTGCCAGCCGATCCGAGATTCGGCCGCCGA
TGACGGTGGTCACGGCGGCCACCACGGTTGCCGGGATGAGAAGGAGGCTCGCACTCGAGA
GGGCGATTCCACGTTCGTCATGGAGGTAGGACGGAACCCAGGACGACATCCCCCAGATCA
CGAAGTCGTAGCCGAAGAACATCAAGGCGAAGAGCCACATCGCGCGGGAGCGAAGTACGG
TGCGCATGTTGTCCCAGGAGGAATCCGGACCGTGGTCGATCTCCGCCTGAAGTGCGGGCG
GGAGCCACAACTTGATGCTGACGAGCGAGAGTACGCCGAGCGCCGCGACGGCCAGAAACA
TCCCGCGCCAGCCGATCAACGGGAGAAGAGCTGCCGCAACGACAATGGCAAGAAGCGTAC
CGACGGCGTTGGAACTGTTCATCCATCCGGTTGCGGTGGCACGTTGCTCCGGGATGCTGC
GTTCGGCAACCAGCTTTACTGCGGCTGCCGGAAACACGCCCTGTGCGAGACCGAAGAGAA
AGCGAACAACCAGAAGCGTCCCGAACGACCACGCAAGGGCAGTGAGGCCGGTGAAGACAC
TCCACGCCACCAACCCGATCAGAGCCATCCGGACTGCGCCGTATCGATCGGCGAGCAGTC
CACCAGGCAGTTGGGCCAGTGTGTATGCAATGAAGAACGTGGAGATGATCAACCCACGCT
GGGAGTAGTCGAGATCGAACTCCTCACCGAGCAAAGGGAGGGCGAGGTTGATCGCCAGCC
GGTCTATGTAGTCGATCGCGTAGGCGACGAACAGCAGCGCGACCGTGACTTTGGTGGAGC
GAAGCACTGGGCCTCCAAGTGGTGAACCTGTGAAGTGATTCACATATCCTTGGCAAACAG
GCAGGGATCACCGGCCGTAATGCAGTAATCCAGCAATACTTGGCAGATGAAGCCGGAATC
CGACGCATTTGTGATCGCGGAATCTGATCTGGAGATCATCAATGCACTCCAACTCAACCC
CCGCGCGTCGTGGACGCAGTTGTCTTCGGTGCTCGACATGGATTCGACGACGATCGCCCG
CCGGTGGCGTCGACTCGTCTCGAACGGTCATTCGTGGGTCAACGCGGTCGCAATCGGTCG
AACCCACATATTCGGCTATCTCCTGATCAGGACCACTCAGGATGCGGTTGCCGACGTGGG
GGAGCGGTTACGTGAGCTGGCCTGCGCTTATCTGTTGGCCAGGACGGAAGGTGAGTACGA
GTACTTCGTCGGAGTTGTGGCCGCCGACCAGAAGAGTTTGGACGCCTTGGTGTGTGAGCA
CCTTGCTGCCGATCCTGGAATCTTGTCGATCAGAAGCCGGGTCGGGGTGAAGGTGTACCG
AGACGGCTTCAGTTGGGAGCCGGGCGCTCTGGGGCAAGCAGGTCGCGCTCAGCTGGCAAC
CGCTGCGGCGCCGGCAGATCCGACAGTGTTCCGTGAGTCCGACGGTGCCCTGTTGGAGGC
GCTCGGCCGTGACGGACGTGCCAGCTATGCGCGTCTCGCCGCGATTTGTGGAACGAACGA
GACTGCGATTCGACGGCGCTTGGCCCAGCTGACTGCATCGCGACAGTTGATTTTCCGCTG
CGATGTCTCGCAACAGGCTGTCGGTTCACCGTTCGAAGTGATCTTCGATGTCGCTGTGGA
CGGTTCCACCGACGAACTCGGCAATCTTGTGTCGAGTTGGCCGGAGATCAGATTGTTGGT
GGCGACTACCGGAACAGCGAACATGTTGATCAGCGTGTGGCTGAGCACCCTCGCGCAGAG
TCTTGTCGTCGAGGATCGACTCCGCCGAATCGGTAGTGTGCGGATCCTCGATCGACGTGT
CTCGCTGTACCCGATGAAGCGGTTCGGGCAGCTGCTCGGACCGAGCGGAGTGGCGGAAGG
TCATGTCCCGGTCGCGATTTGGGGCGCCGGCGACGTTATTCGTTGAGCGTCAGTCGATCG
GCGTCCGATTGTCGTCGACGAGGTGTGTATCGGAGTCGGTTGCACGGGAGCGCTTCCAGA
TCATCCGAGCCAGCGCACCCAGCACGGACACTGCCAGGACAACGCCACCGCCGATGATGC
CGGCCGACGAGTCGGGGAAGATGCCCTCGAGCAGCAGCCAGACACCGAAGACGAAGAACA
GCACCGCGGCGCCGATCTTGATGAATCCGTCCGGGAGGTGCTTGCCCAGTACCGAGCCGA
CGATGATGGCGAGAGCGTCGGCCGCCACCATGCCTACCGTCGACCCGATCCAGACGCCGA
TCCAGTCGTTGTCGGTCGCAAGGGTGATGGTGGCGAGCATGGTCTTGTCGCCGAGTTCTG
CCAGGAAGAAGGCCGACGCGACGGCGATGAAGGCGGATCGCGTGACGCGACCGGCCTTGT
TCTGCTCGTCGTCGGTGAGATCGTCACCGCGCAGGGTCCAGAGGCCGAAGATCAGGAACG
CGATACCGCCGACGATGGAGATTGCCGCGGTGGGGAGTGCGACGCCCAGGTAGTGGCCGA
CGGCGACCGAGACAAGGTGAACAAGGGTGGTGGCGACGGTGATTCCGCCGAGGACGACCC
ACCAGCGATATCGCAAGGCGAACGTCATTGCCATCAGTTGCGACTTGTCGCCGAGTTCCG
CGACGAAAATGACGCCAAAACTCAAAAGTATTGCGGCAAGCAAGGTTTACTCCTCCGGTC
GGTGTAGGTCGGAGGAAAAATGCGAGCCTCCGGCCTGGGCAGGCGCATAGTGCGCTTGTC
CGGCCGAAGGTCTCGCCCACCGAGGCCACAGGACCTTCGGTTCGCCAGGCCGGGTGCTTC
GCGATCCGCACCAGGCGGAGCGCGTCGAACCAGTATGTCGACACAGGCGATTGGGGGCTA
CTCCCCTTCGTTGCTCCCCACGTTAGCGCGCCTGAAACGAATTGGCAAAGCGCACAGCAA
GTTTGGGAGTCCGAACTTATCGCTTACCGCGGCCGTCACGAAGCGAGGAGCATGGCCAAA
ACAGCGGTGTCGGGATCGCTGATCAAATCGATGCCGACGCGGCTGATCATGGAGACGACC
GTGCCGTCCGGCTCTGCCTCCACCCAGGCCGCACGATGCTCCAAGCCCAGGTAGGGAAGT
CCTGGCAGTAGTACGCACCCCGACGCGCTTCCCTCGCATTCCGGCAGGCTGGGGGTAGTT
TCCGACGGCGGGTGCAGCATGATCAGTGCCGGCGGCTGATGGTCGGAGAAACGGCCGGGT
GTCAGTGCAAAATCGCCGAGCACCGGACCTTCGGCAACCACCAGACCGACGGTGCCGGGT
TGCGGATCCTCGGGAACGTCCTCACGCACTCCGAAGACCGTCGTCGTCGGCAACAATCCC
GGCATCGAGGCCACTCGGACAGCCAGGGCGAGAAGCTGCGCCCACTCCTGGGTGGTGTCC
GGCCAACGGCCGGAAATGACGAAACCCTGCAAAGACCCAGCGGCTTGGAACGGAGAAATG
CCTATTGCTTCGTTTCTGTTCATTTCTGTTCCTCCCTCGGTGCTGGGGCAAATCTCGGTC
TGACGCGCATGCGTCGGTCCGGCACACCTCGTTGGGTAATCGAAATATGCACCTATTCGG
TACTGGCACACAAGACAGGGAGAGTGCCAGCCAGGTTTGCGCTGGTGAGAGCGGTGGTAT
GCGCAGGCATGACTCTGTCGAAGAACCGTTCTCGGCTCGAAGACCTGGCAACGCAGGCGT
GGATCTTCGGGTATCCCCTGTTGATTGCGGCGGTATCGCGTGACGTCATGACGGCGACGC
CGACCCCGGTGGCGATGAAAGCCCCGCTCAACCAGTTCGCTTATGCGCGTACGACGCCCG
ACGCGAGCTTCACCGATGTCGTCTCGCCGAACGCGGACACTCTCTACTCGTCGGGGTGGC
TGGACGTCTCGACGGAACCGCAGGTGCTCTCGCTGCCGGACTTCGGCACCCGGTACTGGT
TGGTCCCCATCCTCGACGCGTGGAGCGACGTCTTCACGGTGCCGGGATCTCGGACGGTAG
GACGCACCGGGGGGCCGTACCTGGTGGCCGGACCGAATTGGAAAGGCAACGTGCCCAAGG
GTTTGACGCTGCTGCGGTCGCCGACGGCGATGAATTGGATAGTCGCCCGCTACGCGACGT
CAGGGGGAACAGACCTGGCCGAAGTGCACAGCCTGCAGGACCGGACGCGACTCACACCAC
TGTCGGAATGGACGGGTGACCCGCAGGACTACACGCCCGGAGAAGTTCCGGTGAACTCTG
CTGTCGACACGCGCACACCGCCGGTGGACCAGGTGGCCGCAATGGACGGCGAGGCCTTCT
TCACCACGCTCGACGCACTTCTCGACGACAATCCTCCGCGTCCGGAGGATACCGAGATGA
TGAAACAGCTGTCCGACATCGGAATCGGCTCCTCGCTGCCCTGGAAGTCGCGCCCGCAAG
AGGTGCGTGATGCCCTCGACCGGGCTGCGCGGACCGGAATGGACGTGCTGAGCGAGATCG
CCAAGGAGGCGGAAGGCAATCCGAAGAACGGCTGGACGATGCACCGCGGCTTGGGGCATT
ACGGGACTCATTACGCTCAGCGGGCTCTGATCGTCTGGCTCGGTTTCGGGGCCAACCTCG
ACGCAGATGCCGTGTACCCGCACGCCACCACCGACGTCGCCGGTAAGCCTCTGACCGGTG
AGAAGAAGTACGTACTTCATTTCGAGAAGGACGAGCTCCCGCCGGTCGAGGGATTTTGGT
CGCTCACGATGATGAACGAGCGACAGTACTTCGTGGACAACCCGATCGATCGATATGCCA
TCGGCGATCGAAGTGATCTGGTGTTCGCCGACGACGGCTCGCTGGACATCTATCTCCAGC
ACGAGTCGCCTGGTGGCGAGAAGGAGCGGAACTGGCTGCCGGCTCCGTCCGGTGAATTCA
ACGTCTTTCTGCGCCTGTACTGGCCGAAGGCTGCAGTGCTTTCGGGATCGTGGACTGCGC
CCGGTATTCGGGAAGCAAGTATTCGGGAAGCAAGTATTCGGGAAGCGGGCTGAAAGTCCC
CTCGCTTCGCACCCGAAGAGCACAACTCGGTATCAGCCGCGCGTTTCGATGGGCGGAAAG
GTCACGATAGCCATACGATCTGTCGGTATTGCCCTGTTTGAAAAGCTGTTGAATCGGTCA
GAGACACCCGCTTGCTTCGGAGGCTACTGATGGTCACGCAGAATCCGTTCGTGCAGTACG
GCAAAGAGATCTGGTGGATGATCCTGATCCGCGGAATCTTCGGCGTGATCTTCGGAATCA
TCGCGCTCGTGTGGCCGGGAATTACCGTGGTGGCCTTGGTTTTCCTGTTCGGTATCTACT
CCATTGTCGACGGCTTGATCACGCTCGTTCGAGCCATCCGGGACCGCGAACACCTGAGTT
CGTGGGGATGGTGGGTGTTCACCGGCGTCGTTTCGGTGGGAGCCGGTATCGTCGCGCTGG
TCTGGCCAGGCATCACGGCGCTGGTACTTCTGTACATAATTGCCTTCTACGCCATCATGT
TCGGAATCTTCGGAATTGTCGGCGCCTTCAAGATGAAAGCGCTGCCAGGATCCAGTTGGG
GATGGCTGCTCGCCGCATCGGTGCTCGCGGTCATCTTCGGCATCATCCTTCTGATCGCAC
CAGGCGAAGGCATCATCAGCCTCATCTGGCTGTTGGGTTGGTACGCAATCTTGTTCGGCC
TCTTCATGATCGTGGGCGCATTCCAGATCAGAAGCCGGGCAAAGGAAGCCGGTGTTCTCT
AAGAAGGGCAAGCCGGCCGCCGCGGCTCCCGCTCCGATCCCCACGCTTTCCGGTAGTGCG
AACTGGTCGATCCCGCGCGGTCTGATCGTCCTGCTCGGTCTCGCGGCCACCGTGGTTGCC
GTCGGCGGAATGAAGGTGTTCGGCGGCATCCTCGGACCGGTATTCCTGGCGCTCGTGCTG
ACGATTGCCGTTCAGCCCATTCAGGATTGGTCACAGCGACGAGGATGGCCCAAGTGGGTC
GGGATGCTCGGCTCACTGGTCACCGTGTACCTGATTCTGCTCGGGTTGGCGGCGTCGTTG
ATCGTGTCGACGGCCCAGTTGGCGACAATCCTGCCTCAATACTCCGAGGAGATGACCAAC
CTCCTCAACGAGGGCCGCGACAAGTTGGCCGACTTCGGAGTCAGCACCGAACAGATCCAA
AGCACACTCAGCAGTATCGATCTCACGAAGGTCGTGGGCGTACTCGAAAGTGGGCTGGAG
GGTCTGCTCGGCATTCTGTCGGATCTGGTGTTCATCCTCGCGCTGTTGCTGTTCATGGCT
TTCGACGGCATGAGTATCCGCTCACGGTTGAATGTGCTGTCCGAGCAACGTCCCGAAATC
TCCTACGCGCTCTCCACCTTTGCCGCCGGCACTCGCAAATATCTGGTCGTCTCGACGGTC
TTCGGCCTCATCGTGGCGGTACTCGACGGTGGCGCGCTGTGGCTGATGGGCATTCAGCTG
CCCGTCCTGTGGGCGCTACTGTCCTTCATCACCAACTACATCCCCAACATCGGGTTTGTC
ATCGGCGTCATCCCACCGGCGCTCCTGGGACTCCTTCAGGGCGGGCCGTGGCTGATGCTG
TGGGTGATCGTCGTCTACTCCGTCATCAACTTCGTGATCCAGTCCATCATCCAACCCAAG
TTCGTCGGCGACGCCGTCGGGTTGTCGGTGACGATGACCTTCCTCTCGCTTGTCTTCTGG
GCGTGGGTTCTCGGAGCACTCGGAGCATTGCTGGCGATTCCGCTCTCGTTGCTGGTGAAG
GCCGTCCTGCTCGACATCGACCCGGCCACACGCTGGGCGGACATCCTGATCAGTGGTCCT
CGAACCGAACCGGATGAAGACCCGAAAGAAGAAGCGAAACCGACCCCGGCGCCCACCTAG
AACTTCTCAGTGTTTCTACAAGTTGTTGCTTTATCGTCTCGCCCATGAGCGCCGAGAACA
CCACCGAGAACTCCCACCGCCAGCCGTCACGCCTCGGTCGACGGCTGGCAGTGGGTGGTG
TGGCCGCGATTGTCGCGGCTGCGGTGGCGGGGATCGGGTTCGTGATCTTCGCGGGCGGTG
CCGATTCCTCGAACACCGTCGCGATCGTGAACGCCGACGCGGGAACCACGCTCGACGGCA
AGGAACTTCGGGCCGGCGACACCCTGGTGGACACGTTGGGCAAGAACGAAGACTTCGACT
TCCAGGTGGTCGACAATCCCGGCGGGAACTACTTCGCGACGTTGACGGTGCCGGAAGACT
TCAGCGAAACCGTCGCGTCGATGTTCGGCACTGATCCCCGCCAAGCCAGTGTCGAACTGG
CGGTGAATGGCTCGGACTCGGAGAAGTCCGCCGAGTTGACTCGGGCCGTATCGGCGCAGG
TCGGCGCGGACGGAATCAAGGGTTTGCTGGCTCAGACTTCGGCCGCGCGGCGCTCGATCG
ATCAAAACCTCACCACCGCACAGATTCTGGTCGCCGGCACCAACGAGGCCGGAAAGTCCA
TCGATCAGGTGAAGGCAGGCGCAGGCACTCTGCTGCCGTATCTCGAGACCGCACGCTCGG
GAGCGTTGGAGTTGATGAGCGTGGCGGACCAGGTATCCGGCGTGGTCGATCAGGCGTCGG
GGTCGGCGGAAGAGCTGGCCACGCGCGCTGACTCACTGGGCCTGACGCTGGGGGAGGCGT
CGTCGTCGACCGCGGAATTGAAGACACGGATCGACACGTTGCAAACTGCGTTGAACGGCC
TTCCGATCCCGCCCGACGTGACAGCGCAACTGGCCGGTGTGAGTTCGGATCTCGGTGCGC
TGAATGCGCAATTGGGCAGCGTTCCGGCACTGTTGGGTGGCTCGGTCGGACCCGATACGG
AGCTCGGTGATCTAGTCCGCACCGCTGTCGGGCAGCTGCAAGGCGCAAGCGATCAACTGA
GCAGTGCTGCCGGACAATTGAACGACGGACTCATCCCCATCGCCGATCAGGCACCGCAGA
TGCTCGGCGACGTGACCGATCAGATCACCCAGGGATTCACGACGCTGCAAGGGATCGCCA
AGTCATTGGTCACGGGCCTCGACGGCGCAAAATCCGGTATTCCGGCGATGACCACTCCGC
AGCAGGTTCAGTTGACCTCGGTGCTGTCGGATCCGGTGGCCGTGAATCAGACCAGCGCGA
ACAGTGGTGACTCCGGAACTCGCACACTGGCATTGGTCTTCGGAGCCACGACGGTCCTGC
TCGGTGGCGCTCTGCTGACGCGAACGGCGGCGCCCCTGGTGAGGCGCCGCCGTTCGCAAG
AAGAGCTGTGACTAGACGATCAGACCTGCGGTCTGGGTACGTGCACGGTCGAAGCGAGCC
GAAACGTCGTTCCAGTTGACGATGTTCCAGAATGCCTTGACGTAGTCGCCCTTGACGTTC
TGGTAGTCGAGGTAGAAAGCGTGCTCCCACATGTCGAGGAGCAGCAGCGGCGTGAGGCCG
ATGGAGATGTTGCCCTGCTGGTCGTAGAGCTGGACGATGATCAGACGCTGTCCGATCGAG
TCCCACGCGAGGATGGACCAGCCGGAGCCCTGGATGGCGTTGGCGTTCGCGGAGAAGTGA
GCGCGGAAGAGATCGAACGAACCGAAGTTGTCGTCGATCGCTGCGGCGAGCTCGCCTTCG
GGCTTGTCGCCACCGTCAGCGCTGAGGTTGTTCCAGAAAACGGTGTGGTTGGTGTGGCCA
CCGAGGTGGAACGCCAGGTTCTTCTCGAGCAGGTTGGCCTGCGCTGCGATGGTGTCGTTC
TCACGAGCCTCGGCCAGCTTCTCGAGTGCAGCGTTGGCGCCGGCAACGTAAGCCGCGTGG
TGCTTGTCGTGATGCAGCTCCATGATCTTGCCCGAGATGTGCGGCTCGAGGGCTGCGTAG
TCGTAGGGGAGTTCCGGCAGCGTGTAAACAGACACGAGGGTCCCTTCTTTGCGGGCTGGT
GAGCCCTGGTGCTTTAGAGTGCGTCGATCACCGGTCACGGCGTGACGTCACTCGCGTATG
TGCAAATCATTCTTCGGGTTTCCACCCAATAACATTCGTACACCGTCCGCAACAGTCCGG
CTCAGGTAGTAATCACCAAAGAATAAAGTTTGGTTAACCGAACTTAGTCGGATCTAAGGG
TAAGCTAATATGCGCAAATTCGTCGTAAAGGTGAACGGAACCTTAAACTTGCGCGATGCC
CGCACCAGTTTTCCTCCCGGAATCACCAGAGGCGGCCGCGCCTCGGGTGAATCTTCCGGG
CGCTGACCTGCTGCGAGCACTGGCGGTTGCCGCCGTGATCTACTCCCACATCTCTTTTTA
CGTCATCGACGATCTCGGCTCGGGTTGGTGGGTGATCGACGTCGTTTACGGCGTTCTGAT
CGAGCCTGCCGAACTCAACCAGCACCTCTCTTTTGTCGGCGTCGCGGTATTCATGATGCT
GACCGGCGCTCTGGTGACGCGGTCCGCGATTCGTGACGGCCCCGGAAAGTTCTTGACCAA
CCGATTCAGCCGCCTGCTGCCTGCGTTCTGGGTGGCAACCGCGATTGCCATTCTTCTGGT
CCGCCTCGGAATCAACGGAATGTTCAGCGGTCAGGAAGGTATTTCCGATACCGAAGCATT
GATGAGCTTTTTTCTCGGCGGATTCTTTCTCAAGCCCGAGGTAGCGGTTCTCGGAGTGAC
CTGGACGCTCACCGTCCAGTTCCTCTTCTATCTCGCCTGCGTCGCGGCTCGACCGATACT
GCGTCTGCGTCCAATCGTCATGCCGCTCGCGGGCGGAGCACTGTGCTCATTGGTGCTGCT
CTACAACGTCTACGCGCCGTTGCCGTACACGGTGCCGATGCTGTCCAAGATCGCCGCGAC
GCTGCCGGCTGTCTTCCTCGGTCAGATCATGTACCTCGCGTGGGCCAAGCTCGCTCCCGG
CCGCTGGCTGATCGTTGCCGTCCTCGTTCAGATGCACGTCATCATCGTGGCGACCCAGTT
CCGCGTCTATTGGGCCGGCGAGCACTACCTGTGGACCATTTCGGTAGTCGCCGCAGCGGT
AGTTCTCATCGGCCGCTACGACGGTGTCCCGACGCGCTGGTCGGTGGTGAAATGGCTTTC
GACGCGCAGTTACATCATCTATCTCGTGCACACCCTGATCCTGTACCGCGTTGTCGAGAA
CACCGTTTTGTACGTCGGACCGACGCTGGCGTTCGCGCTGTTCCTTCTGGCAACGGCCGC
GGTAGCAGAAATCGGCTACCGGTGGGTGGAGCTGCCCGGCGCCCGTGCGGTCACGGCGTG
GCGAAACAGCCGCTCGCGCGTAGCATCGAAGCATGAGCTGGTACGACGACATTCTGGGAC
GAGCGTCCGCAAAATCCACGCTGATCGCGCCTGAGGACGCCCTGCCCGGGCGAGAGCAGA
AAATGCCGGTACCTACCGCGCACTACGTCAACGGGCATCCGTTGACGCCGCCGTTTCCGG
CCGAACTGCAGACCGTCGTCGTCGGGATGGGTTGTTTCTGGGGCGCCGAGAAGGAGTTCT
GGCAGCTTCCCGGTGTGTACACAACCGCTGCGGGTTATGCGGGAGGCTTCACTCCCAACC
CGACGTACGAAGAGACGTGCTCCGGACGTACGGGTCACACCGAAGTGGTGCTGGTGGTCT
TCGATCCCGCAGTGATCTCCTACGAGCAGATCCTGGCGCACTTCTGGGAGAACCACGATC
CGACGCAGGGGATGCGTCAGGGTAACGACCAGGGCTCGCAGTACCGTTCGGCGATCTTCA
CGACGTCCGCCGAGCAGGAAGAAATCGCTCATGCGTCGGCCGTCGCTTTCGGTGAACGAC
TTGCCGAAGCCGGATACGGCGCGATCACCACCGAAATCGGTCCGCTGCGCGACTTCTTCT
ACGCGGAGGATTACCACCAGCAGTATTTGGCGAAGAACCCCGGCGGCTACTGCCCGGTGC
ATGCCACCGGCGTCAGTTGCCCGGTCGGATTGCTCCGTCAGGATCAGGTTCCGGCGCAGA
CGGACATCCTTCCGCCGAGTGAATAACTGGACAGGTGTTGGAGGACACATGTGATTCAGC
TCGTTAACACTTGCAACTAGATCGAAACAAAGGGAATCTCGATGTAAGAGTGTGTCGTCG
AGAGAACTGAGCTAATAATGTCAGGTAGTACGCGAGGAACTGCGTCGCTGCTCCGACGCA
CCATTCATGTAGGCCACGATCCGATGGTTCGCCGCAGTGATCGGATCGAAGGATTCATGT
CCTTCGGTCTGATCATTTTCGCGATTCTTCTGCTGCCTCTCGCGGTATGGGCAGGGGCTG
CGACGGCTTCGAGCCAGAACGCACTGATCGCCAAACAATCCGCCGAACTACACAGCATTT
CGGCGACGACGACTGCAGACTCGACGCAGACCACCCCCTCGACAGCCGATTACATTGCAC
CGACCACCGAAATGGCCAGCGCGCAATGGAACTGGAACGGTGAGGTTCACACGGGTGATG
TCACTGTCGACTCGGCGACGCCCGTCGGCACCGAGGTCCCCATCTACGTCAACGATCACG
GCGACAAGACCGTAGCTCCGATCACACAGAGTGCTGCCGACGTCGCAGCCGTGGTGACCG
GGGTTTTCACCTGGTTCAGCGTGATGTCCCTGTTGGTCATCGCGTTCATGCTGGTGCGGG
TCTTTCTCGATCGTTCCCGCTCGGCCCAGTGGGACCGAGACCTACGCGCGTTCCTCGACG
CGAACGCGCTGTAGATCCCGGACCTTTCCTCACTGCAGTTGGGGCATGACCTCGCTTGCG
ACGAGTTCGAGATGATCCAGATCGGCCAGATCGAGAGTCTGCAGGTACACGCGCTGTGAA
CCGGCCTCGGCAAAAGTGCCGATCTTTTCGACCAGCTCCGAAGGTGTTCCGGCCAGACCG
TTCTCACGTAGCTCGTCCACGTCGCGTCCGATCGCTTCGGCGCGCTTCTTGATCTCCGCC
TCGTCGCGGCCGCAGCACAGGACGAGAGCGTTGGAGTACACCAATTCGTTCGGATCGCGC
TCGATGTCGATGCAAGCCTGACGAACCCGCGCAAAGATGTCCTTCGTTTCCGCGAGGGAC
TTGAACGGGATGTTGAACTCGTTCGCGAACCGAGCGGCGAGCGCCGGAGTCTTCTTCTTG
CCCGTGCCACCGATCAGGATCGGCGGACCGTCGACCTGGTGCGGTTTGGGAAGCGCGGGA
GAGTTCTTGATCTGCACGTGCTTACCGTCGTAGTCGAACGTGTCGCCGACCGGCGTACGC
CACAGGCCGGTCACTACGTCGAGAGTTTCCTCGAGCAGTTCGAAGCGATCCTTGAGCGCC
GGGAACGGGATGCCGTACGCCTGGTGCTCTTCCTCGTACCAGCCGGCACCGATGCCGAGG
TCTACGCGGCCACCACTCATCTGATCGACCTGTGCGACCGAGATGGCCAGCGGTCCGGCG
TGACGGAACGTAGCCGACGTCACCAGAGTGCCGAGGCGGATGGTGGATGTTTCGCGGGCG
ATTCCGGCGAGCGTGATCCACGCGTCGGTGGGCCCGGGAAGGCCGTCGGAATTCATGGCG
AGATAGTGGTCCGAGCGGAAAAATGCGCCGTAGCCGAGTTTTTCGGCGGTCTGGGCAACA
GTCAGTAGTTGTTCGTAGGTAGCGCCCTGCTGGGGTTCGGTGAATATACGCAGCTCCATG
ACTTCTACTCTGCCACTATTTTGCGGAGGTCGGGACGACGGCACCGACTTGTCCGGCGCC
GAAACACAGCGTCAGTCCCGGCGTTGTCGGCGTGATCTTCACACTGTTTCCGTGGCCGAC
CAGGCGCACGAATGCCGAGTGCAAACCCTGCGTCACGGGTACCGATACTGCGTCGCCGGA
CTCCAACGCAACATCGATCGTTCCGTCGGTGCTCGCGAGGTAATTGAGCTGCACCGTCCA
TTCCCAGCCGGCCAGGGGGCCGTCGAGGGGGAGTTCGGTCGGGCCTTCGGCACGGGTGCC
GCAGTTCGGTGCTGCTCCTTCGGGAATCCTTCTCGTCCAGGTCACTTCGGCGTCGACAAT
CCGTCCGCTGTCGTCGATGGTGCGCAGAATCGGAGTGCTGGAAGAGAATTCGGGGCGATC
AGGCAGTGGCGCGAGAACATTGCTTGCCAAATTGTTCGGAAAGGCGACGGGAAGGAGCAC
TTCGATCGCGACGGGTTGCTCGAGCAGTGGAGCATCCTGATTCTGTGACAACGACATTCG
CGCGTTGGCGAGGTAGTCGCGAGTCGGGTTCTCGCGCCAGATGTCGACGAACGTGACGGT
CGAGACGAGCGAACTGACCACGAAGAGCGCCGACAGGCCGGCGGCGACTGCGACGGGTAT
CCGGGCCGGACGCCGCCGAGGTGCACCGAGAATCAGAGCGGCGGCGAGGGCGAACACCGT
CGCCGAATCCGTGAAGTACCGCAAGGTCTGCGCCAACTCGTACGTGGTGTCGGCGTCGGA
TCGGGTAGCGGTCATCGCCACGACAGAGGCCAGGAAGTACAGCGCAGCGGCGGCCCAGAT
CCAGGCAGCGCCGCGTCGGGCACGCACGGTCATCACGACCGTCGTCAGCAGCGCGGCCCA
GGCCGCGGCCACCAAGACCGTCGGCGGATCGGCCCAGGCGGGGCTGGGGATCCACCGCTC
CCAGCGCCAGGGGCCGCCGAGAAGGGTGGGAAGCATCCCCAAAGACGTGCCGTGATGCAG
CAGTTCGGTGGACATGGAACGGCCGTTGCCGGTGATCGGAGATTCGACAGTTGTCAGATA
CACCGGAATCCAGATCGCGAGCACGGCGGCGCAGGCCGTCCACAGGCGTCGGCACTTCGT
GACCGCACTTCGTATCGGCGTTCCTTCACCTTGTGTGCGCAAGTACAGCACCAGAAAAGC
GAGTGCCACGAACGGAACGAGCACTGCCTTCTCGAAGAACAGCAGAGAGACGACAAAAAC
CGCGGTGCCCGAGAACACGTAGCGCACATGCCCGGTGCGGTACAGCTTGATCGCGTCCCC
ACACGCCCAGGCAAGCGCGATCTGAAGCGGCAAGGCGTTGAGTGCGGCCGCCCACCACGA
GAACGACGGAAGGGTCAGCGGGACGAAGAGATACAGGATCAGCGGAATCAATAGCGCCGG
TCGCCAACCAAGGACCAACCGAAGAGTGCGCAGAAGCGCCAACGACGCCGCGGCCTGGCC
GATGACGAGCAGCGTTGCCGACAGCGCCCAGTTGTACGGCGCGATGCGGGTGATCAACCC
GGTGAAGAAGAAGGCCGCGGGCATGAAGTGACCGTCGTGGTCGTAGAGCAGGAGTTCGCT
CGAGAAGAGAGGGAAGCGTCCTCCGCGGCCCATCAGGATGAGGTCGTCCCAGTAGAAGTA
ATTGCTCGAGGCAACCCAGGCGCGAATGACGAGCTGACATCCGATCAACACGAACGCGAG
CTGCGCGACCCGTTTCGGGGTGAACGTCAGAGTTGGCTCGGGCTGTGGAGAAGTCATCGA
CGGTCATGCTTCCAGGTGTGTCAAAAACCGACTTCCCCCAAAAAGGGGATAACGGTCTTT
TCTGTCTTTTCGGAAGCAATTTCTGAATGGATTGTGAACTTTGCCGGGATAAATGACGCC
GACGCCCAAAAGTTCACTGACCTGCGGTGTCAAATTCATCCTCGAGCCTGTGCATCGTTC
GCTAACACCTGTCAGCAAATTCTCAGGGTCTTGCCCGTGACCTGTGGATAAAGCCCGATT
CATTCATCCAGAACTGTGGATGAACCTGTGGAAACTGTGGATAACTCGAGTTTTTAAGTG
GCGGAGGTCACATTATTCGAACAATGCAGGTGAACGGGGTGGAGGTTCGATCACAAATCG
GGAGTGAATCCATTTGCTGCCGTTACCGATACGGCGTGACAGAATCGAAGTTGTGAGTGT
CGTTCAGGTCTGCGCCCGGTGCGCCGCACGATGGCCTGTCGTCGGCGGCCCAACGCAGTG
GTGCCCGCGCTGCAGCGGCGTCCTGCTGATCCCCACCCGCACCGAGATCTACCAACCACC
CAACCGTCGTGGCTTCCGCTGGATCGCGCGCTCACCGTCCGACCCACGCGGCGTGGGGGA
CGCACCAGTGCGTCGTAGCCTCACCACCCCGCGCTACGACGCCGTCCCGCAGTGGGGACT
CCAGGACATCGTCGACACCTCACCGGTGCCGCCCTCGCGAGCGGACCGGATGGCCGACCG
AGTCGGGCCGTTGCTGACACTCGCGACAATCCTCTACGGACTCGCTGTGTTCGCCGAACT
GGGCAGGTACGCGATCCTGGTGCGTAACCGCACCACGCTGATCCCGCAGTGGCTTCTCAC
GGTCTCCGACGCCGCCGTGTACTTCACTCAGTTGGGTGGACTGCTGATCTCGGTCTTCGC
GGCTGTCGCCGGTGTGTGCTGGCTGCTTCGTCGGCGTCGTGAACACTTCGCAGGTGGCTG
TGAATCCGATCCGCGCACAGCGTCGGAAGTTGTCGTCGGCTGCGCTGTGCCGATCCTCAA
CCTCGTGATGCCGGCCGTTTATCTCTTCGAGTTGGTCCGCCGCGATCCGCGCGGAACTCT
GCTGGTGAAGATCTGGTGGGGCTTCTGGGGATTCAGCGCTCTGCTGCTGGTGGTCAACGC
GTACTGGCGATCACGCCCGGGGATTCAGGCAATGGCCGACGGGGTTCTGCTGAACGCGTT
CATCGCATTGGTCGCAGCCGTCACCGCGGCGTTGACGCTCGTCGTGATCCGACGGATCGA
GCGCAAGAGTTGGCGCGGCGAACCCGAATCGGAATCTCGATGGGTGCCAGTGCCGCGCTC
GGTGTTGGAAGAGAAGACGGAGTTGGACGAGAAGGAGACCGCTGCCCTGTGAGCCCAGAT
CGTCGAGGTCCACTCGTCGTTGCGCACCGAGGTGCGTCGGCTGCGCGGCCGGAGCACACC
CTCGCCGCCTACGAACTGGCCCTCGAGGAGGGTGCCGACGGGCTCGAATGCGACGTCCGC
CTCACCCGCGACGGGCACCTGGTCTGCGTTCACGACCGCAAGGTCGATCGCACCTCCAGT
GGCACGGGGATCGTCAGCGAGATGACGCTCGATTCGCTGAACGCTCTGGACTACGGGTCG
ACGAGCGAACCGGCCGAACTGCTGACTCTCTCCGACCTCATCACCCTCGCCCTGGATTTC
GCGCGCCCGGTGAAGCTGTTCATCGAAACCAAGCACCCAGTGCGATTCGGCGGCCTGGTC
GAAGCAAAACTTCTCGCGGAACTGCACCGCTTCGGGATCGCGTCGCCGCCGTCGGCCGAT
CACTCTCGCGCTGTGGTCATGTCTTTCTCGGCTACTGCGGTCTGGCGAGTGCGTCGTTCG
GCACCGCTGCTGCCGACGGTCCTGCTCGGTGACGCGTCGCGATACCTCGGCGGTGGTGCG
TCGACGGCTGTCGGCGCCACGGCGATCGGGCCGTCGATCAAGGCGCTGCGCGAACATCCC
GATCTGGTCGATCGGGCTGCCGCTGCGGGTCGCGCGACGTACTGCTGGACCGTCGACGAC
AAGGCGGATGTGGACCTGTGTCGTGAGCTCGGGGTCAGTTGGGTGGCCACCAACCATCCC
GGGCGCACGAAGCAATGGCTGGGCAGCGTGTAGATTTTGCCCTCGTGGCCAAGAAGAGCA
AAAGAAACAGTGGACCGAAGCAGGGCAGCGCACGCGCAGAGAAGCTGGCGGCACGCCAAG
CAGAGCGTGAAGCCGCTGCCGGCGCAGTGAACCGCCCGTTCGAGGGCCTTGCCGCCGAGT
GCGATCTGGTCGCGCTGCGCGAATTCGTTCCGTCCGCCACGGCTCCGTTGCCGGTCATCG
GCTCCGACCGTCCCGTCACGTTGGCGACGGTCCTCCCCGGCGCTGTTGCCGCCCTCGTCC
GCGACGAGGGCGAGACGGCCACCGGATTTGTCGGTGTCCAGGTTCAAGCGCACTCTGCCG
ACCTCGGCGCAGACCTCGCCGCTTCGGTGAACTGGATCAAGGACGCGGCCCCCGGCGACG
CGCTTTCTGCCGCGAACCCCGATTCCGAGACACCCGCCGTCACCGAGGTTGTCGATCCAT
CGGCTCTGCTCGACATCACGGTGCACCAGAACTTCAACTGGTGGATTCCGGAAGGCGTCG
AAACCGATCCTGAGGTTGCCGCCACCGTGCAGCACGCCAACTCGGCGATCATGCCCTCTG
CACGCCTCGAAGGCGACGGCCTCGTTGCCGCGTGGTGGGTCGACGCCGGCGAGAAGGCGC
ACCTGCGTTGGGTTCGCCCCGAGAGCGAAGACGACCTGATGCTCGCGTTGGCGCGCGTGC
ACGCGACCGGTGGACTGCACCTGGGTGAGGGCTCGCGCTACGCAGGCTCGTTCCGCACCC
ACGGCCTGTTGGTCCCCGTCTTCGACCTCGACCGCGAAAAGCATGCAAACGAGTGGGTAG
CGGCAACCGTCGAGCTCGGTGAGCGTCTTGCCGAGGCTCTGGCCGTCGACGCTCCACTGA
ACTCGGCCGAGCTGCGCTCGCGCGACGGCCTGCGCGGACGCCAGGTCACGCTGCGCTGAT
TTTTTCGCCAGAACTATAGGCGTTACGCAAAGTTACGGTTAATGTTGGCGGCATGACTTT
GTCGCACGACATCTCCGGTAGCGGTCCCACGCTTGTGCTCGTCCATGGCATCGTCCATCG
ACGGCAGGCGTGGGATTCGCTTTTGGACCAGCTGACGCCGTATCGCCGTGTGGTCACGGT
CGACCTGCCAGGTCACGGAGAGTCTCTGCTGCCCGAACTCGGTCCGGACGTCATGGGACA
GCTGATCGACGACGTCAGTGAGTTCGTCAAGGAAGTGACTCCGGCGGGGGAGCGCGCCCA
CGTCGCCGGTAACTCACTCGGCGGATGGATTGCACTCTCGCTGGCCGCGCGCGGAGACGT
CGCGTCGGCGACAGCTCTTTCGCCGGCCGGGTTCTTTGTCAATCACCTCGATCAGGTGCG
GGCGATCAACACGTTCCGTGCACTGCGCGGCACGGCCAAGCTCATGGGCGATGGTCTGCC
ACGCGCATTGCGGTACAAGCTGATTCGCTATCCGGCGCTCGCCGCGTTCTTCGCTCATCC
GAGTCATGTCGGTTATGCGGCGGCGTTGGCCGACTGCCGTTCGCTCGTGTCCAACGAACT
CGTCGATCTCGGTCTCGAGATGGACTTCGTGTTGCCGCCCATCGTGGATCCCACTGTGCC
GGTGACGGTTGCGTGGGGTCGACGCGATCTCATTCTGCCCGTGTACCAAGCGCAGCGCGT
GAAAAAGCCGTTCCCGCAGGCGAAGTTGATGGTTTTGCCCGGACTGGGGCACGTGCCGAT
GACAGATGCCCCCGAGCTGATCAGTTCGATCCTGCTGGCAGGAAGCGAACCGTTCGGCTC
GAGGGCAAAATCCGTGAGTGCTGCAGGCTAGATGGTTCCGCCTGCTGCGTTCGGCGCACC
GGTGGTGTCACCGACGGTGCTCATCTCGCGGGACACGAAGTCTTCGAGGTCGAACAGGTT
GGCGCCTGCGCGGTCCGCGATGGTGAGAAGTGTTGTCATGCTGGCAACTTCCTCGACCTG
CTCCTTGAGGAACCACTGCATGAACTGCTCACCGAGGTAGTCGCCTTCTTCGCGGGCAGT
GCTCGCGAGCTGGACGATCTGCTCGGTGACCGTCTTCTCCTGCGTCAGCGCGAGAGCGAT
CGGCTCACGGGCATCCTTGAAGTCGGCCTTCGCGGCGTCGACGCCGGTGAGTTCGACGTT
GATGTCGCGATCGAGGAAATACTGAACGATCATCATGGCGTGGTTACGCTCTTCCACAGC
CTGCTTGTAGAAGTGCTTTGCCAGCTGTGGCAGGTCCGCATTGTCGAAGTAAACCGCTGT
CGCGATGTACTGATGCGAAGCGTTGAACTCGTTGCGAATCTGGTCTCGGAGTAGTGCGTG
GAATTTGGTCATGTGAGTCTCCCCAGAAGTCATGAATTCCAAGATAGTGCAGGTCAGAGG
CCCTGTCATCCCAGTCTGACCTTATTGTGGTAAGCGTTCCCAAACTAAAGAAGACCTAAT
TTCTTTTCGAATTCGGTGCGGTTATCCATTGGCCCGAAAGCGAATGTTTCATTTAGGAAT
GTCCTTTTTACCAGGCGAGTTCCGTGCATTTACCGTCACTTCCCTGGAGTTCCACCTGCA
CGGTGGCGTGCTCCAGTTCGAATACCTCGGCCAGCAAGGTTTGGGTGGCCGCGAGCACCG
TAGTGGGATCGGCGTCACTGGCCGCGGTGACGTGAACGGAAGCAACTTCCATCCCCGAGG
TGAGTGTCCAGACGTGCAGATCGTGCGCGTCGACGACTCCCGGGAGTGTGTTGATCTTCT
CGAGTATCGAGGTGACGTCGATGCGATCGGGAGCCTGCTGGAGCAAGATGCGGACCGCAT
GGCGGCCCAGGTTGAAGGCGCGCGGCAAGACGAAAAGGCCGATGGCGACGCCGATGACGG
GGTCGGCGTAGCGCCAACCGAAAGCGAGCGTGACCAAGCCGCTGACGAGGACGCCGATGG
ACCCGATCATGTCCGCCATGACTTCGAGGTAGGCGCCGCGGATGTTGATGCTTTCCTTCG
CGCCGCTGCGGAGCATCAGGAAGGCGATGACGTTCATCGCCAAACCGACGACGGCGACTG
TCGCGACGGGGAGGCCTGGAACCTCGGGCGGATCCGAGAATCGGCTGGCAGCCTCGTAGA
GCACCCACCCGGCGACTGCGAAGAGCAGGATCGCATTGGCCAGTGCCGCAAACACTTCCG
TGCGGTACATGCCGAAAGTGCGATCCGGGCGCCGTGCTGCGCGCTGTGCGACGAGGATCG
CGGCGAGCGCCATGAAGATGCCGAAGATGTCGGTGAACACGTGCGCCGAGTCCGAAAGCA
GCGCCAGTGACGAGGTGAAGAAGCCGACCGTCACCTGCAGCACGAACGTCACCAACCCGA
GGCCGGCGGCGATCCACAGTTTGTTGACATGCTTGCCGCTGTTGCTGGTCGCAGCCTCGG
CGGGAGAGATTCCGTGCCCGTGTCCGTGTGACATCGAAGGTCCTTTCGTCGACGTCAGCC
TAGACATATATGCATATATGCGCAATAGTGCATGTCTTAAAAACTATGCAACATAGTTTT
AAGGTGGCGGCGTAGACCTTCATTTGTCATCGACGCGAGGACCGAGCAGTGGGAAGACAT
CGAAAATCCGAGCCGATCAGACCCGGCGGGCGCATGGCCGCGGTTTCCGTGGCGACGGGC
GCAATCCTGGCGTCCGGCACTTCCATCGGGCACGCATCGCCGCTTCCAGTTGCAACGGAA
GGTCCAGCGCTGGTGTCGGTGCCGGAGATACTCGACCTTGTTCGGACGACGGATCTTGCC
GGGATAGCCGAACAACTCGGTAAAACGAGACAACTCGAAGCCGAACGGGCGGCGTTGGCG
TACGAGGCAGAAAAGCCGCGGGTGATGGCCCCCGTGAGCGGGACGATGACGTCCAACTTC
GGTCCACGCTGGGGAACAACCCATTACGGTCTCGACATCGCAAACTCGATCGGTACGCCC
ATCGTCTCGGCGACCGACGGTGTTGTGATCGAATCCGGTCCCGCCGCGGGATTCGGGCTC
TGGGTCCGCATCCAGCAGGACGACGGGACCGTCGGCGTCTACGGGCACATCAACGAGGCA
CTCGTGGTTGCCGGTCAGAAGGTGCGGGCGGGTGAACTGATCGCGACCGTCGGCAATCGT
GGACAATCGACGGGACCGCACCTGCACTACGAGGTGTGGCAATCTGACGGGCAGAAGACT
GATCCGCTCGCGTATCTGAATTCCCGGGGCGTGTCGTTCGGGGAGAAGGCCGCGAGCGGC
TGAAGTTCTGTCACGACGCGATGGAGGAGCAATGCAGGGGCTGGGCGGACTCGAAGCCGA
GGTCATGGATGTGCTCTGGCAGTCCGACGACGCGCTCTCGGTCAAGGATCTGGTCGAGAT
CCTGGGTGAGCGTCGACAACTCGCGTACACCACCATCCTGACCGTCGTGACTCATCTCTA
CGACAAGGGCTGGGTGAGTCGTGAGAAGAAGAGTCGCGCCTACTTCTATCGGCCGAGTCG
CAGCCGTGAAGAGGCCACATCCAGGGCACTGCGCGAATTGTTGGACAGCAGTTCCGATTC
CGCTGCCGTGCTGTTGCACTTCGCGAAGACAATGACGGACGCTGAGAACGAGGCCCTGCG
CCGGGGACTTTCCGGGGAAGGTGCGCAATGACACTGGCCTTGCCGATGCTTCTCGGTGCG
GTATTCGTCGGATTTTTGGTTCCGAGAGCGTTACGGGCCGTTTCCTCGACGTTGTCACCG
ACGGTGCTGCTCGCGGCGTGGCTCGGCAGTATGGCGTCGGCTCTGTATCTCGCTCTCTCC
GCGGTCTTGGTTCTGGTGTGGCCGAGCCACGCGCCGGTCGAGGGGCTGGTCGACGGTATC
GCTCGGTGTTTCAGCGCCTTCGCGCACGGCACGAGTTCATGGGTGGGTGAACTGATCACC
GGCACAGCCGTTGGTGTGGTGGGTTTGACCGCTGTTCGGATCGTGCTGGCCGGCCGCAAA
CAGGCACGTGAGCACGCGAGAGTCCGAGATTTCCATCGTGATGTTCTCTCGATCGTCGCG
CGCCGCGACAACTCGGAGTCCGACGTGTTGTGGTTGGATCATCCGCTGCCGATGGCCTAC
AGTGTCGCCGGAAAGCCTGGATTTGTTGTTGCGACACAAGGCTTGTCATCCGCTCTTACC
GGGGGCGAGCGTGACGCGGTCCTCGCGCACGAGCGTGCGCACCTGAGCGGCGGTCATCAC
CGAATCGTCGGTGCCTGTGAAGTCTTGGCCGCTGTTCTGCCGGGAGTGCCGTTGTTCGCG
GCGGCACCTGCTGCCGTCGGCGCGATCGTGGAACTGTCGGCGGACCGGCACGCCGCTCGC
GTCACCAGCCCGGCTGCAGTGCGTTCCGCCCTTGCCGTGGTGTCGAAATCGCCGCTTCCT
CAGCCGGACTGGAGTTTGGGCGATCGCGGCGGCGCGACCGCAGTGCGATTGCGTTCCCTG
GTCGACGGCGACGTGGCGTCGCCTCGGCGACTGACCTGCGCGGTCGCGGCGTGCGTGCCG
GCGGCCGTCACGACGGCCGTTGCCGCAGCCGTGACGGTGGCCGTCTCCGCCGGTATCTGC
GCTGTTCTGACCTGATCATTGCTCCAAGGCTGAGTCGATCTGGGCTTTCAGATCTTCGTA
GCTCGGCATCTGGGCCAGCTTCACGTCGTTGAGGAACAGCGTCGGGGTGCCCTGGACGCC
AAGGCGTTTGCCCTCGTTGAAGTCGCGCTCGACCCGCTCGCGGACGCCGCGGCTGCTGAG
GTCGGATTCGAATCGGGTCATGTCCAGGCCGAGATCTTGTGCGTAGGAGCGAAACAGTGC
CTCCTGCGATTCGGCGGATTCACCCCACTGCGACTGAGCCTCGTACATCCGTTGATACAT
CTCGACGAACTTGCCCTGGCGAGATGCGGATTCGACGACCTGCGCCGCGAGAGTGCTGTT
GGTGTGACTCGGAATCGGAAAGTATCTGATACCGAATGTGATTCGATCCTCGTACTCGGC
TCTGATTCGCTCCATCGTCGGGTACAGCGCGAGGCAGGCCTCACATTCGAAGTCGAGGAA
CTCGACAAGATTCACTTTGTCGTCAGCGGCCGAGGTCAATCGGTACGCGTCGTCGGTCAG
GACGGCGGTGGATTGTGCTGCCCGATCGGTGCTCTCGTTGTCCGCCCTGATCGGATCGAC
GGTGATGAACGTGATCAGTGCTACCGCGAACAACGCGATCAGGGCGGCGGATATCTTCAT
GCTTCTGGACACTGCTGTGTACCTTGACCTTCCGTCGAATACTTAAATACTATCCAACAT
AGTATTTAGGTGTAGAGTCGACCGTACCCGAAAGGATTCGAAGGAGGGTTCGCCCGTGAA
TCGGAGGTGAACGGTCTGGCGCCGCCGTCGATCGGACAGATGTTGACCTGGGACTCCTCG
TCCCTGTCACCTCTTGTTCTACTGGGAGCTGTTCTGGCGCTTTGGTATTGGTGGTCAATG
CACCGTGTGCGTGCGCGGGGACGGCTATGGCCCTGGTATCGAACTGCATGTTTTCTGGCC
GGGTGCTTGCTGTTGATCGCCGTGACCGGTTCGAAGGTCGAAAGTTACGGGAACGAACTC
TTCAGTGTCTGGATGTTCCAGCATTTGACGCTCTCGATGGCGATCCCGCCGCTGTGGGTG
CTGGGCTCGCCAGGACTGCTGCTACTGCGTTCGACGTCGCATCGAGGTCCCGGGAGAAAT
GTTCTGGCGCTTGCACTATCGGCATTGCGCAGCCGTCCGGCGGCCGGACACGTCTTTCTC
GAAATCTTCTTTCTCGCCAGCGGTCTGCTCTTCATCATGCCCGTGCTCGCCACCGGACCA
CTGCCGGTGCGGCAAAGCTATCTCGGCCGGTGTTTCGACCTTTTCGTGGAGATGCCGCTG
CACGTGTTCATCGGAGTCGTTCTCATGATGGCGACAAAGCCGCTGCTGACCACGTTCGTG
AATCCGCCTCCCGAGTGGGGCGTGGACGTGATGCAGGACCAGCAGTTGGCCGGTGCCCTT
GCGTGGTCGTACGGTGAGCCCGTCGCGCTGGTGGTGGTCGTGATCTTCGCGATGCGCTGG
AACCGGGACGACAAACGGATGAATGCCGCCCAGGACCGCCGCGCCGAGATCGACGGCGAC
AGTGATCTGGAGGCATACAACAACTTCCTCAGATCACTGAGCGCCGCCGAGCGGCCGGAG
ACTCGGTAGGCCGGTGGCCCTCAGACGCCGCCGGCGGGTGTCGGCGCCATTGCGTCGGCA
GCTGCCGGTGTGTTCATCTCGCGTGCGACAAACGTTTCGAGGTGGAAGAGGTTGTCGCCG
GCACGGTCGACGATGGTGAGAAGTGTTGTCATGCTTGCAACTTCCTCGACCTGCTCCTTG
AGGAACCACTGCATGAACTGCTCGCCCAGGTAGTCGCCGGTATCGCGCGCGGTGCGCGCC
AACTGCGTGATCTGCTCGGTGACCGTCTTCTCCTGCTCGAGTGCCAATTCGACGGGAGCC
CGGACACTGTCGAACTTCGTCACGACGTCGTCGACACCCGGTACGTCCACGTCGAGGTCG
TTGTCGAGCAGGTACTGGATCATCATCATCGCGTGACCGCGTTCCTCGGCGGCCTGGCTG
TAGAAGCGCGCGGCCATCTGCGGAAGATCGTGTGCATCGAAGTACACCGCTACCGCGATG
TACTGCTGCGATGCAGTGAACTCGTTACGGATCTGCTGACGCAGCAGAGTGGTGAATTCG
CTCGAGTTCTTCGCCTGTGTCATCCCAACAGATTACTGGGTCGGCGGCACGGACAGGGAG
CTACTTGTTGTCGAGCTGATCGATGATGAAGTCGAGAGTTTCCGGCCGGTATCCGTAGAC
GAACGAGTCCTTTTCGCCGACGTACCAGTCGCCGCACTGAAAAGAACTGCCCTTCTCGAC
CCCCGTCGGCCACCACTGTGCGGACAGCGATGCCGGACGAGTTTCGACGGTGGGTCGTGC
GATGCAGCTGTTGTGATCTATCTCTGTGATGTTCGCAGTCATTCGCAGGATGCGTTCGTT
GCCGGTGGTGCGGATGACCTCGTCGATACCCGTCGCGCCGGCGGGAACCCAACTCGGCAG
TGTGTCGATTCCGCTGGATGCTTGTGCAAAAGAGAAGGTTTCGGTTTTTTTGTATGCCTT
CGACTCGTCGAACTTGTCGAAGGTGCCCGAGCAGGACGTGGCCAGTAAAGCCGCTCCGGC
CGAGGCGGCGATGACGGCGGCAGTGCGGAATCGGCGGTGTGCTGTGTTCATACCTTCACG
GTATTTTTCCGCCGGCCGTTCCGCGTCCTGCCGGAAAGCGATTTGTTCGCTCGGCCTGTC
CTCCCGGGGTACTACCGAAACTCAGGGCGATCACCCCGTGGTGATCAGATCCTGCGGAAT
CTGCTGATCGTTGGCCAGGGCGTCGAAGAACTGCGAAGCGCGTGCCTTGTCCCACAACAA
CACGTTGCCCGACCCGTCCACGTCCTCGAAACCGGCGACGGGAACCGTCGTGGTGGTCAT
CCCGCCGCGAAGCGCCCAGGCGAGTGAGGCCAGATTCCAGATGTGATCGCCCTCGTCGAC
CTGCAGGGACTTGGCCGTATCGGAGACGAGCGGCCACAACCGGAACGGATTGAGGAACGT
ACTCGGACTCGTCGCCTTCGACAGCAACGCCGACATGAACTGGCGCTGGTTGTTCATGCG
GTCGAGGTCGGCGAGCGCGGTTGCTCGGGTCCGCACGAACCCGAGTGCATCCGAACCCTT
CAAGTCCTGGCATCCAGCGGGGAGGTTGATCCCAGCCAGCGGATCGTCGATCGCCTGCGT
CAGGCATACATTGACGCCACCGACGGCGTCGACGATGCCGGCGAACCCGCTGAATCCGAT
CTCGGCATAGTGGTCGATGCGAAGTCCGGTTGCCTCCTCGACGGTCTGCACCAGCAAGGG
GGCACCACCGAAAGCGAAGGCGGCGTTGATCTTGTCCGAGCCGTAGCCGGGAATCGGAAC
GTACGAATCGCGAGGGATGCTGACCATCGTCGTCTTCCCGCTCTTGGGAACGTGGACCAA
GATGACCGTGTCAGTGCGCTTGGGGCCGGTGTCACCACCTGTCGCAAGCGCTTGCTCCTG
CTCGGGTGTGAGTCCCTCACGACTGTCGGAGCCGACGATCAGCCAGTTCGTGCCCGGAGT
ATCGGCGACGCGTCCCGCGTAGTCGGGCAGCGCGTCGATTCGATTGAGCGAACTGTCGAC
GTAATAGACCGCGCCGGCCAGCGCGAGCAGCAAGACCAACAACGTGATGCCGATACGTTT
ACCCCAGCTACGACGCTTGCGTGGGCGTCGCTGCTTCGGGGGTTCAGGAGGGCGAGGCGG
GGCGTTCGGCGGGGTTCGGCGCGGCGGCGCGGGTGCGTACTTCGCCTGGCGTTGCGGATC
CTGACGCGGCGGCCCCTGCCTGCGGGGGTCGTCCTGGAACGGCTGCGGGCGTTGGGTCGG
CGCCCAGTCCTCACGCCTGGGTTGCTGCGGCGCTTCTGGTGGGACCTGTGACCAGGCCTG
ATTGGCCGGATTCTGCTGCGGTGGACGTCCGTCGCGGCGAATGACCGTCGGCCCTTCGGG
CGGCATCGGTGGGCGCCGCTGCGGGGGTGGGCCCTGACGGGGTGGCATCGGTCCACGCGG
GGGCGGCTGGCGCCGCGGAGGTGGCCCTGGCGGCTGGCGCCGCGGAGGGCGCTGAGGATA
TTCGGAGTCGCCGGTCACCAGTTCACGGTACCGGTCACGGCAGCCAGGAGACGTGATCGC
GCAGGAGGGCGTAACCGATGAACGCCACCATGTCGATGAGCGCGTGGGCGATGATCAGCG
GCCACAGCTTGCCGGTGCGCTGCCAGTATCGACCGAACACGAGCCCCATGATCACGTTTC
CCACACCGCCGCCGAACCCTTGGTAGAGGTGATAACTACCGCGCAGGAGCGAGGACGCGA
GCAGAGATTTGTTCTCGCTCCAGCCGAGTGTCCGGAGGCGAGTGATCAGGTAGGCGACGA
CCAGTACCTCTTCGGCGCCCGAGTTCGCGATCGCGGACAGTACGAGGATCGGCACCCGCC
ACCAGTGGTCGTCGAGCGCGCTGGCCTGGACGGTGAGGTTGAAGCTCAGTGCCTGAGCGA
CGAGGTAGAACAAGAGTCCGGGGAGGCCGATCACAGCGGCGAGGCCGAATCCCGGAGCTA
TGTCGCGACCGAATCGAGGTTTGGGAGTCAGGCCCGCAGCACGTGGACCGATCCCCGAAC
GCCACAGTAGATAGAGTCCCAGCGCTGCCCACGCGAGAAGCTTTGCAACGCCGAGTAATT
GGCGCGCCAGGTCGATCCAGTCGATGGCAGCGCGCGACGGGTTGAGTGCAACCGTCTGAT
CCGAGAGCGCAACCGGCGTCGCCAAGGATTCGGCGAGCGAAAGGATCCCGGACAATCCGC
TGAGCCCGAAGGTGACCAGCAGAACGATAGTGATCTCGATCCGGATTCCGCGTCTGGCGG
CGGGATCTAGTTCCGGGTCCGTTCGAACGGGAGACGGCGGCCGTAACCAGGTGCGGACGG
TTTCGCGGGCATTCACCCGCGCAACGCTAGCCGTTTGCAGCGCCACCCGATCGGAGGCCG
TTGAGGAAAGGGCACCCGACAAGCATGCGGATGGCACGGCTCAGCGCGGGAGCGTCGTCG
ACGGGGTTGGCGAACGGCATCCACACGTCGCGGTCACCGGTGTGATCCTCGACCCGCAGG
CGCAGTCCGTAGCGGTCGATGCCGAGTGGGCGAACGCGTCCGGTGCGCATGTACGGGGGA
AGCTTGCGCACGAGCAGGTCCACGAGATCGCGGTGGTCTTCGTCGAGATGCTGCAGCCAC
GCCGTCTCCATTTCCCAGAAGGGATCGGGGCTGGCGTTCAGCAACTCGTCCACGGCGACG
GGCTCTGCCCCCGTCGAGTCGGCGACAACGGCCGAGGCCAGGCTCAGGCGAAGGAGGACC
GAGGTGTGGCCGATGTCGAGGAGCCCCGGGTGGGGATGTTCGGATGCGACGTCGTCGGCG
AGAACGCGTGCCTCGTAGTCGGGCACGGCGTGCAACGAGCCGCGAAGCCACACGAGGGAG
CGCACGGGCTCACGCAGCCGCAGTGGTGCGTGATCGGTGATCTCGAGGACGGCAGGCAGT
CCGCCGCCGCCGGAGTTCCAGGCCAGGGCCGCAGCTGCGGAGGCATGTGGGACTGCAACG
ACGACGTCACCGTTCGAACGCAGGTGATGCACCGACGTGACGGTGGGATCGCTGCCTTCG
ATGGCGAGAACTGCGTCCTGTGCGCGCACACAGGCGCTGCGGACGCGTTCGGCGGTGGAC
GGGCCGGTGCTGGTCTTCGTTGCCATGCTGCCCCCTTGGCGGGTGTTCTCTCGAACTCCA
TCGGATGATGAGGTAACCCTAACCTAAGGCGCTTCGGTGTGAATCGCAAGACTTTTGCGC
AACTCGCGTGGAATCCGCCGCCTGCGCCGGGGTTACGGTTTGTCTGTGGCCATTCCTCTT
TCACTCGGGCTGCCCGCCCCGAGAAACTCGCGCGGACTCCTCGAAGCACTCTTTCTCCCG
GTCGTTCCGGCGTCGGCGCTGATCGGTGGCGAAGCAGCAGGCCGGGTTGTCGTCCGCCTC
GATATCGATCCGGAAGAACTGCGCGCGGACACGGATGCGTCGTACGAGGCCGTCCGTTTC
GACGTCGACGTCACCACCGACCAGATCGACGACGCGATCGCGCTACGTCTGCCCGCTCCG
CTCGCGGTGTACGTCGACGGCGGCGAAGAGGATCTGACACCCGCCGAAGCGGCGCTGCGC
CTGTGCGAAGGTGGACGGATCCCCGGACTCGCCGCCGGTCTCGCGCCCACCGAAGTGGCT
GATTTCCTGGCGGTGCTCGCGCACGAGTCCGTCGGTTTCGTAGCCCGCGCAGCCGACGGC
GACGAGGTGATCGCCCTACTGTGTGGCACCGTCGCTGCACTACGCGGCGACGACGTGCGC
GCCGCGATAGTCGATCCGAAGCCCGAAAAACTCGCCGCGCTGATCCCGGAAGCCGCGTCC
GCGATGCGCGAGGTGCTGCTCACGATCGAGGTCGCGGATCTGCCTGCGGTGGAAACGGCT
CTGCGTGCCGCGGGTTTGCAGTGACCGGCGTGGGGCGATGCGTAATCTTTTAGGCGTGCC
AAGAATCGCGTATTTCGGTCCGTCGGGAACCTTCACGGAGATAGCTCTCGCCCAGTTGGA
GGCTGAGGGCGCGTTCGGCGAAACCGTCGAGCGAGTACCGGCCGGCAGTCCGCCGGCGAC
TCTCGACATGGTTCGCGATGGTTCCGTGGACGGGGCCGTAGTTCCCTTCGAGAACTCGGT
GGAAGGCGGCGTAGCGCCGACGCTCGATTCACTCGCTCTCGGTTCGCCCCTGCAGATCGT
TGCCGAAACCGATCTGGACGTGAGTTTCTCCATCCTGGTTCGCGCGGGGACCACCGCCGA
CCAGGTCCGCACGATCGGGGCCTATCCGCATGCGGGCGCACAGGTCCGCGGATGGATCGC
CGAGAACCTGCCCCAGGCCGAGGTGGTGTTGGCCTCGTCCAACGCCGGTGCGGCGCTGGA
CGTGCAGGCCGGAACGGTCGACGCCGGTGTCTCCACGGCTTTGGCCGGTCAGATGCTCGG
ACTCGACAGCCTGGCGGACAACGTCGCCGATGTGGGCGGCGCCCGTACACGCTTCGTGCT
GGTCACCAAGCCGGCTCCGGTTCCCGAACGGACCGGTGCCGATCGGACCGCGCTGGTGCT
TCACCTCGACAACGCTCCCGGCTCCCTGGTGCGCGCACTCTCCGAATTCGCCGCTCGCGG
TATCGATCTGACTCGGATCGAATCACGTCCGATGCGAACGGAATTGGGTACGTACCGGTT
CTTCGTGGACTGCGTCGGACACGTCGAGGACTCGCTGGTGGCCGAGGCGATGCGTGCACT
GCATCGCAAATCCGGAGTCCGCTTCCTGGGGTCGTGGGCGACAGCGAATTCGACCGGGCC
ACAACCTCCTTCGGACGAAGAAGCGATTCGGTGGATCGACCAGCTCAAGCATGGAGGGGG
AGAACGATGACCGGAAGGCTCATCCTCGTTCGGCACGGTCAGACGGAGGCGAATGTCGCC
AAACGTCTCGACACCGCTCTGCCCGGAGCAAAGCTCACGCCGGAAGGGTTGGCGCAGGCC
GAGACGTTGGGCATCGGCCTGGCTTCGGCTCCTCCTCTGGCGCTCGTATCGTCCTTGGCT
TTGCGTGCCCGGCAGACAGCAGGTTTTGTGGAGCAGGCCGCCGGTGTATCCCTGGATGTG
CGGGACGGACTGCACGAGGTCCAGGCCGGTGACCTCGAGGATCGCACCGACGAGGCCGCG
CACCGACTGTTCATGGAGACGTTCCATCACTGGCACACCGGCAACCTCGGCGCTCGCATT
CCCGGCGGTGAAACGGGATACGACGTCCTGGAACGGTACGTCCCCGTCGTCAATGCGCTG
CGCGAAGAATTTCTGGAAGGCTCACGAGACGGCGGCGACATCGTCGTGGTGAGTCATGGT
GCTGCGATTCGTCTTGTCGCCGCCCAGCTTGCCGGTGTCCCCGGACTGTTCGCAGCCAAC
AACCACTTGGCCAACACCGAGACCGTCGAACTGTTGCCCTCAGCTGATGGCGGCTGGGAA
TGCCTACGCTGGGGAGCCGTCAACCCGCCGTTCGAGCACCGACTCATCCCCGGCGCCGAC
GACGTGATGGGCTGACGGACTGCTTCACCACCAACCGGTCTGGACGCTCAGTTGGCGCCC
GAGTTCAGCCGACAGTGTGCTCACGTAGCTGGCTGTCAGGTGGTGGGAATCGTGATACAC
CAACACATTTCCCTCCATGACCCGGCACAGTTCCGGTCCGCACACGCCGTCGCTGAGGTC
GAGTAGACGGACGTTGGTCAGATCGGCAATTGCCGACGGCGCCGGATTGACGTCGCTGAG
CATTTCGGACCGTGGCATCGCGCAGTGATCGGGTGACGTGGTTGTCGCCAGACAGTCGAT
CGCGCGATAGGCGACGCCGTCGTGGTGCAGCCAGGGGGTATCGCGAATGGCGAGTACGTC
GATACCGTCGCGCCCCAGTTCCTCCCATACGTGAACGTACGACTCGGGCGTCACGTCACC
AGGGCCGTCGGAACTCGGCCTGGTTGCCGTCGTGAACACGAAATCGGGTGAGGCGTCGGC
CAACTCGGTCAGCACTCCACGCGACCAGTCGACACAATCCGGATAGTCGTTGTCCGACAA
CGTCTGCATGGAGTCGACGGTGAGCGGGCAGCCCATCTTCAGATACGTGTCGACGCGGAA
CCCGTGACTCTTGCCGAGTTCGTCGAGCGCAGTGAGCCAGTGCTCGGAGTGCGAACCACC
CGCGAGCGCGATGGTTCTGTCTGCATCGGCGTCGCCGTAGGTGCAGTGGACGACGTCCCG
CTCGAGAAAATCGGCGATACAGCCGTCGAGCGTACTGGCCGGAAGGTCCAGTGGCGCATC
GAAGATCGAGGGAACCATCGACGCCTTGGGTACTTCGGCACCGTCGGTGAGCGCGAGTGC
GCCGGGATGGGTCGGGAGGTCGAGGGTGTCGACCGCCCGCTGGCCCGTCGTCTGGCTGCT
CGCGTACGACTGCCAGGCGACCGAAGCGGCGAGGACCGCGGCAGCGGTGACGACGCATGC
CAGGACGGTGTACCGGCGCGAGCGGCCTCCGCGCTCCACCGGAACCTCGACCAGGCGCCG
GAGTGCAAGCGCCCCCGCGACGGAGAGGGCGATGATCAGTGCCCCGCCGAGCAGGCCGGC
TTCGGGGCGTCCGGTGATCACGAGTGCAAACACCAGAATCGGCCAGTGAATCAGGTACAG
CGCGAATGCGAACGAGCCGAGCCACGTCAGTGCCGGATGGGCGAGCGTCTTCGACGTCCA
AGGTGTGTCGTCGCCGACTCCGGACAGTATCAACGCAAGAGTGGCCAGCACCGGTACCAG
CGCCCACGGGCCGGGGAACTGCTGGGCGCCGTCGAGCACTATGCCGCACAACAGGATCGA
CGAAAGCCCCGCCCAGCCGATCGTCGCTCTGACCGAGAACGGCAGGGATGCGATCTGCCG
ACTGCGCGTGCTGGTCATCAGAACGGCCAGCAGACCACCGAGGGCCAATTCCCACAACCT
GGCGCCGGAGTCGTAGTACGCCCAGGCTTGGTGACGCGAAGATTTGGCGAGTGCGTAGAG
AAAAGATCCTGCGGTCAGAACCAGAAGGGTGACCGCGAGTGACGGGCGGAAATAGTTGGG
ATTCACGCGTGAAGCCACATAAGCGATCACGGAGACGAGTGCGATGGCCAGGAGATAGAA
CTGACCTTGCACGGCCATCGACCACAGGTGCTGCAGGGGAGTGACCGAGCCGTCGGCGGC
CAGGTAGTCGCTTGCGGTGCTGGCGAGCTGCCAGTTCTGGAAGAACCCGAGCACCGCGAT
CAGTTGATCGCCCAGATCGGCCCAGCGTGTGCGTGGCAGCAGCAACGCGGTCCCCAGTGC
GGTCAAAATGCTGACCACCGCGATCAGGGGGAACAGCCGCAGAAACACCCGCCGCAGTGC
CGGGACCGGGTTGAGTGAACCCCCGGCTTCGGCGCGTCGAACCAGTGAGCCGACGAAGAA
GTATCCGGACAGAACCAGGAAGACGTCCACCCCGCCCGATACCCGTCCGAACCATACGTG
GAATACGACCACCAAACCGATGGCGAGGCCACGCAGTCCGTTCAGGTCTTGTCGGTGCGG
TGTTGTTGCCCGTTCTTCGTTCGGCCGGTCGATCGTGGCGACCGAGCCTTGTTCGCCCGG
TGACGACGGTTGACGCGAGAACTGCATGCTGAAGTAAGGCTCCGGGCGTTGAAGGGACGC
CCCGAGGTTACCCGGAAGTCTCCGGCGTCGATTCCTCGAGTTCGGTTACCAGCGCGTTCA
CGGCTTGTCGCAGGCGATGCGGTGTTCCGGAACTGATGGACGTCCACTCGGTGCCGTCGG
CAGCCCGAGTAGTCGAACCCACGAGCCGGCCGGCCAAGGTGTCGTACACAGTCACTGCGC
CGGTCATGAGCGTCGTCGCTCCCAAACTGTGTGGTATTCCAACCAATTCGGCGAAGGCGG
TGCATGTGACGATTGCGCTACCCAGTTGGCGCGCGTCGTCTTCGGGTATCCCGGCGTTGA
TCAAGGCCGAGGTCACGCTGTCTGCATCCGGGCCGGCGCCGAATGCCAGGCTGAGCATCT
CGGTCGGTGCGTTGATCACGGCAATCGGCATTGCTTCGGCGCTGCCGAGCGCGGTGACGA
CGGGTGCAGCTGGTTCGGCGGTGACGCTGCACAATGCGAACGAAGAATCGGTTGAAGTTG
CTTCGACACAAAGGAATTCGCCCTGTGCGACGCAGAGGCGTGAAATCCTTCCACCGACAT
GCCGACGCAGCGCCAACTCCCATTTGGGGTGGGTCAGGACGCGCAGGCGGGCACTGAGTT
CGTGATGGATCTCCCCGCCGGGGAGGAGATCGCGCTCGGAGAGCGAATCTGCCGCGGACT
GCATCGCCGTATGGTGAGCGCTCGCACTGGCGTGAACCGTCGCGCCACCGAGAACCACGG
GAAGCGCATCGAGCCCGAGTCGCTCACGTACATAGTCGATTTCGTCCTGTGACAGGGCGA
CGACAGGCAAATTCCACCCATCAGGTGAGGTGCCGAGGTCCACCATCAACGCTCTGCAGT
TTCGAGTGCGCCACCGATCACGGACGGGATGACTGTTCGGCCGTCGGCGAAGTGCTCGAA
GTGCTTCAGATAATCGGGTGTGTCGTGCTCGGTCTCGTCTTGAGATTGGGCCGCATGACG
GCCGCCGGCGATCGGCGCAGATCCGCCTGCGGTTCGGGCCGGATCCACTTTGACGGTATC
GACGGTGCCCTGAACCGGCGAGGTCACGGGGTTCTGGCGCGCGGCGCTCTGGCCGGTGGA
GGGATCCGGAAGAGCGTGCCGGCCGGTGCTGCTGCTCGACGACGAGCCCGCGAATGCTCC
GGCTCCGGTGGTCGCGGAAGCTGCGCTGACCTGTGCCGTTGCCCGACTTGCCGAGGGGGC
GCCGAACAGTGATGGTGTGGAAGCGCCGAGTCTCGCGCCGCCGAGTCCTGCGCCACCGAG
CCCTGCGCCGCCCAGTCCGGTGAGTCCTGCTCCGGCCGTCGCGAGAGTTGATGCGGCAGT
GGTGGCGCCCGTGACGGCGGTGGTCGCGGCACTGACGGCGGCCGACGCTCCACCGGAGAT
GGCACCGGCCTGTGAGGCAGCGGCGGCAAATACCGGGTTGGAAGCTACGGATGCGACAGC
AGCGGTTGCGGCGCGCACGGGATCCGCGATTACGTCAGCGAGCGTTGATGCCGCTTGCAC
GACGGACTGTCGTGCAGCACTGCCTGGGCTTTCGGCCGAAGCGGATGCCCCAGCTGTGGG
TTCCGCGATGGACGGTGGTGAATCGAAGTTCTGCTGCACGGCCAGATGCGTCGTTGCGGC
GTCGTACGTTTCCATCGTCACCGCCGCTCGAATTTTGAGTGCTTCTTCGGCAGCCTCGGC
GGCAGCAGCCCCGCCGACCAGGGCCCCGCCGATGGAGTACGCGGCGACCTTGGCCGCTTG
AACCGCCGCGATCTCCGCCAGGGACGGCATGGCCAGGGTGGCGACGGTGTAGGAACCGGA
CTGCACTTGGGCTTTACCAGCGGTTTCTCCGGCGAGCAGCGCGGCCGAGGCAGCCCATTC
CTGGAACGGTGCGAACTTGCTCAACGCGGCATCCGCGGCTTCTCCTGACCACCCGGTGCG
AAGGTCCGCCATCACGCGAGAGATGGACGCAGCGGTGTCGGTCAGTCCGGACGACACGGT
GGACCAGGCCCCGGCCGCCACACCGAGAGGGACCGGCCCGGCCCCGGCGACCAGTGCTGC
AGAGTTGGGTGCTGCGCCCCGTGGATACCAGATGACGCCGGTGATGCCGACCATTGTTCT
TCCCCCCAGGAAGTGTGACTGTGTTGCCGAGTTGCCGAGTTGCCGAGTTGCCGAGTTACC
GAGTTCGATTTCTGTCGATCAGATCGGTGCGGCTGCCAGGCTGGACTTGGTGAGCTGGTC
TTCGAGCTCGTAGGCAGCTGCATTCTTGCGCAGAGCTGCCGCAGCCGCGGTGAGCTCCTC
GATTGCCCGATCGGTGGACGAGGCAAGGCTGTCCGAGATGGTGTTGAAGTAATTTGCCGC
GCTACCGGACACTTCCTCGGATCCGGCTGGGAGAACGCGTAGCGTCGGCTGCGCAGTAGA
GACGATTCCGCGCAATCGCGTCGCCGCAGACTCGAGTTCCATTGCGGCGGCAACTAGGGC
TTGAGGGTCGACGTACATAGTGCCGAACTCCTTCCTGACCAGGGCGGATAAGTGGTCGGG
AGGTCGTGCACAAAGCCGTAGAAATCCCCCCGCACATAGTTTGATGCATACCGGCCGCTT
TTGGTTCCCCCGAAATCGGACGACTTTGCCCTCAGCCCCAGCCGAGTTCGTGCAATCTGT
CTTCTTCGATGCCGAAGTAGTGCGCGATCTCGTGGATGACGGTCACGGCAACCTCGTGAA
CAACCTCGTCCTCGGATGCACAGATGTCGAGTATCGAATCGCGGAAAATAGTGACCGTGT
CCGGCAGGTACCCACCGTAATGAGAATCCCGCTCGGTCAGAGCGACGCCCTGATACAAAC
CGAGCAGCCCCGGTTCTTCCTCGTCACGTGCTTCGACAAGCACCACGACGTTGTCGATGG
CCTTGGCAAGTTCGGGCGGAATCAGATCGAGCGCCTCGCCGACCAGTTCCTCGAACCGGT
CGGGCGTCATAGTCACCGTCATGGCTTACGACGGCGGAGCTGCGCCGGGCAACGGCGTCG
GCAGCGACCGACCTTCCGGTGCAGCGGGTGGCGGGACCGGAGCGGCGCCGTTGATCAGGA
TTTCGCCCTTGGCGCTTCCGGTGATCGCGGCAAACCCGCCGGTTTCGACCTCTTTGCCGA
TCGAACAATTGACTCGGCGGCTACCGGCCAACCAGCTTTCCAGTGAAATGTTGTCCCAGA
ACAGCGTCAGCGTCTTGTCGCGAAGCGCGTCTGCGGAACCAAGGTACTCGTTGGACGCCT
GAGTGCAGACGCCCTCGAGGTAACGGTCCTGATCTTCGACCGACGGCATTGCGCCCGGGA
ACTGAGTGCCGAGGTCGATCACCGAAATAACCTCGTATGCATGCGGTTTCGCGCAATCGA
CCGGATCGGTCGGGAGGTTCTGGTTGATGCCGATGCACGTGCCGACGTCCCACACGTTCG
ACTGGTCCTGGTCCGCCACGCGGCCCACGAACGGTTGTAGTTCGCCGGTCGTGGTCGAGA
ACTGCAAGCCGCAACGCAGTGCGCGCTCGCCCGAAGCCCAACCCGATTCGCTCGGGAACA
TCAGGCCGACGCTGAACTTGCCCTTGGGATCGAACTTCGAATCGAGGTAGGACATGACGA
TGGGTGTGCAGTGCTCGTCGCGGAGTTCGGCGAATCGAAGGGCGCCCGGGTACCGGGAAC
CGGGGCCGAACTCGGCGCCGGGGAACACCGACAGGTCGAGTGGTCCGGCAACCTCGAAGC
GGTGTTCAGTTCCGCACTGAACCTTTGACATGTCCGTGCGGTCCCCGCCCGACTCGGTCG
CAGGCGTCCAGTTGAGGCAGTCGCCGGCCGCAGCCGCGGTGAAGGCGTCGTCGCGAGTAG
ATCCCGTCGCTGCCGGACCGCCACCACTGACACTGACCGAGGACGAGTCGTCCTTGTTCA
ATCCACCGGAAATCGCGATCGTTGCGATCGCGGCGACCACCGCACCTACCGCCACAGCAG
CCAGGACCCGACGGGTGCGACTCGCTGAGACAGTTTTCTTCGCCGGCGTCCCCTGGGGAT
CTGCCGGATCTGGCGACTTCTCGATCTTGTCTTCGGACATCGATTCCATCATGCCTGTTG
CCGTGGCGATATCGAACCTTCACTACAAAACTCACAAACGCGTCTGTGAGTATTTTGTAA
TCATGAGCGAAAACACCCCACTCGATCCCGAGGCTGTCGAGCTGGCGGGCCGGCTCTTCG
ACATGGCACGAACCGGCGACGCGGCCGGGCTGGCGTCGTACGTCGATGCTGGAGTTCCCG
TCAATCTGACCAACGAGAGTGGCGACACGCTCGTCATGTTGGCGGCGTATCACGGTCACG
CTGACGCCGTCGTTGCCTTGATCGAGCGCGGCGCCGACGTCAACCGGCCCAACGACAAGA
ACCAGACGCCCCTCGCCGGAGCCGTCTTCAAGGGCGAGGATGCGGTGGTGAAAGCGCTGG
TGAGCGGGGGAGCCGACCCGAAAGGTGGACACCCGACTGCCGTCGACGCGGCTCGGATGT
TCGGACGCGAGGACTACCTGAGTCTGCTCGAATCGTGATCTCCCCCTCTCCGACGTGGAC
GTGACCGTCGGCGAGCTGCGGTGAGTGGGTAAAGTTCGAAGTCGTGATTGACCTCAAGTT
TCTCCGTGAGAACCCCGAAATCGTCCGCGAGTCGCAGCGCACCCGTGGAGAAGATCCAGG
ACTGGTCGACGCTCTGCTCGAAGCCGACGCGTCCCGACGCGCTGCCGTTCTGACCGGAGA
CAACCTCCGCGCAGAGCAGAAGGCCTTCGGCAAGAAGGTCGGACAGGCATCTCCGGAGGA
GCGTCCCGCGCTGCTCGAGGGTTCCAAGGAACTGGCGGCCAAGGTCAAGGAAGCCGAGGC
CGCGCAGCACGAGGCGCAGGCCGCGCTCGACTCCGCACACCGCGCGATTTCCAACGTCGT
ACAAGAAGGTGCGCCGGCCGGCGGCGAGGACGATTACATCGTGCTCGAACACGTCGGTGA
GATTCCGAAGTTCGACTTCGAGCCGAAGGATCACCTCGAGCTTGGCGAGTCGCTCGGCCT
GATCGACATGGAACGCGGCGCCAAGGTTTCGGGTTCACGCTTCTACTTCATGACCGGCTA
CGGAGCCATGCTCCAGCTCGGACTGCTGCAGTTGGCGGCGCAGAAGGCGATCGCCAACGG
ATTCACGATGATGATTCCGCCGGTGCTCGTACGCCCGGAAATCATGGCGGGTACCGGCTT
CCTCGGTGCTCACTCGGACGAGATCTACCACTTGCAGGATGACGACCTGTACCTTGTCGG
AACTTCCGAGGTACCCATGGCCGGCTACCACTCGGGCGAGATCCTCGAACTGAACGAAGG
CCCGAAGCGTTACGCCGGTTGGTCCTCGTGCTTCCGCCGTGAGGCCGGTAGCTACGGGAA
GGACACCCGCGGCATCATCCGTGTCCATCAGTTCGACAAGGTCGAGATGTTCACGTACTG
CCGTCCCGAGGATGCCGACGCCGAACACCAGCGTCTCCTCGGCTGGGAGCGAGACATGTT
GGCCGCCATCGACGTTCCTTACCGCGTGATCGACGTCGCCGGCGGAGATCTCGGTTCTTC
GGCTGCGCGTAAATTCGACTGCGAGGCATGGGTTCCGACGCAGGGCACCTACCGCGAGCT
GACATCGACGTCCAACTGCACGACTTTCCAGGCCCGCCGCCTCGGAGTTCGGTACCGCGA
CGAGAACGGCAAGCCGCAGACGGCTGCCACTCTCAACGGCACCCTGGCAACGACGCGCTG
GATCGTGTCGATTCTCGAGAATCATCAGCAGGCCGACGGCTCGGTGCGAGTGCCCGAGGC
ATTGGTGCCGTTTGTCGGCACGGATGTGCTTCGCTGACACGCTGAACCAACACCATCAGG
GCCGCGACGGACTCCGTCGCGGCCCTGATTCGTACTTTCGTACTGGTAGGTTTGGAACTT
TTTCTGAACTGGCGGAATGTCAAATTTTTCCCGCCGATTGACGAGTTGACCACCAAAAGC
GTTGTCGATAGACCGCTTTGGCGTTAGTTTTGCGTTCAATCGGGCTTCCATACCCTGCTT
TTCCATCCCCCGTCAGGTGATGTGAGGGTGAGTCCGGGGTGAATTGGACAAGTGTCTTGC
CAAAAGTAGTACACGTACTAGTTTTTTCGTTATGTTGTGACGGCGCGCACACGTTTTGTC
CGAATCCACTGCCTATGTTTGCCCTTCCGAAGGAAGTGCCCATGCCCCAAATCTCTCAGT
TGCGGCGATTCGCCGTGCCCATAACCGGAACCGCCATGGTCGCGGGGATGCTGCTGATCG
GCACGCCCGCATCCGCCGCGATCTCGACCACCGGTTTCAAAACAGCGTGTGTCGCAGGCT
CCATCATCGGAGACGTCCACAAGGTCACCGACAACCTCATCACGGTCGACGCACCCGCTT
CTGTCCAACCCGGCGAGACTTTCACCTACCGAATTCAGCCGAGCGGAACGTCGTATCCGG
ACAAGGATTCCGGCGCGACGACTACGAACCTGTCACGTCTCAAGGTCGACTACGCAATCC
CGGCCAACGCGACGTTCGTTTCCGCGGCCGTCGTCGCGGGCACCTCGGTCGGACTCGACA
GCGTCGCACCGAACGTTCTCAGGGTCAACGACTCTGGCAACGTCGACGGTAGCGGCGGGA
TCCTTCGGCTGTCCGGAAACAACCAGGTGATCGGCAACAGTCCGACGACGAGTACCAACT
CGGAGGGAGGTATTCGAGTACCGAAGTCCAAGAAGAACCTCGATGGCTCGACAAACGGCA
ACGGAGACACCTGGTTCCGGCTTCCCGCAGTCGACGTAACAATGGTCGCTGGTGCGACGG
GAGTGATCCAACCGAAGGTGAGGACCGCGGGTACGGCCGGCAACCTCGGTGCCAGCGAAA
ACTTCAGCACTCAGCTCGCAAAGGCGAGTTTCCTTGGTACACAGTGGGCGCCGACCCGTT
GCTCGCCCCGCGAGAACAAGGACACCACACCGCTCAATGCCGGCGCGGGTCCGCTTGCGA
CAATCAGCATTGCTTCGGCTCCGGTGGATGTGGAGACGACGACGTCGCTCTCGGTTCCGG
CTACGGCGATCACGGGCAGCGCGGTTGATCTGACTGCGACCGTGGCTCCGAACAATGCTG
TGGGTACGGTGCAGTTCAAGTCGAATGGCACGGCGATCGGTTCCCCGGTGGCAGTCTCCG
CGGGTGTTGCGACTCTGTCACATTCCTTCGATGCTGCTGGTGCACAAAGTGTTACCGCTG
ACTTCACTGCCGGTGCAGGGTTTGTCAGCTCCTCGGCGTCGGCTCAGACGGTGACGGTTT
CTGATCCGGCTCCGGTCGATGTGGAGACGACGACGTCGTTGTCGGTTCCGGCGACGGCGA
TCACGGGTACGGCGGTTGATCTGACGGCAACGGTGGCTCCGAACAACGCTGTCGGTACGG
TGCAGTTCAAGTCGAACGGCACGGCCATTGGTTCGCCGGTGACAGTCTCCGCGGGTGTTG
CGACGCTGTCGCATTCCTTCGATGCTGCTGGCGCTCAGAGTGTTACCGCTGACTTCACTG
CCGGTGCAGGGTTTGTCAGCTCCTCGGCGTCGGCTCAGACGGTGACGGTTTCTGATCCGG
CTCCGGTGGATGTGGAGACGACGACGTCGTTGTCGGTTCCGGCTACGGCGATCACGGGTA
CGGCGGTTGATCTGACGGCAACGGTTGCTCCGAACAACGCTGTCGGTACGGTGCAGTTCA
AGTCGAACGGCACGGCCATTGGTTCCCCGGTGGCAGTCTCCGCGGGTGTTGCGACGCTGT
CGCATTCCTTCGATGCTGCTGGCGCTCAGAGTGTTACCGCTGACTTCACTGCCGGTGCAG
GGTTTGTCAGCTCCTCGGCGTCGGCTCAGACGGTGACGGTTTCTGATCCGGCTCCGGTCG
ATGTGGAGACGACGACGTCGTTGTCGGTTCCGGCTACGGCGATCACGGGTGCGGCGGTTG
ATCTGACCGCGACGGTTGCTCCGAACAATGCTGTCGGTACGGTGCAGTTCAAGTCGAACG
GCACTGCGATCGGTTCACCGGTGACAGTCTCCGCGGGTGTTGCGACGCTGTCGCATTCAT
TCGATGCTGCTGGTGCTCAGAGTGTTACGGCTGACTTCACTGCCGGTGCTGGCTTTGTGA
GTTCGTCGGCATCTGCTCAGACGGTGACCGTTTCGGATCCGGCTCCGGTCGATGTCGAGA
CGACGACGTCGCTGTCGGTTCCGGCTACGGCAACTACGGGTGCGGCGGTTGATCTGACCG
CGACGGTTGCTCCGAACAACGCTGTGGGCACGGTGCAGTTCAAGTCGAACGGCACGGCGA
TCGGCACTCCGGTGACAGTCGCGTCGGGTGTTGCGACATTGAGCCATTCGTTCGATGCTG
CTGGCGCTCAGAGCGTTACGGCGGACTTCACCGCCGGTGCAGGGTTCGTCAGCTCCTCGG
CGTCCGCTCAGACGGTGACGGTGTCCGATCCGGCTCCGGTCGACAAGGCGACGAAGACGG
TTCTGAGCGTTCAGGGTGAAGCCAAGGTCGGACTGCCTGTTGATCTCTTCGCGACGGTGT
CCGAAGATCCCTCGGACGCCCTGGTGCCGTCCGGCGGAACGGTTCAGTTCAAGATCGGTG
GAGTCGATCAGGGTGCCCCGGTCGCGGTTGTTGACGGAGTTGCCAAGCTGCCGCACGTGT
TCGGAGCAGAAGGCACCTTTGTAGTCTCGGCTGTATTCAGTGGCTCCGGCGTGTTCACGT
CGTCCACCGCGGAATCCGTCGACGTCAATGTCACGGTTCCGACCCCGTCGGATGTCGAAA
GCTCTACGTCGTTGACGGCTCCGTCTTCGGCAAAGGTCGGGACGTCGGTGCAGCTGAAGG
CTGTGGTCAGTTCTTCCGGCGCGACGTCGGGAACCGTCCAGTTCTTCGATGGAACGACTC
CGATCGGAACGGCCGTCGATGTTGTCGGTGGGCAGGCTGTGTTGAGCCACACCTTCACCA
CGACCGGCAACCATTCGATCACCGCGGTCTACAGCGGAGCCCAGGGCGTCACGGGTTCCA
CGTCGACTGCATCGGTTGTGAACGTCGGTAACGGGGGCGGTGACTTCGGTTCGCTCGGAT
CGTTGTCGCTGCCGTTCGGGTCCTGATTCTCCGATGATGTGATGCCCCTTGCGCCCGACG
GGTGCAAGGGGCATCACTCTTCGCGAATCGATGATTGGTCGTTAGCAGAACTATCGGCAA
TTCGTGAATATTTGTCTGAAATAACTGATACAAGTACTACTTTCGACGGGTACTGTACGA
GCGTCCAGCTCCATTCTGATTTCCGCTCTGTTCGAGTGACCTCCTTCCGTGCGGTTCCCG
ATCCACGTCTGTTGCTAGCTGAGGAGAGTTCGTGTTGGTGAGAAGAAGTTCCGCGGTTGT
GGTGGCGGCGTTGGTCGGTGGCGTGCTGGTGGCAGGTGGTGTTGCTTCGGCTGCTCCGAC
GTCATCTCCCGCGGTGGAGAACACGATCGGGTTCAAACTGGGTTGCGATGGTTACGAGCA
CCCTGGCTTGGGCAGCATCTCCGACGAATTCCACTCCACGGGCGTGACCATCTCGGCTCC
GGAGAAGGTCGCGGCGGGGTCGACGTTCACCTACCGAGTCCAGCCAGGTGCGATGACTGT
TCCCACGAGTGGTCATGCGGGGCGTTCGGCGATCAGGTGGACACGGATGAAGTACGACTT
CGACATTCCTGCGGGGGTGTCGTTGGTCGATGCTCAGGTAGTGGCGGGTACGTCGTCGAA
TTTGTCGGGTGCGGCGCCCTCGGTAATTCGAATCAACGACGGTGGTTCGCCGGATGCTGC
GGGCACTCACTTGCGTATTTCGGGGAACAATCAGACTGCTGACTCCAATGGCGGTGGTGG
AAACGGTCCGAGTACAAGTAAGAACGATGATGGCGGAATCGGCGCGGAGGCTGGAAAGAC
TTTCCGGTTGCCGGCGATCGATGTGACGGTGATTGCGGGTGGTGCGGGTAGCACTGTGCA
GCCGAAGTTAAGGGTGACGGATGGCAATTCGGGATCCTTTGATTCTCCGAAAAATGCCTT
CACCTTCTTGCAGCGCGAGAAGGACGTCTTCACCGTCGCATACTGGGAGAGGTACAACTG
CTCTCCGCATGACTCACGCAGCGCGGGATTGAATGCGGGTGGTCAGGCATTGGCCACCGT
CAACGTCGTCTCGCAGGTGGCGACCACGACCGCAGTGACGTCCGGCGCGTCGGCAACGAT
CGGTCAATCGACGGATTTGATTGCGCAGGTCTCCCCGGCGCCGACAGGCGGCACCGTTCA
GTTCAAGGATGGCGGGACTGACATCAGCGCCCCGGTGGCCGTCGTCAATGGCGTTGCCAC
ACTGCCACATACATTCACCGCGGCGGGAGATCACTCCATCACCGCTGTGTACGACGGAGT
TCTCGAGTTCTTGACCTCAACGTCACCGGCGCGCACAGTGAGCGTGGCTGCTGCCGATGT
ACAGACGACCACGGCGCTGACAGTTCCGAGCAGCGCCGTCGAGCAGACCTCGGTCGCGCT
GACCGCAAACATCTCTCCGGCAGCTGACGGCGGAACGGTCCAGTTCAAGGACGGTGGCAC
AGACATCGGCGGACCGATCGCGGTGACTGCCGGCGGAGCGACCCTGGATCACACGTTCAC
TACGACGGGATCGCACTCGATCACTGCGGTCTACTCAGGCACTGCAGGTTTTGGTGGTTC
GACCGCGCAAGCTCAGACCATCGAGATCTCGAGCTCAGCGCTGAGTACGACTACAACGCT
TCAAGTTCCGGCTGCTGCGATCACGGGTACTGCGGTTGATCTGACGGCGACGGTTGCTCC
TTCCAACGCTGTCGGTACGGTGCAGTTCAAGTCGAACGGCACGGCGATCGGTTCCCCGGT
CACGGTGTCCGGTGGGACTGCGACGCTCTCGCATTCGTTCGATGCTGCTGGCGCTCAGAG
CATTACGGCTGACTTCACCGCTGGTGCAGGCTTCGTCAGCTCCTCGGCATCGGCCCAGAC
GGTGACGGTGTCCGATCCGGCTCCCATCGATGTGGAGACGACGACGTCGCTCTCGGTTCC
GGCGACGGCGATCACGGGTGCGGCGGTTGATCTGACGGCGACGGTGGCTCCGAACAACGC
TGTGGGTTCGGTGCAGTTCAAGTCGAACGGCACGGCGATCGGCACTCCGGTGGCAGTCTC
CGCGGGTGTTGCGACGCTGTCGCATTCGTTCGATGCTGCTGGTGCTCAGAGTGTTACGGC
TGATTTCACTGCTGGTGCAGGGTTTGTGAGTTCGTCGGCGTCGGCTCAGACGGTGACGGT
CTCTGATCCGGCTCCGGTGGATGTCGAGACGACGACGTCGTTGTCGGTTCCGGCGACGGC
GATCACGGGTGCGGCGGTTGATCTGACGGCGACGGTGGCTCCGAACAACGCTGTGGGTTC
GGTGCAGTTCAAGTCGAACGGCACGGCGATCGGTTCGCCGGTGACAGTCTCCGCGGGTGT
TGCGACGCTGTCGCATTCGTTCGATGCTGCTGGTGCTCAGAGTGTTACGGCTGATTTCAC
TGCTGGTGCAGGGTTTGTGAGTTCGTCGGCGTCGGCTCAGACGGTGACGGTGTCCGATCC
GGCTCCGGTCGATGTCGAGACGACGACGTCGCTCTCGGTTCCGGCGACGGCGATCACGGG
TGCGGCGGTTGATCTGACGGCGACCGTGGCTCCGAACAACGCTGTCGGTTCGGTGCAGTT
CAAGTCGAACGGCACGGCGATCGGTTCACCGGTGACAGTCACGTCGGGTGTTGCGACGCT
GTCGCATTCGTTCGATGCTGCTGGTGCTCAGAGTGTTACGGCGGACTTCACTGCCGGTGC
AGGCTTCGTCAGCTCCTCGGCATCGGCCCAGACGGTGACCGTTTCGGATCCGGCTCCCAT
CGATGTCGAGACCACGACGTCGCTCTCGGTTCCCGCTACGGCAACTACGGGTGCGGCGGT
TGATCTGACTGCGACGGTTGCTCCGAACAATGCTGTGGGCACGGTGCAGTTCAAGTCGAA
CGGCACGGCCATTGGTTCACCGGTGACAGTTTCCGGTGGGACCGCGACGCTGTCGCACAT
CTTCGATGCTGCTGGCACTCAGAGTGTTACGGCTGACTTCACCGCTGGTTCCGGATTCAA
GAACTCGGTTGCGAGTGCGAAGTCAGTTCAGGTGAGTGTTGCCGACCAGGAATCCGTCGT
CGAACTGAATGTCCCCACCGACGCCAAAACTGGTGTGGCGACCGACTTGTGGGCAACCGT
CCGAACGTCGTCGGATGACGCTGTCGGCGTCGGAACCGTGCAGTTCTACGACGGTGGCGT
CGCGATCGGCGGTCCTGAAGCGGTGACGGCAGGAGCTGCTGGTCTGTCGCATACGTTTAC
CTCTGCGGGTGCGCACAGCATCACGGCGGTTTACTCGGGAGGAGCCGGTGTAGTCGGGTC
CTCGGCCCAGGCGCGGACGGTGAATGTAACGGACCCTGCGCCTTCGGATGTCACCACGGA
GACTGTGGTGACGGTGCCTGCCGATGGTGTGGTGAACAAGTCGGTGACCCTGTCGGCGAC
TGTCAGTTCGGTGCAGAACGGTGGAACGGTGCAGTTCATGGATGGGGACACCCCGATCGG
TGACGCTGTGCCAGTGGTCAACGGGATTGCGGCGCTGAACCACACCTTCACCACAACCGG
TGCGCATTCGATTTCGGCAATCTACAGCGGCGCAGCCGGATTCACAGGCTCCACCTCGGC
GGCCCACGCAATTCAGATCAAGGCTGCAACCGGCGGTGGCACGGGCAGCCTCGGTTCAGG
CAGCGCTGGCTCGAGCGATTTCCTTCCCTTCGGTTCCTGACCGAAGCGGTTCAGGTCGCG
GCCCCGAGGCAGTATCCCTCGGGGCCGATCGACAGGGTGAACTGCATCGGGCGTGAGTTA
CCGGTTCCGTCGCTGACGGGCAGGGTGACACGGACGTAGTCGCCGCGAACCGGAGTGACT
GTTGCAGCGTCGGCGTCGAAAGACTTGATACCGGCCAGCTGATTCGGATCGAGCTTGAGT
GGCGGCTGGCCGGTGGCGCCGGTGCCGTCGGGATCCCACGGGCTGTTGCCGGGGCAGATC
AGTGGATAGAACGTCTCGACGTCGCGGGTATTGACCGGCCGTCCCGTGGCGCGTGAGAGA
AACCGGACGACGGCGTGGGAAGCGTCGGCCGCGGTGTAGAAGTTTGATTGCCCCGCAGGG
AAGACGAACGGGCACGCATAGCCGGAAGCGATCTCCGAGCGTTTGGCGGCGACGGAGAGT
CCGCCTCCACTCCAGGTGACCGCGTACTGGCCGTCGACACCTGGCGCGGCGATGGCCGTC
AAGATGGCGGGCACATCCGAGTATCGGTCGGCAATTGTTGTGGGCGGCATCGTCCAGCAT
GCGTTCGTGAGCGCGTCGACGTCCAAAGACACCAGGTCCGTTGCCCAGGCCGCCAAGGCC
GGCGCAGCAGCCGGATTACCGGGCACGTCACCAACCGGAGGTGGCGCGACCGGCGCGGCG
GGCGCAGTGGTGGTCGTGGGCGCGAGAGTGGTTGTCGTCGTGGTTTCCGTCGTAGGCGGA
GACGGTTCGTCCGTCAGGATTCCTGTCCGTCCGTCGTCCTCACATGCGGTTATCGCCAAC
GTCATGGCGAGTGCGACTGCCCCCACTGCCGCTCGTCCTGCCGACTTCATTCGTTCTTAC
GCCCCTTTTGCGACATTCTGACCAACATCCACCCCATAACTGCTGCGGGTCAGATCACGG
ATTCCCGTCTACGCTAGCGAACTGTGGATCCCGTTTACAGAACAGTCATCGGCATCGCCC
GTACCGTCTTCGCTTTCGAGGGCCTGAAGTTCTCCGTCAAGGGAGAGCAGAACATCCCGG
CGTCCGGTGGCGCCGTGATCGCGATCAACCACACCGGATACATGGACTTCACGTATGCGG
GACTGCCGGCGCGGACCCCCAAGCGCTACATCCGGTTCATGGCGAAGAAGGAGGTCTTCG
ACAACAAGATCTCCGGACCGATCATGCGGGCCCTCAAGCACATCCCGGTCGACCGCGGCG
CGGGCGCCGACTCCTACAAGGCGGCCGTAGATTTCCTGAAGCGCGGCGAATTGGTGGGCG
TGTACCCCGAAGCGACGATCAGTCGGAGCTTCGAGATCAAGGAATTCAAGTCCGGCGCCG
CCCGGATGGCGATCGAGGCGGGCGTCCCGATCGTTCCCGTCGTCATCTGGGGCGCTCAGC
GCGTGTGGACGAAGGGTTATCCGAAGCGGTTGGGCCGCACCAACACTCCCATCTCCATTG
CCGTCGGCGAGCCGATTGCACCTTTCGAACCGGCGAGTGAGCTGACGGCGAAGCTACGGT
CGACGATGCAGGAGTTGCTACTCGATCTGCAGAAGGACTACGACCATCCCGCCGGCGAGT
ACTGGGTACCGGCCCGCCTCGGTGGCAGCGCGCCGACGCTCGAGCAGGCAGACAAGATGG
ATGCCGACGAGGCCGAGGCGAAAGCCAAAGCACGTGAGGCGCGGAAGTCCGAAGGCTGAC
CCATGTCCTTCGAACCCGTTTACACCGCCGTCGAGGTAGTCGCGCGTGGTCTGAGCGGTT
TTCAGGGCGTGAAAGTCACCCGCACCGGGACGGAACACGTCCCGGTGTCCGGCGGCGCCG
TCATCGCGATCAACCACACGAGTTACCTCGATTTCATACCGGCGGCCCTGGCGGTCGGCA
CCGCGAAACGCAAGCTCAGAGTGATGGCCAAGGCTGAGCTGGCGGACAACAAGGTCCTCG
GCTTCCTCATGCGTGGATGCGGCGTCATCGAAGTGGACCGCTCCGCCGGAGCGCAGGCGT
ATCGAGCCGGAGTCGACGCCCTCGAGCGTGGCGAATTGGTGGGCGTCTATCCGGAAGCGA
CGATCAGCCGGAGCTTCGAGATCAAGGAAATGAAATCCGGAGCAGCTCGGATGGCCATCG
ACGCCGGCGTGCCGATAATTCCGCTGATCGTCTGGGGCGCCCAGCGGATCGTCACCAAGG
GCGGACCGAAAAATCTGGGCCGCAATCATTTCCCGATCTCGGTGGAGGTGGGTGCACCGA
TCGATCCGGTCGAGCCCGCCGAAGCGCTGAGCGAGATCCTGCGCATCGAGATGGATGCGA
TCCTGCGCCACGTTCAGGACGGGTTCGTGCACGAGCCCGGGGCGTACTGGGTGCCTCGTC
GACTCGGCGGTGGCGCGCCGACGCCGGCGGAAGCCGCGGCCATGGATGCCCAGGAACGCG
CGAAGCGGGCGCGCTGAATAGACGGCGCTTGCGCTGATGCGGTCAGTGCACAGCGTTGGC
TCCGTACTCGGCCTGCGCACTCGTGAAGCCCTCGTACTCGAGCTGTTCGATCAGTCCTGA
CCTGGAGAACGACGTCATCTCGAGGTACTGCTCGGCACTCAGCGCAGCCTGCTTGTTCCA
ATCGGCGTTCAAATTGTCTACGGCGTACGTCGCATCCTCCGTGGAGAAACCTTCGTACTC
GAGCTGTTCGATCAGTCCGCTGCGGGAGAAGGCAGTCATGTCGATGTACTGCTGGGCGGA
TCGGACGGCGTTGCGCTGACCGGAGCTTACCTGCGGCCTGGCCGGGGCAGGCGCAACTGT
CGGAGTGACCACAGGTGCGGGCGCCTGGTACGTGGTCGTCGTGGGCTCCGCCACCTTGCT
GGATGGCGGGGCAGGAGCAGCGGTCGGCGAACTGACGATCGGTGCGACAGAGGCGCGCGA
CGTAACGGCACTGGTAGTGGCCTGTAAGGCGCTCGAGCTCGGTGCAGCGCTGGTGGTTTT
TGCGTCGTCCTTGTCTCGTCCGCCGAGAATGCCTGCGACGACGAGCAACGCGACGACTGC
ACCGGCAATCCACGGCCACTTCTTCGACTTCTTGGTCTCAGGTTGCGGTTGTGGCGGAAT
CTGGAATGGAGGCTGTGGGCCCCCGTAAGGTTGCGGCAGATCGGGTGGCACGGACATGGG
GTGTTCTCCTTGAGAAGGTTGATCGTCTCGGGTTCGAGGACGAAAGGACCCTGAGTCAGG
TGCGCCGAAGGAGCAGGGCAGCGGTCCCAGGTAAGGCCGAATGTCTGGTTCTCCCGCAAT
AGATACCAGACCGGTCGGACTGAAATGTGATTTGCGGGTATCTCTCGGGGTTCGCGATCT
CCGGTGAGGACGCGCGAAGCGGGCGCGCTGAGCGAGACCGTCGTACCGGGCAGGCACAAT
GGCGGTGTGAGCCCAGACCGTCGTATCAGCCCTGACCGCCCAACCTTGGTTGCGACCGAT
GTCGACGGCACCCTCATCGATCACGACGAGTTGGTCAGTGCCCGCACCCGCGCCGCCGTG
CATGCCGTCGTCGAATCCGGCACGCCGTTCCTGCTGGCAACCGGGCGTCCTCCGCGATGG
ATTTCGCCCGTCGTCGAAGGTTTGGGATACGCGCCACTCGCCGTCTGCGCCAATGGAGCC
GTTGTCTACGACAGCTACGCCGACCGCGTCCTCAGCGCCGCGACCTTGTCGGTCGACGCA
CTCACCGAACTCTCCGAGTTGGCTCTGGTTGCACTTCCCGGGTCGGGATTGGCCGCGGAA
CGGGTGGGGGAGAGCGCACACGACGCCGCCACCCCACAGTTCGTCAGCTCACCAGATTAC
GAACACGCCTGGCTCAACCCGGACAACACCGAGATGTCCGAGGACGAAGTGCTTGCGGCG
CCGGCCGTCAAACTCCTGATTCGCCGTCCAGGCATGACCAGCACGGCGATGTACGACACG
CTCGCCCCGCACGTCGGTGCGCTCGCCGACATGACGTACTCCACCGAGAACGGACTGATC
GAACTCTCGGCGCCGGGAATCACGAAGGCGTCCGGCCTGGTTGCCGCGGCCGAAAGGTTC
GGCTTCGACCTGTCTGGTCTGGTGGCCTTCGGGGACATGCCCAACGACATCCCGATGCTG
GGGATGGCACGCCTCGGCGTTGCCATGGGCAACGCTCACCCCGAAGCCAAAGCCGCAGCC
GACGAGGTCACCGACACCAATTCGGAGAACGGCGTCGCAAAAGTCCTCGAGCGCTGGTGG
TCGTAGAACCCACCAGCGCCCGAGGACGTGTACTGCTCGAGTGTCAGCCGACAGGCGCGC
TGTTGGCCATTTCCTGGGCAAAGGTCTCGTTGTAGGTCTTGAGGACCTTCGTGACCATGC
CGGTGATCTGGTTGAAGATCAGCGAACCGTTCTCGAAGTCGCTGCGCAGGCCGTCCGGGA
TCGAGTATTCGTCCGAGATCGGCAATCCGAGTTCACCCGCGTCGGAACCGAAGCTCTGCC
ACGACTTGAAGATCTCGCCGAGCACGGTGAACACTCCGCCGTTGGGTGAGGTGTAGACAG
CGCCGTTCTGGAACAACGCACCCTGGTTGCCGAGCTTCGCCTGCAGGATTCCGGACAGCG
CCTGGCCGAGGCGTCCGAGGTCACCACCTTCGGCGATCCACTTCTGCGCGAGCGGTGAAT
TGTCGGTGATCTTCAGAATCTGGGTGACCAGGTCCGGGATCGACGATCCGGTGCCACCGG
TGACCGTGTCGACCGGAGTGGTCGGCTTGGGCGCAGGCGTCGACGGATTGGAGGGGTTCG
ACGGGTTCAACGATCCCCCGATATTCGCGGCCGCGATGTTCCGGATGTCGTTCATGTGTG
CGTATGCGGCATCACCAGGGCAAGCCGTGTTTCCGACGTCGCGGTGGGCGAAGATGATCG
GCAGATCCACTGCTGCGCCCTGCGGGTACGGAGTGAACTCCGTGCCCTCGGAGTACATCG
TCGTTCGACCCTTCGGGTCGAGGCCGGCCAGGCCGAGCTTCCAACCGAGGAACTTGCCGA
CGGCATTGAGCGTCGCCTGCGAAGGCTCGACGGTGGAGTAGTCACCCATCATCGCGATAC
CGGTGGTGTTCTCGTTGAAGCCGCCGGCGTGCGCGCCCTGAACTGCTTTGTCGAGTCCGC
CTGCGCGGCCTTCGAAGGTCTGACCGTACTTGTCGACGAGGACGTTGTATCCGACGTCGC
ACCAGCCGAGAGTCCGTGCGTGGTAGGCGTAGATAGAGCGGACGATGCCGGCCGATTCTT
CCTTGGTGTAGTTGTTGCTGCCCGCGGTGTGGTGAACGGTTGCTCCACCGGTGAAGTCGT
CGTACGTGGGGGAGTCGCAGCGAAGTGACTCGTCGGCTCCCCACTGTGCGCGGGTGATGA
CGGAGGGTCCACTGCCGCCGAGCGGTGCCGCGACTGCCTGCAGATTGCTGTCCGCGTCGC
TGGTACCCGGATCGATCAACACTGCGGTAACGGCATCTGCTGCCGTCGTCGCCTGGCGTA
GCGGCTTGGACACCGAAGCCGGGGTGTACCCGAGTTCGCCGGTGGCTGCGGGTGCTTCCG
CGGGCACAGGTGCTTCGGCAGGTGCTTCGGCAGGCACAGGCGCTTCAGCAGGTGCTTCGA
CAGGTGCGGGTGCGGCTTCCGGAGCCGGAACAGCTTCGGCCGCGGGGGCAGCGACACCCT
GCGGGGTGAGGATCTGGATGGACTTGGTGGCGCCGACGAAGACAGGTTCGGTGGCGGTAC
CGGCATTGGTGGCCTGATCCGAACTGGCGGAGTCGATGGCGTCAGGGGTGAACCACGGAC
CCCAGGTGCCGTCTTCGGCCAGGGCGCGGACCTTGGACTGCGCCGAAGCGAGCGTGTCCG
AGGTCAACGCGACCATGCTGAACGGAGTGTCGCGGGTGACTTCCTTGACCACGGCACCTG
GCTCTTCCTCGGAAGGAACCGGAGCGGTTTCGGTCGGGGCACCGGGAGCAGCGGGTGCCG
GGAAGAGCTCGGTCGGCAACGTGATCCCTGGAGGTAGCGGGATTTCGGTCGGGAGCTTGA
GGTTTCTGAGATCGCCCAGGTTGATGTCGGGGAGATCGAGACCGGTCAGCTCCTTGACCG
GAATGATGATGTCGGGCACCGACGCGAGGAGCACCTCTGCGATCTGGGTCGGCACTGCTA
CTGACGTCGTTTCGTTCGCGGAACGTACATCGGACGTAGTGCTCGTGAAGCCGTAGACCG
CAAAAGGACTTGCGACAGCCACTGCGGCTACAGCCCCGAGTACGAGCGAGGGCTTCGGTC
GACGGTGTGGCAAGGGATTACTCCTCGGTTGTAGTTACTTGCGAGCGAACTTCAGGGCCG
ATGACGGCCGTGAACGGAATCCTTCAAAACCGGATCCGAGCAGGTCGGATGCCATGTTCT
GGGGTTGAACTCCAGTTTTCGGACGCGTACGTCTGCAACTCGTGATGCTGATGTGACTCG
TGTGACTGGTGTTGCTAACTCCAAACACTCTTGCCACACTAGTCACAAAAGTCCATAACG
CTCAACCTTAGGGTGAGACTTTAGTTAAATCGTTGTGGACTGGCCTGCGCGCGAAGTACC
GACTTCGCGGACTCGTGAGGCCGGTAGCGATGAGGAGAGCATTGATGGCGAGAAGCGGAA
GAAGCGGAACTGCAGGTAAGAAGCCTGCGTCCGGTCGCGCAGGTCGCTTTCTGGTGGGCG
GACCCGGGAGGCGAACCTCGCTGATGCGGGTCTCGGTCCTCGGTCTCGTTCCGGCTCTTG
CGCTCGGCGTCGCGATCGGAGGTTTCACGCAAATCCGCGCTGACGAGCCGTCGATCCTGC
ACGCCGTCGCCGCCGATACACAATTCACGCTCTCCGGTCATGGCAACGGACACGGCCGCG
GAATGGGGCAGTGGGGCGCTTACGGCTACGCCAAGAACGACGGCTGGTCCGGCGAGCGAA
TCCTCAGTCACTACTACGGCGGAACCGTCCTGGACTCCTTGCCGCCCGCCCAGATGAGTG
TGCGGCTCACAGCCCAGGACAACTCGACGCTCGACGTCTACTCCGACGCCGGCCTCGTGG
TCAACGGTCAGCGCACCGCGCCCGGCGAGGCTGCCCATCTCACTGCACTGCCCGGTGGCG
GTGCGCAGGTGGTTGTCACCAGCGGTTGTGGTGGCGGCGTTGTCTGGGAAGCGGTCACCG
AGCATCCGTGGGTGGATCCGGTGGATCTCAGTCCCGATCGACCCGCCGACCAGTTCCTGA
AGCTGTGCAACAACGACGCGCCCTATCGCGGCGCCCTCGGCGTAGTGCTCGACAACGGCT
CGGCTCGGACGGTCAATCTCCTCGACATGGAGGACTACCTGCTCGGCGTGGTGCCGGTCG
AAGCGAAGGCCGAATGGGCCGATTCCGGTGGGGCCGAAGCACTACGGGCGCAAGCCGTGG
CGGCACGCTCGTACGCTGCGACCGAGCATCGCAGCTCGTACGCCGACACGTGCGACACTC
AGGACTGCCAGGTCTACGGCGGAGCTGGCAAGGAAGATCCCCGCACCACTGAAGCCGTTC
GGTCCACCGCCGGCGCCGTTCTGTCGCGTGACGGCAAGATTGTTGCCACCGAATTCTCTT
CGTCCACAGGAGGTTACAGTTCCGGCGGTGAATTCCCGGCCGTCGAGGATCTCGGTGACG
CCCTTTCGCCCAATCACGACTGGACAGTGAATCTGACCGCGGGTGAGATTGCGGACGCCT
TCGATGTGGGCGAGCTGCAATCGCTCAAGATTCTCTCGCGCAACGGATTCGGTACCGACG
GCGGGCGAGTGACGGCAGTCGAGGTGGTCGGAACAGATGCAACTGTTGGCGCCACCGGAA
TGCAGTTCCGTCAGAAACTCGGCCTGAAATCGGACTGGTTTACCGTCGGCGACGGCGCTG
GTGTGGTAGTGGCACCGGATTCGGAATCGACAGTGCCGGAATCCAATTCGCCATTCGGCG
ATCCATCGGGTACGGTTACGGAGACGCAGATCGAGAAGAAGTATCGGGAGCTCGGCGGTG
AAAGCGGCTCTCTCGGTGCTCCTGCCGGCCCGGAGATGCAGTTGCCCTCCGAAGCAGGCA
CTTTCCGTGTCTACGAAAACGGAACCATCATCTGGACAAAGGTTTTGGGTGCGCAGGTAG
TTGATGCCAACGTGCTCCGCGAGTGGATACCGACGGGCGGAAGCTAGGGGAAGGTCGGTC
GGTAGCGACTCGCACGTATCGACTCTGAAGGGTCTCTGCCGTAACCCGGCGGAGGCCCTT
CAGGTCGTTCAGGGCTCATTGGTTGTCGGTCAGATGGTCGGAGCGTCGCCGAGCAAGCGG
TACTCGAGCCACAACTCCGCACGTTCCGTGGGGGAGCCGAGGTCCAGTTGGAGAAGGCTC
TCGATCCGAGCGAGTCTGCTGCGCAACGTATGCCGATGAATATTCAGCGCTGTGGCTGCG
GCGTCGCCCACACCGTTGTGTGCCAACCACATGGCCAAGGTTCGGTAGAGATCGCTACCG
CCCTTCGCTTCCAGGAGCGGGCGCAAGTGTGCCGCCGCGAATGCCGTCGAGCGATCCTGA
TCGAGAAACGCGGACAATCCGCTCTCCGAGAGTTCGGCGAACCGCATCGAAGGCAGGTTG
CGGGCGCCGGCCTCGGCTGCTGCCTGCGCGGCTTGGCGTCTGGCGCGCGAGAGATCGTCC
CACCACAGCATGTCCGACACGCCGACGGTTACGTCGATTTCGTTGACACGGGCGAGGATT
CGCCCGCTGTCGGTAGCCGAGACGACGGCGATCAACGCTCCGTCGGTGATGCCGAACGCC
AGATCGCGGCTGAGGCCGTCGAGCAGTGAGACGGACACGCTCTCGAGCAGGCCACTCGGG
CCCGCTACGTGGAAGACCTGGAAAGGTTCGACCGGAAATCCTCCCCACAGTTCCCCGGAG
ATGTTGCGGGCGAGCGCATTCTGTCCTTCGAACAGCTGATGCATCGCCACGGTACGCAAG
TGGTTCATCGTCAACTGCGCATCTCGGGTTCGAGCCGTCATCAACGTGAGCAGAGACGCG
GCGGCGATGACGATGCCCTGATTCAGAGAGCCGACGGCGCCGGGGCAGCCGGCGACGAGA
TACCCCATCAGCTTTCCCCTCGACGTCATCAAAGGGTGCGAGATGACGTCCTCGTTCTCA
CTCGTGAGGAAACTGACTTCCATCGGGCGGGCGTCGCGCTCGGGAGCCGTTCGCTCGATT
CCTGCGGCAGCAGCGGTGTGTGAGATCTCGACGGTATGGCCGGCCGAGTCCAGCAGGGCC
GCCCATCCGCCGATCAATTCCGCCACCCGTCGTACGACTGCCCGGGTGCCGTTGACCGTC
ACTGCAGCTTGAAGCAGTCGCCGCAGGCTCTGGTAGTTGCTGCGCAGCGCTTTCATGTCG
TCGTCGGATTGCGCCTTCGACACCGCTTTGGTCAGGGCGATGAAAGGTGTTCGCAATGGG
ACGTCGAGTAGGGGCACACTGAAACGGGTGGCCGCATCCACCAGAGTCTGCGGCGCCTGC
TCGTATCCGAGGCCGGTTCCGAAACCGATTCCGGCAATTCCGGCCGCCACCAGGGTGCGT
ACGAAACGGGTCGTTTCCGCGGCCGTCGTCGGTAGCGACACTCCAGTGATGAGTAGTAGT
TCGCCGCCGTCGAGGAAGGGCGTCGGGTCGGGAAGTTCGGAGACATGTGCCCAGGTCAGG
GTGCGATCGAGCTGATCGTGCCCCGCCAGGACGCGAAGGCCGAACTGTTCGGTCGCACAA
AGCTGGCGGAGCGTGATGGGCATGGGTCCAGTCTGACACCTCGAACTCGCCACTTTGTAG
TGCCTGCGGTCACGTTTGTACAAAGTGGAGCCTGACGCGAGCTTGCCGAAGGTCCGACAC
TGGCGCTATCGAAAATGCGCTCCAGAAGAGCGTCACCGAGATCCACCCTCCCGAACAGCC
CACAAGGAGTACTGATGTCCAGTACAGACCAGCCGGCACTTCAGCACACGCTGAAGAAGC
GGCATCTGTCGATGATTGCGATCGCGGGCGTCATCGGCGCCGGACTGTTCGTCGGCTCCG
GTGTGGCGATCCAGGAGACGGGACCGGGTGTCCTGGTTTCCTACGCGTTGGCCGGCGTAG
TCGTCATCCTCGTGATGCGCATGCTCGGCGAGATGTCGGCAGCGTCGCCGGAAACCGGCT
CGTTCTCGTCGTACGCCGACAAGGCCATCGGCCGCTGGGCGGGCTTCTCGATCGGCTGGC
TGTACGCGTGGTTCTGGATCATCGTGCTCGGCATCGAGGCCACCGCCGGTGCCCTCATCA
TGAATCGTTGGGTTCCCGGCGTTCCCCAGTGGACCTGGGCTCTGATTCTGATGATCGTGC
TGACGCTGACCAACATCATCTCGGTCAAGTCGTTCGGCGAGTTCGAGTTCTGGTTCGCTT
CCATCAAGGTCGTCGCCATCATCGCGTTCCTCGGCATGGGCATTGTGGCGATCTGCGGAT
GGATGCCCGGCGTCGAAGCACCGGGAATGACCAACCTGACCGGTCACGGCGGTTTCCTGC
CGAACGGAACAGGAGCCATGCTCGCCGCAGTCCTTGTGGTCGTGTTCTCGTTCTTCGGCG
CCGAAATCGCCACCATCGCCGCCGGTGAATCGGCCAACCCGCTCGAAGCTGTTCGCGCTG
CCGTCAAGTCCGTCGTCTGGCGAATTCTCATCTTCTACATCGGCTCGATCGCGGTGGTCG
TCACCCTGCTTCCCTGGGACAGCGCATCGGTCGCGCTCAGCCCGTACGTCGCCGTCATGG
ACTCCTACGGCATTCCGGCCGCGGGCAACATCATGGACGTCGTCGTCCTCACGTCGGTTC
TGTCCTGCCTCAACTCCGGTCTCTACACCGCGAGCCGCATGATCTTCTCTCTCGCCGGCC
GCGGCGACGCCCCCAAGTCGCTCTCACGTATCGAGAAGACCGGCGTCCCGATGCGCGCTG
TCCTGGTCTCGACGATCGTCGGCTTCCTGACCGTCGGCATGAACTACCTCTCCCCGGACA
AGGTCTTCCTGTTCCTGGTCAACTCCTCCGGTGCGATCGCGCTGTTCGTCTGGCTGGTCA
TCTCGGTGTCCCAGCTGCGCACCCGCCGCAAGCTCGAAGCTTCGGGCCAGGAGCTGGAAC
TCAAGATGTGGTTCTTCCCGTACCTGACCTACGCGACGATCGCCGCCATCATCGCGCTCT
GCATCGGCATGCTCACCCTGGACTCGACGCGCAGCCAGATGATCGTGTCCCTGGGGCTCG
CAGCGATCCTCGTGGGCATCGGGCTCTACCGATACCGGAACCACAAAGAGACCGAGGACG
CCGAAGGCGCCGACGCCGAGGTTGTACCCGTGTCCGAGAGCGCTCCCACACCCTGACACC
AACGTCCCCATCTGCGAGATACTTAGATGTCCTAGTATCGGCCACGGACAGAGAAATCGA
CGTGAGCACAGCAGATGGGGACAATCATGACCACACCCGAACCGATCGTCATCGTCGACG
GGGCCAGGACCCCCGTCGGTAGCTTCGGCGGCGTCTTCAAGGACGTACCCGCACACGAGC
TGGGTGCCGCAGCAGCCAAGGCTGCGCTGAGCCGCGCCGGCGTTGCACCCGAAGACATCG
ACGAGGTCGTCATGGGCTGCATCGGCCAGGTCGGCCCCGACGCCTACAACGCACGCCGCG
TGGGCATCGCCGCCGGACTGCCCGAGAACGTTCCCGCCTACACCGTCAACCGCCTCTGTG
GCAGCGGCTTGCAGGCCGTGTGGTCGGCGGCGATGCAGATGCGCTGGGGCGCAGCTGCCA
TCACCCTCGCCGGCGGCGACGAGAGCATGTCCCGCATGCCGTTCTACGACTTCGCCGCCC
GCTCGGGCTACAAGCTCGGCGATCGCAGCCTCGTCGACGGCACCGTCGCAATGCTCACCG
ACCCGTTCAGCAAGGCTCATATGGGCCGCACCGCCGAAGCCGTCGCCCGCAAGTACGGCG
TCAGCCGCGAGCAGCAGGACGAGTTCGCCGTCGAATCTCAGCGCCGCGCTGCTACCGACG
CAGCCAAGGCAGCATTCGCCGAGGAGATCACTCCCGTCGAGACCGGTGGTCGGCGCTCCG
TCACCGTCACCGAAGACGAGCACCCCAAGCCCGGAACCACTGTCGAAACCCTCGCCAAGC
TGCGCCCCGCATTCGAAGAGGGCGGATCCGTCACCGCCGGTAACGCGTCGGGCATCAACG
ACGGCGCCGGCGCACTCGTCCTCGCTACAGGAACCGAGGCAGCCAAGCGCGGTCTCACCG
GACTCGTCACGCTCGAAACTGTCACGACGGCAGCCATGGAGCCCGGCCTGATGGGCTACG
CTCCCGTGCTCGCTCTCGAAAAGCTTTTTGCGCAAACAGGATTGAAGCCGTCCGACATCG
GCACCGCCGAGGTCAACGAGGCCTTTGCTTCGCAGGCCATCGCCGTCATCCGTGACAGTG
GCCTGGATCCGGAGAAGACCAACCCGTACGGCGGAGCAATCGCCCTCGGACACCCGGTCG
GTGCCACCGGAGCCATCCTCACGCTGCGCGCGGCACGCGACATGGTCCGTCGCGACCTCG
AATTCGGCATCGTCACCATGTGCATCGGCGGCGGTCAGGCACTCGCTGCCCTGCTGAAGC
GGGTCTGATCATGGCGACCAAGCGCAAGCCGTCGTGGCATGACGACGAGATCACCGCAGT
AGCCGAACTGGCCCGTGGTTTCTTCGATCGTGAACTGATCGCCAAGCGTGAGCAGTGGGA
CGCTCAGCATCGCGTCGACCGGTCCGTGTGGCTCGAAGCCGGCAAGCTCGGCCTGCTGTG
CTGCTCGATTCCCGAGGAATACGGCGGGGGCGGTGGATCTTTCGCGCACGATCTTGCAGT
CTTCGAGGCGCAGGGTTACTGCGGTGACTATGCACTCGGTAACTCCGTGCACAGTGGCAT
CGTCGCCCACTACGTGCTCGAGTACGGAAGCGAAGAGCAGAAGAAGGCCTGGCTGCCAGG
TATGGCGACGGGTGAAATCCTCGGCGCCATCGGAATGACCGAGCCGGGAACAGGTTCCGA
CCTCAAGGCCATCACCACGTCCGCGATCCGCGACGGTGACCACTACGTCGTGAACGGGTC
GAAGACCTTCATCACCAACGGTGGCAGCGCAGACATGATCGTGCTCGCCGTCAAGACCGA
TCCCAAGGCGGGCGCCAAGGGTGTCTCGCTCCTGATCGTGGATCTGCGTGACTGCGAAGG
CTTTGCGGTCGGCCGCGTCCTCGACAAAGTCGGTCAGCACGGCGCCGATACGTCGGAGCT
GTCCTTCACCGATGTCCGCGTTCCCGTTTCGAACCTCCTCGGCGAGTCCGAGGGGCTCGG
TTTCGGTCAGTTGATGGCGCAGCTGGTGCAGGAACGTCTCATCATCGGCGCGCAGGCCAT
CGGCACCATCGAGCGTGCCGTCGAGGAGACCGTCGCGTACACCAAGGCGCGTCAAGCGTT
CGGGCACAGCCTCTTCGAGTTCCAGAACACTGCCTTCGAGCTGGCCGAGTGCCAGACGAT
CGCGCGCACCTGCCGTGTCTTCCTCGACAACTGCATCGAGGATCACCTCAACGGCGAGCT
GGACGGCGCAGACGCCGCGATGGTCAAGTACTGGCTCACCGAACAGCAGTGCGCCGTCGT
CGACCGGTGCGTGCAGCTCTACGGCGGATACGGCTACATGCGTGAATACCCGATCGCGCG
CATGTACGAGGACTCCCGAGTCCAGAAGATCTACGCCGGCGCCAACGAAGTGATGAAGGG
CATCATCGCGAAGAGTCTTTGATCACCGGCGTCGAAAACCATTGACACCGACCAGGCACC
CACCGAGCATTTCGGTGGGTGCCTTTGTGTGTGCCTACAAGCGGGATCGAGCTGTTCGGA
AGGCAATCACTGATGAGCTTCACCATCGACGTCGGATCGGCGCGCGTCACCCAACTGACG
GAGCTGGCGCACTGGCCGTTCCCGCCGCGAGAGCTTTTTCCGCACGCGGGTGATGCGGAG
ATCGAGGACGCGTCGGCGCGGCTGACACCGGAGTTCTTCGACGCGGGTAGCGGTGACCTC
GTACTTGCCATCCACACCTACCTGGTGGAGATCGGCGGCAAGGCCATCGTCGTCGACACC
GGCAACGGGAACAGCAAGCACCGGCCGAACCTCCTGCCGCACCACATGTTCGGCACCGAC
TACCTCTCGCGCTTCGCCGACACCGGCGTCGACTTGGGCGACGTCGATCTGGTGGTCAGC
ACACATCTGCACCCCGATCATTGTGGTTGGAACACCAACCTCGAGGCCGAAACCTGGCGG
CCCACCTTTCCCCGCGCGACCTACATTTTCGACCGCACCGAACTGGCCGCGCTCGAACAA
CTCGCCGCCGACGGTCCACACGAAGGAGTGGTCTCGGATCTGGCGCAGACCTTCGAGGAC
AGCGTCCGTCCCGTTCTGGACGGGGCGAAGTGGGAGGCGGTCGACGACGGCCACGTCCTG
GCCGAGTCCGAAGGCACACGCGTCGTCGTGCGCAGCGCGCCCGGCCACACGCCGGGTCAC
GTCGTGATCGAGATCCGCACTGCCGACGGCGGCGCCGTCATCTCCGGCGACGTGATCCAC
CATCCGATCCAGTTTCTGTACCCGGACCTCAGCCAGGGCGGCGACGCCGATCCCGAGATC
GCCAGGGTCACCCGCCGCGAACTTCTCGAACGCTGCGCGTCGGAGGGACTGCTTCTACTT
CCCGCACACTTCCCCGTCGACGAACCGATCACGGTTCGGTTAAACGAGGACGATCGCCCG
ATGGCACCTTCGATATATGTTGCGAGGCCTGCATAGAATGGGCCAATGCCTGCGACCGAA
TCGACGCCATCGCTCTCCGGCAGGCCGCTTTCGAGTCGGATCGGATACGGCTTGGTCAAA
GCCGCACTCCGCGTGAGGCAGTCGTACGCGGAGGCTTTGTCTCGCGTCGGACTGCTGCCC
AATCATCACGCCATTCTCAGCACACTCGATGAACTCGGCCCATGCCATCAAAAGGAGCTT
GCTTCCCGAGTGGTGGTCGACCCCGGTGACATCGTTGCCTATCTCGACAGTCTGCAGGAG
TCGGGATACGTTGTGCGCGAACGCGATCAATCTGATCGGCGTAGGCAGGTCGTATCGATC
ACGGACTCCGGAGTAGCGAAGTTGATCGAGGGCGATGCGGCCCTCGACGCCGTCGAGCAA
GAGGTCTTCGAGTCGTTGACCGATCAGGAACGTGAGACATTGACGGTCGTATCCGCCAAG
CTCACGGGGCCGACGGCGCGGCCGTCAGAGGCCTGATGATTCCGGGTACTCTTTTGCTCA
TCTCGGCTGGACGCTTGTGGCCCCAGTAACTCGGTTGGTTGTAAGTTCTTGCCACCCAAC
TCAGATCGTCGACGGTGAGACCACCGAACCCGTACTCGATCTGCAGACCGGACGGGCTGC
CGATGTAGATCGACGTCATCAGGTCATTGGTGTGGCGCCCCAGCGTTTGCATGACCTCGG
TGTCGTGACTGTCGAGAAGATCGATCAGGCGTCCGAGATCGTCCATGCATTCGACTTCGA
GCATGAGGTGGTTGAAGCCGACGTGGCCGGGATATTCGGCCAGCGCAAGTGAATGATGAC
GCCCGTTGACGTGATAGAAGCGCACGGTGAATTGGTCGTTGGTGATCCGGTCCGAGAGTC
GGAAACCCAGCACATCCACGTAAAACTTGTTGGCTTCCTCGATATTCGGCACCTGTAAAA
CGATGTGGCCCAGGCCTTGATCTCCGGTCACGAATCCACCGCGCATGACACGACCCGGTG
TGAACGACAGTGGCGTCGATGCCTTTCCCCACGAGATTTCGTGTCGAGTTCCCCATGGGT
CGGTGAACCACACGAGTTCGGCGACTTGCCGCTCGGCGAGCAGGTCGGGATTGCCGTCGT
GCAGCGTGATGCCGCTCCGGTCGAGGTGTGCGGCAAACGAGTGAAGATCGGATTCATTGG
CCATTGCCCAGCCGGCGTAAAGGAATTCGTCTACCTTGCCGGGGTGGACGGCAATTCGAT
AGTTGACGTCGTCTACTGCGAGCCGGATTGCGCCATCCGGTCCGTCTGGTGACAGTTTCG
CGCCCAGAAGTCCCGTTCCGTACTTTCTCCAGTCCTCAGCCCTGGGTGACGCGACTCCGA
TATACGACAGTTCCTGAATCACGATGATCTCCCTCGAATGCACTTGATGGTCACTGTTCC
CAAAATATAAGCAGTGTTACCAATGATTGGCAAGACAATCGTTGGTATTGCCAAGTAATT
CATGAGTAGTAGCCGCCAGGGATGCTGAAATCAGGAAACAAGGGCCATAGTCCCTGGTGA
CGCATCCAACCCTCGGCGTCCGAACAGGTCCGATACCCTGGTTCATCGTGACCGCTGCAA
ATTCAGAGACCGCCCGTGCCCAGTACGACCTGATCGTCGTCGGTTCGGGATTCTTCGGGC
TGACCATCGCCGAGCGTGCCGCTACCCAGCTGGGTAAGCGTGTGCTGGTGTTGGACCGCC
GTCACCACCTGGGGGGGAACGCATACTCGGAGGCTGAGCCGGAGACCGGCATCGAGGTCC
ACAAGTACGGTGCCCACCTGTTCCACACCTCCAACAAGAAGGTCTGGGACTACGTCACCC
AGTTCACGGAGTTCACGAACTACCAGCACCGCGTCTTCGCGCTGCACAAGGGACAGGCGT
ACCAGTTCCCGATGGGCCTCGGCCTCGTGTCGCAGTTCTTCGGTCGGTACTTCACTCCCG
AAGAGGCACGGGCCCTCATCGCCGAGCAGTCCAGCGAGATCGATTCGAAGGATGCCTCCA
ACCTCGAAGAGAAGGCGATCTCCCTGATAGGACGCCCGCTCTACGAAGCATTTGTGCGTG
ACTACACGGCAAAGCAGTGGCAGACCGACCCCACCGAGCTGCCCGCGGCGAACATCAGCC
GCCTGCCGGTCCGCTACAACTTCGACAACCGCTACTTCAACGACACGTACGAGGGCCTGC
CCGTCGACGGCTACACGGCGTGGCTCGAGAACATGGCAAAGGATCCGAAGATCGAGGTCC
GCCTCGACACCGATTACTTCGACGTCCGCGACGAACTGCGCACCGCGAGCCCCGACGCAC
CCGTCATCTACACGGGCCCGCTCGACCGCTACTTCGACTACTCCGAAGGTTCGCTCGGAT
GGCGCACCCTCGATTTCGAGACCGAGGTTTTGCCCACCGGAGACTTCCAGGGCACCCCCG
TCATGAACTACAACGACGCGGACGTCCCGTTCACCCGCATCCACGAGTTCCGTCACTTCC
ACCCGGAGCGCGAGTACCCGACCGACAAGACCGTCATCATGCGTGAGTTCTCACGTGCAG
CGGAGGCGAAGGACGAGCCGTACTACCCGATCAACACTCCGGAGGATCGTGAGAAGCTCT
CCGCGTACCGCTCACGCGCCAAGAAGGAGACCGCGGAGAACAAGGTCCTCTTCGGTGGGC
GTCTCGGCACCTACCAGTACCTGGACATGCACATGGCGATCGCCAGCGCGCTGACGATGT
TCGAGAACACCCTGCGCCCGCATCTCGAAACGGGTGCGGAATTGGCAGGGGAGAGCGAAT
GAACGCACGTCATCTACTCGAAGGCGAAGAAGCCGTCACCGGCGACGAGGTGACCTACCT
CGGCAAGTCCCTGCTCTCTCGGATCATCCTTCCCCGCGCCGGCGAACCTCTCGACGTCCG
CACGCTGTACTTGGAGGAAGCTTCGACCAACAGTCGTCGGGCTCACTCCACCTCGCGGAC
GTCCGTCGCGCTCGGCGCCGAGACCGAGGTCTCGTTCGCCACGTACTTCAACGCGTTCCC
CGCCAGCTACTGGCGTCGATGGTCCATCCTGAAATCTGTGGTCCTTCGACTCGAACTGTC
CGGACACGGCCGCGTGGATGTCTACCGTTCCAAGGCGGACTCCTCGCGAATTCACGTGGA
AGGCAAGGAATTTGCCGACGGTGATGCCGCGGTCGAACTCGAGGTGGAGCTGGCACCGTT
CGAGGACGGCGGCTGGATCTGGTTCGACATCACCACCGATACGGCCGTAGTCGTCGAGAG
CGGCGGCTGGTACGCGCCCGTCGAGGCTCCCGGCGAAGCGACGGTCGCCGTTGGTATTCC
GACGTTCAATCGCCCGACCGACGCTGTCAAGGCGCTGGCTGCATTGTCCTCGGATCCTCT
GGTGTCCGACGTGATCAAGGCCGTCATCATGCCGGATCAGGGCACTCGTAAGGTACGTGA
CGAGCCCGGGTTCGCCGAAGCTGCTGCAGCACTTGGTGATCGGCTCGCCATTCACGATCA
GGGCAACCTCGGCGGCTCCGGCGGATACAGCCGAATCATGTACGAGGCACTCAAGACCAC
GCAGTGCCAGCACATCCTGTTCATGGACGACGACATCGAGATCGAACCCGACTCGATCCT
TCGCGCGCTTGCTTTCTCGCGCTTCGCGAAGTCGCCGATGCTGGTGGGTGGGCAGATGCT
CAACCTGCAGGAACGTAGCCACCTTCACGTGATGGGTGAAGTGGTCAACCGCGGGATCTT
CATGTGGTCTGCCGCGCCGAACGTCGAATACGACCACGACTTCTCCAAGAATTCGCTGCG
AGATTCGAAACTGCTGCACCGTCGCATCGACGTCGACTTCAACGGCTGGTGGATGTGCAT
GATCCCGCGCCAGGTCGCGGAAGAGCTCAAGCAGCCGCTGCCACTGTTCATCAAGTGGGA
CGACTGCGAATACGGTTTGCGCGCAAAGGAAGCCGGATACCCGACCGTCACGCTGCCCGG
TGCCGCGATCTGGCACATGGCGTGGAGCGACAAGGACGACGCCATCGACTGGCAGGCGTA
CTTCCACCTCCGAAACCGTCTGGTGGTGGCCGCGCTCCATATGCCGGGCAACGGCCGCGG
CCTTGTCGTCAACACGGTGAAGGCGACTCTCAAGCACCTGCTGTGCCTCGAGTACTCCAC
CGTTGCGATCCAGAACAAGGCCATCGCGGACTTCCTTGCCGGACCGGAACACGTCGCGAA
CATGCTGCCCACCGCACTCGGTGAGGTCCATGCCCAGCGCAAGGAGTACCCCGACGCCGT
CGTGGTGCCCTCGGCAACCGCACTACCGCTGCCCTCCGGCGCCGAGGTCGGGGACGTCAG
CGCGCCGACCAACCCCGTCGCCAAGATCGTCCGCGTCGGCAAGGCCGTGGTACACAACCT
CAAGCCTGCGCACCCTGAGCATCACGAGCGTCCTCAGCTCAACGTGCCGACCATCGACGC
CAGGTGGTACCTGCTCTCGCAGGTCGACGGCGTCACCGTCACCACCGCCGACGGCCGCGG
CGTCGTCTACCGAAAGCGCAACCCCAAGCAGGCACTCGAACTGCTCAAGGAAGCCATGCG
TTTGCGCCGCGAACTCGCCGCGCGTTTCCCTGAACTCAAGAAGCAGTACCAGGACGCCGT
TCCTTCACTGACCAGCACGGAAAGGTGGGAACGTGTCTTCGGCATCTCCTGAAGTACAGA
TTCTGGCCGGAATTCAATCGACCGTCGGGCAGCTGCCGGGAGCCGTCAAGGTCGCCCGCG
GTATGTCTCACTTCGGTGAGCACTCCCTCGGGTGGATCGCGATCGCTGCCGTCGGAGCTG
CTGTGGACAAGCCGCGTCGACGTGAGTGGGCCGGAGCAGCCGTCGGCGCATTCGGTGCAC
ACGCCGCCTCCGTGGTGATCAAACGAGTCGTCAGGCGCAAGCGACCTTCCGACCCTTCGG
TGCAGGTCAACGTCTCGACACCGAGCAAGCTCAGCTTCCCGTCGTCACACGCGACGTCGA
CGACGGCGGCGGCTGTGCTGATCGGTCGACTCACCGGGCTACCCTTACCGGCGTTGCTGG
TGCCCCCGATGATGCTCTCGCGTCTGGTCCTGGGAGTTCACTACCCGACCGACGTACTCG
CCGGAGCGGCACTGGGAGCCGCATCCGCGGCGGTAGTTCGCCGGGTCGAAGAAGCCAGAG
CCGAACAGAAATGTGGAGATAAATGAGCGAGGAACCGGCTACGGTCAGCGGACCCCCGAA
GTCCCTGCCCGCCGGCATCGTCAAGGCGCTTCGCCCACGTCAGTGGGTCAAGAACGTCCT
TGTGCTGGCAGCGCCCATCGCGGCCGGAACCGCCACCGAAGCCGACGTGCTCCTGCCCGT
CGCGCTGGCGTTCGTCGTGTTCTGCATGGCGGCATCGGGCATCTACCTCGTCAACGACGC
GATGGATGTCGAAGCCGACCGTGCTCACCCCACGAAGCGATTCCGTCCCATCGCGGCCGG
AGTTCTACCCGTCAACATCGCGTACGGCATGGCAGTCGTGCTGCTTGCCGGTGCGATCGG
GCTGTCCTTCCTGGCCAACTGGCAACTCGCCGTGGTCATGGGCGTGTACATCGTCATCCA
GCTCGCCTACTGCTTCGGTCTCAAGCATCAGGCCGTCATCGACATCTGCATCGTCTCGTC
CGGCTTCCTGCTTCGAGCGATCGCCGGTGGCGTTGCCGCCGAGATCGATCTCTCGCAGTG
GTTCCTGCTGATGATGGCGTTCGGTTCACTCTTCATGGCGGCTGGCAAGCGCTACGCCGA
ACTGCAGTTGGCCGAGAAGACCGGCGCGAAGATCCGTAAGTCCCTCGAGAGCTACACGAT
GACGTACCTGCGTTTCGTGTGGACGATGGCAGCGACGACGCTGGTCCTCTGCTACGGACT
GTGGGCGTTCCAACAGGACGCCATCAAGGGCACCAACTGGTATGCCATCTCGATGGTGCC
TTTCACCATCGCGGTGCTGCGATACGCGGTGGACGTCGACGGCGGCGAAGCCGGAGAGCC
TGAGGAGATCGCGCTCGGTGACCGGGTGCTGCAACTCCTCGCGATTGCGTGGATCGGAGT
AGTGGGTGTCGCTGTCTACCTCGTCTGAGCCACGCACCGAGGCCGACCCGCACGTCGACA
CTGCGGCGAATCGCACCACCCTCAGTCGAGGAGTTTTTCTCGGCGGGGTGGTGCTTGCTG
CTGCCCTCATGTTCTGGGGGGCGTGGGAGCGTCGCTGGATCGCCGACGACGGACTCATCG
TCTTGCGAACCGTCCGCAACCTGCTCGCGGGGAACGGCCCGGTCTTCAATGCGGGGGAGC
GTGTCGAGGCGAACACGAGTACCGCGTGGACGTACATCGTCTACGCGTTCAGCTGGCTCA
CGCAGATCCGCCTCGAATACGTCGTTCTGACGATCGCGCTCGTACTCTCGACTGCTGCCG
TCGTGCTGGCGATGCTCGGCACCGGTCGTCTGTACCGCGGCGTTCGGCCGTCGGCGGGCG
GAACGATCCTGCTGGTACCGGCAGGTGTTCTCGTCTACATCGCGGTTCCGCCTGCGCGAG
ATTTCGCCACTTCCGGGCTCGAGACTTGCTTGGTGATCTTCTGGATCGCGCTCCTGTGGC
TACTGCTCGTTCGGTGGGCGCAGGCGTCGACGCCGTCCACGGCGTCGATCCTGACTCTCT
CGTTCGTGGCAGGCCTCGGACCATTGGTTCGACCCGAGATGGCAATTCCCGGTGCCGCCG
CGTTGATGATGATCGTTCTCTCCGCAGGCCTGACCTGGAAGATTCGTGCACTGATCGTGG
TCGTCGCCGGACTTGTGCCGGTGGGCTATCAGATCTGGCGAATGGGCTATTACGCCCTGC
CGTACCCGAACACCGCGGTGTCGAAGGACGCCGGTGGCGCGAAGTGGGCGCAGGGTTTTG
CGTACCTGTGGAACCTCGTCGGGCCGTACCTGCTCTGGCTGCCGCTGCTGTTCCTGCTCA
TCGGCGCGCTGCTGCTCGTGTGGCGAAGCCGAGCGGACGCACCTGCTACCGCCACCGATC
AACCCGCACGCTCGCTGTGGCAGCGCTTTCAGCAGTTTCTGCGCACGCCGCGGGCCGTCG
TCACGTTCATCCTCGGCAGTGGGCTGATCCTCGGGATCTATTCGCTACGCGTCGGCGGCG
ACTTCATGCACGGCCGCGTCCTGTTGCCGGTGTTGTTCTGCCTGCTCATCCCGGTCGCGG
TTATTCCGTTGCGGGTTCCGGCGCGGGCAGCGTTCGGAAGTAACCGCGACACCGCGATCT
TCGGAGTCTCGGCGGTGCTGTGGATCGGCACGATCATCTGGGCCTTCTTCGCCGCCAACA
CGACGGGCATGCCGGAAGGCTCCGTGGTGGGTCGCTCGGGAATCGTCGACGAGCGTGCGT
TCTATGCACTCAACACCGGTCACAAGCACCCGATTCTTGCCGAGGACTACCTCGACTATC
CGCGAATGCGTGCCATGGTGGAGACCATCGCGCGGACTCCGGAGGGTGGGCTGCTGTTGC
CGTCGGCGAGTTACGACTCCTGGTTCGTCGTCCCACCGCCAGGGCCGCTCGAGGAGCCTG
CCGAGCACGTCGTCTTCTTCCTCAACCTCGGAATGACGAGCATGAACGTGGGCCTCGACG
TTCGGGTGCTCGATCAGATGGGGCTGGCGTACCCCCTGGCAGCACACACCGAGCGCCTCG
AAGACGGCCGGATCGGGCACGACAAGAACCTTTACCCGGACTGGGTGGTCGCGGATACCG
GAATGATCGACGTTCGCCCGTGGCTGCCGTTCTTCCTCGACGAGGACTGGGTTGCCGACG
CGAAGCTGGCCATCACGTGCCCGGAAACGCAGGAGCTGCTCACGTCGTATCGCTCCGAGC
TGACCTGGGCCAGATTCAAACAGAACTTCCAGCAGGCTTTCGACTTCGCGAAGTACCGAT
TCGACCGGGTTCCGGCCTACGAATTGGAACGCTGCGGGCTCGTTCCGCCGGAGCCGCCGA
AGTGATGTGATCAGCATCACCGACGGTTGAAGGTTTGAATATTTCGATTCAGTAACACCG
AATCGATTGGCCACGATGTACTCGAAGACGATTCACCTAACCTGAATCACTCCCTGCGGG
TGATGACGGCGTCGCCCGCGGACTGAGACGTAACGGTCTGTCTATTTGTCACAGCTGAAC
CTGTGACATAAAGTCCAGCGAGCGCAGTGTGACTTGGAAGAGGTCCGCTGCCGACCCGAA
CTTGTTCGGGCTGGCAGAAAAGCCTGTTCCCCGACGGAATCCGCCGGAGCCACTCCACCG
AGTGAGTGCCGCAGACGAAGAGAGAGAGCAGTATCCATGCGTTTTGCCAGAAAGAGGCTG
ACCCAGCGCCTCAAGCACCGAGCGTTGGCCATCGGTGCCGCAGCACTTGTGCTACCCCTT
GCTGCAGGAGTTGCCGGTAGTGCTGTCGCCTCTGCTGCGCCCGCGCACACTGCTCCCAGC
CACACCGCCCCCTCGGGCGGATACGACGAGCTGTGGGTGCCCTCCTCGATGGGCAACATC
AAGGTCCAGGTCCAGTGGGCCGCACGCGGCGGAAACGCTGCCCTCTACCTCCTCGACGGC
CTGCGTGCGCGCAACGACGCCAACGCGTGGAGCTTCGAGACCAACGCGATGGACCAGTAC
CGCAACGACAACATCACCCTCGTGATGCCCGTCGGCGGCGAGTCCAGCTTCTACAGCGAC
TGGTATGCACCGTCGAACTTCAACGGTCAGCAGATCACGTACAAGTGGGAAACGTTCCTC
ACGCAGGAACTCCCCAACTTCCTCGCGAACTACGGCGTCTCGCCGAACAACAACGCGGTT
CTCGGTCTCTCGATGGGTGGCAGCGCTGCTCTGACGCTGGCTGCTTACCACCGCGACCAG
TTCAAGTTCGCCGGCTCGCTGTCGGGCTACCTGAACATCTCGGCTCCCGGCATGCGCGAG
GCAATCCGCGTCGCAATGCTCGATGCCGGTCGCTTCAACGTCGACTCCATGTGGGGACCG
CCGTGGAGCCCGTCCTGGCTGCGCAACGACCCGTTCGTCTTCGCACCGCGTCTGCAGGGC
CTGTCGATGTACATCTCGTCGGCAAGCGGCCTGCCCGGTGAATACGACCACCCGCGCGCA
CCGATCGATTACTACAACACGGCTAACGGCATGGGCCTCGAAGCACTCGCCCTGGTCAAC
ACCCGTGCATTCCAGATCCGCATGAACTCGCTGGGTATCCCGGCCACCTACAGCTTCCCG
TCCAACGGCACGCACTCGTGGCCGTACTGGTCGGCAGAGCTGTGGAAGGCTCGCGGCCAG
ATCCTCGACACCATGAACGCTTGGTGATCGTGCGCCATCCCGTGACCTAGTCACTTCACC
AGTGCCGTTCCGGACTCCCTCCAAGGGAAACCGGGACGGCACTTGTGTATTCAGGTGCTG
CACGATCGCCTGAGGTCAGTAACAATTGCACCACCAGTAACAGCGCGGCTACCCCAAGCG
GGGATCGTTTGCGTGTAGAAATAGTTTCAACGGGGGTCTGGCTGCTCAGGCGGCTACACG
ATCGACGCGCGGACCGAACGTAAGGAAAGAGAGTGAGCTCATGCGAGTAGGCCTTGCCAC
GGAGGACCGTCGCCGGTCCCGGGCAACCTTCCGGACAAAGGTCGTCGGCGCACTGGCAGC
GATGCTGGTACTGCCGATCGCCGCGGGCTTGACGACGGCCGGAACCGCGGCAGCCGCGCC
GGCACCTGCTCAGGCCGCACCGGCCGTGACCCAGAACCCCACCGGCGCAGCGGTCACGAA
GGTCGACTGGCTCAGTGAGCGTCGCGTCGCGCTGTGGGTGAACTCTCCCGCGATGGGCGC
CCCGATTCAGGTGCAGATCCTCTTGGCTCGCGATTGGAACGTCAATCCGTCGGCCAGCTT
CCCCTCGGTCTGGATGCTCGACGGTCTTCGCGCGACCGACAACGAGAACGCCTGGACCTA
CGAAACCGACGCCGAGTCCTTCTACGCGGACAAGAACGTCAACGTCATTCTTCCCGTCGG
CGGTCAGTCCAGCTTCTACTCCGACTGGCTCGAGCCCGACAACGGCAAGAACTACCAGTG
GGAGACGTTCCTGACCAAGGAACTGCCCCCGATCCTCGAAAAGGACTGGCGGACCACGCA
GACGCGCGGTGTCGTCGGACTGTCGATGGGCGGAACGTCCGCGATGTTCCTCACGGCGCG
TAACCCCGGCTTCTTCAAGTTCGCGGCTTCGCTGTCCGGCATCCTCACCACCACTTCGCT
CGGCATGCCTCAGGCAATCCAGTTCGCGATGACCGACGCCGGTGGATACAACTCCGCCGC
GATGTGGGGACCGCCGTCCAACGCACAGTGGGCTGCACACGATCCGTATGCGCTCGCCGA
GAAGCTCAAGGGCGTCAGCCTGTACGTCTCGAGTGGCAGCGGTACGACCGGCCCGTACGA
CCAGCCGTCGGGAATTCCCGGCGTCAGCACCAACTACGCAGGTATGGGCCTCGAGATCCT
CGCTCGCCTGACCTCGCAGACCTTCGCGACCAAGCTCAACCAGCTCGGCATCCCCGCGCA
GGTCAACTACCGCCCGTCCGGAACCCACTCGTGGCCGTACTGGCAGTTCGAGCTTCATCA
GCTGTGGCCGCAGTTGGCCAACGCCATCGGCGTCGAGGTCGAGAAGCCGGCTTGCGGCAC
TTCGGGTGAGATCGGTGCGACGGCTGCAGCCAACGGCTGGATCGGCGACTGCATCACGCC
CGAGTACAGCGTCGCGGGTGGACTGGCACAGGACTTCCGCAACGGTCGCATCTACTTCAC
CAGTGGAACGGGCGCCCAGCCTGTCGCCGGTCGTATCGCCGGCGCGTACATGAACACCGG
AGCAGCGGCCGGCCCGCTCGGCTTCCCGCGTACCCCGGAACTCGGTACCCCCGACGGACG
CGGACGCTTCAACCACTTCCAGAACGGCTCCATCTACTGGACCCCGCAGACCGGCGCTCA
CCCCGTCAGCGGCGACATCCTCGCCGAGTGGTCCGCACAGGGATGGGAAGGTGGCCCGCT
CGGCTACCCGACCGCCGACGAGATCGCGACGCCCGGCAAGCCGGGCAAGGTTCAGGGATT
CGAGATCGGCGCGATGTACAGCAGCGCCAACGGAACTCACGCGGTTCTCGGAATGATCAT
GGGCAAGTACGGCGAACTCGGTTGGGAAAACGGCTGGCTCGGATTCCCGAAGTCGAACGA
GGTTCCGATCAAGGACAACGGGCGCTTCACCGAGTTCGAGGGCGGCAACATCTACTGGAG
CCCCGGCACCGGTGCATGGTCCGTCGAGAACGGCCCGCTCTTCGACGGTTGGAAGAGCGT
CGGATACGAGGGCGGCCGCCTCGGATTCCCGATCAGTGACAAGTTCGACATTCCCGGTGG
TGTCCAGCAGAACTTCCAGTTCGGCTACATCACGGTGATCGGTGACAAGACAGAAGTTCA
CTAACTCACAGTGGTGCACGACGGGCGGGCCCGATCACGGATCGGTGCCCGCCCGCGTGC
GTTGCGTAACCTGTTGATGGACTTTCGACTGAAGGCAAGGACGGACATTGATGTCGCTTT
TCTCGGGTAACCGAAACACTTGTGCACGCGCGATCGCGGTCGGCGCCTTGGCGCTCGCCG
CGGGTGGCGCGCTGGTCGGGTGCGGTAGTGACGACTCCACTGCAACCTCCAATCCGGTCA
CCACGACGTCCGCTGCGGCTTCGTCCTCGAGCGGTTCGGCGTCTTCGTCCGCCTCTGCGA
CCACGACGGCGTCGGCTGCGCCCACCAGTCCAGGAGCAGCAGCCACTGCGCCGCCGGAGC
AGCCGCAGAGCATCGAAGGCTTCCCGGGCCCCACAGTCGTCGAGGTCAGTCCAGAGGCAC
AGAAGTTCCTCGACGGACTGAAGGCGAAGGGCATCACCCCAGCCGGTGACGGAAGCATCG
CCGTCAACACGGCCAATTACATCTGCGCTGCCGGTCCTCAGACCGACGACGAGGTCCTGA
CCTTCGTGACTGCCTTCGTCGGCCAGGAAGCGTCGGCGGAAGGCAAGCAGATCACTCCCG
AGCAGGCAGGTGCGAACGCTCAGATCTATATCGACGTCGCCAACACCACCTACTGCAAGT
AGGCGCGGGTCATGGCGAGGTCTGGAAAGCGTCGTGGGTGCCTGATCCCGCTGCTGATCA
TTCTTGTGGTCGCAGCGGTCGTGATCGGCGGTTGGTACATCCTGGCCGGGCGGGTGCCTT
CGCCGACTCCGATCCCGCCGAGTCCGGAGCCACCGGTCTCTCAGCCGGCCAGTTGCCCCG
ATGTCCAGGTAGTAGCCATACCGGGTACGTGGGAGTCGAGCGCTACCGACGACCCGTACA
ACCCGACGGCCAATCCGGCGTCGTTGATGCTGAACGTGACCCGTCCTCTGCAGGAGAAGT
TCGATAGTTCGAGGGCCGACGTCTACACCGTTCCTTACGTCGCACAGTTTTCGAATCCGG
TTGCGATCCCGCCGGACGGACAGCAGTCCTACAACAACAGCCGGGCTGCGGGAACTGCTG
CCACTAACGACTTTCTGATGAAGCGGCACGCCGAGTGCCCGCTCACGAGCTACGTCCTGA
CCGGATTTTCCCAGGGCGCGGTGATCGCGGGTGACGTCGCCGCGAGTATCGGCGACGGTA
CCGGCGCGGTGCCTGCCGATCTGGTTCTGGGCGTCGGCTTGATTGCCGACGGTCGGCGCG
ATCCGGCGTTCGGGAACACGGTTGGCCCGAGCGTTGCCGGTGTCGGCGCCGAGCTGTCGC
TGAACGGGCTGAAGCTTCCCGGTCTCACGATGACCGGCCCGAGGCCAGGCGGATTCGGCG
ACCTCAACGACCGGACTTATCAGATCTGCGCGCCGAGCGACGGTATCTGCGACGCTCCGG
CCGCCGCTCTCAATCCGACCAACTGGTTGAGTTCGGCGCCGCGGCTTCTCGAGTACTACA
ACAACCCTGTGCACGCGATGTACAACTCCTTCCAAGTCGATCCGAACGGCACGACGGCCA
CCCAATGGATGGCACAGTGGGCTGCGGAGAAGATCGACGCCGCACCGGCACCGCCCCACA
GTTGAGTCACCGCCGCACTGTTGATTCGTCACAATCGGGCGTCTCGGGAGTTCGCTCGCG
GGTAATCTGCTCGTTTGGTCCCGGTAGAGTGCTGCACGGTCCGGGGGCGTCCTCTACAGT
GCTGTCACGTAAGTGACTGGCGAGTAGGTTCGATTTGTCCGGTTTCGAAGTCCGAGTACG
ACGTACGTGTCCATCACAGGAGAATCGCTATATGAGTTCCACCCACGGCAGCGATGCCCT
ACGCAAATTCCGGTTTGCGGCCGGTGGCGAGGGCAACGCCGAAGAGGGTGGTGCGCGACG
TTTCGTCAAGCTTGCGCAGAAGGCCGAGGAACTCGGCTACGACTCGTTCATGATTCCGGA
CCACCTGGGTAATCAGGTCGGACCGATCGCCGCACTGGGAGCGCTCGCAGTGGCCACGGA
CAAGATCCGTCTGGGCACTGCCGTGTTGGCCAACGGCTTCCGTCATCCTGCTGTGCTCGC
GAAGGACGCGGCGACTATCGACGTGCTGTCCGGTGGTCGACTCGAACTCGGTATCGGCGC
AGGCTGGATGAAGGAAGAGTTCGACAAGGGCGGCATCCCATACGAAAGCCCCGGCGTTCG
CATCGAGAAACTCGAGGAGTCTCTGCAGATTCTCGACACACTGCTGCGCGGGCAGGAATG
CACTTTCGAAGGCAAGCACTATCAGGTGCGTGGCCTCAAGGGCAGCCCGCGACCGCGGCA
GGGCCCGCGGCCACCGATCATCGTCGGTGGCGGTGGACCGAAGATGCTCGCTCTCGCCGC
GAAGTACGCGGACATCATCTCGGTCGCCACACCGACCAACCGTGACGGGCGGCTTCTGCT
CTCCGGAATCACGATGGAAAAGACCATCGAACGTGTCGAGCGGATCCGCGAAGCTGCCGG
CGAGCGTTTCGATGAGATCGAACTCAACTGGACCATCACCATGATCATGATCACCGACGA
TCGAGAGCAGGCTGCCGAGATGGCAATCGCCGCTCTGGACCAAGGTTTTCCGCCGAACAT
CGAAGTGGATCGTAAGCTGAGCGTGGAGGAGTTGCTGAACTCTCCATACCTGGCTGTGGG
CACTTTCGAGGAAATCGCAGACCAGATTCGACTGGTCCGCGAGAAGACGTCGATGTCGTA
CGTCGGGGTCTTCCCGACGCAGATGGAAGCGTTCGCCCCGATCATCCCGTTACTGGCGGG
CGAGTAGGCCGGAGAATACGGACGATGCGAATCTGTAACATATCGATGGTTTGGGATCGA
TGAAGTGATTCAGGTGAGTTGCGCACAAAGTGCGATTCGATTGATCGAAGATGGACCCGA
GAGAGCGAAGGAAGTCTGGGGCGCAGGCATGAAAGACAGTGCTTGTGTGATCGCTTCGGA
GGAGATGGAATGAACGCGCTGTTCGATGGCTTTCTCGACGAGAAGGGCCAGATCCGCCTG
CAACCAGGCTTCACGCTGGTCGACTACGTCGAGCAACACTCGCGTGTCAACGCGGACGAG
CTCGCGTATCGGTACATCGATTACTCACGCGAGCGTGACGGTGAAGCCCTGGAGCTGACC
TGGGAGCAGTTCGGTGTGCGTCTGCGCGCTGTTGCAGCCCGTTTGCAGCAGGTCACCAAG
CGTGGCGACCGTGTCGCGATTCTTGCGCCGCAGGGGCTCGACTACGTCATTTCGTTCTTC
GCCGCCATTCAGGCCGGTTCCATCGCGGTGCCGCTCTTCGATCCGGACGAGCCTGGCCAT
ACCGACCGTCTTCACGCTGTTCTCGGTGACTGCAAGCCGACTGCGATTCTGACTGCCGCA
TCGTCGGCAGCCGGTGTTCGTCAGTTGTTCCGCTCGCTTCCCGCTGCCGAGCGTCCGCGC
ATCATCGCCGTCGACGCGATTCCCGACACTGTCGGTGAAACGTGGGTTCGTCCCGACATC
GAACTCGACGACATCGCGTACCTGCAGTACACCTCCGGTTCGACCCGAGTTCCCGCCGGC
GTGGAGATCACCCACCGCGCTGTCGGAACGAACGCGCTCCAGATGGTCGACTCCATCGAA
CTCAACGAGGACTCACGCGGCGTCACGTGGCTGCCGCTGTTCCACGACATGGGCCTGCTG
ACGGTCATCCTGCCTGCTCTGGGCGGCAAGTACATCACCATCATGAGCCCGCGCGCTTTC
GTGCAGCGGCCGTACCGGTGGATCAAGGAACTGGCTGCGGTTTCCGACGGCGCAGGCACC
TTTGCCGCCGCTCCCAACTTCGCTTTCGAGCACGCTGCCGCGCGCGGCCTGCCGAAGGAC
GGCGAGACCCTGGACCTGAGCAACGTCATCGGCCTGATCAACGGCAGTGAGCCGGTCACG
ACGTCGTCGATGCGCAAGTTCAACGACGCTTTTGCTCAGTACGGTCTGCCCAAGACTGCG
ATCAAGCCGTCGTACGGCATGGCCGAAGCGACGCTCTTCGTCTCCTCGACCAAGCATTCC
GACGAGGCCAAGGTCATCTACGTCGACCGCACGGAACTCAACAAGGGCCGCATGGTCATC
GTCGACCAGTACTCCGAGAACGCCATCGCACAGGTCTCCTGTGGGTACGTCTCGCGCAGT
CAGTGGGCGGCGATCGTCGATCCCGAAACTCTGACCGAGGTCCCCGACAATCACGTCGGC
GAGATCTGGTTGCACGGCGAGAACATCGGCATCGGCTACTGGGGTCGCCCCGACGAGACG
GCGGAGACCTTCCACAACAAGCTGGACAATCGGTTGAGCGAAGACAGCCACACCGAGGGC
ACGCCGGCGGATGCCAACTGGATGCGTACCGGCGACTTCGGTGTCTACGTCGACGGCGAG
CTGTACATCACCGGTCGCGTCAAGGACCTCGTGATCGTCGACGGTCGCAATCATTACCCG
CAGGACCTCGAGGCTTCGGCTCAGGAAGCCAGCCCCGCCCTGCGCCCCGGCTTCATCGCT
GCGTTTGCCGTACCGGCCAACCAGCTGCCTTCTGTCGTGTTCTCCAACACGCACTCCGGT
CTGAAGTTCGACGACGACGATTCCTCGGAGCAGTTGGTCATCGTGGCCGAGCGTGCTCCC
GGCGCAGGCAAGGCCGATCCGCAGCCGATCGCGGACACTGTGCGTGCGGCGATTTCTTCC
CGTCACGGTGTTACGGCCCGAGACATCCTGCTCGTCCCCGCGGGTTCGATTCCGCGTACG
TCCAGCGGCAAGATCGCTCGCCGCGCGTGTAAGGCGAGTTATATCGAGGGAACGTTGCGA
GGCGGCTATCAGCAGACCGCATTCCCCGATAGCGTTTGAGGAGCAGTCCCTTCATGATCG
GTGGCTTGGTGAGTTGATGGTTGAACAAGATGGTGTGCAGAGCAAAGACGTTGTGAGCGA
GATGAGTGTTGCGCAGCTGCGTGAGTGGCTTCGCAATTGGATCGCGAATGCGACCGGTCA
GCCGGCTGGGTCGATCACGGACGATCGCCCGATGGAAGAGTTCGGGCTCGCCTCGCGGGA
CGCAGTCGCTCTGAGCGGAGACATCGAGGATCTGCTCGGCGTCACGCTGAACGCCACGGT
TGCCTATCAACACCCCACCATCGCTTCGCTGGCTACTCGGATCATCGAAGGTGAGCCCGA
GGCGCCGGAGGAGACCGTCGACGCGTCGTACTACGTCTCAGGCGCCACGACGGACGCCCA
CGACATCGCCATCGTCGGACTGTCCACACGATTCCCCGGTGCCGGGCACACGCCTTCGGA
CATGTGGGAAATGCTGGCGGCCGGACGCGACGGCATCAGCGACCTCCCCGAGGACCGCTG
GGCCGAGTTCATGTCGGATCCCGCCATCAAGGCCGCGGTCGAGAATGCCAACACCAAGGG
CGGGTACCTCGACGACGTCAAGGGCTTCGACGCCGAGTTCTTCGCGATGTCTCCGCTCGA
GGTCGTCAACGTCGATCCGCAGCAGCGCCTCGCCCTGGAACTCGCGTGGGAAGCGCTCGA
GCACGCGCGCATTCCGGCCAGCGGGCTCAAGGGCAAGCAGGTCGGTGTTTTCATCGGCAG
TTCCGCCAACGATTACCAGTTGCTCGCGGTCAGTGATCCGACGACGGCGCACCCGTACGC
ACTGACCGGAACGTCGACGGCCATCGTCGCGAACCGGGTTTCGTACTTCTTCGACTTCCG
TGGACCGTCCATCGCTCTGGACACCGCGTGCTCGTCTTCGCTGGTTGCCGTTCACGAGGC
TGTGCGTTCGCTGCGCAGTGGTGATTCCAACATCGCGCTGGCCGGTGGCGTCAACATGCT
GCTGGCCCCTCCCGGAACCCTCGGTTTCGATCAGACCGGGATGCTCGCTCCCGACGGAAA
ACTGCGTGCATTTTCCGCACACGCTCAGGGCATCGTTCGCAGTGAGGGTGGCGGACTCGT
CGTGCTCAAGCGTCTCGAAGACGCCGAGCGTGACGGCGATTCCATCCTCGCGGTGATCGC
CGGATCCGCGGTCAACCAGGACGGCCGTTCCAACGGTCTGCTCGCGCCCAACCCTGACGC
CCAGGCCGACGTGTTGCGTTTCGCGTACCGCGACGCCGGAATCTTGCCGACCACAGTCGA
CTACATCGAGGCGCACGGAACGGGTACCGATCTCGGTGATCCAATCGAGGCCGACGCGCT
CAGCCGTGTCGTCGGTCGTGGCCGTGACGACGACAAGCCGGCTCTGCTCGGTAGTGCGAA
GACCAACTTCGGGCACCTGGAAGCAGCTGCGGGCGCCGCCGGCCTGATCAAGGTCGTTCT
GGCGATGCAGGAAAACAAGATTCCCGCGACGATCAACTACCTGGGCCCGAACCCGCACAT
CGACTTCGAGAAGTCGCACCTGCAGGTGACGCCCGAGGCCACCGACTGGCCGCGTTACAC
CGGCAAGGCCGTCGCCGGTGTTTCCGGTTTCGGTTTCGGCGGAACCAACGCGCACGTCGT
GGTCAAGGAATACGTGCCCGCCGACGTGGCAGTCGATGAACCAGTCGTGGATGCCCCGGT
AGTTGACGAACCGGCAGCAGAGGACGAGAGCACCGTTGTGCTGGCTGTGTCCGGTGCGCT
GCCTTCGCGTCGTCGCCGCGCAGCTGCAGATCTGGCCGACTGGCTCGAAACCGAAGAGGG
AAGCAAGACGCCCCTCGCCGACGTTGCCCGCACACTCGCGCGTCGCAACCACGGACGCTC
GCGCGCCGCTGTTCTGGCGAAGACGCGGTCCGAGGCCATCAGCTCGCTGCGCGCCGTCGC
CGCAGGCAAGCCGGCTCAAGGAGTCTTCTCGGCCGACTCGCCGTCGCCCAAGGGCGCGGT
GTGGGTGTTCTCGGGCTTCGGCTCGCAGCACCGCAAGATGGCCAAGCAGCTCTACACGGA
GAACTCGGCCTTCAAGGCAGCCGTCGACGAGGTCGATGCGCTGATCCAGGACGAGGCCGG
CTACTCGATGGTCGAGATGTTCCTCGACGATTCGATCGAGTACAACGTCGAGACCGCACA
GGTGGGAATCTTCACCATCCAGGTCGGTCTGGCCGCATTGCTGCGTCACCACGGCGCTGA
GGCCGAAGCCGTGGTTCCGCACTCGATGGGTGAGGCCGCTGCCGCATACGTGTCCGGTGG
TCTGAACCTGGAAGACGCTGTGCGCGTGATCTGTTCACGATCACGGCTGATGGGTGAGGC
CGAGGGCGCACTCGTCGGTGACGACATCCGTCTGATGGCACTGCTCGAGTACAGCGCATC
CGAGATCGAGGCGCTGCTGCCCACGTACCCCAAGCTCGAGGTCTGCGTTTACGCAGCTCC
GACGCACACGGTGATCGGTGGACCGCAGCCGGACATCGAGGCGATCGTCGCGGCCGCCGA
GGCCGACGGCAAGATGGCGCGTGTCCTGCAGACCAAGGGTGCCAGCCACACCTCACAGGT
CGATCCGTTGCTCGGCGAGCTTGCCGCGGAGTTGGCCGGTATCGAGCCGACCACGTTGAA
GCTCGGCGTCTACTCGTCCGTCGACAAGGACACCTTCTACCGTCCCGGTCACGAGCCGAT
CCATCAAGAGGCGTACTGGGTCAAGGGCCTTCGCCACAGCGTGTACTTCACCAATGCGGT
ACGCGGTGCAGTTGCCCACGGCCACACCACTTTTGTCGAGCTTGCACCCAACCCGGTGAC
GCTGATGTCGGTGGCGGCTACCGCGTTCGATTCGGGCCTGCACGACATGGAACTCATCCA
GACGCTCAAGCGTAAGGAAGACGAGTCCGCGGGTGTGCTTGCCGCTCTCGCGCAGCTGTA
CGTGCACGGCCATGCCGTGAACCTCGAGTCCTTGCTTCCTGCAGGCGATTTCGCCTCGGT
TCCGCGTACTGCATTCCTGCGTAAGCCGTACTGGCTCGACATTCGCGTCAGTGCCGGCGG
TTCGGCTCGCGTACCCGGCTCGCACGTCGCTCTGCCCGACGGCCGCTACGTGTGGGAGGT
CGACGCATCCGCCGTCACCGATCTGGCTGTGCTCGTGAGCGCTGCTGCCGGACAGGTGCT
CTCGGATGTCGCTCTCACCGCTGCCGTTCCGCACGGTGAACTGGCCGGCGCTGCGACCCT
GACGACAACCCTCAACCCGCATCCGGGTGGAGCGTCGGTGCAGGTGCACGCACGCGAGGG
CGCTACGTTCCGTTTGCTGTTCGATGCCGTCGTCACGTCCGGTGAGCCGCTGCCCGAGCT
GGTCATTAGCGCGCCGGTCAAGACCAGTGCGCCGATGGAAACCCTGGCCGAGGTCGTCGA
AGACGCCGGAGACAAGTGGGATCCGAACGGTTCGCAGAGCCTCGACGACCGCCTCAAGAT
CGTTGTGGCCGAGTCGATGGGGTACTCGCCGGAAGATCTTCCGGCCGAGGTTCCGCTCAT
CGAACTGGGTCTCGATTCGCTCATGGCGATGCGTATCAAGAACCGCGTCGAGTACGAGTT
CGACATTCCGCAGCTCCAGCTCCAGGCAGTCAAGGACGCGAGCCTCAACGAGGTCAACAA
GTACCTGCGCTACGCGATTGACAATCGCGAAGAGGTTCAGGCGATGGCCGACAAGCAGGC
TGCCGAGAAGTTGGTAGCCGATGCGGCTGACGAGGACGCTGCTCCCGCTGAGGAGTCGGT
GGAACTGCCGGCGACTGCTCCGGTTGCTGCTGCGCCTTCCGATCCTTCTCGAGCCGGAAC
TGCCGACGATGCCGGCTCCGATGTTCCGCCGCGAGATGCGGCCGAGCGCTTGACGTTTGC
GACGTGGGCCGTCGTCACCGGGAAGTCCGCCAAGGGTATTTTCAACGATCTGCCGATCGT
CGGTGACGAGGTCGCCGAGAAGCTTGCTGCTCGGCTTTCCGAGCGTGCCGGCGGCGAGAT
CACTCTCGACGACGTTCTCGATTCCACCACCATCGAAGAGCTCGCGGACGTCGTGCGCCA
GTACCTCGAGGACGACGGCAAGATCGACGGACTCGTACGCACTCTGCGTGCCCGTCCCGA
AGGTTCCACTGCCGTACCGGTATTCGTTTTCCATGCTGCCGGTGGTTCGACCGTGACGTA
CGAGCCTTTGCTCAAGCGCCTGCCCGCCGGCACGCCGATGTACGGGTTCGAGCGGGTCGA
GGGCTCGATCGAAACCCGTGCTGCTGCTTACGTTCCGCTGCTGCGTGAGATCCAGGGCGA
CGGACCGTACGTGCTGTGTGGCTGGTCGTTCGGCGGCGTGATGTCGTATGCGGTCGCGAA
GTTGCTGCGTGAGCAGGGCGCCGACGTGCGTGTGGTCGGACTGCTCGACACCGTCATGGC
CGGCGAGGTCGTGCCGGACACCGAGGCGGAACGACGCAAGCGTTGGGAGCGCTACGGCAA
GTTCGCCAAGCGCACCTACAACCTGGATGTTCCGCTGCCGCTTGACGTTCTGGCCTCCAC
CGAAGCGGACGAAGATCAGATCCAGATCTTGATGGACATGATCAAGATGAGCGGCGCCAA
GATTCCCGGCGGCATCATCGAGCATCAGCGGACGTCGTGGTTGGACAACCGTGCCATCCA
GACGGCCGAGTTCAGCAGCTACGACGGCGACGTCGTGCTCTACATGGCCGACAAGTACCA
CGACGAGTTGATGACGCTCGAGCCTGCATTCAAGACCCGCAAGGCAGATGGTGGTTGGGG
TGACTACGTGAAGAACCTCGAGGTCGTCTACATCGGCGGGGACCACCTGCAGATCGTCGA
CGAGCCGTACATCGCGAAGGTTGCGGCAGACCTCACCACCAAGCTGGCCCAGATCGAGAC
AGCTCAGACCAAAGCAGCGGAAACCGGAGTTCAGAAGTGACGACAACCACCGCGGAGAAG
CTCGCTGAACTCCGCGAAAAGTTGGAGAAGGCAAAGGAACCCGGCTCGGCTCGGGCCATT
GCGAAGCGCGATGCAGCAGGGCACAGTACGCCGCGCCAGCGCATCGACATGTTGCTCGAT
CCCGGTAGCTTCGTCGAGGTCGGCGCCCTGGTGAAGATGGCGGGCGAGGACAACCCGTAC
AGCGACGGCGTCATGACCGGTCACGGAACTGTCGACGGGCGTCCGGTTGCCGTGTTCGCG
CACGATCAGACTGTGTTCGGCGGTGCCGCCGGAGAGATGTTCGGCCGTAAGGTCGCAGCC
GTCAACGATTTTGCACTGAAGGTGGGCTGCCCGGTCGTCGGTATCAACGATTCCGGTGGA
GCTCGAATCCAGGATGCCGTTTCCTCATTGGCCTGGTACGCCAACATGGGTTCACGTCAG
GAGCCCTTGTCCGGCGTCTGCCCACAGATCTCGGTCATCCTCGGTAAGTGCGCCGGCGGT
GCCGTGTACGCACCGATCAACACCGACGTCGTGGTCGCGACCGAAGAGTCGTACATGTTC
GTCACCGGACCCGACGTCATCAAGTCGGTCACCGGCGAAGAGGTCAGCCTGGAGGATCTG
GGCGGAGCGCGCAAGCAGGCGGAGTACGGAAACATCCATCACGTCGCTCCCGACGAGAAG
GCTGCATTCGACTGGGTGCGTGAGTACCTGAGCTTCATGCCGTCCTCGTGCACGGAGAAG
GCGCCGCTGATCAACCCGGGTCTCGAACCCGAGATCACCGAGTCGGATCTCGAACTCAAC
GCCTTCATGCCGGATGCCGACAATGCCGGCTACGACATGCACGACATCATTCTGCGGATC
TTCGACGACGGAACCTTTCATGAAATCGGAGCCCAGGTCGCGCACAACGTGATCACCGGG
TTCTCCCGCGTCGACGGCCTGCCCGTCGGTGTCGTGGCCAACCAGCCCACGTACCTCAGT
GGCGCCCTCGATGCGGACAGCTCCGACAAGGCTGCCCATTTTGTGCGCCTGTGCGACGCT
TTCAGCATCCCGCTCGTTTTTGTCGTCGACACACCAGGCTTTCTTCCCGGCGTCGATCAG
GAAAAGGTCGGTGTCATCAAGCGTGGCGGGCGTTTCCTGTTCGCGTACATCGAAGCCACT
GTCCCGAAGGTGACTGTGGTGGTTCGTAAGGCGTACGGCGGCGGTTATGCCGTCATGGGT
TGCAAGCAGCTCGGTGCCGACATCAACCTCGCGTGGCCGACCGCTCGTATCGCCGTGATG
GGCGCCGAGGGTGCCGTCAACATCATGGGACGTCGTCAGCTCGCCGAGGCGGGCGAGAAC
GCACCCGCGGTGCGTGCTCAGTTGATCAACTTCTACAACGAGTTCGTCGCGACGCCGTAC
ATCGCGGCTGAGCGCGGATACATCGACGCGGTGATCGAGCCTTCGCAGACGCGTCTCGAA
ATCCGCAAGGCTCTGAAGTTGCTCAAGGACAAGACGATTTTCAAGAACCCGCGCAAGCAC
AACTTGATGCCGCTCTAATTCTTCTTGTCACCGAGGGCGTCGAACTGGCGGCGTAGCGCT
TCTATCGCCGCCAGGACGGCAGGTCTTTCGCTGTCGGTCCGCCAGGCGAGGTAGATGTCG
CGGCCCAGCGGCGGAAGGGTGTCGAGCATTCGAACACCTTCCGGTGGTACAACTCTCGCC
AGGCGCGGGATCAAAGCGACGGCGAGGCCCTGAGCGACGAATTCGACCTGGGTGGGAAAC
TCGGCGACCTCGTACTCGATTCGTGGGTCGAACCCCTGCGCGCGCAGGGTCCTGACGGTG
AAGGTGTGAAAGTCCGTTCCCCGGGTCCACGTCGCCCAGGCATGCTCGGACAGCTCGCTG
AGCGCGACGACCTTGTTATCCGCCAGCGGATGTGACGCGGGGAGAGCGAGCAGCGCCACG
TCGTCGTACACGGGCGTGAAGGAGACTCCGTCGGGAAGTTCGACGGGCAGAGTGCTCCAA
CTGTCGACCACCACGACGTCGAGGTCGCGGCGAATCAGTGCGGGGAGGAGTTCTTCGGAT
TCGCCTTCGTTGAAGGTGATTTCGAGCTGGGGGTGCGCGTGCCTGATCTCGGCGATGGCT
CGCGGCAGCACTGTCCTGCTGGGGGAGACCAGGGCCCCGATGCGTACGCGGCCCGTCACC
TCGCTCTGCAGCGACGCGATTTCCGCCTCGGCCTGGGCGAGCGTCGAGAGAACCTCTGCG
GTTCGGCGCGCGAGGATCCGGCCCGCTTCGGTGAGTCGTACACCGCGGCCCTGCGGTTCG
AGGAGCGGAACACCGACCTCGCGCTCGAGCTTGTTCAACTGCTGCGAAATTCCGGAGGGT
GTGACATGCAAGGTGCGGGCGGCAGCCGCTACTGATCCGTTCTCGGCGACAGCGTGCAGG
GCGCGGAGTCTTTCGAGATTCAACACAGTAGTAATGCTACCGAATATACGGTCTGAACAT
TTGCTTGTGCTGAATAGTTAGCGGCAGGAACATTGTCGGGTGACCACTCTGACCTCCGTG
ACTGCGCAGACACCGACACCCACCAGAACTCCTCGGGGGCGTATCGACCCTCGATTGCTG
GTCGTCGGAGGCGCAGCCGCGATCTCGATCAGTTCGCTCCTCATCAAGCTGGCTGATGTC
GGGCCCTCGACCGTCGTTTTCTTCCGTTGCTTCCTGGCCTTGCCGCCGCTGTTGTGGTTG
GCGTGGCGAGAGTACCGCCGGGTGGGCAAACCGAGCCGGCGGGCAGTCGTTCTGCAGGTG
CTCGGCGGTCTGTTGCTCGGACTGGATTTTGCGTTGTGGTCGCAGTCGATTCTGATGATC
GGCGCGGGTATGGCAAGCGTCGTCGTGAACGTGCAGGTGATCGTGGTGCCCGCACTGTCC
TGGTTGGTATTCGGCAATCGGGTTCCGATGCGCTTCGTCTTCGCCCTACCGTTCATGTTC
ACGGGAATCGCCTTGGCGGGCGGCGTGTTCGGGAGCGGGGGAACCGGCGACGACTTGCTG
TGGGGAACGGCGCTCTCGCTCGTCTCCGGAATTGCGTACGGCGGCTACATCTTCGTGGTC
GGCCGTACGGGCGAGGCGGATCGGGCCGCGAGCCAGGTGTTGATCTCGACGACGTCCGCG
GGCATCGCCGGCTCCGTCATCGGATCGCTGTGGGGCCGGATCGATTTCGTCCCGGGTTGG
GAAGCGTTCGGCTGGCTCGCGGCACTGGCGCTGGTCGGCCAGGTGTTCGGCTGGATGCTG
ATGGGGCACTCGCTCCCTCGGCTTCCCGCCGAGGTGGGCGCGACGCTCCTGCTCATGCAA
CCGGTCCTCGCCGTGCTGCTGGCGGTTGTGCTGCTCGGCGAACGGCCAGGCGTTGGGCAA
CTACTCGGGTGCGTCGTCGTTGTCGGAGCGGTCTCGGCCGTCTCCGTACGTCGCACCCGA
GCAGTCACCCGAGTAGGTAGCGCAGGCTAGTGCACTCGCATCTCGCCGGGCATCCACATG
CCCGAGCGGGTTGCGGTGCCCGTCTCCACCTCTGCCGGAACAGCATTCGGGAAGTACCGG
TCGTAGCGCTCGAGTGATCCCCAGTCCCGTGCCCAGTCGTCCTTCAGGTACGTCGGAACC
GTCGTAGCACCGGCGAGGACCTCGGTGAATCCGAGCGGTCCACCGTTGTCTGCGGACTGC
CAGGTATCGGTGGAGCTGACGGCCAGGGGACGGTCCGGGAGGATGCGGAAGTTCGGCATC
TCGGCCACACCGTTCTGATGTGTGAACGGACGTTGGCACGGGAACTGAAGGCCGACAGCC
CAGTCCAGGAGAACCGGCTGCTCGCTGCCGATGTACGAGTCCAGGGACTCGAGCTTGGGC
ACGCGCGGCGGCGTGAATGCCATCCACTGATCGCCCGTGAGGTTGGGATCGAACGCGACC
ACCCGAACGGCGTCGGCATCTGGCGCGAGTTCGTCGATCGGGATACGGACGTTGCGCCAC
GACGGCGCCGGGCCGATGTCTCGCGGCATGTACGAACCCTGAACCTGCACGGTCCCGTCG
GGCTGAGTCTTGCCGTACTCGACCAGAAGCGACTGGCCGTACGTGATCGCACCGGTGTTG
TCGACGGACCACACGCGGCCCGCTACGGACATGACCACCAGCGGTGATTCTTCACTGCGA
GTGGGCAATCCGTACCAACTCGAGATGAGGGAAGCAGGTTCCTGCACGCCGGGCTGGTAG
CTGCCCATGACCGGCGTCTTCGACGGATCGAGGCCGAAGGGGAGCTTGGCCGTGCTGCCG
TTGACGCCGAGGTTACCGGTGCCGCCGCTGGTTCCGGCGCCGGAACCGGTGGCGAAGGTG
GGGCCGACACTCTGGCTGTCGGTATTGCCCATGCCCTGCTTGACTTCGATGTAATCCGCA
GTCAGATCGCTGGGAACCCCATTGGGGGAGAAGCCCTTCGGATCGACTCCGGACAACGGA
TCCTCGGCGTTGAATCCGGGAGCGGGCAGAGGCCGCAGATTTCCGGAATTGACGTCGGTC
TCGACCAGAACGTCCTCGGCCATGCCGCAGGTCTTGCCCGCGAGTGCCTCGATGTTGCTT
CGGCCCAGCGAGTACGCCGGGTACTGCGACACAGCGCCCTTGAGTAGTGAGAGCACCTCG
AACAGGACCATCAGACCGGCGATCACGGTGAGCGGAGCAGCCGCGAACTTGCGAATTCGT
CTGCCCTTGGCCGTGTTCGGCTTCTCGGGCGGGGCTGCAAATCCCTCACGCAGGTACTGC
CAGGCGGCAAAGGCCAAGGCGAGAGCAAAGAGCGCGAGGAACAGTGTGTTGGATTCACGG
CCGTCGTAGGAGATGGTCTTGTCGAACCACGGAACGCCGTAACTCGAGACGTACCAGTAG
CCGTTGATGCCGGCGAACGTCAACGCGAGCATCAGGAGCAGCCCGGCCACGAACACCGAT
CGGTTGCGACGCGAGCGCAGGGCAGACGCGGACACTGCCACGGCGGTCAGCGCGGCGAGA
GAACCGGCGATGCCCGCGTACGCACCGAAGTGGTGAGTCCACTTGGTGGGGTTGAACATC
ATCAGGAACATCGTGCCGAAGACGACGCCGACCAGGCGCCACGACGGACCGGTTGCCGCG
CCGGGGACGCGGCCGCGGCGCAACAACACGAAGAGCGTCGTGAAGAGGCACAGGATCATC
GTCAAGAACGCGAAGCGTCGGGCAACCGAGCCGTCGACCGTCTGGACGAAGAGGTAGTAG
TAGCGCAGGAAGTCTTGGTACCACTCGAGATTGGGGCCGATGATCGTTCGGACGCGCGTG
GCTTCCATGACGCCGGCAAAGGTCTGGTCGGCGAAGATGACCACCAGCACGATGGTTCCG
GCAGCGGCGATCGGAGCGAGAAGCGGCAGTGTGCCGACCAGTCGGTGACGCTTGACGACG
ATGCGCACCAACGGGCGCACACCGGCGAGAAGGGCTGCGATACACATCAATCCGGTGGGT
GCGGCGGCAAGAGTGAAGGCGCCGATCAAGATTGCCGTGGCCGCCGGCAGCAGACGTCCG
GTGGCGATGGCGCGCTCGATGGAGCACCAGGTGAGCAGTGCGCCGAGAGCCACGATGGGC
TCGGGGCGAAGACCGTTGTTGTACGCCAGCCAGAAGGACAGGAATACCAGACCGCCGGTC
CACAGGGCGACGTTGCTCCGGCGAACCGCCCGGCCGAGACGCGGGACGACCTCGCGGCTG
ATCACCATCCAGCAGAGGATTCCGGCGAGCAGAGCGGGCAGACGCATGAATGGGCTCGCC
GTCGAGATCTTCGCCATCACGGCCAGGACTTCGTAGTACCAGCCGAACGGGGCCTCGGGA
ACGCCGAACCAACGGAAGTAGTTGGCCATGTATCCCGCGTCCGGCGAGACTCGGGCCATG
GTCAGGAGATAACCGTCGTCGGCGGTGTTCGCGCCGATGAAGTGCCAGACGACCAGCGTG
CCGACCACAACTCCGTCGATACCGGAGAACTTCCACCAGCGTTCGGGCAGGAAACGTCGG
TGCTTGCGGCCGTCGGTGCCGTCGAGGCGAGCCAGGGCGACCAGCGCGACGATGGTCGAG
AGCACTGCCACGATCATCGCGACCAGCTTCAGGACGCTGGGGCTCGACGAGAAACGTGAG
TCGATCGTCATCGAGAAGCCGAGGCCCTCGGGGGCAGCGCCGTCGGGCAGGTCGCTGAAG
ACGCCGACCACCTGCGGGCGGAAGTCGCCGTCGAGCTGGCCACGAATTGGGTTGCCGTCG
GGATACGTCAGTCCGACGAACTCGGCGGCGGTCCGATTGATATCCGAGCTGAACGCGATG
GAGCCGCAGCGACTCGACTCGACGTCCTCGCGCGCTGCCGAAGCGACGACGACGTTGCGA
TCGAGCACGTCGACGCTGGTAGCGGACACGCGGACGAACATCGACGAGAGCGCGGCACCG
TCGCCCTGAGCAGGTGCCGTCGACATCAGGATGCCGCCGCCCTCGGGGAGTGAGCTGACC
GCGGTGCAGGGGATCGACGCGTTGACGTCGATGGGAACCTGCGCCATCAGCGGTGCCTCG
ACGTCGCCGATCACGCCGTTCTGTGGCCAGTTGACCGTCGCCGTCGTCTGCACGACAGGA
AGCAGCGGAGTTGCCAGTGCGAGTACGAAGCCGAGCAAGCCGGCGATGATCGCAACCCAT
CGAGTGCGATGGAAACGCTCGCGGGCATCCTGACCAGCAGGAGGCGGCGAACTCGAAGTC
TGGGGTGAAGCTGTCACGGCGTCGGGCACGGCTACCGATGGTATGTCAGGGCTGAGCGTG
GACCTACCGTGCCTGGGTGGTTGGTAGGTCCACGCGTAACAGTTACGACTGGTAACGAAT
CGGGCCCGGTGTCCAGGTGCCCGACCGGGTCTCGGTGGTGACGTTCATTTGCGCGGGAAC
TGCGTCCGGATCGAGCGGTGTGTACTGCTCGAGCGAACCCCAGTCACGATCCCAGTCGTT
GTCCAGGTAGGTGGGCAATGCCCTGGCCGAGAGCAGTTCGCTGGTCCAACCGAGCGGTCC
GCCGCCGTAGTGGTCCTGCCAGGCGTTGGTGGACTCCGCGCCGATGCGGTCGGGCAGAAT
GCGCCACTCGGGGATCTCGGCGACGCCGTACAGATGATCGACCGGACGTTGACACGGGAA
GGCGAGACCGACGGCCCAGTCCATCAGCACCGGATCGGTGGATCCGACGACGTCCTGCAG
CGTGCGCATGGTCGGCACTCGCGGCGGTGTCACCGCCAGCCACTGGTCGGCACTGATGTC
GGTGTCACTGGCCACCAGACGCACGGTGTCGGCGTCGGCGGGCAGTTGATCCATCGGAAC
GCGCAGGTTGCGCCACGACGGCGACGGGCCGATGTCGATCGGATCGACTCGTCCCAGCGC
GTCGACGCTTCCGTCGGCCTGCTTCTTGCCGTATTCGACCTGCAAGACCGCGCCGGGGGT
GACGATGCCGTCGGAGTTGACGTAGCGGATTCGTCCGGCCGCGGCGACGGTGAGGAGCGG
CGCGGCGTCGTTGCGCTCGGGCAGTGAGTACCAACCGGTGGTCAGTGACGCGTTCTGGGG
CGCTCCGTAACTACCGAGCACCGGCGTTTTTGCGGGGTCGAGCCCGAACGGGAGCGCGAC
GTTGCTGCCGTTGACGCCCGAGGTCGACTGCGAGCCGCCAGCGGTTCCGGATCCGGTGCC
GGGCGTGCTGGTGGTGCCGGACTGAGATGTTGTCGTGTCGAGGCTGTTTGCACTGCCCGC
CGTCGAGTCCTCGGCGTCTGCGGTGAGGTCGCCGGCGACTCCGTCCGGCGAGAATCCGGT
CGATTCGCTTGCACCGAAAGCTCCGGCGCCGGCGAGATCGGTGGGCCTGTCCACCAATTG
CAGGACGCCCGTGTTGGGATCGGACTCCACGAGTACCTCACCCGCGAGACCGCAGCTTCC
GCCGAAGACGGATTCGATGTTGGACTTGCCGATCGAGTACGCGGGGTACTGAGCGACCGC
TCCCTTGAGTAGGGACAGCACCTCGAAGAGCACGACGGCTCCGGCCGCGATGGTCAACGG
TGACGGGGCGAGAAGGCGAAGTCGCCTTGTCTTCTTGACGCTGTCTTCTGTGCCGTTTCG
CTCGCGCGGCTCCATGACGTGGTACCAGGCTGCCAGCAGCAGGGCGAGGATCGTGAGGCC
GAGGAAACCCGTCGAGAATCCCTTGCCGGCGATTGACGGCGGCTTGTCCCACCACGGCAC
GCCGTAACTCGAGACATACCACCAGCCGTTGGAGCTGGTGAACGCCACAGCGAGGATGAA
CAGGATGCCCGCGGCGAACAGCGCGCGGTTTCGTTTGGAACGCATGCTCGACGCACTCAC
GCCGACAGCGGCGAGCACGGCAACCGTGGCGGCCAGACCGGCGTACACACCGAAGTGGTG
GGTCCACTTGGTGGGGGTGAACTGCATCAGGAGCAGCGACGCGAACACGATGCCGAGGAT
TCGGCGCGAGGGCCCGATCGCGGTGCCGGGGATCCGGCCCTTGCGCAGGATCATCATGAC
GCAGAAGACGAGTCCGACGATCATGACGAACATGCCGAAGCGGCGGGCCAGTGAGCCGTC
GGGGGAGATGGTCATCAGTGCGTCCCACCGCAACCGCTCCTCGAACCACGGAACGTTCGG
CCCGACGGCGGTTCGCACCCGGGTCGATTCGAGAACTGTCGCGAGGGTTTGATCTGCGAA
GACTGCGACAAGAACCACGGTTCCGGCTGCGAGGATCGGCATGACCTGGGACAGGAAGCC
GACGCGTTTGCCGCGGGCGATGAGGATCTGCAGGATCGGCCGGGCTCCGGCGATCAGCGC
GCCGATGGCGATCAGCCCGGAAGGCCCGGCGGCCAGCGAGAATGCGGCGATCAGCACGGC
CATCGCGGCGGGCAACAGACGTCCGGTGGCGATGGCGCGCTCGATGGAGCACCACGTGAG
CAGGGCGCCGAGGGCGATGATGGGTTCGGGACGCAGGCCGTTGTTGTACGGCAACCAGAA
GGCCAGGAACACGAGCCCGCCCGTCCAGATGGCAACCTTGTTGCGGCGCACCGCAACACC
GAGTCGCGGTATCACCTCGCGGCTGATGACCATCCAGCACAGAATGCCGGCGATCAATGC
GGGCAGGCGCATCCACATGCTCGCGGTGCTGACCTTCGCGAACAGCGCCAGCACGTCGTA
GTACCAACCGAACGGCGCTTCGGGGACGCCGAACCAACGGAAGTAATTGGCCATGTACCC
GGAGTGCTCCGAGACTCTGGCCATGCCGAGCAGATAACCGTCGTCGGAAGTGTTGGCGCC
GAACACATGCCAGAGCGCCAGCGTGCCGATCACCAGGGCGTCGATGCCGGTGAACTTCCA
CCACCGTGCCGGAAGGAACCGCCGGGCACGACGGCCGTCGACGCCGTCGATCCGGTGCAG
TGCGTACAGCGAGACGATGGTCGAGAGTGCCGCGACGATCATCGCGAACAGTTTGAGAAG
TGTGGGGCTGGACGAGAACCGCGAGTCGACGTCCATATGGGCAGACAATCCGGCGGGCGC
TGCGCCCTGCAGGTCGGTGAAGATGCCGACAACCTGTGGGCGGTAGTCACCGGTCAGGGT
GGTGCCGACGCCGTCGATTCCGGTGACCGCCGCGACGGTCTGCTCGGAGTTGGTCGTGAT
GGTGATCGCCGTGCACCCGCTCAGTTGATCGAGCGGAGCCGAGATCAGCACCGAATCGCG
AGTGAGTGCTTCCAGGCGGTCGGCAGTGGTGCGGACGGTGAGGCCGCGGGCGTTTCGGTC
CGGCGCACCGTTCGGCATGGTCGAGAGCAGTGTGCCGCCGCTGCCGCCCAACTGGCCGAG
GGTGGAACAGGGAATGCTGATGTCGAGCGATGTGGGCGAGTAGGAGATCAGCGGCGACGA
GACGCTGTTGACGGTCCCACCCTGCGGCCAGTCGATGCTCGCGGCTTCCTGCTTGACGGG
CAGGAACGGCGTCGCGAGTGCAAGAAGCAGGCCAAGAAGGCCGGTGACTATCGCGATGAG
TCGTGCCGTCCGGACTCTCTGGGAATCCGATTCTCGGGGAGCTTCGGGGCCAGTGGGCAC
GGGTTTCGGGGGCACTACTACTTCAGACGGCACAAGGAACGATGTTAGGCGAGTGCGGGC
CCACACATCCTGAGAGAACTACTCAGGATGCAACTTCCTGTTCGGATTGTGGTGTTTCAA
GTGTTCGGGCGATGGTGTCGAGTGAAATACCCAACACTTCCGCGACCGCGCTGATGGTGA
AGAAGGCGGGTGTCGCGATGCGTCCGGTTTCGATCTTGCGCAGCGTTTCGACGGAAATAC
CGGCGTCGAGCGCTACCTGAACCATGCTTCGGTCCCCCCGCGCCGATCGCAGGAGTTCAC
CCAGTCTTAGTCCTCGTTCGAGTTCTTCCGCCGTCAGCGGCACGCGCACCATGTGCTTAT
AGTAATACCGGTATAGTTATTCGACAAGGAAGGTGTTCGAGATGGTCGAAATCAAGACCG
CAGGGGAAATCGACGCGATGGCGGCGGCGGGGAGAATCACCGCGCAGGCGCTGGCTGCGG
CGCGTGAGGCGGCGAGCGTCGGAGTGACGTTGCTCGAATTGGACGCCGTTGCCGCGGAGG
TCATTTCGGCTGCCGGCGCCTCGGCGCTGTTCTTGAATTATCGGCCGGCGACGGCGCCGA
TACCCTTTCCCGGTGTGGCCTGCATCAGCGTGAACGATGCTGTGGTGCACGGTATCCCGA
ATGGGTACCGACTCCGTGACGGTGACCTGGTCAGTATCGACTGCGGTGCGAGACTCGACG
GCTGGTGCGGCGACTCCGCCATCAGCTTCACCGTCGGACAGGGAAGTAGTGAGGATCAGG
CACTGATCGACGCGACCGATGAGGCACTAGCCCGTGGCATTGCCGCCGCCCAGCCCGGAA
ACCGATTGGGCGACATCGGTGCCGCGATCGGACAGTACGCGCGCGGCCTCGGATACGGAA
TGCTCGCCGATCACGGTGGGCACGGCATCGGCCGCGAGATGCACGAAGGGCCGGATGTGC
CCAACGAAGGTCGAGCAGGCAAAGGCTTCCGGTTACGGCCCGGCCTGGTCATCGCCATCG
AACCGATGCTCATTGCCGACGGAACCGACGACTACCGGCACGACGCCGACGGGTGGACCC
TTCGCACCGTTTCGGGCGCCAGGGCTGCGCACAGTGAGCACACGGTCGCGATCACCGAAG
ACGGTCCGGTGATCATGACCCGCTGATCAACCCGCTTAGCTCTGGTTGGAGGTCTTGCCG
CTCACGAGGTCTCGTACGTCCCACACCCACACGTCGTCGACGCGCTTGGCGTCGAAGCCG
ACCAGCTCGTCGACCGTGTGGCGCAGGGCGTCGTCGCCGGAGAATCGGGGAAGCACCAGT
ACATCGGCGTGCCAGTACCGCAGGTCGGTCAGTGCGTTCGCCCTGGTGCCCACGTCGATC
AACGGGACCTTGCCGGTTTGTTTGGCATTGACCAGCAGGGTCGAGGTGGGCCGTGACTCG
GCGCCGTAGATCCCGGCGCGGGTCTTCGAATCCGGGCCGACGAAGTACCCGCCGGCGATG
GGGAAGCCGAAGTCGGCGTCGACCTGCCAGCTCAGTGCGCGGGCATCTTCGGCGCTCGCG
ACAGGGACCGTCACCAGGGTGCCGTCGCTGACGTAGTTCTCCCACGAGCCGCTGGTGATG
AATTCGGGCGTCGCAGATCGCTGATCGGCGTCGATGGGGGTCGGGATCAGGGGAATCATC
GCGACGGCGAGTGCCACCAGCCAGACACCGGCTGCCGTGCGGCGCGGTCCACGAAGTTCG
ACAAAAGCGCGGTAGGTGCCGAGGGTGAGCAACAGTCCGATCGCCGGAATCGCGCCCATG
GCGAATCGGGATTCGAGCACCGATTCGAACAACGGCAAGTCGGCGAGGAGTTTCCACGGC
AGGGTGATGCCGGTCTTGTCACCGTCGATGGTCAGTTCCGAACCGAGCGAGAGCACACCC
ATCACCACGATCACGGCGGCGGCAGCGCGGGTCAGGCGGATGCGCCACAGCCACACCGTT
GCACCGAGAAGCAGGAGCACCAACGGCCATCCGAAGTACGCATTCTCCTCGGTCGGGTTC
ATTCGGAACTCCGCGCCCTCGGGATCACCCGCAACCGATTCGGTCGGGAACGTGGTGAGT
GCAGCGGTGTCGTTGCCTGCCTGACCGTGTGAGACGCCGTCGTAGCTCGCAGGGCCGAAG
AACTGCGACCACAGCGGCACCGCGGTGATCAGGAGTGTGACCGCGCCGCCGATCACGAGA
CCGGGCATCGCGCGCTTGATCGCCTGGCGCGACTTGGCCAGGTCAGGCAGTGCATAGGCG
GCGCCGAACACCATGGCTGACATCGTGAAGATGAGGAGCGGCTCTTCGCCGAGGAAGATC
TGCCACGCGACGAGTAGGCCGAGAACGATTCCGTCGCGAACCGGACGCTTGCCGTTCGAG
ATGCGTACTACCTGCAAGAAGATGAAGGGGAGTACGAAGAATGCGACGAAGTTCGGATGA
CCGTTGGCGTGCGAGATCATGGCGGGCGCGAATCCGCAGAACCCCGCTCCGACGGCGGCG
GCGATCTTGGAGCGGACGGAGACACCGGTCAGTACGTGCCGCGAGAATGCCCAGTACCAA
GCTATGGCGGTGCCGCCGAGTCCGGCGGTCAGCCCGATCGCATACGTGGCCGTCGGTCCG
AAAATCAGCGTGATCGGGGCCAGCGGGATGCTGATGCCGAACATCGCGGTGTTGGCCATC
AGGTTCACGCCGAGCGGGTAATTCTGCAGGTCACTGAACAGCGGGCTGCGGAACTGGGCG
AGCGCGTGGGCGGTGTCGGCGAAGAACCATTCCCACATGGCCTGGTCGCGGCCCGCGTTG
AACAGATAGCCGGACTGCAGATCGCTCCACAGGTTCGACATCACGTAGATCGCCGCAACG
GTGAACGTCGCCATGATCGCGAGGTCGACAAGACGCCCGCGCTGGACGACCGAGCGCCGC
ACTGCTGAACGGACTCGCCCTGGACGTGCTTCTTCGAGCAGTTGGACGTCGGGCAAGGTC
TCGGTCATGCAGTCGGTGCCTTTCGGTTCTGGCGCCCATCCCTGAAGTGGCAGTTCTCAG
AAGTTCGGGGTGGCCTATTTAGGTCTCGATTCGATAACTTCCTCTGTCAGAGTAACGAAC
AAAACGGTTCGCGTCCGCGAGCGGGCGCAGTCGAAGGGACAAACCGGGCCACCCGACTTG
TCCGGAAAGTAATGTTTTCGTGCATCGTTTGACGGGTTCGTGACCGGGGTATCGCAACAA
GGATCTTGCTCGCGTTTGTTCAGGCAGCCCCGACGAATCCCATCCTCGACGAAGAGTTGG
AACCTACGTCCGGGGCCTATACCGGATGGGATGGTGCTTGTGCATGTCGAAGACAGCAGT
TCGCAGTAGCGCAGTGGGAGCAGTGGCCTTACTGGCCGTTGTCCTGGGGGGTGGGACGGC
GTCGGCAGGCGTCGACAACACCAGTTCGATCACCGACGTCAAAGGAAATCGGATAGAGGT
CTATCAGGCTGATACCGCTATCCACGTCTTTCCGCCTCTCGACAGCTCACCGCTGAGCGT
CGAGTTCTTCCACGACGGGGTTGCCGGCGTGAAGATCGACGGGCCGGACGCGGCAAGCTT
CACCGGAACGAAGCTGACGATCGGTTATCAAATCGGCTACCCGATCGCGTTGACCGGCGC
GACGGTTGTTCTCAACAGTCCCGGCCTCGACTGGGCAGTCGAGAGCGGAACGAACCTCGG
TATCGGTCTGGTTCCGGACTTCGAACTGGGCCTGGACATTTCGAACGGGTTCGCCATCGG
CGGCGACATCATTCCTTCACAGGAACTGGACGTCGATCTGGCGCCGGGCGGTATCACCGA
CGTCGCGCTACTCGAAGACCAGGAATTCGACGGACCTGAAGCAGCCGTCCGGCTCTCCGG
AGTTCACGGATACGTACAGGGAGCAATCGGGCCGGTAACCATCAGGCCCTACGCGAAGGC
TGTCACGTCGAATGGCGATACCGTCGTCACTTACGGTGTGCCGCAACGGTTGTAGTGCAG
TACCGGCGCTCCCGCCCTCACGCTGCAACAGCGTGGTGGTGGGAGCGTTCCGAGTTGTGA
GTTGTCGAATCGGTGCCACGAATAGGCTCGGCGTCCGCCCAATGGGCACTGCGGGAAACA
CTGACGAGTTTCGCGACCAGCCGTGCCGCGATCCACACGAGGTACACGGCGGTGATCAGA
AGCAGAAGCGCCCAGTCGTGCGCGAAAAATCCGACTATCCCGCCGATCGTGAACGCGAGG
GCGACGAAGACGACGCGTCCTCCCACGTCGGTCTCGACCAGATACTCCGGCTCGATCGGA
TCGTCGAAGTCGTTCGATTCATCGGCGTCTCCAGCCGATTCGGCTCTGGACTTCTCGTGG
TGTTCGGTCGGGATCTCGAGTAGCTCACCCCATTCGAGCACCGCAACGGTGTGTGCGGTG
TCGGTCGGGATCGCGCGGTAGTCGCGGGACTCGGAAACGTCGATGAGTGCCCTTGCCAGA
GTGAGTACTTCGATGCGATTGCGAATCGCGACGCTCAACACTTCGTGGAAGGCCTGCTCG
CGCCCGAACGGTTTGCCGCGCGCAATGACCAGAACATGTTCTGCGGAATCGAGAACTGCA
CGATGCGGTACAAGCTCGCGGCTTTGCGTAACGAGTTCGCTCACTGTCATCACCTACCCC
GCCGGTGGTTGATGCGGCCGTTTGCTCGACTGCGCTTGGAGGGGCTGAGTACCCCGGCAG
TTTCGGAAACAAACTCGCCGGACAGCGTGTCAGATTTGCGCAGCCGGGGCCGAGAGTGCT
CCGAGGCAACTTTCGATCAGGTCGGCAACAATCACGTGAGCACGTTCTCGGCTGTCGACG
CGACCCTCCCACGTGGCAAAAGTGACGACGGCGAGCACGGTCAGAGTTGCCGCCCGAAGT
TCGGCGATCTCTGCCGGCAACGAGGACGCAGTGACTATCCGCCGCTGAACTTCGCGGAAA
CTCTCGGCCTGCATGTGATCACGGATGGTCGACGACATGGCGGGGTCGAAGATCGACTGC
ACCAGGAACCGTGCGTACAACGTGCCCTCGCGGTAGATGGTCTGTTCCGCCAACGGCAGG
ACGAGAGCCTCGACGAGGGCACGCATCGTCGGTGGATTCGCGTCGAGATCGATCGTGTCG
AGCAACTCGCGTCGACGCTCACCGGCAGGTCGCATTCTGGACTCGACGACGGCCGCCAGC
AAACCTTCACGTGAACCGAAGTGATACTGCGCAGCCGATTTGTTGGCCTGTCCGGCTTCG
GTCTGAACATCACGAAGCGTCAGAGCGGCCAGACCTCGTTCGGCAACCAGACGCTCGGCT
GCATCGATCATTGCCGCTCGGGCATCGGTTCGGGTCACGGTATGAAGTTAGGGGTGCGTC
GGGGTCGCGTCAACGACCCCGACGGTAAGCCTTTTGTGACGTATCTCCTGGTTAGATCGC
GTCAGAGCGGGTAACGACCACAAACGGGCCCTGCTCGGTGACTGTGAAACGAGGATCGTC
GAACAGTTCCTTGGGGAACGTGACCGTGTAGCGGCGGACGTTCGGGTCGTTGGGGTAGAC
ATCCTCGGCCAACCGCAGTGTGTACCCGTCGGCGCCCTGGCGGAAGACGAAGGCGTCGGG
ACTGCGCCACGGCGACGCGTCCAGCGCAGCTATCAGTTCGTCAGGGGTCTTCAGTTCCGA
CCACTGCTCGATCAGTGCGGCGCGGGCACGGAAATCGGCGAGGGGGTTTGCGTAGTGCGA
CGTCAGACCTTGGAAACCGAAGTACGGGTAGAAGCTCAGGAAGCCGATGTCGGCGGTGAG
TACCACCGTGTCATGGGGTTCACGTCCCAACTGTTCGCGGATGATCCGGTCGATGTCCGC
GTAATTGGCTTCGGCCCCGGGAGGTCGCTTGTCCCCGCGCTCGCCGTTGCCGTCGGTATC
GCTGTATGCCACAGCGATATCCGGCGCCAGCACCTGCGGGATGTTCTGCGCGAAGGCGAT
GGCTCCGATGACACCGAGTGCAACCAGTACCGCTTTGACGCGGGGATTTTCGCTGGTGGC
CAGGACGATCCAACCGGCGAACTCGAAGAATCCGAACACGCCGGCGGCCGCAAGGAGTCC
GATCAGAACCGGCTCCAGTCGGAAACCGAGGAGCGTACTGCCGGCAACGGTGAACGTCAT
CGACAGCAGTGCCCACAGATACACGGCAATGACACCGATACCGAGTGCCCGGGCGCGGCG
GGAGAAGAGGAAACGAGAAATCAGCCAGACCGTGCCGAGTAGGCACAGTCCGCCGACGAG
GGTGAAGCTCAGCATCGGGAAGGGCAGTACCGCACCGGAATCGGGGAGGTAGTGCATTGC
CGTGCCGGATTCTGCAGTGGCACCCGAGAGTGCCTTCAACAGGTAGGGCGCCCAGACCGT
CAGAGCGACCAGTCCGGAGATCACGGCGATGACAGCGAGCCTGACAAGGGGACCCAGTGC
GGCTTTCCACGTGTTCTGAGCGCGGGCGGCAAGTACTGCGGCAACGACTGCCATCAGAGT
CACGGCGAATGCGGCGAATCCGAGGTACAGCGTGTAGACGGTTGCGGCAAAACCGAGGAA
CAGGCCCGTCCCGAGAATTGCGCCGGCTCCGGCAAATCGAGAGGCACCCGGGCGATCGAG
AGCCCCCCACGCCAGGATCAGCACCGGCGGGATCAGGAGGTTGATGACGGCGCCGTACGC
CTCGGGGGAGTTGTACGCCAACACGACGGCAGTGACGGCCAACGCTGCGACTACGGCCCA
ATCGCGTCGAATCAGCTTGGTCCACAACACGAGTGCAACGACGGCGACGACAGCCAGCGA
GCCGATCGCGTAGGGCTTGAAGGCTTCCCAACCGTCCATGCCCAGCAGGTTCGCGACGCG
TCCACCGATCCAGAACCAGCCGGCCGGGTAGAACGGCGGCAGATCCACGTACGTCATGTC
CTGCAGCGCAGCCGAATCCGTCAGCCGGGTCAGGTACTCGGTCCGGAACTGCTGATCGAC
CGAGACGCCGTGCAGATACAGACTCGTCGCGGCCAGGGGAAGTCCGAGCGTCGTGGTGAC
GAAACCGGAGAGCCCGGCCCACGAGAGGAGTTTTGCGACCCGCTCGGCCTTGCGGGCGCG
GAACATCAGAACCGCAACACCGACCACTGCGATGCAGAGCACCTGCAGCACCGTCGTGAC
GGCCTGCGTGACGTTGGAAGACGTGAACGCCGGCCACTGCACTCGGCCGAAAGCAAAGAG
CCCGACAGCGGCTACAACAGCGGCGACCAGCGCTCCGAGGGCCATTTCCACCACCGTCGC
CGCGGCATTACGCCACGGCGACGGGGTCGAAAGTTCTGTACTCGGAGCAGTTGTTGTTTC
TGGCACGGGAGGAGCTTAAACCGGCAACTTCCGGAAGATCGGGCGCGGCACGTGGCGAAG
ACCCATCATGACGAAACGCCACGGGCCGGGAGTCCAGACGATTTCCTTGCCCTTGTCCGA
GGCGGCAACAGCGAGCTTCGCGACGATGTCCTTGTTGACCGTCAGCGGAGCTTCCTTGAC
GTGGGCACTGAACTGCGTGCGCACCATGCCGGGACGGACGACGGTGACCTGCGGTCCGAA
TTCCGCGAGAGCCTCGCCGAGTCCGAGGTAGAAACCGTCGAGGCCCGCCTTGGTGGAGCC
GTAGACGAAGTTGGCACGCTTGACGCGCTCGCCGGCAACCGACGACATCGCGATGATCTT
GCCGAAGCCCTGAGCCTTCATCTTCTCGCCGAGAAGTACACCGACCGAGACGGATGCGGT
GTAGTTCACGTTTGCGACCAGAACCGCCTTGCGCTGGTTCTGCCACAGCTCTTCGGAGTC
ACCGTCCAATGCGAAGGCGACGATCGCGACGTCGACGTCCCCGTTCGAGAACGCCTGGTC
GATCACCTTCGGGTGCGATTCGAAATCAACGGCGTCGAAGTCGATGAGCTCCACCGAGGT
GGCACCCTTCGCTTCGAGCTGCTTGACCGCAGCTTCGCGTCCCGGATCGCCGGGAAGTGC
GGCAAGAATGACGCGGAGCGGCGCCTTCTTCAGGTATTCCTCACAGATGGCGAGGCCGAT
CTCGGAGGTTCCACCGAGAAGCAAAACGGTTTGCGGGTTACCTACAGCGTTGATCACAGT
TCCAGCCTTCTGGACATATCGGAGGCGAAAACGCCTGTGGGGTCGTACTTGCGGCGCGTC
GCGATCCACTCGTCGATGCGCGGGTACATGGCGTGGAAGGTTTCCGCGGACGTCCGCGAA
TCCTTGGCCGTGTACAGGCGCCCACCGAATTCGAGGACACGCTTGTCGAGTTCGGTGACG
AACTCGTTCAGGCCCGGCTTGATGCGGAAGTCGACGCAGATGTTCCAGCCCGGGATCGGG
AAGCTCAGCGGCGCCTGGTTGCCCTCGCCGAAGAGCTTGAACACGTTGAGGAACGAGTAG
TGCCCGCTGCGCTGGATGTCGACGATGATCTTCTTGAATTCGTCGACGGCCTCCGGCGGA
ACCACGAACTGGTACTGCAGGAATCCGTTGGATCCGTACGCCCGGTTCCACTCACCGAAC
ATGTCGAGCGGGTGGTAGAACTGCGTCAGATTCTGGACCTTGCCGCGGTACTTGCCGGAC
TTGCGGAACCAGACCTCACCGATCGCGGTGAAGTTGAACTTGTTGGCCAGCCCGTTGGGG
AAGACGTCGGGGAACGTCAGCAACTGCGGCGCATCGAAGGCGAGCGGGTTCTTCTGCAGC
TTGGCCGGAAGCTGGTCGAGCTTCGCCAGAGATCCGCGCGAGACTGCCGCACGGCCGAGC
TTCGGGGGCGCGGAAATCGCGTCGAACCAGGCGCTCGAGTACTCGTAGTTGGCCTCGCTG
CCGTCGCTGTGCAGCGCGATGGTCTCGTCGAGGCTGTTGGTGACGTCGCCGTCGGCGATG
AAGTACGCCGTCTCGGTCGGTGTCATCTTGATGGTTGCCCGCAAGATGATGCCCGTCAGA
CCCATGCCGCCGATCGTGGCCCAGAACAGTGCGGCCTTCGGGTCGTTGCGCCCGCCCTTG
GGGGTGAGCGTGCGAACCTTGCCGTCGGCCGTCAGTAGATCCAACGACACGACGTGGTTG
CCGAAGCTACCTGCGCTGTGGTGGTTCTTGCCGTGGATGTCCGAGCCGATGGCGCCGCCG
ATCGTGACCTGGCGAGTACCCGGCAGGACCGGAACCCACAGGCCGAACGGCAGAGCAGCC
TTCATCAGCTGATCCAGATTCACACCGGCGTCGACGTCCACCAGGGCGGTGTCGCGATCG
ATGCGATGAATGCGGCTGAGTGCATTCATGTCGATGACCAGCCCACCGGCATTCTGCGCC
GGGTCGCCGTACGAGCGGCCGAGGCCGCGCGCGATGACACCGCGTCGCAGATGCGATGGC
TTGGAATCGTTCTGTTCCGCAACCTGGGCGACCGCGTTGGCGATCACTTCCACGTCGGGG
GTGGACAGCACCTGTGCGGTGGTGGCGGCGGTGCGTCCCCAACCGGTGAGGGTGCGGGCT
TGGGTGTGGAGAGCCGGCTGCGGCGTCTCTTCTGCTGTCGTGGACATCAAGGTAGAGGTT
ACCTGGGAGTAGTGCCGACGGCTCCGACTCGAGTGGTTACTCTCGTCGTCGTGCCCGAAA
CACCTGCAAGTCACCAGCACGAACCCCATGTCCCGCTGCCCGTCGAGATTCCTGTCACGA
CGGACATCGCCGACGACGCGATGGACCTGAAAACGCAGATCGTCCGGTTCGTCGCGACGG
GTGGGCTGTCGGCGGTCGTGGACTACGGGCTGTACGCATTCCTGTTCAAGGTCGTCGGCC
TCGATCTGAGCGTGGCCAAGTCGATCAGCTTTATCGCCGGCACTACGACGGCGTATCTGA
TCAACCGGCGGTGGACGTTCAAGGCCGAGCCTTCTCGCGCCCGCTTCATCGCTGTTGTCG
TGCTGTACGCGGTCACTTTTGCGGTTCAGGTCGGGCTCAACGCGCTGATGGTGCATGTGC
TCGCCGACGAGTGGTGGCGCATGCCGCTGGCCTTCGTCATCGCGCAGGGCACCGCGACGG
TCATCAACTTCATCGTTCAGCGGGCAGTGATCTTCAAGATCAAGTAACGGTTCGGGGTGG
ATTAGCGCATTCGTCCGGTTTCTCGAGAGAGAATCGAGCCCATGATCATCGTTCTCGATT
CTTCGGCCCTGACCAGGGGCGCACGGTTCGACGCCGCCATCGCCGACGCTCGCGCACTCG
GACACCGCGTCGTCGTGCCTCGATTGGTCGTGCTCGAAGTTGCGAGCCGCTACCGCGAGG
AATCGGCGGAGATGATCGCGGCCCTGAGCGTCCAGGCGCGCATGTACGACCGACTGGGGT
TGCGGCGCGACCTCACGAGGTTCGTCGACGCGGCTCACGACAAGGCCGACGGCTACGTCG
ACGACGTGATCGAAGACCTCGTGGCGATCGGCGTCGAAGTGGTCGATCCAGTCGACGTGT
CGCATCTCGAGGTGGCCGAGAGGGCGATCTCGCTGCGTCGGCCCTATACCGACAAGAAGA
AGCGAGACGGCTACCCGGCGACGCTGAACTGGCTGACCGTGCTCGATCTCGCCGACCGTA
ACCCGGAGGTCGACGTCATCTGGGTCAGTACCGACGCACGGGCATACGGCGACGGCGAAG
ACGGGGTCTGGCACGCGGATCTCGCGCGTGAACTGGCATCGCGCGGCCTCGAGTATCGGG
TCCGCTGGGCGTCGGACATCCCGGTGATCGACGGACCGGTGCAGGTGGAGCAGGTGGCTG
AGGTCGCTGAGGTCGCGCCCGAGGCCCCGGTTGCTCGGGGCTTCGTGGAGCCGGAAGCGG
TCGTTCCAACAGAGATTCCCGAACCCGAGGTTCCGGCGGCGCCCATCGCTCCGGAGGCAC
CGGCAACAGCTCCCGCACCCAAGCCCGTACAGCGCGCAGCGCGGACGAGAGTTGCGCCGC
AGCGCATCGAACCCGCCCCGAAAGCTCAGTCCGGTGGACTGCGCGGTCTGGGCAAGGTCA
TCGGCGGGCGGAAACGAAAGGTCACGATCGTCGACGATCTCGACGAAGTCGACCTCTTCG
GCGCCTGATCGCTTCTAATCTGGACAGATGTCTCTGTTGCCGACAGTCAGTCGTAGGACC
GGAACTCGATACGGCAGGCCGAGTATCGAATCGCAGGTCCTCTACAACGCGTGTCGATGG
ATGCTTCGGCCCGTAGTTGGGATCGCGCCGCTGACGCCTGGCGCAATGCGCCGCGCCGCA
GTTCTGGACTCGGCCGCGGGTGTACGCATTCCCTCCGGGATCGATCGGGAAGCGATTCGT
TTTCCAGGTTTCGACGGTGAACTCGTCCGGACAGCAGGCTCGACGGCCGATCTGCGCGAC
GGTGTAGTTCTATACCTGCACGGCGGCGGGTTCATGTGCTGCGGGCTCAACACGCATCGG
CCGGTCGTTGCCGGCATCGCCAAGCGAACCGGCCTTCCGGTCCTGCACATCGCGTATCGG
CAGTTGCCGAGTACGAGCATCAGCGGGTCCGTCGACGACTGCCTCGATGCATACCGGTGG
CTTCTCGAACAGGGAGCTTTTCCGGAAAAGGTTGTCTTCGTTGGTGATTCGGCCGGAGGT
TTCCTGGTCTTCGGGACGGCGCTTGCAGCAGTTTCCGCGGGGCTCGAGGTTCCGGCCGGC
CTGGTCGGGCTCTCACCGCTCCTCGATCTCGATTGCACCACCAAATCGGTCCATGCCAAC
GCTCGACGCGACGTGATCGCCCCGGTGTCGGCATTGATGGCGATCGGAAAGCTTGGCGGA
CAGACGAACTCGCCCGTCGACGGCGATCTTGCAGTTTTGCCGCCGTCGTTGCTGATCGCC
GCCGAATCCGAGGTGCTCAGAGTCGATTCGGAGGTGATGGCGCAACGGCTCGCCGCCGCG
GGGGTGCCGTGCTCGCTGCAGATCTGGAACGGCCAGGTTCACGCGTTTCCCGCCGTCTGG
CCTGGCTTGCCGGAGAGCCGGGCCGCGCTACGTGACGTTGCCAGGTTCATTCGCGCCAGG
ATCGATGCGGTCCCGCCCCAGGAGTCACGTGCGCAGTGACGCGACAACTGCCCGTGCGAG
GGAGTCGGCAGATCCAGGGGCGAATGGCAGAAAGAGTTCGGGCTCGATCAATTCCACTTC
CATGAGCCGTGGTTGATCCACCGGCCCCACGACGTCCACACGCGCGTAAAGCAATTCGCC
GGGGCCGCATGGGGGCGCGGCCAGTGCCGCGTCCGCCACCGCGAGTTCGGCGGCGGAAGG
CTCGTGGAGGTGGTTGGTTCCGCCGTGGAATTCCTGCACGCGGAAGTCGTTGGTGGCCGG
GATTTTCCGGACGGCGTGGGAGTAGCGTCCGCCGAGGTGGATGATCGAGCGCTCGCCGTC
GACGACGTCCGAGATGAAGGGCTGGACCAGCGCGTCGTTGCCACTCTCGAGGATTGAACT
GAGGTGAGCGTGGGCCTGTTCGGACCCGGCGGCAAACTTTCCCACTCCGACAGCGCCGGC
GGACACGGCAGGCTTGACGATGACGTCGGCACCTTCGAACGAAGGGAGGGTGAGTTTTTC
GCTCTTTCCGGCAGCGATCACAGCGGTTGGGACGATAGGTACGCCGGCCGCGGCAAGTTC
GGTGAGGTATCCCTTGTGGGCGTTCCACTCGACGATCGGGAGCGGGTTGGCGATCGGGGC
GGTCAGCTGATCGAGAACGGCAAGAAATTCGTCGAGGCGCTGGGTGTAGTCCCAGGTCGA
CCGGATCAGAACCAGGTCGGCGTCGATATCGAGGAGGGACCGGCTCGACCACGGCGCCAT
TGTCGACGCAACGCCGTAGGTGGTGAGAGCTTCCATGACGAGTTTGCTTTCGACATCCGC
CTCGCGGGCGGCGCCGTCACAGGTGAGCAGGAGAACCGTGGTCATGTCGCGATGCTTTCA
CGGCTGGCGCCTTGTCCGACTAGCGAGGTGGCCCCTCGTCGAGGACCAGCGAACCGGTCC
CGGGTTGCCCGATTGCGTCCACCCACGTCACCGCGACGGTGTCGCCGGGGCGGCGCGAGC
TCATCGCCGCGTTGAGATCAGCGGACGACGCGATCCGGCTGCCACCGAACTCGGTGATGA
CCGCACCTTTGGTCAGCCCCACCCGCTCGGCCGGCGAATCGAAGCTCACGGCAACAACTT
CCGCGCCGGCCGGCATCTCCGCGTGATCCTTCACCGCGACACCGAGCACGGGTGTCGGTC
CCACACGCACGGTTTCGGAGGAGCGGCCACCGAGTACCTGCTCGACGATCGGTAGCGCGG
TGTCGATCGGTATCGCGTAGGACTGAGGCGCCGGCGAGGTTTCGGTGCGGTCGGTGACGG
CGTTGCCCGCACTGCTGACGCCGATCAGCTCGCCAACGGCGTTGACCAGGGGGCCACCGG
AATCGCCCGGCCGGATGTCCGCGTCGACCTCGATGAGGCCCTTCAACTGGTTTCGCGATC
CGTCGGACACGTTGCGGGTGTTGACGGTGACACCGAGGTTGGTGATGACGCCGGGAGCTG
GGACGGGCACTCCGCCGCCTTCCGCATTTCCGATTGCGGTGACGGCATCCCCACGAGTGG
CTTCTGCTGATTTGCCGACCACAGCCACCGGCAGATCCGTGGCGCCCGCGAGTCGAAGGA
CGGCAAGGTCGCTGACGCTGTCGTACCCGAGGATCTCGGCGTCGTAGATCAGTCCGTTGG
ACATGCTGACGGCAGTGACGTCCGAGGCCCCGCTGATGACGTGGTGATTCGTGAGCACAA
CTCCGTCAGGGGAGAGCACGATCCCGGTTCCGGCGGTGGTGGTGAATCCGGCCGGCGCGG
TGATGGTGACGATGGTGGGGACCACCTGGGCCGAGAGCTCCTCCGGGGTGAGCGGAACAA
CCGGCGCGGGTGGGGTGGTCGTGATGACCGTGACCGGTGCGGACTCGATCGTGCCAGGAG
TCAGAGGCGGTGCGACCAGTGCGAGGGCGCCGAGTCCGGCTGCGAGAACGGCGGCCGTCC
ACAGACCGCGTCTGCCCGCACGTTTGGTCATCCAGCCGTCCGTCCCGCCGGTCGTCATCC
CATCGAGTGTGAAAGGTGAAGATTACCGATTCGGCGAATCTTCGGCCACAAAACCGGGCA
ACAGGCCGTCCGCGCGGAGCGTCGCCAGGGACGGTGCGGCGGCGTCCTTTGCGGAGAGCT
CGTAGGTCAGGGGGTTGCCTTCACGATCCGTGGTCGGCCATTCGATTGCGAGTTCAGGAT
CGAAGGGATCGAGGTCCCGGTCCAGGTTGGGGGAGTATTCGATGCTGCACAGGTACATCA
CTGTCGATCCGTCCTCGAGTGAAAGGATCGCGTGGCCGAGGCCTTCCGCCAGGAACACCG
CTCGTCGATCGACGTCGTCGATCACCACCGCATCCCACTCGCCGAAGGTCGGTGATCCGA
CCCGTAGGTCTACGACAACGTCGAGGAAGGCACCTTTCACGCAGGTGATGTATTTCGCCT
GTCCGGGCGGATTGTCCGTGAAGTGGATCCCGCGGAGGCTGCCGGCTTCGGAAACGGAGC
AGTTGGCCTGGGCCAGGTCGAGTGTGCGGCCGGTCGCGGCGGTGAAGGTAGAGCTTTTGA
ACCATTCGAGAAAGACGCCGCGGTGGTCGCCGAACTGCTTCGGCGTAATCTCCCACGCTC
CAGCGATCTTCAGTGGACGAATTTCCACGTCACCATTCCTTGCCGTGCTCGATCAGTTCA
AGTAGGTAGTCGCCGTACCCGGATTTGCCCAATGCTTCTGCCTGAGTGCGCAATTGGTCG
GAGTCGATGAATCCCTGACGCCACGCGACCTCTTCGGGTGAACCGATCTTGAGACCCTGG
CGGTGTTCGATGGTCCGCACGTAGTTTGCAGCCTCGAGCAGGGAATCGGGTGTTCCGGTG
TCGAGCCACGCCGTTCCGCGGGGGAGGACGTCGACGGTGAGTTTGCCTGCTTCGAGATAG
CGCCGATTGATGTCGCTGATTTCGTATTCGCCACGCGCAGAGGGCTTCAGCGTGCGTGCG
ATGTCGACGACGTCGCTGTCGTAGAAGTAGAGGCCAGGGACTGCGTAATTGGATTTCGGT
GACGTCGGTTTTTCCTCGATGGACACTGCTCGACCCGAGTCGTCGAATTCGACAACGCCA
TAGGCGGTCGGATTCGATACCCAGTAAGCGAACACGGCGCCACCGTCGATATCGGAGAAA
CGCCTGAGTTGAGTTCCGAGACCGGGGCCGTAGAAGATGTTGTCGCCGAGGACAAGCGCC
ACGGATTCCGATCCGATGTGATCCGCGCCGAGGGTGAATGCCGTTGCGAGGCCGTTGGGT
TCGTGCTGGATCGCGTACGTGAGATTCACACCGAATTGTGAGCCGTCGCCGAGAACTCGT
CGGAATTGCTCGGCGTCGTGTGGAGTCGTGATGATCAAGATGTCGCGAATGTCCGCGAGC
ATGAGAGTGGAGAGCGGGTAATAGATCATCGGCTTGTCGTAGACAGGCAAGAGTTGCTTG
CTCACTCCGAGGGTGATCGGGTGCAACCGCGACCCGGTGCCACCGGCCAGAATGATTCCG
CGCATGCGTGCAGTGTCCTGCACTCCTGCCCGCCGATGCAAACGGGACATGGCGAATTCT
GCCGCTAAAGTGGGAGTTCGTTCGATGAACCTGAGGAGATGAAGTGCGACTACTGGTCAC
CGGGGGTGCCGGCTTCATCGGTGCCAATTTCGTTCATCAGACGGTGTCGACGCGTCCCGA
CGTGGAAGTCACGGTTCTCGACGCTCTGACCTACGCCGGAAATCGCGAGTCCCTGGCGTC
CGTCGAGGACCGGATCACGTTTGTTCACGGCAACGTGGCCGACGAGCCGCTGGTCGACGA
TCTTGTCTCGCGCTCCGACGCAGTCGTGCACTTCGCCGCCGAAAGCCACAACGACAATTC
CCTCGCCGACCCCGAACCGTTTCTGCGCACCAACGTCATGGGCACTTTCTCGCTCCTGCA
GGCAGTGCGTTCACACGGGGTCCGTTATCACCACATTTCCACCGACGAGGTGTACGGCGA
CCTCGAACTGGATGATCCGGCGAAGTTCACGGAGACGACACCGTACAACCCGTCGAGTCC
GTACTCGGCGTCCAAGGCGTCGAGTGATCTGTTCGTGCGTGCCTGGGTGCGCTCGTTCGG
GATCGCGGCCACCATCTCCAACTGCTCCAACAATTACGGCCCGTTCCAGCATGTGGAGAA
GTTCATCCCACGCCAGATCACCAATCTGCTCGACGGGGTGCGTCCGCGGTTGTACGGGGA
AGGTCGCAACGTCCGCGACTGGATTCACGTCGAAGACCACAACCGCGCCGTCTGGGACAT
CCTGGACCGCGGAAAGTCCGGCGAGACTTATCTGATCGGCGCCGACGGTGAAACCGACAA
CCGGACGGTGATTGCGGCTCTGCTCGAAATTTTCGGACGCAAGCCGGATGATTTCGACTT
CGTCACCGACCGCCCTGGTCACGATCTGCGGTATGCGATCGATTCGACGCGACTGCAGCA
GGAGCTTGGGTGGAAGCCGCAGTACCGCGATTTCCGAAGCGGACTGGAAGCCACCGTCGA
GTGGTATCGCGACAACGAGCAGTGGTGGCGTCCGCAGAAGGCCGGCGTCGAGGCAACGTA
TTCAGCCGGAGAATCCGTCGTCCGCTGAACCTCCGGCTGCCGCGGTTGATACCCTCGAGC
CCGATACGTGCTCAGATGTAGCTACATCAACAACGGTAGGGATCAGTAGATGAACGAGGC
CTCCGCGGATACGCCGGTCGCAAATGACACGGCTGTGCTTGACGAGGTAATGGTCGAGCA
TCCACACGGGGATCGATTTCTGGTCCAGCGTGGCATCTTCCGATCCATGTCCCCCAAGGT
GCCAGAGGCAATGTATGTCGTTACCAAGGGAGATGCGATCGTCGATCGGCATTCTCTGAC
ATTGGGCGAAGCGGCGACCGCGAGCACCAACACGTATTTCGGACGATTTGCTGCCAGTTT
CTGGCAGCGGTGGACGCGTGTGAGTTCGGTGCGGATTCAGCTGAGTTACGTCGGCGACGG
TGGGCTCGACGTCAGCCTGCATGCATCGGATGTGCGCGGACGCAAGAGGACGATTTCACT
TCACTCGGTCGCCGGTTCTGGTGAACTCGCGATCGACGCGCCGCTCGCTCATTTCGTCGA
CGGCGGGGCGATGTGGTTGGAATTCGTCGCGACCAAAGGTTCAGCTGTCGTTTCCGGTGT
GTCATGGACTGTCTCGGCCCCAGAGTTCATACGCCCGGCGGCTGTTGTCATCTGCACTTT
CAATCGTGCCGACGACTGTGTCGAAACCGTTGCAACCATGGCGTCCGATGCGGGTGCGAT
GACCGGTATCGACGCCGTCTGTGTGGTCGATCAGGGCACGGATCAGGTTCAATCCAGGGA
TCGTTTCAAGACTGTCGCGCATGATCTCGGCAAGAAGTTGATCTATCTGACGCAGCCGAA
TCTTGGTGGCGCGGGCGGTTTCTCGCGTGGAATGCTCGAAATCACTTCCTCGTCAGGTTC
TGAGCACGCCAACGTCATCCTCATGGACGACGACATTCTCTGCGAGCCCGAATCGGTGCT
CAGGATGAATGCATTCGCAAACATGACGGTCGAGCCGGCAATCGTCGGGGCTCAGATGTT
GTCACTGAACAATCCGACCATGTTGCATGTCAGTGCGGAGCGAGAGGTTCTCGACGAGCT
CAAGGCCGGGGTCCTGACTCCTGGCGCGATGATGGGCGTCGACCTGTTGAAGAAGAAGCA
GGAGATGCGCTTCGACGCGGGCTGGAATGGTTGGTGGACTTGCCTGCTGCCGGCCGAGAT
CATCTCCGAGCTGGGCTTGCCGATACCCCTTTTCTTCCAGTGGGATGACATCGAGTACGG
AATCCGAGCGCGCTTCGCCGGCCACCCGACGATCACTCTGCCCAATGCCGGTGTCTGGCA
TGCGGATTTCCATCTGAAGGATTACGACGACTGGTCCCGGTACTTCAGCATTCGAAATGG
GTTGATCGTTTCTTCGATCTACGGCCCGTTCGACGGTAAGGTGATCTCGAAGTTCTTGTT
ACGCAAGATCACTCAGCTCATCGTGGGAATGCAGTACGGGTTGGCGGCAACATTCGTCAA
GGCGGCTGAGGATTTCCTGCAGGGGCCTGACTTCCTCAACGACGGCGGGCAGTCTGCTCT
TGTCGACGTTCGCGCTCTACGTAATGAATACCCTGAGACGAAAATGCAGCCGGCCTCGGC
AGTCGGTGCGGAGGCCGATCCACATACGCAGATGACGGTGTGGGAGTTCGAGCCCGACGA
GAACCGCGAGGGTCTGGTGCTTCTCAAGCGTGTAGTTCAACAGTGGACTGGGCGTGTCGA
CCGTCGACCGGTAACGGTTCCTGCGATCTTCGGCGACTGGTGGCATGTGTCATTGTTCGA
AAATGCAGCTGTCACGGACGCGTCGCAGAACGGCGTCCGCGTCCGTCGGCGCAACAAGAA
GCAGGCCACCGAGTTGGCCAAGCGCGCGGCCAAAGTCTGTTGGGAGCTGCGCAAGCGAGC
ACCTGAGATGAAGAAGGCGTACTCGGACGCCATGCCGCGCCTCACGAGCGCCGAGAACTG
GACGCGCTTGTACGGAAACAAGATCGGATAGCTTGTGGCCCTCCCGCTGGGGCAGAGGTT
GGCCCAGTGGCGCGTGCCGGCTCTACTGGGGCTCACGGCTACCGGCGTCGGTGCCGCGTG
GTCCGGTCGTCCGTCGTTCTGGTGGGACGAAGCGGCGACGGTCTCGATGGCGGACCGATC
GCTGCGTTCGACGCTGGCAACCCTCGGACACGTGGATGCGGTCCATGGGCTCTATTACGT
GCTGATCCACTGGTGGTTTCAGGTTTTCGGGGTATCGGAATTCTCTGCGCGAGCACCGAG
TGCGCTGGCAGTCGGAATCGCGACGGCAGCGTTGGTAGCGCTGGCGCGGATGTTCGGGGG
TACCAGACTCGGCGTTATCGTCGGCGTCACGTTCATGGTGCTTCCCCGAGTTACCTGGGC
AGCCACCGAGGCCCGCTCGTATGCAATGGTGTTGGCATTGTCCACGGTCACAATGCTGGT
GCTCGTGTGTTCGCTGCGAACGTCGAAGCGCGCGTGGTGGATCCTGTACGGCGTGTTGGC
TGCTGTCTCTGTAGCACTGTTTCTCTACAGCGCCGTGCTGCTGCTGGTACACGCTGTCAT
CGTGGTGTTCGGGGCCAAGGTGATTCCGGACGCCGATTCGAAGCGGAATCGTTTCAACGG
GTTGTGCTTTGTCGGTGCTTCCGCGTCCGCGGTCCTGCTTGTGTCCCCGCTGATCGCCCT
GTCGCTTGGCCAATCGAGGCAAGTCAGTTGGATACCACCGTTGGATCGGCATATTTTCAC
GACGATCGCCGTTGACCAATGGTTCCTTTCGAGTCCGTTGTTTGCTGTCGTGGCGGGGAT
CATCGTGCTCTCAGGGTTTGCCGGCTATTTCTTCGCACCCAGTCGTTGGACGTTCGGGGA
TCGCGGTGCGTCGACTGTCGCGCTGGTATGGATGTTGGTCCCGATGGCGCTGTTTCTCGT
GTATTCGTTCGTCCTGGGAAACATCTACATCGATCGGTACGTCATATTCACTGCGCCGGG
TGTGGCCTTGCTGCTGGGTGTCATCATCAGCCGCCTGGCGTCGAGCTGGGTCCTGGCCTC
GGCGGCGGTGATACTTCTTGCTGCGGCGTCTCTACCTGCGTACGTCGGCCAGCGAGAGCC
GTGGGGAAAATCAGGTGGGATGGACTACAGCACGGCTGCGGACTTTCTGAAAGCCAATGC
GAATGCGGGCGATTGCGTCGCGTTCCAGCCGGTGGTGTCCTGGGCGCCGAGTTCGTTGCA
TGCTGTCGCCGAGGTGCGGCCTGACTCGATCGAAGGTTTGCGAGATGTCGGCCTCGCGCA
TGATGCGAACTCGATCGACGAGCTATGGGATTCCGAATATTCAGTAGACGAGACCGTCGA
ACGAGCACAGAACTGCCAGACCGTCTGGGTCGTCACCGACGGTGAGCGTCAGAGCTATGA
GGCACTGCTTCATACGGCCAATGTCGTGTGGAATTTCGAGCCATTCCATTTCATCGACAC
GGAACTGTTCATGCAACTTTCAGCGCGAGGGTTCGTTGTCGAAACAGCGACACCGCTGCA
CCACCTACAGATCGTGCAGATGGTTCCTTCCACACGCAGGTGACTACACCCAGTACGCGA
CGCGTGAACGGTAGTTGCGCATGGCCAGAAGTGCCAGGCCCCACCCGACGACGGTGACGG
CGAGCACGATGACCCAGTGGTATAGCTGCTGGTCCCCGCCCAGGAGCGGCGTTCGCACGA
TGTCGAGGAAGTGATACAGGGGATTGAGCTCCGCGATTCGTGCTCGTTCAGCGTTGGCTG
TTCCTTGCAGTGACTTCTCGGTCCAGATGATGGGAGTCATGAAGAACAAGAGTTGAACGA
CGCTCGCGAGCAACGGGCCGATGTCACGGTACCGAGTGGAGAGGATGCCGAAAACCAGGG
AAACCCACACGGCGTTGATCGCGATCAACGCCAAGGCGGGGATGAACGAAAGATCCGTCC
AGGACAGCTGTTTCGGGAACACGATCAAAATGACGATGTAGATCACGAAGTTGTGGGCGA
AGAGAATCAACTGGCGCCAGACCAGCCGATACACGTGAACGCTCAACGGCGTGGGTAGCT
GTTTGATCAGTCCCTCGTTGGAAATAAAGACTTCGGCGCCCTCGAGGATGGCACCGGAGA
TCATGTTCCACACGATGAAGCCAAGAGTGACGTACGGGAGGAACTCTGCGACGTCCAGAT
TGAACAATGACGAGTAGAGGATGCCCATCGCGACTGCAGTGGTGCCAGTGGCGATAGTGA
TCCAGAACGGTCCGAGGATGGATCGTCGGTAGCGCTGCTTGATGTCCTGCCACCCGAGAT
GGAACCAAAGTTCTCGATGGCCGAGACCCTCGCGCAGATCCTGGATTGCTCGCGCGAACG
TGCGGGACGCCGGCGCTATGGGGGCCTTGTCGGCAAGGGTTGGGGCAGACACAGCCGCCA
AGCCTACTCGGTCGCCGATCGGGCCCGATCAGATGCGAGAGAAGCGTTCGGATCTACCCA
GCTTGCGTAACCTCATCCACTCGCGCAGTCCGGAGACGTCACGCCTGGTGATGAGGAAGT
ACCAACCGAATCGCACCCATTCCTGTGGAAGGAGCCGTCGCATCCCGGGTTGCGAGAGTA
AATAGCCACGGTTGCGATAGGTGTAGAAACGCTTGGTCTCGTTGTCCGGGTACTGCGTGT
GCATGCGGCCGCCGAGAATGGGTTTGAATTCGTCGGCGCCGTCAGGGTGCAGGTAAGCAG
TCTGTAAGCAGGTGCCGAACCGAAGTCCGGAACGGATCAGTCGGCGATGGACCTCCACCT
CGTCGCCACGGACGAAGAGCCGCAAATCGGGAACGCCAACGGTCTCGATCGCTTCCGCGG
TGAACAGCGCACCGTTGAAGAGGGACGCGATTCCTGGGAGAAGATCACCTTCACCCAGCT
CGCTACGCCGTCGACGCCATTCGACCCCACGGCGTAGCGGGAAGGCCAGCTTGTCGGGTT
CGGAGATGTCGCACACGACGGGAGATACTTCCGCCAGGTTGTGACGAATTGCGCAATCGA
GAAGCGTCGAGAGTACCTCGGGCCCCTCGGGGCGGCCGTCGTCGTCGGCCAGCCAGATTC
GGTCTGCACCGAGTGACAATGCCAGCAACATTCCGAGGGCGAAACCCCCGGCGCCGCCGA
GATTGTGTGCCGATCCGATGTACGTCGTGGGGATCGAGCAGTCGTCCACGAGCGTGCGGA
CATCGGATTCGTCGGCGTTGTCGACGACGACGAGGTGGTCTAGTGGGCGCGTCTGGGTTG
TGAGTACTTTCAAGGATGAAGCGAGAAGTTCACGACGCCGATGGGTGACGACGACGCCGA
TTATCCGCTCAGGCATCGTCCGAGCTCGTTTCGGCAATCGCCGCCGCCGCGGCGTCTTCG
CGTTCCATTTCGCGAATCACATGAGCGACGTGGTCGCCGGCATCGTTGCCCTCGTACGCT
CGGACGATTTCTTCGATTCCACCGGACTGTCTGACCGTTCCGTGATCGATCCACATCGCG
CGGTCGCACAGTTGCGCCAGAAATTCGTTCGAGTGGCTCGCGAAAACCAAGATTCCAGAT
CGTTTGACGAGGTCTTGGAGACGGGTTCGCGCCTTCTTCATGAATTCTGCGTCGACGGCA
CCGATGCCTTCGTCGAGGAGAAGGATCTCCGGATCGATGCTGGTCACCACACCGAGCGCC
ACTCGGACCCGCATTCCGGTCGAGTAGGTGCGAAGCGGCATCGAGAGGTAGTCGCCCAAC
TCGGTGAAGTCTGCGATCTCGTCCATTTTCGCGAGCATCTGTTTACGGGTCATTCCGAGG
AACATTCCGCGGATGATGATGTTCTCGTATCCCGAGATCTCGGGATCCATACCCACCCCA
AGATCGAAGACAGGGGCTACGCGGCCACGAATTGCGGCTGATCCGCGAGTCGGCTCGTAG
ATCCCGGACAACAGTCGGAGCAAGGTGGATTTGCCTGCACCGTTGTGGCCGACGAGTCCG
ATTCGGTCGCCTTCCTTCAAGGACAACGTCACGTCCCGCAAAGCTTCGACGACAACGACG
TCGGAGTCGTTTCGTCCGATTGCGCCGCCTGCACGACCGAGGAACGCCTTTTTCAGCGAA
CGCGATTTCGCGTCGAAGATCGGGAAGTCGACACACGCTCCGCGTGTTTCGATGCTGACG
TTCTCGGTCATTCTGCTCCTTGCATCCGGTGGAGCGCCTGGTTGGGCGGGCTCCCCGGTT
CGGCGTCGCCGGGATTGAATCCGCTCAGTTCGCGGAGTCGGGCACGAGCACCGAGCCTAC
CGGGGCGCAACACCGTGAAGACTTCAACTGGGGACGCAGCGCTGCTCGTTACAGATACTG
GCCGGTTCCTGGGCTCTGTTGGTCCGGATGTGCAGGCGAATGCGGAGCCCCGATGCTCAT
GCCGGGAGGCAGTGCGCCCTGACGCATTTGTTCGAGCTGAGCGCGCGCTGCCATCTGCTG
CGCGAACAGTGCGGTCTGAATTCCGTGGAACAGTCCTTCGAGCCAGCCGACGAGTTGGGC
CTGCGCGATTCGCAGTTCGGCGTCCGAGGGAATGGAGTCGTCGGTGAACGGGAGGCTCAG
TCGCTCGAGTTCTTCACGGAGTTCGGGTGCCAGGCCTTGTTCCAGTTCTCGGATGGACGA
GGTGTGGATGTCCTTGAGGCGCTTGCGGCTGGCGTCGTCGAGCGGTGCGGCGCGCACTTC
TTCCAAGAGTTGTTTGATCATCGTGCCGATTCGCATGACCTTGGCCGGCTGCTCGACCAT
CTCGGCGACGGACTCGGCTTCTGTTTCCGCGCCTTCGGTGGTGCCGGAGGTGGCGGCTTC
TGCCTCGGCCGCCGGTATCGCGACGGGTCGACCGTCGGGTCCGATAACGAGTACCTGCTC
TTTGTCGGGGTTCGTCATGCTTCCATCTTGTCGTGTGTGGGCGACAAACGCCGCGTAACC
CCCAAAAAGTTAGCTATCGAATAACTGTACTGACGGGTAATTGGGTGACTGCCTTCGACT
AAGCGGGCGTCTGCACCTAGAGTGTCGAGCATGGCTTACGACGTTGCCCGCGTACGGGGG
TTGATTCCCTCACTCGGTGACGGCTGGATCCACCTCGATCCGCAGGCCGGAATGCAGATC
CCGGACGCCGTCTCGCGGACGGTCTCCACCGCGTTCCGTGCCTCTGCATCTTCTTCCTCC
GGTCGCCACGTCTCGAACCGTCGTAGTGCTGCCATTCTCGAGAGTGCGCGCACCGCGGTC
GCCGATCTGGTCGGCGGAGATCCTGCGGGAGTCGTTCTCGGATCAGACCGAGCGGTGTTG
TTGGCTTGGCTCGCCGAGTCGCTGAGTTCGCGGTTGGGCCTCGGAACCGGTCTCGTGCTC
TCGCGCCTCGACGAAGAGGCCAACGTCGCGCCCTGGCTTCGTGTGGCCAGTCGCTACGGC
GCCCAGGTGCGATGGGCCGAGGTAGAAATCGAAACGTGTGAGCTCCCGAGTTGGCAGTTC
AACGATCTCATCACCTCGACGACTCGCTTGGTGGCCTTGACGGCCGCATCACCGGTCGTC
GGTTCGGCTCCGAACGTCCGTGCCGCAGCTGATCGTCTGCACGAATTCGGCGGACTGATG
GTGGTCGACGCGGTCGGTGCAGCGCCATATGCGCATGTGGACATGGCTGACCTCGGGGCG
GACATCGTTGCCGTCAGCGCGCCGTCGTGGGGCGGTCCACAGGTGGGCGCACTCGTCTTC
CGCGATCCCGGACTGCTCGACCGAATTCCGGCCGTGTCGCTCAACCCGTACGCGCGTGGC
GCCGAGCGACTCGAGGTGGGCGGTCATCAGTTCGCGCTGCTGTCCGGTCTCACGTCGTCG
ATCGATTTCCTGGCGGGCTTGGACGAATCGGCAACGGGAACCAGGCGTGAGCGCCTCGAA
ACCTCGATCAGCTCGCTGCAGGACTATCAGGACGGTCTGTTCGATCACCTCATGCGTTCT
CTCGCAGCCCTGCCCAACGTGATGGTGATCGGCGGCGCACCCACGCGGGTGCCGACGCTC
AGCTTCACGCTCGAGGGGATGGCGGCAGACAAGGTCGCCGCGCACCTGGCCGACAAGCGC
ATCGCAACGGTCAGCGGTACGCATGGTGGTTCCAGGCTGCTCGACGCCCTCGGTGTCAAC
GACGAAGGCGGCGCGGTCACCGTCGGCCTTGCGCCGTACACGACTCGGTACGAGATCAAT
CAGCTGGTCGCCGAACTCGGCGCCCTGGGCTGATCGATCCCGCTCGGCTCACTTCACGGT
GAGGATGACCTTGCCTACGGTTTCCGGCGAATCCAGCAACTGATGGGCTAATGGCGCCTC
GGTGATCGGAAGTTCGGTCGACACGATCGGTTGAACCGATCCATCGGCGATCAACGGCCA
CAACTTCGCACGGACGTCGGCGACGATGTCCGCTTTACCGCCGGGGCCGGTGAGCGGACG
CCCGCGCAGGCCCGTCGACGTGATGTTTCCGCGCTTTCCCATCAGCTTGGCGATGTCGAC
CTCGCCCTTGCGGCCACCCTGCATTCCGATGATCACGACGTGGCCATCCATGGCGAGTGC
GTCGACGTTGCGCCCGAGGTACGACGCTCCCATGTTGTCCAGAACCACATCGGCGCCGTG
GTTGTCGGTGGCTTCGGCGAGTGATGCTACGAAGTCGCTGTCGCGATAGTTGATGAGAAT
ATCCGCGCCCAATTCGCGGCAGCGGTTCAATTTGTCCTCCGAACCCGCGGTAACTGCGAC
GCGGGCGCCGAGGGCTTTGCCGACCTGGATGGCGTGGGTGCCGATTCCGCCGCCACCGCC
ATGGACGAGTAGTACCTGTCCGCGTCGTAGGCCGCCGCGCATCACGACGTTCGACCACAC
CGTGCACGCAACTTCCGGCAGAGACGCTGCGACACGGAGATCGACGCCCGCGGGAACGGG
GAGAAGTTGTGTTGCCGGGACCGCAACCTTCTCGGCATAGCCACCGCCGGCCAGCAATGC
GCAGACTTCGTCGCCGACGGACCAACCGGTGACGTCTTCGCCGAGTTCGGTGATCACACC
CGAGCATTCGAGGCCGAGAATGTCACTCGCGCCGGGCGGCGGCGGGTAGAAGCCTTGACG
TTGGAGCAGGTCGGCGCGGTTGACTGCGGTCGCGGCGACCTCGACGAGTACGTGCCCGCG
AGGTAGTTCAGGATCGGGCTGCTGCGCCCATTTCATGACCTCGGGACCGCCGGGCTGATC
GATCGTTATGGCGTACATGGATACGACGCTAGCGAATCTCCCCGCTGACGGGTGTTTTGC
CGCTACCGTCGCGGACGTGACTTACTTCGGGAACATGCAGAACGAGATCTATCTGACGGG
ACTGAGCGGCGCGAAGCCGGCTTTGCCGATGACTGCGGCGGGCTTGGAAGATGCCGCGCG
CGAGCAACTCTCACCAGAGGCTTTCGGGTACATCGCCGGTAGCGCGTCGACCGAACGAAC
CGCGGAGTCGAATCTGCGTGCGTTCGACAAGCATGCGATCGTGCCGCGGATGTTGCGGGG
GACTGCGGCGCCCGACGCGCGCGATCTGAGCGTCGAGGTGTTGGGGACGCGGTTGGCTGC
ACCGATCCTGACGGCTCCGGTGGGCGTGCTCGGCTTGGTCCACGACGACGCCGAGGTTGC
GGTCGGTTCGGTCACTGCCGAGTTGGGGATCGGATCGATTCTCTCGACGGCGGCATCCTC
AACCATCGAAGACGTAGCGGCGGCCTCCGGCGAGAACTGGTGGTACCAGCTGTACTGGCC
GGCCGACGACGAACTTGCGGAGTCGTTTGTCCGTCGGGCGGAGACGGCGGGCGCGAAGGC
AATCGTCCTGACTGCCGACACTCCCGGTATGGGTTGGCGTCCAAGGGATCTCGAACTCGG
TCACCTCCCGTTCCTGCAGGCGAAGGGTATTGCCAACTATCTGTCGGATCCGGTGTTCCG
CGCAAAACTGGCCACGCCTCCCGAGGAGAGTGCAGAAGCCCTGCAGATCGCGGTTCTGAC
GTGGGTGTCGTTGTTCGGCAATCACGCGGTGCGGATCGCGGATATCGCGAAACTTCGCCA
GTGGACGACACTTCCGATCGCGGTGAAGGGAATTGTCCATCCCGACGACGCACGTGAGGC
CGTCGCGGCCGGCGCCAACGGCATTGTCGTGAGCAACCATGGTGGGCGTCAGGTCGACGG
GTCGATTTCGGCACTCGATGCTCTCGGTCCTGTCGCTGATGCGGTGGGGCATGAGGTGGA
CATTCTGATGGACTCCGGAATTCGTTGTGGCGCAGACGTAATCAAGGCTCTGGCCTTGGG
TGCCGACGCAGTGCTGTACGGGCGGCCGTGGGTGTACGGGTTGGGATTGGCCGGAGCGGA
CGGAGTGCGTCATGCATTGCGCAGTCTCCTGGCCGACCTGGATCTCACCATGGGGCTGGC
GGGGCTGGCATCGGTCGCCGAAATCGACCGTTCGATCCTGATGTCCAATTCGTGACTTTA
GGGTGAGTCTTACTGTGACGGGCGGACACAGGTCTAAACTTGGAACCTGTGACAGCTGAA
GCGACAACCGAGGAGATCTCGCAGGCGGCGCACGGTGAGACACCGTGGCTGACGCCATGC
GAGATGCGTGCATGGCGCGGCTACATGGACGGTAATCAGCGCCTCATGGAGGTTCTCAAC
CGCGAACTGCAGGATTCACACGACCTGTCGTTGGCCGATTACCGCATTCTGGTCATGCTC
TCGGAGTCAGCTGACGGGTCGTTGCGGATGAGTGACCTGGCAGACGGCGTGCTGTCTTCG
CGCAGCCGCCTCACGCACCAGATCCGGCGGATGGAATCTCAGGGCATCGTCGTGCGCGAC
ACTTGCGTCGAAGATGGTCGCGGCGTACTTGCGCGGATCACGGAAGAGGGTAGGCGTCGC
CTCGCCGAGGCGGCACCTACTCACGTGGCCGGAGTGCGGAACAATCTGGTCGATCTGCTG
ACTCCCCAGGAACTGGACGTGCTGGCAGACGTCTTCGAGAAGGTCGACAAAGCCATCGGC
GAGCGCTGACGTCGGAGCCGTTTTCGCGGTCCGTGGGAACACCCGATAGGATCGCCCACG
GAAGCGTGGCAGAGCGGCCGAATGCACTCGCCTTGAAAGCGAGCGTGGCGTTAAACCCAC
CGGGGGTTCAAATCCCTCCGCTTCCGCCAAAGCAAAGGCTCTGACCTCGGACCTCGGACT
TCGGTCCAGGTCAGAGCCTTTACTGTTTTCGGAGTCACACTGCTCGGGTAGTGGGCGTCA
GAACCGCACGGTGAATACCACGTGGCGACGCTCTCGGGCCGCGCGCTGGAAAAAGTCCGC
CACTTCCTGAAGCCAGCCCCAGGCGTACCCGCGCTCGTCGGAACCGTACTCCGGGTTGCG
GTCGTCGAGTGGCATCGCGTCGTAGCGCACGCCGAACTCGGATTCGGTGATTTCCGCCAG
GTACGAGGAGACTTCGGCGACCCGATCGGGTGCCAGGTAGGTGACGAGTTGGTCGTCGGT
GTCGGTGTTGAGGTCTTCGTCCCCCAAGATCACGCCGTAGGCCGGCCAGTTCTCGGACAC
GCGCTCGTACCCCGTGCTGGAGAGGGCGCACAGGATCGGATCCCACGCCTTGTCCGTGTC
GCACGAGAACTCGGATCGGCCCGTCTCCTCGATGTCCTCGACCACAGCGCCGAGTTTGTC
GTCGTCGCCGCGCGCGTCCAGAAGTTCCGCTGCCACGCTGTCTGACAGCGCGAAATGCAC
CCCAAGTTCCATGGCGTGATGCTAAAGGCCGACCTTGCCGGCGTCCCCGCCCTCACTACA
AGGCGAATCGCCTTAGGTAACGATCCTGCTCTGCCTCCGACCGAAGTTACCCATGGTGGG
CCTGCTGTCATACATACTTCATCGGTGATTCCGACAAAACGGACCGGCCTTTCTGTTGTA
TCGCTGGTGATCCTCGTCGTCGCGGGGTTGCTGGTCGCAGCCCCTGCCAGCAGCGCCGCG
CCGCCGCCTGACTGGAAATACACAATGGTGGCGTTCAGCAATGCCAGCGACCGTGACATG
GATGTCTACGAGTCGGTCGACGGCACCGGCTTTCAGCTCGTCCAGCAGTCGGCGTACAGG
CCGCCGTCTGGGCTCGTGCGTGATCCGAGCATCTTCCGGAACACGGACGGGTTGTACTAC
CTCACCTACACGACGGGTGGTGGGGCGAACATCGGGTTCGCACGCAGCAGCGACCGCATC
AACTGGACGCCGCTGGGGAACTATCCGGTTCCGTTTTGCTGCGCCTTGATGCCTGGTACG
GGAGATGGCACCGGTTCTGCGAGCCCCCCGGGCTTCTCGGGTTCGGCCGGATTCAGCGAC
GGACCGTCGCTGTCACCATTCGTCACCAAGGCCTGGGCGCCTGAATGGTTTGTGGACGGC
GATCGCGTCAACGTCATCCTGTCGATGTCGACCGGTGGAGGATTTGTGCCGTATCTGATG
ACGGCGTTGGAACCGTCGCTCCGGTTGTGGAGCCCGCCTGTTCCGCTCGCCGGGATCGGT
GCGGACCACATCGACACCACCGTGGTCAAAGTCGGATCGACCTATCATGCGTTCACCAAG
AACGAGACGAAGAAGGTCGTCGAGCATGCGGTCGCTCCTTCGGTGACGGGACCTTATTCG
TTTGTCCCGCCCGGAAATTGGGGTTCGCTTGTCGAAGGTCCGGCCGTGGTTCAGTTGCCG
AGCGGCGACTGGCGGATCTATCTCGACGCCTATACCGAAGGAAAGTATCTCTACTCCGAC
AGCACGGACGGGCTGAACACCTGGTCTCCGGTGCAAGAGGTTCCTGGGGTGTCCGGGACT
GCACGGCATCTCGGCATCATGAGAGAACCGGCATAACTTTCGACCCCGAGTTGGTAGGGC
TCTGATCAAGGACTCCGGTCTTGGTCAGAGCCTTTTCTCGTACTTGCGTACTACTTGTGT
GCGTAGTCTGCGCGAATCAGTGATTGACAAGCTAACGATGCGATGCCAGTGGGTTCTACG
ATTTCGCGCCGACCACGAAGTGAGTATCTCCGCGTGAGCTGTGCAGAGTTGCGCTCCCAG
GCCCCGCTCGGGCGCCGTACTTCACGATTGATTGCCAAGTAATGCCTGTTAGTTTCATAT
TCAAGTACGCGCACCGGCCTGGTACCCGCACTTTCGGCCTTCAACTGCTCTGAGGCCCGC
GGGAGGCGGATTCAATTCGATTTGCCGCACTGTTTCTGAGGGATCTTCTCGTTCGTAAAC
GGTGACCTTGCTCATAGTGGGACCTAAGTCTTTTTCGCTGCTGATAAGCCTGTCGATATA
TATCTGTTACCGAAAGTTCACCCTAAATCCAGGATGGGGGAGATGGCGCGCTGGCGGGCA
AACGGGACGATTGGTACCGTCCGGTAACTAATTCAGTTAGTTGTCGGCTACCGCTCTGGT
TGCTGTGTCACGTGGAGGAGCAGTTCATGTCGCTCGAATCGCAAAACGGCCTATCCCATC
GTCGATCGAGGGTCGCGGTAGGGCTCGCGGCGTGTGCGGTTGCCGCGCTGTCGTCGGGTG
TGGTCTTCGCAGGGAGTGCATCGGCAACGCCGACGGCGTTGGCGGACAAATTCGCGAGCA
CGGTCACCGATGACGGTTGGTCGTTGGATCTTGCGGCCACAAAACTGTCGGCGAACCCGG
TGCCGAATCTGGCGACGACGGCGTTCACCCGTGAGGGGTTCGTGTCGGCGAAGGTGACCG
GCACGATCGGTGGTGCGGGCGATTCGGCAGTGAAGACCGGTTATGTCGAGCAGGGATTGC
AGATCGGCTGCCAGATCGATGTCTCCTCCGGACTTGGCTTGGGGCTTGGCTTTTCGCTCG
GCCCGTCTGTCGGTGTGAGTATTTCGGGTGTCCCGTCGGCGAACGTGGGTGTGAATGCGT
CGGTGAATCCGAGTATTCAGTCGACGATTGCGCCGGGCACGATCACGACGATTCCGTTGG
GGAAGAAGGATCTCGAGGCGTCGAAGGCGTCGATCACGGCAGAGAACGTGCACGTGAAGG
TTGATGCGTGCATGGGGCCGGTGACGATTCGCTCCTACGCACAACTCTCGGTGTCGACGG
CAACGTCGGATAACACGTTGTTCGTGTACTCCGATCCCACCTGGCTCTAACCCACGCAGA
CTTCGCCGGCGCTGCTGGCGAGCAATTCCTGATCCGTCCCGTCCCGGGGTGGTTACTCAT
CACGCTCACAAAGGAGAAATCATGAAGATTCGTACCTTGGCCACTGCCGGAACCCTCACC
GCAGGTATCGCCCTGATCGGTGTTCTCGGCGCCGGCGTGGCATCTGCTGCAACTCCGATC
GTGCAACCGGAACATGGCCGGATCGGACTTTCACTTTCGAACGCCGAAACGGCGGCGCTG
GCGGCGAGCCCGATTCCTGATGCGATTGCGAACATCGTTCCAGGTTCGCTGAGGGGGGTC
TGGTTGGCGCCTGGTTCCGCGATAACTGTTACCGATGGCAAGGTCGACGCCCTCGAAGGA
GCTGTGCTCGGTGAAGCAGCCGCGCGTGGTGGGCATGCCAATGTCTTTGTCTCCGAACCG
AATCACCCCGCCAGTGAGGGGCACATAGTGCTGACGGAGCAGTACTGGAACTGATACCAG
GCCGAACGCCGGCGACCCGCTCTCCCTTCCTATTTGGAGTTCCAGCCATGACCGTCAACA
ACGCCGAACGCCGCAGTGTCCAGTCGGAATCCACTGCCGTCGATAGGAAAGACGTTGCAG
ACGTTGATGACTGGGATCCGGACAGTGAACTCAGTCCACTCTCCAAGGCTGTGATCGCTA
CGGCAGTTGGACTGGGGTTGCTGATCGCGGCATTCGCGGTGATCGGGAAGCTCGCCGGCT
GGGCGAACGACTACGGGACGATCCTGGTTTACCTGGCGTTCTTCTTGTGGATGTCGATCT
CCGGACGGTTGTTCTGGTGTGGCGCAGACAAACACATCGCGCTACTCCGAACGAAGAAGA
GTGACAATCGTGGTGCGCACCGGTGAAGTCCGGTAGACGACTTCGCCGGACTCTCGCGGG
AGTGCTTGCCGCTGGGGCGCTGTTGACCGGAGCGGCCGGAGCGATCGGTGCGGGAATTGC
ACTCTCCGCCGCTCCGGCGAACGCGACGCCGGAAGAAGACTGCGCGGCGGTGCGAGCACG
TGATCATCAGATCTACCTGAATCTCATTGCGTCGCTGCCACCTGGCGCACCCATCCCGCC
AGAGATCATCAACCCGTGCCTGAGTGCGCCGTCCACGACGGCGACAGCTGCGCCGACGAC
CACCGTCGGGCTCCCCGGTGCGCAAGCTCCAGGCGGTGGCCCGAATGTCGGGGCCAATGC
TCCGACGAACTTTCCCACCTACAACGGCACCCCCATCGTCCCGGTTCCGACGATCGAGGT
TCCGCCCATTGCTTCCGAGTCCCCGGCCTCGGAAACTGGTGTCGGTGCATTCCCCAATGC
ATCGGCATCAGCGGTTCCCTCACCCACACCCACCCCGGGTGAGGGAACCACCACCGATCG
TGGTCCCGGACCGATCCCCACGGATTCGGATTCGAATATCGCACCGGCCCAGCCGGTTCC
GGACCCGGCAGCAGATGTCTCTACAAACGGGGAGGACTCGGGCCGTGACAGGTATCTCGA
ACTGGTCCTCGTCGGGGCCGCGGCGTTCACCGCTGCGGGTATGGGAGTGCGGGGGCGGCC
GGGACCGTTCAGTGCGCTTGCGAGCGCGCGTCCGTGGGAGTCGGTTCTCTCCCATGTAGT
CGGTACGGTCGCGAAACCGTTCATGCCGTATTTCGTCGGCGGTCAGGACGTCGTGGTCAT
CCCCGACCCAGGTGGCGGACAACGCACCATCTTCCTCATTCACGACGAAACCTCCTCGCA
TGAAGCTCAAATGGTGGTCGACGTACCGCCCGGCGGACACATGAGCATCAACGACGACGG
GTCCGTCGGTGTCTACGACGCGAACGGAGACTTGCAGGGCACCGTTGCCGCTGCGTGGGC
GTACGACGTCAACGGCGATCCGGTTCCCACCTACTACGAGATCCGTGACGGCAAGCTCTA
CCAAGTCGTTATCCCGACCCCGGGCGTCATCTACCCGGTCACCGCTGACGGCCCCTACGG
CGGCAGCGACCCGGTCACCGGACGAGACATCACCGCTACACCCCTTCAAGGGGGCGGTGA
GGCGGTCAACCAGTCCGGCGGACCGGTCATGGTCAACGTCCCGACAGACTCCCCCTACAA
CGACCTCGGCGGGATCGACCCACTGGGCAATCTCGACATGGATCCGCCGACGCAGCCGGC
ACCGACAACGCCTCTGCCGTTCGATATCGGATCGCCGACCGACTCGGGCACCGATACGAG
CGAGCCTCCGTGGAACCCACTCGACAACCTCGACATGGAAACGCAGACGCAGCCAGATCC
TCCAATGTAACTACCATTCGGGATCTTTGACTCTGATCCCAACAACGGTTTGATCAGCCC
CGCGCAGAGGGCCGCGAACCAACGGGCGCTCGCCCATGGCGACGTACCTGCTGACTTCCC
TGGCAACGTCCCTCTGACCGCACAGCAACAACTTGACGACCTGCAATGGCAGGTGGATCA
GATGCGAGACCGCGGCTATACAGATTCCGAGATCGCGACTGTCTTGAGTAAAGGCAGCAC
CGCGCTCGGTGGCCCCGCCTCGGGCTTGCAATCTGCGGGCACCCTTGCGAACACTGGTGT
GCATCATGCTGGTTCGCTTCCGAGCGCTGCGCAGGCCGGTCGGTCGGCGGCGGTGGGTAC
TGTTTTAAGCAGATTATCGGTGGCAGCTGAGGTTGCCTCGGGTGTCATCAAGTGGCGCGA
AGGCGCGCCAAGTGGCGAAACTGTGGGAAATTCCGGTGGCGCAATCGCATTGGGATGGGC
AGGCGGCAAAGGTGGCGCCGCACTCGGCGGGTTTCTCGGCGGCCCGATAGGTGCCGCAGT
CGGGGGCGGAATCGGTGCAATCGGAGGATCGCTACTCGGGGCATATTTGGGTACCCGGGC
AGGCCGATCATTTGATTGAAGCCTTAGCAAATGATCGATCGCTCCAAGAGAAGGGACTGA
GACCATGCATTACCTGCTGATCGCTGCCATTGCGTTCTGCCTAGCCTCGGGGGTGCTGTC
GGCGCTTGATGCCGCAGCAGGCAATCCGATGCGGGGCGCGATAACCTTGGCCGTTTCGTT
GACGGCTGCGAGTGGGATGGTCTTCCTCGTGACAGACAATTCGACCACCCGGATCGGCGC
TGTCGCGGGCACTGCGGCGGTCCTCGTTTTGCGTTTTCTCCCAAAGAGTTCCATATACCG
ACGCGACACCGTTCCTCGAGCGGAATCGGCACCATGACCACCTTCTATGCGATTTGTGCG
ATTACCGCAGGGGCTGTGGCGTTGATCGTATCCACGCCCTACGTGATGTACCGCAGTCAT
GCGAGAACGATCTACTGGAGTTCGTCGATCCTGACCATCGTTTTCGCTTGGCTCACCGCT
CCTCAGCGGTCGATTCTCGGACCTGTCCTCTTGTGCGGTTTCGCTGCTGTGTTCGTGGCG
TGGTGGTGGACCCCCTTCCTCACGCGAAGGCATCCCACCGGATTCAACGATGTTTTCGGT
GCTTGGCTGACACGGGCGCTCTACCGCGAGCAGAAGGATGCACCTCCGGTAAACAGGTAC
GACAAACTGCACTACAAAGACACTGACCGCCAAGCACGAGATACCGATTCTGACGGAAAT
CAGGTCAACACCTGAGCCGGCGCGTAGAGCGCTTTGACGTGATGTCCTCAATACCCCCAC
GTGGCACGTGCCTCGGATCCAGTCTCCAAAGAGCAGATGATCAATTTGTCTGACCAGAAG
GGATCTCGAGGTCATGATCGGTTTCCGGGGGGTACCTCACGCACCGACTCGTTCTCCTGC
ACCTTTGCCGACGAATCGCTGATTGCGCTGGCGTTAAGGGTCGTACGGGGGCAGGCCGAT
ATCTGGGCCTCTCGTGTCACCGTGCTCTACCACCGGACCGAATCATCGCCTCAGCGCAAC
GTACCCGGCGACGCGATCGTGGGCAGTTGCACCTACTTCGGCCTTGAGTTGCTGATCGAC
GAAACACAACTCCCACCCCAGGGTGGAGGCTTTTCCGTACGGGAACAGAACGATCGTCAT
CCAGCGTGATCCAAGCGCCCTGTGGGCCGCCGACGATATCCTAAGCATCCGCGCTGCAGC
AAGATTGCCGACCGGGACGACCGGAGGTGCGTCTACCCAAGGTTCACGAGGGCTCTGGCA
CCCTAGACGTGACACCAGGCGTTCCCGCCCAGCTCACGAATGTGATGGCGTCTCCATCTT
CCCCTGACGTGGTGACGACCGCCGAGCGTGGGCTCCTAAGTTCAATGGTTGGAAAGGACG
GGGCGATGAGCATGTTCGGGCGGCGGCCGACGGTAGCCGGATATTGGGGCACGCGGGTGC
AGTCGAGTCAGGAGGTGGCGCAGACGATGCGGGCTTTCCTCGATGATCTGGAAGCGGTCG
ACTCGGGGTTGGCGTTGCCTTGGGTCTCGACTGCCGAGTTCGACAAGGTGCCAGCAGATC
TCAGTGTGGATGGGTTGGTGCGAATCTTCGAGCATTCCCGCTCGAAGGAGATGGGGTATT
CGGACACCCCGGGACCGGGCTACGACATCGACTTGTCGCCGGAAGACGGGACCGCGCGCC
GGGTCGGTGCCTGGGTCGGCGGGCTGGAAACCAGTGCTCCCAACAGTGTCCGGGTGTCGT
TGCCGACGGAGAAGCAGCTCACCGACAGCACCCGGCAGCTGCTCGACCCGGATATCGGAG
ACGCGATCGTGAGAGTGATCGTCAAGCATTGGGAACCGGATCGGGCTCGGTGGAGCATCG
GCGACTACCGGCACCTTCAGAATCGGTCGAAAGGTGAGGTGGAGGTGGGATGGGAAACAT
ACTTCCATTCCGGAGTTACGTTCGATCGCAGCGCGCTGCCCCAGTCTGCGGTGGTAGAGG
ATCTGCTCAATGGCACGTTGATTCGGTTGGGGGACAAGCCTATGCAGGTTGATACCGCCG
ACATTGTGGCGGTGCGGGCGGCGTTGGGTTACCCGGTGTAGGCCCCGCAATGGGTCCGGA
GTTCACCATTGCATCAGACGTCGAGAAATGTGTTAACCGGATGGCCTGCTTCGCCTTTCG
ATAGTATCGTCAGATGGCACTCCGAACCGACTTGCTCGCGTGGCTCCTCGATTCGGATCC
AGCGATTCGGTGGCAGGTGGAGCGCGATCTGTTGAACGAAGCGCCCACTGTGTGGGTGGC
GACGCGCGCGTCGATCGCTACCAAAGGATTTGGTGCACGCCTGCTTTCATTGCAGGATCG
AGACGGCCAATGGGCGGGTGGGGCGTTTTTCCCGGCAGAATTCGACTTTGCGGGACCCGA
AGCAGCAGAACAAGGTCCGCAACCCTGGACGGCAACTACTTGGACGCTCAACTCCTTGCG
TGAGTGGGGCCTCGATGCCGGTGTTCTGCGGGAGCGTCGTACCGCAGAACTGCTCGCGGA
GAACTGTCGCTGGGAGTACGAGGGCCGGCCGTACTGGGACGGTGAGGTCGATTGCTGCAT
CAACGCCTGGACGGTGGCAAACGGTGTGTGGCTCGACATGCGTGTTGATGAACTGGCTGA
TTGGTTTGTGCAGCATCAACTTCCGGATGGCGGGTGGAACTGCGAGTGGATCGAAGGTTC
GACGCGATCGTCGTTTCATTCGTCCCTCAATTCACTCAAAGGGCTTCTCGCGTACGAGAT
CGCGACCGGGGGAACAAAGGAGACGTGCGCGGCTCGACGATCCGGTGAGGAATTCTTGCT
GCAGCGCGGTCTGTTCCGGCGACTCTCGACCGGCGAACCGGTGGGGCCTTGGGTCGGCCG
GTTCGCGTACCCGTTCCGGTGGCGCTACAACGTGCTCAACGCAGCCGACTACTTCCGTGA
AGCGTCGTTGTCGTATGGAAATGAGCCTGATCCGCGAATGGCGGACGCGATCGAGATGAT
CCGGGCCGCTCGAGCCTCGGATGGGACGTGGCTCCAGGCCGGTCGCCAACCGGGGCGGGT
GTGGTTCGAGGTCGACACAGAGGCGGGGGAGCCGTCGAAGTGGCTGACTTTGTCCGGCAT
CCGAGTGCTCGCCTGGTGGGATCAATCCTCCCCTCTAGGTTCTGCATAACAAAAGAGTTA
CAGCGAGATTCATTTCACCTTTAAAGGTTATCGAAAGGTGATCTTCGACCTTCCAGTTGA
AATATCCAGTACGGATGAAGAACATATTAACGACAGGATTGCCCTCAGTGCGGTGAAGGT
TAATCATCTGAACAGGTGAGAAGATGTTCGGTGAAATTACCTACCCGATTGGATAGGCGG
GTCACCGACGTTGGTAATCAAATAAGGCGCTCGCGGCTGTCTCGGTTAGGGAGCTAAGTC
CCGAGCTGGAAACGGCATTTCTGCTCCGAAAGTGTCGCTCACCAGCGGCTACGTTCCCCA
TTTTGCAGGACTTAAACCACTTTCGGCGAGAATTGGTCCCGCAATTGTAGGTTGTGGAGC
GTCCGCAATGTTTAGGCAAAGGCCCATCTTTTCCCAGAACAATGCTCTACTAAACGTGAA
AACCGGATGTTCCCCCGATTTTGCTGAGAAGGTGCAACTATGGGGCGTAGCGTAACTGTC
GCAGCGAACCGGAACATTGCGAATTGCTGCTCTAACCAATGACTTTGTTCAGGTCCGAAT
AATGCTCGGAGGTCGTCGATGTCGATGGAAATGGTGTTAGCCGAAGCAGTGATAGACAGT
GGGGACACGGCGTGGGTGCTGATCTCCGCCGGCCTGGTTCTCTTCATGGTTCCCGGACTC
GCCTTCTTCTACGCCGGTCTGGTGCGCGGTAGCAGTGCGCTCGTCATGTTGCAGCAGAAC
CTCGTCCCACTCGGACTCGTCTCGATTACCTGGGTCGTGTTCGGATACAGCTTCGCGTTC
AGCGGAGACTGGGGTTCCGGCTTCCTCGGTGACTTGAAATTGTTCGGCTTGCAGGACATA
CACACAGCCGCCGCCCCGGGCTTCCACCTGATCGAAGGTGCAGTCGCGGTACCGACTCTG
GCGTTCGTGGTCTATCAGATGATGTTCGCGATCATCACGCCCGCGCTGATCACCGGTGCG
ACCGCAAACCGGCTCAAGCCCTTGGGCTGGGCCGTTCTGCTCGTGCTGTGGTCGATCATC
GTCTACCCCCCGATTGCGCACTGGCTCTTCAATCCCGAAGGCTGGCTGGCGCTCCGAGGA
GCTCAGGACTGGGCCGGCGGAATTGTCGTCCACGCATCCGCCGGTGCCGCCGCCCTGGCA
ATCTTGCTGGTGGTCGGTAAACGCCCGGGATGGCCCAACGCCGAGGCAGTCCCGCACTCG
GTGCCCCTGGCGTTGATCGGCGCAGGCATCCTGTGGTTCGGCTGGTTCGGATTCAACGCA
GGCGACGGATTGGCCGCCGATGGTGTTGCGGCACAAGCCTTGATGAACACTCACATAGCC
GCAGCGGGCGGCATGGTCGTCTGGCTCGTCATCGAAAGGTATACCGAGGGCAAGGCCACG
GCGATCGGTGGGATCACCGGCGCGGTAGCCGGTCTCGCGACCGTCACCCCCTGCGCCGGC
TTCGTCAGCACCTTCTCCGCGTTGGCGATCGGCGCGCTTGCCGGACTGGTCTGCCACTTC
GCGCTCGCGCTCAAGTCGATCTTCAAGTTCGACGACGCGCTCGACGTCATCGCGGTCCAC
TTCATCGGCGGCATCCTCGGTTCACTCCTTCTCGGTTTGTTCGGCGAAAAAGCCATCAAT
TCGATCGGCCGCGACGGACTCTTCTTCGGCGGCGGGGCAGGACTACTCGGCGAGCAGGCG
CTGGCGTTGATCGTCGTCATCGCTTTCTCGTTCGTGGTGACCTGGCTGATCGCCACGGGC
ATCGAGAAGACCATCGGTCTCAAGCTGGCCCCGAAAGACCAGGTGGACATCGACCGTCGT
CAGCAAGGCATGGACGCATACCGCTACAACGCCGCGTTCGTCGACGCCGGTGGTGCGCCG
CAGACCAGCGGGTTCGACTCGGGGGTCCTGGTCGAGGGGACAAAACTTGTTCCGAACCTC
GCCGCCCCGAAGCACGAACTCATCACCGCGGTATTGCAGACCATCGAGTCCGAGAAGCTT
CGGGAGGCGCTGCTGGCTGCCGGAGCGGAGTCGATAGTCGTATCGGAAGCGCATGTCTCC
GCGAGTGACTCGGCCTCGCTCAAGTTCCGCGGACAACGCAACGACGTCGTGTTCACCGAG
CGGTTGCGTGTCGAGGTGTTGGTCGCCTCGGAACATGCCCAGGCGGTTCTGGACGCGATC
AACGAGTACTCGGGCGGCAGGCGGAGCGGTTTTGTCCAGCAAGCGGCCGAACCACTCACC
GAAGCGACGGAACAGGGGAGCTGACATGTATTCGACGACAGGGAGTTACCGCATGATCGA
CAAGGAGCGTTCGGAATGCATCTGACACCGCGAGAACTCGACAAGCTGACAATTCTCATG
TTGGCGGATGTCGCACTGAGGCGAAAGGCAAAGGGGCTCAAACTCAATCATCCGGAGTCC
GTCGCAGTCATCACTGCAGCCGCTCTGGAGGGAGCTCGGGAGGGCAAGACTCTCGAGGAG
GTCATGGCCGACGCATCGCACGCCTTGACGGTCGACGACGTGATGGAAGGTGTCGCGGAG
ATGATTCCGCGTGTGCAGGTCGAGGCGGTGTTCCTCGACGGTAGCCGGCTCGTCACCGTG
CACTCTCCGATCCAGTAGCCCGACCGAGATGTCAGGAGCACTCCAAGATGGCAAGCAAAT
CGACGAAGAAGGATTCCGGCGGCGAGAAGAAAGTGCCGGTCGGCGGATACGTGTTGCGGG
ACGAGCCGATCGAACTGAACGAGGGCCGTCCCCGTTTGAAGTTGCGAGTCCGAAACACCG
GTGACCGTCCCATCCAGGTGGGTTCGCACTATCACTTCATGGAAGTCAATCGCGCGTTGT
CCTTCGATCGTGAACAGTCCTTCGGCTGGCGCCTCGACATTCCAGCGGGCACGGCGGTCA
GATTCGAGCCGGGCGACGAAAAGGAAGTGACGTTGGTGCCGTTCGGCGGCAAGCAACGGG
TTCAAGGCTTCAACGGACTTGTCGACGGTTGGGCGCCGACCCACGCCGCCTACCGCCCTC
GGCTTCCCGGAGCCGTCCAGCGTGCCGAAGAACTCGGCTTCCTGTCCGAACCTCAAACCG
ACTGATTCTCGTTCACGGCGGACGAAGGAGAGCGACACCCATGACAAGCATTTCGAGACA
AGAGTATTCGGGCCTTTTCGGGGTCACCACGGGTGACCAGATCAGACTGGGCAATACCGA
CCTGTACATCGAGGTCGAGGAAGATCTTCGAACCATCGGAGACGAGTCGATCTACGGCGG
CGGCAAGACGCTGCGCGACGGCATGGGCCAGGATCCGGAGTCGTGCAGCATCGACGGTGC
CCTCGACCTCGTGATCACCAACGTGGTCATCGTCGATGCAACCATCGGCGTCGTCAAGGC
AGACGTGGGAATCAAGGACGGGAAGATCGTCGGCTGGGGCAAGGCGGGAAACTCCAGCAC
GATGGAAGGCGTCACTCCGGGGCTGACGACCGGTCCGGCGACCGACGCGATCTCCGGTGA
GCAGATGATTCTCACTGCTGCCGGCATCGATCCACACGTGCACCTCGTGTCACCGCAGCA
GGCGTATCACGCGCTCAGTGGGGGAGTGACCACGCTGATCGGTGGCGGCATCGGCCCGAC
CGACGGAACCAACGGCACCACCATCACTTCCGGCATCTGGAACATGGAGATGATGCTCAA
GGCCAACGAGGGTTTGCCGGTCAACGTCTGCATGCTGGGCAAGGGCAACTCGTCCGGGCA
TCAGTCCCTGGTCGAACAGATCAAGGCCGGTGCGGCCGGTCTGAAGGTCCACGAGGACTG
GGGCGCAACCCCGGCCACGATTCGTGAGTCTCTGCGGGTGGCAGACGAAATGGATGTTCA
GGTCGCCATTCACACGGATACGCTCAACGAGGCCGGCTACGTCGAGGACACCATCGCGGC
CTTCGAAGGACGCACGATTCACACCTATCACAGCGAGGGCGCGGGTGGCGGACACGCACC
CGACATTCTGCGGGTGACGGGAGAGGACAACGTACTTCCGGCGTCGACCAACCCGACGTT
GCCGTACGGCATCAACACTCAGGCCGAACTCTTCGACATGATCATGGTCTGTCACAACCT
CAATCCCAAAGTGCCCTCGGATGTTTCTTTTGCCGAGTCCCGCGTTCGCGCCGAGACGAT
CGGTGCCGAGAACGTACTGCAGGACATGGGCGTCATCTCGATGTTCTCGAGTGACTCACA
GGCGATGGGCCGCGTCGGAGAAAACTGGCTACGCGCGATCCAAACAGCGGACTGCATGAA
GCGGTCCCGCGGGAAGCTGCCCGAGGATTCGCCGACGCACGACAACTTCCGCGTGTTGCG
TTACGTCGCGAAGGTCACGATCAATCCCGCGTTGACGTTCGGTCTTTCGCATGTGGTCGG
GTCGATCGGTGTCGGGAAGATGGCGGATCTTGTTCTCTGGGAGCCCGCATTCTTCGGTGC
GAAGCCGAAGACGATCATCAAGAACGGTCTGATCAGCTGGCACGCCATGGGAGATCCGAA
TGCGTCGCTCCCGACACCACAACCGGTGATCTACCGGCCGATGTTCGGTGGATTCGGCAA
GGCGTTGCCGCAGAGTTCGGTCTCGTTCGTCTCGCGAGCGGCGCTCGACGACGGCATCAA
GGATCGACTCGGACTCGAACGTCAGGTTGTTGCTGTCGAGGGAACCAGAACAGTCACCAA
GCGTGATCTGGTTCGCAACTCGGCCACTCCGGAAATCAAGGTGGACCCGGAGACCTTCGC
GGTGACTGCGGACGGCGTCCACGCATACGTCGAACCTGCCGAATCCATTCGCTTGAACCA
ACTTTACTTCTTCAGTTAGGGGTCTCCTGTGTCGGGAACAATCACACACACGCACGGCGC
CGATGCGACGCCACACACGCACGGCGAGATGACCGCGCCGAGCGGAAAGCCGACGCGAAT
CGACGCGCTGCTCGGGAAGGAGACCGACGAGGAGTGGGTCGGTCGACTCGACAATGCGGT
AGTCGACGTCTTGTCGCTCGATCAGTGGGAAGCGCAGAAGAGTCGGCTACGACGCACCAC
GATCGGTGGCCGTGAATTGGCCGTCTCGCTCGATCGGGGTATTCAGTTGCAGGACGGCGA
CATTCTGCTGTGGGACGAGCCGGCGAACACCGTCGTCGTGGCCAGGATCAACCTCAAGGA
CGTGTTGGAGATCGACCTGAGCGCACTGGTCGACGTCACGCCCGAGAAGATGATTCAGAC
GTGCCTGGAGTTGGGACATGCCGTGGGCAACCAGCACTGGCCTGCCGTGGTGAAGGGAAT
GAAGGTCTACGTTCCGTTGACGGTCGACAAGGCGGTCATGGGCTCGGTGATGCGGACACA
TGCTTTCGAGGGCATCGAGTACACCTTCATCCCGGGTGCCGAGGTCATTCCCTACATCGC
TCCACACGAGGCACGCCGTTTGTTCGGTGCGGCCGCTCGTGAGGGCGAGGGGCATACCCA
TGACCCTCTCGTCTGAGGGATCCGGGCTCAGCATCAACCGCGCGATGCGGATGATGCAGT
TTTCCGATTCCATGTTCCCGGTCGGTTCCTTCTCGTTCTCCAACGGTTTGGAATCGGCCG
TGGCGCAGGGAATTGTCACCGACGGTCCGTCGCTGCGGGAGTTCGTACTCTCGGCGGCGC
ATCAGGGGGCGACGTGCGACGGTATCGCCGTACTCGCAGCGCACCGGGGCGCGACAGCCG
GTGACTTCTCGGCGATCCTCGCCGCCGATCATGCAGTGATCGAACGCAAGCTCAACGAAG
AAGCACGCACGATGAGTACCCGGATGGGTAAGAAGTTGGCCGAACTCGGCGGGCGCTTGG
CCGGTGAGACCCTGTTCAACAAGTGGTTGGCCGCGATCGCATCGGGGGAGACGCCGGGTA
CCTACCCCGTCGGCCTCGGAATTGCTTTCGCGGAGATGGGTTCTCCGGAGGAGGACGCTT
TCACGGTCAATCAGTACGGTGTCGCGATGACGTTGCTCGGCGCTGCCCTTCGCATCGTCC
GAGTAGATCACCTTGCGACACAGGAGATTCTGTTCGAGGTCAATCAGAGCGCCGGCCGTG
AGTACGCGGCAGTGCGTGACTACGGACTCGACGACATGTCCAATTTCGCCCCGATGATCG
ACATTCTGGCTGCGGTTCACGTCAAGGCGCACGTCCGAATGTTCATGAACTAGAAGGAGA
AAGATGAAGAAGACAACGCGCATCGGAATCGGCGGACCCGTGGGTTCGGGTAAGACCGCA
CTCATCGAGGCGATCACGCCGGAGTTCATCAAGCGGGGCACCAGCGTTCTGATCATCACC
AACGACGTGGTCACCACCGAAGATGCCAAGCACGTGCGTAAGGCTCTCAAAGGTGTTCTC
GTGGAGGAACGCATTGTCGGCGTCGAGACGGGTGCCTGCCCACACACCGCCGTTCGCGAA
GACCCGAGTATGAATCTCGCGGCCGTCGAGGACATGGAGAAGACGTTCCCGGACACCGAC
GTGGTCTTCATCGAAAGTGGTGGCGACAACCTCACACTGACGTTCAGCCCTGCTTTGGTC
GACTTCTTCATCTACGTCATCGACGTAGCCGCAGGCGACAAGATTCCGCGCAAGAACGGT
CCGGGAATCTCGCAGTCCGACATCCTGGTCATCAACAAGACCGATCTCGCACCGTACGTC
AACGCAGATCTCGGAGTCATGGATCGCGACTCCAAGGGAATGCGGGGAGACAAGCCGTTC
GTCTTCACCAATTGCATGACAGGGGAAGGCATCAAGGACGTGGTGGACCTCATCGTGCAC
GGAGTCCTCTTCGACGAAGAGGAAGTGGGAGCGAGCGCACCGTGAGCGCACCGCCCGTCC
CGGGAGCATCGCGAGCGCTCCCGGGGCCGATCCCGACCATCCCGGAACTCGACCAGTACC
AGGACCAACCGAAGCAGGCCCCGGCCGGCAAGGTCGGGAAGACCGGCGTTCTCGAGATGC
GATTTGTCGACCGTGGCGACAAGACGATTCTGCGGGACATGTACCGCAAGACACCGCTGC
TGGTTCAGCAGGCGCTGTACTGGGACGAAGCGTTGCCGACCATGCCGTGCGTCTACATGA
TTTCCACGTCCGGCAGTGTGTTGCAAGGCGATCGACTGTTCCTCACCATCGAGATGGAGC
CGGGTTCCCTCGCGCACGTGACCACTCAGTCGGCCACGAAGGTCCACCGGATGGATGCCA
ATCACGCGTCGCAACTCCAGAAAGTGGTGCTCGCGGAGAATTCGTATCTCGAACTGATGC
CGGGGGTGACGATTCCGCACCGCAACGCGAGGTACTACGCGCGCACCGACATCACGGTGG
ATCCGACTGCAACGCTGTTGTTCTCGGAGATCGTCATGCCAGGTCGTAAGTACCACGACG
GCGGAGAGATGTTCGTCTACGACCTGTACTCCACAATGATCAAGGCGGAGCGTCCGGACG
GGGAGAACCTCTTCACCGAGAAGCTGGTGATCGAACCGGCACGTTTTCCCGTGCGATACG
GCGGAATCATGGGTGATCACGACGTGTTCGGCAATGTCATCTTGTTGACACCGAAAGAGC
ATGCCGACGCGATTCTCGAAGAGGTAGTTCCGGGCCGTGACGGCAAGGTCGTTTCCGGAG
CGAGTCGGCTACCGAACGACGCCGGTCTCATCTTCAAAGTCCTCGGTCCGGAGAGCGAAC
CCGTCAAGGCAAAGGTTCGTGATTTCTGGGCTCTGGTGCGAAAGGCAGTTCTGGACACCA
CCATTCCGCCCGTCCCGCTCTGGGGATGACGCGGATCGCCGGAGAAGGATCGAGGGACGT
GCGATGACCACCATCACCAAGCCGTGGGACGACGTCGCGGACAAGAACGTCGTGCTCAGA
TTCATCGACACGAATCTCAAAGGCTCCGGGCAAGTGATGTTTCAGGGCAATGCGCTGACC
GGCCTGCTGTTTCTGGTCGGCATCTTCTGGGGCGCGATAGCCGCGGACACGATCACCGTC
GCGATCGGTGCCGTGGTGGGTCTGGTGGTATCCACCGTCACCGGCATGATGCTGCATTCT
GACGACGATTCGATGCGTATCGGCCTGTACGGGTACAACGGAATTCTTGTGGGAGCTGCC
TTTCCGACATTCCTTGCCGGTGGCGTGATGCTGTGGATCTACCTCGTGGTGGGAGCTGCT
GCGTCGACCATCGCGTTCCTGGCGGTTGCCAATGTCTTCAAGACGTGGGGCGTACCGGCA
CTGACATTTCCGTTCAACCTCGTCAACTGGTTCTTTCTCCTCGCGGCATTCCAGTTCTTG
CGGATCGAAACGTCGGACCTCAGCGCGGGCCAGTTTCCGCAACACATCGGGGACGCGTCG
GTTCATGCCGACATCACGTTCAGCTTCCTGTGGGACACGCTGTTCCGCAACGTCTCCCAG
ATCTTTCTGATCAACAACACCGTCACCGGCATCATCTTCGTGATCGCGCTGCTGGTCGCG
TCACGCTGGGCGGCGTTGTTCGCGCTCATCGGTTCCGCGATAGCGATGGGTGCGGTGCTG
GCGCTGGGTGCCAACACCGTAGACGTCGGCAACGGTCTTTACGGGCTCAGTTCGGTGCTG
ACGGCAATCGCTCTGGGGTCGGTGTTCTACAACCCGTCGTGGCGTGTGTTCGTCTACACC
GTCTTCGGCGTGCTGGTGACTGTTGTCATCCACGGCACGCTGGTATCGGCCTTCGCCCCG
ATTGGCCTGCCCGCCGGGACGGGCCCGTTCGTCTTCGCTACATGGCTGTTCCTGCTGCCG
AAGAAGAAATTCGTTCCCATCCAGCACGACACCATCGAGGGCGGAGCGGCCGAGGGCAAG
GATTCGATCGCGAAGGCCAACGGATAGAAAGGTGATCGGCGAGGCGCCCGTACGCTAGGG
CATGCGATGAGTACATCTATTCGCCCTGCCGCCACCGTCGAACAGAAAGCACCCACATGA
CAGACGCCAGCGCCCCTCGCATCCACCTCGGTCCCGTCGAGGATCCTCACGTCGCCGACG
GAATACGCCGAGCCGGTGGAGCTCTCGTTCCACTGGCAGAAGCCGAGGGCGTCGTGTGGG
TACAGGGGCCGGAGACGTTCCCGTCGTCGCTACCCGATTCGGTTCGCTGGGTGCAGTTGC
CGTTCGCCGGGATCGAGCCCTGGTTCGACGCCGGTGTGATCGACGACAAGCGGGTCTGGA
CGTCTGCTGCCGGGGCGTACGCGGGCAATGTCGCCGAACATACGATGATGCTTCTCCTCG
CCGGTGTGCGCTCTCTCCCCGAACAATTGGCGGCGCAGTCGTGGCGCAAGGAAGAGTTCG
ACCCGCGGGTGGGTACCTTGCAGGGCTCGACGGTGGCGATCATCGGTTGCGGCGGCATCG
GCCGTGCGTTGATCCCGTACCTCGCCGCGTCCAAGGTCAAGGTCATCGCGATCACCCGCT
CCGGGACCCCTGTCGATGGTGCTTCCGAAACGCTCTCGGCCGACCGCACCGGCGAAATCT
GGTCCAAGGCTGATCACTTCGTGATCGCGGCGCCGTCGACATCCGCGACGCGGCATCTGG
TCGGCAAGGCTGAACTGGACCAGATGTCGGAGTCGAGCTGGATCGTGAACATCGCACGAG
GCAACCTGGTCGACACCGAGGCGCTGGTCGATGCTCTCGAAGCTGGTTCGATCGGGGGTG
CAGCACTGGACGTCACCGACCCCGAGCCGCTCCCGGACGGGCACCGGTTGTGGAAGCTCC
CCAACGCGATCATCACTCCGCACGTCGCCAACCCGGCTACGACGCTCACGCGTGTGCTGG
CAGATCACGTGGCCGCCAACGTCGCTCGATTCGCTGCGGGTGAGGACCTCGCTGCGGTAA
TCGATCCGTCGGCGGGCTACTGAACCGACAGAACGCGCAAATCCTCTAGACCGTCCACGA
CGGGAACTCGCCACGACGCAAGCTCTTCCGGTCCCTGCTCGTCCCACAGTTCGAACAGTT
CCGAATCGGTCGATGCGATGGTGCGCTCGACCATCTCGATCAGCCAGGTGAGCCGCTCGC
TGGTCAGGGTCGAGGTGAAGGAATCGAGATCGAGGTCTTGGGTGGCAGGGTCGCGTTTGC
GATCGGCGCGCACGATCAACACCAATTCGAGCAAGGCGACGGCGATTTGGCCGCCGTCCA
CCTCGAGGTAGTCGTCCTCGAATGCCCACTCCACCGATTCGAAGGTGAAGTCACCGTGTC
CGATGGACGCGATCAAATCCCCTGCACCGTCGTTCTCGAACGGTCCCGATCCCCACGCGC
CCACTGTCTACTCTTTTCCGATTGCCGTGTCAGCGCGCTTCGAGCGCGATCTTCGCTCCG
AATCCTAGAAGAACTGTTCCGGTTATGCGCTCGAGTGCCTGTCGCACTCGGGGCTTCTCG
AAGGTGCTACGCGCCCGCGAGAGAAGGACCACGTAGCCACTGAGCCACACGATGGTGATG
GCTGCATGGATGAGCACCAGCAGCGCAAGCGATGGTCCCGTCGGCCATCCGGCCGGAACC
AACTGAGGCAGCAGTCCGGTGTAGAAGACGGCGATCTTGGGGTTGAGCAGGTTGGTGGTA
AAGCCCGTCTTCCATGTCCCGGCCTTCGGCGCGCGCGGGGCGTCGGCATTGTGTTGCATC
CGTGAGGTCCGGCTCTCCCACAGTGCTCGCACACCGAGATAGATCAAGTAGGCAGCACCG
GCGAGCTTGACCACGGTGTACGCCTCGGCCGACGCGGCCAGGATCGCCGAAAGCCCGAGG
ACAGTCAGCAGACCCCACACCAGAAGGCCCGAGACGATGCCGGCCGCTACCCGGAAACCG
GCGGATCTGCCCGCGCCGAGAGCTGCCTGCGTCACGACGGCCATGTCCGGCCCCGGGACC
AGAGTCAGTAGGGCGAGCACGGCTGTGGCGGCGAGCAGAGCGGTCAGCATGCAACAAGTA
TGAAGTCGGGGTGGGGAGCGAAGTCGGGCGGTGGTGTCGTGCCTGTGAACAAAGAGTGGC
GCCGCGGTGTGAACTGCATGGACACGCCCGGAAACCGGCGTCTCGTGAGCACAGTTCGAC
AAAGTTATGCACACTGTGGGGAAACGGAACGATGCAGGTAGAAGGAATACCTCTGTTGTA
ATTCATCCTTTTGTCCACAGGTTATGCACAACTGGGAAGTGGATGTGAATGAAGTTATCC
ACACCTGTGTGTGCATCGGTGGAGAACTGTCCAACTCCATTGGATACCCGCGAGTAATAA
ATCCCAACCAGTGGGTTGACCCCGGGACGTTCGTCCTGTCCAATCGAGGGTTAGCGGTAG
TCGTGCGATGCTCAGGGGGCGCTTGACGGATGCGGAGATTTGGGTTTGTCGGGATTGTGT
TGGTCGTGCTCGCGCTTGTCGTGGGCGCAGTTGCGTATGCCGATCCGGCGCCTGAAAACC
CACCCGGAGATTTGGCCGGTCAGACCGGTGCTCACATCAATCGCATCGAGCAATTGTCGC
CCACTCGCAGTGCCGTGTTCGTCGAGTCGCCGGCCATGCGACGCGAGGTGCAAGTGCAAG
TTCTGCATCCAGCGACCAGTGCAGGTTCGCGTCCGTCCTTCTACCTGCTCGACGGAGTAA
GTGCCGGTTCGGAATCCGGGTACTCCGAGAGCACCTGGACCCAGAAGACCGACATCGAAA
CGTTTTTCGCCGACAAGAACGTCAACGTCGTTCTCCCCGTTGGCGGTACCGGCAGTTTCT
ACACCAACTGGAAGAACGACGATCCGAACCTCGGTGTGAACAAGTGGGAATCGTTTCTCG
CTGAAGAGCTTCCGGCGTTGATCGATTCTGCGTTCTCCGGAAACGGGACGAATGTGGTCG
GTGGGGTGTCCATGGGTGCGCTCGGCGCGGCCAACCTCATCACGCATCACCCGAAGCTCT
ACACCGGATTAGCCTCGTACAGCGGCTGTCTCGACAACTCCGAGTCGTCTTCGCAGGATT
CCGTGCGGCTGACCGTGGCCAGTAAGGCAGGCGACGCCACCAACATGTGGGGCCCGGCAT
CGGATCCCGACTGGCAAAAGCACGACCCGTCCACCAACGCGGAAACGCTGCGTGGGAAGA
CGATCTACGTTTCTTCCGGCACGGGCGCGCCCGGAGAGTACGACAACGTCTTCACGCCGA
GTGGACTGCAGACTGCCATCGAAGGCGGACCGCTCGAGGCGCTTGCCAACACGTGTACAC
AACTGTTCGAAGCGAGGTTGGGGGAGTTGTCGATTCCCGCAGTGTTCGCGTATCGAAACG
ACGGCACCCATTCATGGCCGTACTGGCAAGACGCGCTTCACGATTCCTGGCCGACAGTGA
AGACCGCCCTGGGAATGTGAACTGGACTGCGAGCTGAGAACTACTCGGCCAGTGCCAGTT
CGAGCAACTGGAGGGCGCCGTCACGGGTCTGCGCAGCCGCGATGAACCCCGCCTTGTGGC
AGAACACCGAACCGTCGACGCCCGTCTCGGCAGCAAGGTCCGAGCCGTTCAGGCCGCGCC
ACGGCTCCGGCAACAGCTTTCGTGAACCGAACTTGGAGTCCGCAGGCTTGACCGTCTGAA
TCGACCAGCCGCCGTTGGTGTTCGGGAAGATGGTGAACAGAAGTTCCGGCTGGGCCGACG
CGGCGCGGCCGTGGGGAACGAAGCGTTCCAGCACGACGAAGCGCGGATCCGACGCTTTCT
CGTAGGTCTCGGTGAACTCGCGCTCGGCTGCCGCGTCGCCGGCGTACTTGGCGCGCAGGC
GAATCAGGACCTGAGTTGCGAGAACCACGGCCAGCTCGAACTGGGTGTCGAACTCCTCGT
CGGTGGACGAGATCGGGTTGAACAGGTCCAGTACCGAGGACAGATCAAAAGGCTTGGTGC
CGTAGTCGTTGAGGGTGTAGATCTCCTGGCCGTTGTCGACGGCGTCGATGCCCTCGACCA
GACGACTGTCGATTCGGCGAAAAACGGAGGCGTCGCCTTCACAGAACTGCAGGCCGTATT
CCTGCCAGAGCAGACCGAAGGCGGAGTACAGGATGCCGTTGCTGCGCTCGCCGGCATCGC
GCTGATGATGGTCGAAGCGACCCTCGGCCGGGTTGTAGCGACCGCCGACGTCGAGCACGA
TGTCCGCGCTGTCGAGGACGGACTCGTCACGGCTGCGAACGACGGTGGCGTCGGGGTGCA
GCTGCTTGAGCAGCGATACGCCGAAGACGTCGTCTGCATGGAACTTGCCGTTATGGGTCG
CGATGATCACCCGTCGAGACTAGGCAATCGAGCGGGGGGATGCCTATTCAGCCGACGGTG
CGGATGCGATCGGTGGCAGGCGGCGAGACCGGGGACCCGGCTGCGAACAGGGCAGTCAAG
GCGTCGAGGTCGTTGCCCGCGCCGGTCATCTGGGTGGAGTTCTTCAGTGCGGTGAAACCG
TCCCCGCCCTCGGCGAGGAACTTGTTCACCACGACGCTGTAGACGCCGTCGGGGGCGATG
TCCTGCCCGTTCAAGCGCATTTCCGAGATTCGCGAGCCCGGCGCTGCTCGCCGGTCCATG
GCGTAGGTGAAGCCCGCGGACGGGGAGAGGATGCGCTCGGTAGCGGTGCCGTCGAGGTCG
ATCTGGAATTGCTGTTCGAGAGCGTCCTTCAACACCGCTCCTGTGACGGAGAGCACTTCG
AGGCTGTTGCCGAACGGTTGAACACCGTAGGCCTGGCGGTAGGTGACCTGGCCGGAAGTG
CCGAAGTCCAAGTCCTCGCGCATACCGCCCGGGTTCGTCAACGCGAGTTGAGCGCCTCGT
GTCGATCCGGCCGCGAGTTGAGCGTCGGCGACCAGGTTGCCGAGTGTCGATTCACCGCTG
GGGACGCGATCCCGTGTCAGATCGGCGGTGATGGTCCCCACCGGTCGCTGAGCGCTTTCC
GACGCCTCCGACCAGGCCCGGTCGGCGAGAGCCTGAATATCGGGATCCGGCGAAATATCG
TGTGTCACTATCTGATTGAAAGCGGACGTCTGATCGCGAACCACCTCGCGTGTGTTGCGG
TCGATGGTGACGTCGGCGACGGACACGATCCGGCCGTGCGAAGCGCCCTGCATGACGACT
CTGGGATTGCCTGCGGGATCAGGGAATTCGCAGTTGTACTGCTGGTGGCTGTCGGCGGTG
AAGATGACGTCCACCTTCGGTGAGGCACGAAGAGCGATGTCGCGGGCCGGGCCGGACTCG
ACGTTGCAGTCGTTGGGCCCACCTTCGACGGCCGGTTCGTCCCCACGGTGCAGGAGAACG
GTGATGGCTTTGACGCCGAAGAAGTCGAGGACATCGGCGGTGCGGTTGATCGCTTCGACC
TCGTCGCCGAACTGCAGATCGGCGATCCCACCCGGTGTCACGATCTGCGACGTGTTGGCG
GGGGAAATCGCGATGACTCCGAGCGGAATGCCGTCGACCATGTTCACGGTGAAGGGCAGC
GTGGCCGGAGTGCCGTTGGTGTACGTCATGTTCGCGGCCATCAGTGGGAAGTTGGCGCCG
CCGAAGGACGGACTGAACGTGCACGCGTCGACGGCGGAGCAACCGCCGGACTGCATACGA
CGGAACTCGGCGAGCCCTTTGTCCAGTTCGTGGTTGCCGATCGCGGAAGCGTCGATCTTC
ATCCGATTCAGCAGTTCGACCGTCGGTTCGTCGTTGAACATCGCCGATTCCAATGCCGAC
GATCCCCAGTTGTCACCGACCGAATACAGCAGCGAGTTGGTGGCTTGGCTGCGAAGTTGC
GTCACGTATGCCGCGAGATACGCCGCGCCACCTGCGGGGGTGAGCGAGCCGTCGGCCTGC
CTGATCTCGCTGCGAATGCCTTCCGGCGGGCGGAGGCTGCCGTGCAGATCGTTGAAGGCC
AACAGACGTACCGACACCGTGTCCTGGGACTCGGCGGTGGCGACGGCACTCAGGGAGGTC
GCGGAGGTGGCGAGAAGGGTCGTTGCGAGCACGGCACACGTTCGTGTCATGCGTCGCGTC
ATGCGTCGTGCTCCCTCACTCGGACCGGCCTCGAACCTCCCTGAGTGTGCCCGTCCGCCG
AAACGAATTCCAGTCCTCGGCGTAACAGTTATGTATCGAGTGTCACGCGGTGACGCCGAT
GCCCGCAGCCTGCTTCGCGACGTCGGTGTTCGCGAAAGCGAGGAACGCGTCGTTCTCGTG
TGGATCGCCGATGGTCATCCGGACGCCCTCGACGCCGTACTGACGGATCAGAATGCCCGC
CTCGGTACTCGCCTCGGCGAAACCGGGGGAGAGCTCTCCGAGGGGGAGATAGACGAAGTT
CGCCGACGACTCGGGGACGGTGTACCCGGCTTCGATCAGTGCACTGCGCACTCGCGTCCG
CTCGGCGATGACGCCTTCGGTGCGGGCAAGCAGTTCGTCTGCTGCAGCCAGGGAAGCGAT
TGCGGCGGCCTGCGCGACAGCGCTCACGGTGAACGGGGTGTGCACCTTGCCGAGGGCCAC
GATGATCTCCGAATCCGCGACCGCGTAACCCACGCGAATTCCCGCGAGGCCATACGCCTT
CGAGAAGGTGCGCAGAACAACCACGTTGGGGCGGCTGCGGAACAGTTCGATGCCGTCGGC
GTCCGAGCGTGAGTATTCGAAGTACGCCTCGTCGAGTGCGACGACGACGTGCGCCGGGAC
CGCGTCGAGGAAGCTCTCGAGCTCTGCCTTCGACAGCGCGTTGCCGGTCGGGTTGTTGGG
GTTGCACACGAAGATCAACCGCGTGCGATCCGTGATCGCGGCCAGCATCGCGTCGAGGTC
GTGGCCGAAGTCCTCGGTCAGCGGAACCTTGACCGAGACGGCATGGCCGACCTGGGTGAC
CACGGGGTACGCCTCGAACGAACGCCACGCGTAGATGACCTCGTCACCCTGATCGCAGGT
GATCTGCACGAGTTCCTGGCACAGCGTCACGGAGCCACAACCAGCGGCGACGTTGGCCGG
TTCGACTTTCAGGAAGCTGGCCAGCGCCTCGATGAGTGCGACCGCGGCATTGTCCGGGTA
GCGGTTGGCATTGGCGACCGCGTCGGCGACGGCGTCACGCACACCGGGCAACGGCCCTAC
GGTCGTTTCGTTGCTCGCCAGCTTGATCGCACCCGGAAAATTGCGTCCGGGAACGTAGGC
GGGGATGGAGGCGAGGTCAGGGCGAATGTGTGCGGTCACGAGTCGATTATGCGCGCACCG
ATTTGGTGCGTAGCGGCCGTCTGCGTGTCAGAGTTAGAAGATGTCGGAAATCTTCCGGGC
CACCGCGTATCTGCGCGGAGCCGAAGGGGAGGTCGCCACGGCTGTTCCGCTGACGGTGGT
GGAGCCGGACGGCCCGACGCGGGGCGGGATCGTCGTCCTGCATGAAGCCCGCCAGTTCAG
CCCGGCTCTGCTGAATCTGATGTGCGCACTCGCCGGCGAAGGGTGGGTGAGCGTCGCACC
GCACCTGTTCCACCGCGAACCCGAACACATGCAGGGCGAGGTGTTCGGTGACAACCTCTT
CGCCGACTTCGACGCGACCCTCGATTGGCTCGTCGGACGCGAAGTTCTCGCGGACACCGT
CGGGGTGCTCGGATTCGACGACGCCGGGACCGCCGCGATGCTCGTGGCCACCAGCCGTCC
CGTCGGTGCCGCGGTGAGCGTCGCCGCCCGGGGAATCGTCGAAGCCTTGTCGGTGGATGC
TCAGGCACTCGTCGACGCGGCCACTTCCCTGCAGGCGCCGTGGCTGGCGCTGTACGGCGA
GGACGATCCCAGCACGCCGCGTGAGCACGTGACTCTGCTCCGGGAAGCGACCGCCAAGGC
CGACGTCGCGACACTGGTGGTCAGCTACGCCGGACTGGCTCACCGGGCGGACGAGCCGCC
ACAGCTGTCCGAGGACGCCGACCTCGACGACCCTGGCTCGGCCTCGATCGTCGAAGCTCA
GACCCGGATCTTCGACTGGTTCGACAGCCACCTGCGGTAAGCCGACAAATCAGGGCGCTG
ACCACGCGTTTTGCCTTTGGTGGCGAAGGGTGTGTAATCTTTCGATCCGGCGGTCCGAAA
GGATCGGAACCCCCAGGGAGGCGTGCCAGAGCGGCCGAATGGGACTCACTGCTAATGAGT
TGTCCCTTTTACGAGGGACCGGAGGTTCAAATCCTCTCGCCTCCGCCAAGCCGGTGATTT
TGACCGGCGGGTTAGAAATGATAGAAAGTACGACGGTAAGACACGCAAGACCAGCAAGAC
AACAGAACATGCGCCCGTAGCTCAACGGATAGAGCACTTGACTACGGATCAAGAGGTTAG
GGGTTCGAATCCCTTCGGGCGCACAACAGGAAGCCCCTCACCAGCAGAGATGCCAGTGAG
GGGCTTTCTTGTGTCTCGTTACTAAGTCACTGCGACACGTAATCGACACGAATTAGTCAG
GCATGACCACCTCGACGAGTGGCTGACTCTTGTGCCGTGAACCACTCCTCCACCTCGCTA
CGTCGGTACAGGACTCGCTTACCGACCTTGAATGACGCCGGCCCACTGTCGATCGTGCGC
CAGTAGCGGAGGGTATCCGGGGCAATGTGGATCCACTCGGCTACCTCTCGCAGGGTCATG
AACTCGGTGGTCTGGTTCTCGGTCATAGCGTCCTTTCATTGGGGGTTGAGTGAGTTAAGG
GTGTGTGGTTCTTGGGTGTGCTGTTTCGCCTGGGTGAGTGAGTTGGTCAGTGGGTTGTAC
TAATACCCACTGACCCACTGACTCAGTACTGGGTCTAACTCAGTGCTGACCCACTCGTGA
CCCACTGACTCGGTGGGGTGGATGTGGGGGTTCCGGTCCGATTGGTCTGGTATGTATTGC
TGATGAATCGGACTGTCTCGGGTGTGTTGGTGTGTGGTGTTGCGGTGCTGGCTCTCGTTG
GTTGCGGCAAGGGGGAGACGACGAGGGAAGGCATGGCGTCCTCCACAACCGTCCTGGTGC
CCACTACCACCACGACCATGGGCCCAGTGACAACAACGCCGTACACGGTCCCCGACTACT
GGACGCGAGTGAATGGACCTCGCTACATCACAGTGGTGGTCCCGATGCGGTATCCGGCCG
CGCAAATGACCCGGGTCATGCAGGACGTAGTGGACATGCACTCAGGCGAGTCAGGCGGGT
GGCATGTCGACATCCAATGTGGATCGTCCGCTGAGGACACCGGGGGCGTGACCTTGGGTA
CATCCTCTTTTGCGTTGGACAATCTGGGACTTGCTCAGACGGGCCTTTCGAGCAAGTTCC
AAGCTGCGACCATCATCCGAGACGGCGCGCAGTGCTAGGTGCCGGCGTGTCGTCCGAGTT
GGTTGAGTAGGTCGGTGAGGTCGGGGGCCGAGGCGGCTTTCTCGATGTAGTGCTTGCGGG
TGACTGCGGTGCCTGAGTGGCCGAGCTGGCTTGCTGCGTCCTCGGTGGTGGCTTCTCTGT
CGATGAGTGTGGCGACGGTCTTGCGGAAGCTGTGGGGGGTGACCCATGCGAATTGTTCGC
CGCGGGCGTCGCGCCATTGTCTGCGGACGTTGTGGGGGTCTCGGAGTGTTCCGGCTGCGG
AGGGGAATACGAGGTCGTCTGCGGTGGGTGTGGCGTTGAGGTAGAGGCGCATGAGGGTGT
CTCGGGCGAAGGCTGGGAGTTTGACGGTGCGGTATCCGGCGTCTGTCTTGGGGTGTGACT
GCCGGATGAGTCCTCCGCCGTCTGCGGCTTTGCCGGGTAGGCGTACGACTGTGCCTGAGA
TGGTGACGGTGGCAGGGTTGGTGGTGAGGTCTACGTCGGATTCCCAGCGGATCGCGAGGA
CTTCACCGATGCGTGCGCCGGTACCGAGTAGCACGTCGACGAAGTCGAGTAGGCCTTTGG
TTCGGGGGCGGCCGGTGTGTTGTTTGTCGGGGTCGTCGTTGCCGGTTTCCCAGAGTTGGA
CTCGGCGGCGGAGTGTGGCGAGTTCGTCGAGTGTGAGTGCTCGGACATTTTTTTTGGTGC
CTTTGATGCGGGCGACTTCTCGGACGGGGTTGGTGTCGAGTGCGTCGTGGCGTACGGCGA
GGCCGAGCATTTGGCTGAGGATGGTTTTGATGCGTCGTGCTTTGGCTGGGTGTTCTGCGC
TGACGCGTTTGATGAATCTGTCGAGGCGGGATGTGGTGGCTTCGCGGAGGGTGACGCCGG
CGATTCCGGTGTGCGGTGCGCAGATGGTCTTCTCGACGTCGGTTCGGTATTGGGCGAGGG
TTTGGGGGAGGACTTCGCCGCCGGCTTCGATTTCGGCTAGCCAGAGCGTGCTGAGTGTGG
CGATGTCGGTGGCTGGTGTGATGTCGGATTGGTTGGATTGTGCGCGCTCGTGGAGTGCTG
CGCGTAGGCGTGTTTCGGCTTGGGCGCCGCTTGTTCCGAATGCTTGTACGGTGCGGGTTT
CGCCGTCTTGGTCGCGGTAGCGTGCCCAGGCACGGAATCGGCCGGGAGTGACCTGCTTAG
ACGAGATCTTTCCCCATTGCCCGATGGCGATTCGTTGTCTAGACATCGGTGTCATCCTTC
GGTTCGTTGATGGTGAAGCCGGCCTTGCGCAGCACGTCGAGGTTGACGTTTGTCAGTAGG
TCCGGCGCGATTGCATTGAGAAGCATCCGAAAAGCGAGATTCGCATTCTGGGTGTCATCG
CCCGAGCTGATGTTCTCAAGCTCCTCGTCGGTGACCAACTGGTTTTGGCGGACGCCATAT
TTCATGTCTCGTATCAGTGAGATGTGGTAGTTGGGGTCAGTGGGCTCAGGGGCGTCAGCG
GGATCGAGTGTGGGCGTCTCTCCTGTGAACCACTGCAAGGCTTCCCATGCGTTCTGCTTC
TTGTTCGGAAGGATCTGAACTTCGCCATCCGGGATGCCGGGGAAAAGTAGCTCAACCGGC
GGAACGTCGAGTGCAGCCGCGAGGATTATCAGCTCATGCAGCGTGAGCGACTTCCGTTTG
TGCGCTTCAAGATTCGCGAGTGTGGTGCGGAGAGTTGGGTAGCCGAGTTCAGTGCATTTG
TCAGCTAGTTGTTGATAGCTGAGACCACGCTTTTTGCGGTAGCTGCTGATCTGCGCGACG
ACTGATTTGGTCAGCGCCTCGGGCCAACCTTCCGAACTCGTTGTCATGAAATATGACGAT
ATCAGATTCAATGTCCATGAATCTACTTGCGCGTGAATCACAATCGTGGCATCATCATCC
ATGTCAGAAATCATGACTGAATGAGTAGAAATATGAACGGAGGAATCGTGACCACGAAAT
CTGCATCGAGGCGCATCGCATCCGGGGACGTGATGGTGAAGTCTCCCGACGACCGCGCTT
CGTTGGCCAAGCCGCCCGAGCTGGCGGAATACCTCGGTAAGACGGTTCAAGGTCTTGCTG
TTTGGCGCATGAATGGCATTGGGCCGAAGTTCATCAAGTTCGAGAACGGGAGTGTCCGCT
ACCGCTGGAGCGATGTCGATGCCTGGCTCGCCGCTCAGGAAGTCGGCGGGAGTGCTGCAT
GATCCGTGCCCGCAAAAACAAGAAAGCCCCCGCCGTGAATCCCGTAGTTAGAGCTACGAG
CGGCGAGGGCTCCCGAACCAACCCCACTCAAGAGGAGATCCAGATGTCTCACGATAACGC
ATCCGATGTCGACAGTGCACCCGACGTGTTGAGCGAGTACGAGCGGATGGAATTGGATTT
CGCTGCGCTGGCCGCAGACAGGGGCCTGACGCCCGAGAGTGCGCTGTGGAAGCTCGAACG
TCGCGCCTTCTACTTCAACGCGATCGAATCCCTGCTGGAGCCGGTGGAGCTTCTGGCTGG
TGGCCGGCCAACATGGGCTGATCCCGACTGCGACATCGTGTCTCAGCACGGTGCTCACCA
CGTCGTGGCATCCCGCGCCTGGGCTACGCGCCTGGATCTGCATCCCGGCACAATTATGGA
TGGTTACCGACTCTCTGCGCGGGCCGAGGTGCAGCTGATGCAGCAGGCAAACGAAGTGGA
ACCGTTCGTGTTGATGCGCAGGAAAGCTGAGCAGAACAGCGGCGAGAAGCCGACCACAGT
TAAAGGCTCCGAGACCCGCTTCACCCTGAGTGAGGCTGCCGAGTTGGCGCACCTGCTGCT
GCTTGTCATCGACCTTGCTCGCGGCACGTCTGATGATTCGGCGGTGGCGTGATGTCTCCT
ACCTACTCCGATCTCGATGGCTTCTACTCGGACCCCGCTGGTTTCGGTCGCATTCGACAG
TTGCCGGCAGCTCGTCAGCCGGACGGCGATATCTACGAGGATCATTGCCGACCAGTCTTG
TTGGCGCAGTGCGACTTCGAGCAGCCGAACAAATCGGTTGGCGTTCGCACTTCAGTTCAC
AGGTGGACCGATACCGACGTCGTTCAGCGGTACGTGAGCATCGACGGAGTGAACATCCGA
GGCGGCGTTGTCACTGATCCCTTCCTGCTGACACCGGAGGCCGCGATCCAGCTTGCAGCG
GACCTGACGACTGCGGCGTTCGCATTGATCAACGACGCGGGACGGGGTGCGTGATGACAT
CGGCTGTGAAGGTTGAGCCGAGCGCTCGGGTTCATTCGAGGGTGCATCCGATCGGTGTGC
AAACCCCGTCTTCGGAAGTGATGTTGATCGGTTCACTGCTGTACTCGAATCCTTCCGACC
GTCTCTCTGTTGTCACGTTCGTCACCGACGATGATCTCGAAAACCCTTACCATCGAACGG
TTTTCGGATTGATCCGGGAACGCGCTCGGGGCACTCGGGAAGTTGATGCGGCTCTGCTCG
CGGATGATCTGATGCGCGGCGGGAAGTTGGCCGGCGAGCACGGTATGCGTTTGTCGAAGT
GCCTGACGGATGCTGCGACATCTGCTGCTGCTGGCGAGGCGGTCATGTCCTACGCAGCGG
CCGTGGTGGGCGAGTCGTACCGACGACGGTACGAACAGCTCGGCACCGCTCTGACGGAGC
TGAGTTCATCTCTGCCTGAGCATGAATTGCTGGGCTATCTGGTGCGCGCTGGCAGCGAAT
GCCGCGAGCACTCGAAGCGACTGACTTCCCTACGCGAAGCCTCTGGAGCTGCCGCGTGAA
CATCCCATCTTTCAGGAGGCAGATATGCCCAACAGGTACGGCGAGGAAGCGGACGATCCA
CCGCCGACGACTCGCCCTCACCATCCCGATTGCCGCCGCGGGTGGCTCGGAACAGACACC
GATGGACACCCGATTCCGTGTCTTCAATGCAAGCCCCATCTCACAAACCTCAGGAGAAAT
CTCTATGGATGACAACGAATCTGGACGCAGCGACTTGGCTGCCCTCGTCTCCGGCATCGA
GCGGGATGACACCACAGGTGTGAAGACAATGCTCGGTGGTCTATCGCCGGAAGAGTTGAC
GCGCTTGGACTTGGCCGCTGCGACATCCCAAGGCGAATGCCTCGACGCCTTTCTCAAGCA
TCTGAACACCCATCAGACGGTCGAGATTCTGATCGGCCTCGAACGCGCTGAGCGCTTCGC
CCGCTCGCAGGGAGGGAACTGACATGGCTTACAAGGATCTCGACACCTTCTTCGACCCGG
ACCTGCATCTCCCGATCAAGGGCAACTGGTACACGGTGCCGGCGCCTGGCGCCGAGGACT
GCCTTGCGCTGCGAGACCGCCTCGTACTAGAGGGAATCCCGCCAAACGAGCAGGTCGAAG
ACGCGCTGATAATCCTTGGTGCCGAGCGTGATGAGGAATCCGGCGAACTCGAACTCGCTG
GCGTTGTCGCTGAGATGGTTGCTGACAACATCACGTGGCCGATGATCTTGCATGCTGGCC
GCACCGCGCAGCTCCACTTCGGCTTCTCCGCCGACATGGCCGAAGCCCACTGGCACCTGG
CTCAGCTCGGGAAGCTGGTGGATCTGGAGTGGATCGCTGAAAAGTTCGCTGCCAAGCCCG
AGAAGAAGCCGAAGCAGAAGGCAAAGTCAGGTAAGCGAGGTGGTCGGTAATGCCACTGAA
CGTAGGTGAGTTGGTTGCCCATCTGACACTCGACGACTCTCGGTTCATTCAGGGCACTCG
CAACGCTGGGCAGCAGACGGACCGACTCGAATCGTTGGTACAGCAAGCGGCGCGCAGAAT
CGAGCAGCACTTTCAGCAGAGCGCGCAAGGTGTTGATCGGCTCAGTACCTCCACGTCCGG
CGCCCAGCAGGACATGGGCAGGCTCGGCACCGCCGCCGGCAATGCAGCTCGGGATGCTTC
GCGTGTCGGACAGAGCGCGCAGGATGTGAACCGACTCGGCAACGCTGCCCGCGGTGCCGC
TACCGATGTAGACCGCATCAGCACATCCGCCTCGCAAGCCAGCAGGCAGGTAGATCAGCT
CAGCGGTGACCTCGACGGCGCCGCGTCAGGTGCGTCGAATGCTGGCGGGAACATGGGTGG
GAACTTCCTCTCTGGCTTCACAGACAAGATCGGAAAGCTGTCGTCGTCGACAGGTCCGAT
CGCTGGCGCGCTGCTCGGAGTCGGAGTCATCGGCCTCAGCGTCGGCGCTGCCCTCGCCGC
CGCAATTAACGACGGCATGCAGCAAGAAGCCAACCTCGACCTATTCCAAGCCCGTACGAA
GACGACGGAGGCGCAGGCACGGAAGTTCGGGCTCGCAGCAGGTGAAGCGTATTCGGACGC
ATTCGGTGAGTCGGTCGAGGCGAACCTCTCGACACTCACCCTGGCGTTGCAGTCGAATGT
CATCGATCCCGGTGCCACACAGCAGGACGCCGAGAAAGTCATTGCCAGCTTGGACACCAT
CTCCACCGCTCTCGACGGGGAGGTCTCGCAATCAGTCCTGGCTGTCTCGTCGCTGATGTC
CACAGGTCTTGCGGCGAGCGCGCAAGAAGCGTCCGACATGATCGCCAATGCTGTCGGCGG
CAGCGCCAACAAGCAGGGCGATCTTCTCGAAACGATCAGTGAGTACTCGGCCGGTTGGAA
GAACGCCGGCATTTCAGCCGAGATGGCCCTCGCACTGATCGAGCAATCGACGGACAACGG
CGCGGACAACTCGGACCGGGCCGGTGACTCGCTACGTGAGTTTGGCCGTCGCATCACTGA
AGAGGGCGACACGATCGTCACGGCCCTCGACGACATCGGCCTGAACGGCGCCGAAATGTA
CGAGGTGTTCAAGAAGGGTGGACCTGAAGCGGACGCCGCTTTCGACCAGGCCTTCGACAA
GATCAGCGCAATCGAGGATCCGGTGAAGCGAAACGCTGCGGCGATGGCGTTGCTTGGTGA
CACGTCCGGTGACTTCATTGGCGCTCTGTCTCAGTGGGATCCGTCGAAGGCTCTTGCTGA
CTTCGGCGAGTTCGAAGGTGCCGCCGGGAAGCTGGCAAATCAAATCGGCGGTAACACGGC
AACGTCCGTCAAGGGTGCGATGAACTCCATCTCAACGGTGGCTGACGGATTCAAAGCTGC
TCTCGCGCAAGCTTTCGGACCGCAGATCAAAGAGTGGGCCGACAACATCTCGAACAACCG
CGTCGGAGTAATCCAGTTCTTTCAAGACACAGGCAACGCTGCATTCGAACTCGGAATCTC
GGTGCTGAACTTCGTGGCATCCGGCCTCGACGGACTCGGCAAGTTCGCGAAGTCCGCATC
CGAGACCGGCGCATCGTTCCTGGAGATGGGCGCGAACATCCTCTCGGTCGGTGAGTCCAT
TCCTGGCTTCGGTCAAATTCTCGGTATCGCGACGGGTGGCGCGGCGGACAAGCTTCGTGA
CCTCGCGGAAAAGACTCGCGAAGGTGGGGCAAGTGTCGAGGGTGTTCTCACTGGCGCTGC
AAGCACCATCCGGGAGGACTTGATTCCCGCTCTCGGGGAAGCGCAGGGACGAGCGAACAC
GTGGATCGACGGCATGAAGTTGTCGGCGGCATTCAATGACCAGTCGGCGAAGGTCACCAA
ATCCATTGGTGAAATCGGTGTCGCTGTCGATGGCTCGGTCATCAAGATCGAGAACTGGAA
CGGCGCGATCGACAGGGCTAACCCACTGCAAGCAGAGATGGAGACCCGACTGCGCGGACT
GTCTGGTCAGTTCCGGGACCAGATCAAGACCGGACTCGAAGCAGGCAACACGGTCGAGAA
TCTGACGAGACAGTACGCCGGCAACCGCGACGCACTGATCCAGCAGCTCACGGCCACACT
CGGCAGCAATGAGGCCGCAGTGAAGTACCTGAACACTCTCGGGCTCACCCCCGAGTTCGT
ATCCACTGAGGTCCGCACCGAGGGCATGCCTGAAGCGAAGTCCGACTTCGATGTTTTGAG
AGGGAAGGTTCTCGATGTCCCGGACGCGAAGACCATCCATACGCAGGCACTGACGAAAGA
CTCAATTGACTCCCTTCGAGCGCTCGAAGGCGTGAAGGTAGAGGTGCTGAAGGACGGCAC
GGTGATCGTCTCCGCTGAAACAGAGGAGGCGCAACGCAACCTTCAGGCATGGATGTCACA
ACCACGTTCGATGACGGTCACCGTGAACCCAGTCGTCAGCCAACAGTTCTCAGGCGCTGG
ACTGAGCCCGAACTTCGGGCAGCCATCTAGCGGTAACTCCAATGGCGTGGCGCAACTACC
TTCTGGTGTACGACAGCGGGCGAACGGCGGCATAGACGAGCCTGGACAGGCGAAGATACG
GAACGGCTACGGGCGTGGGATCTACCAATGGGCGGAAGCTGAAACAGGTTGGGAGGCTTT
CATTCCCGGCGCTCCCTCTAAGCGTCCTCGGGCTGAACAGATCCTCGCTGAGACTGCTCG
CCGGTTCGGTATGGGCGTTGTCCGGTTCGATGATGTGAAGCCCATGGCTGACGGTGGTGT
TGTTGAAAGCCTCGAAGGTATTGCTGCACGCAAGTTCCCGGATCTGTTGCAGAACGGGCA
TGCGTTCTCCTCGTACCGCTCGGATGGGTCCACGTCGTACCACAACAGTGGTCAGGCAGC
GGACTTCTCCAACGGATCAGGGAACACGGATGAGCAGTTGGCGATGGCGAATTACATGGC
CGACAACTATCAGAAGCAGTTGGCTGAACTGATCTACATCGATCCGAGGTTCGGTAGGTG
CATCAAGGATGGTGAGTTCGTTCCGGACTCGTTCTATGCGGGTGCGGGTGATCACACCAA
CCATGTGCACGTCGCGGCTAAGGAGCCGTTGGGTGAACCTGCCGGTAGCGCTCAAGCCGC
GGCTCCTGCTGCTCCGGATACTCGGACGGAGCGGGAGAAGATCGCCGATCAGGTGATCGC
GGAAGGTAAGCGCCGCGGCATCAGCGATAAGGGCATCAAGGCCGCAGTCATGACCGCCCT
CGCTGAAACCGATTTGCAGAACCTCGACTACGGCATGGATGGCGATAACGCCGGCATCAT
GCAGCAACGCGATAACGGTGGTTGGGGCACGTTGGAGGACCGGAAGGATCCGACTCGTGC
GGCGGGCATGTTTTACGACAAGCTCGACGACTTCGACTACAACAGCATGACGGAAGCGCA
GGCGGCGCAGAAGGTGCAGCAGTCGGGCACTGCGGATGGTTCGAATTATGCGGTGAAGGC
TGCTGAGGCGGACGAGATCATCGCGGCGTCGAATGCTCGCGGTAACGGCAGTCAGATGAC
TGTTGGGACGACGGATTCGGGTGCTGCGTTGGCGACTGATGGGCAGCGGGTGTTTGTCAC
CAACTGGCCCGGTACATCGTCATCGTCGTATTCGGCGCCTGAGTCGGCTCCGTCGTCGGC
GCCTGCTGGTGGTACCTCGGATGCTGCTGGGAAGGATCCGAACCTGATCTGGAAAGGCGC
GGTCCGAGTCTTCGAGAACGGCGGCATCCGGGGACTACCTGAACAGGCTGGCATCTACCC
GGACGGCGCCGACCTCGTACGGTTCGCCGAGCCAGGCACAGGCGGTGAGGGCTACATCCC
ACTGCATCCTGCCAAGCGTCGGCAGTCCCTTGCGGTCACGAAGAAGATCGTCAACGGCTT
TGGATTCGACCTCGTCCCCTTCGAAGAGGGAGGAATCCACGGCGGCCTAGGCGGCTTCGG
TGGCTACGTCGGAGAAGCCCCCGGACTGAAGATACCCACCACCGCCAACGGGCGCAGAGC
AGCCGCATACAACGCTGCGGCATTCGGTGTTGGTGCGGCATTCGCGCTCGCGTCGGGGTT
CGATGCGGACGGGAAGTTCACCGGACAATTCGACACAGGCGCCAACAGTTCCGCTCAGCT
GGAGAAAGGGTTCGGGCAAGTCACCGACGAACTCGCACCAATCCTCGAAGCAATTCTGTT
GGCGATCAAGAACCGCGAGCCGATCCGCGCAAGCGTCAACGTCGACAACGGAACTGGGAT
GGCGAACATCGCAATCATGAAGGGCGGACTCTGATGCCCGAAACATTCACCACCACAACA
ACACTCAACTAGGAGAACCAAATCATGACTGAACAGACACCCGATCCTCGACAGGCGCGA
TGGAACGAAGAGCACGCATCGGCTCAGTCCCGAGGAAACATCGTCGGCGGCAAGAACATC
TACGCCCGCCACTACGACGAAACCACCGGCCTCTACCAACTCGGAGGGGGATCGACACTC
TCACCCGAGGGCATCTACACCGACGTTGACGGCAACGTGCGCGGTGGCCGCTACCGAGTC
CGACTCGACGGAGCCCTCGCCCCGATGGTCCCACCGCAGGACGGCGCCAACCCGCAGCCC
TTGCCGCCTCTCGTTCCGCTCGGACCCGGCTGGCCCACCCCGCCCGAGGGCTTCGACTGG
CCCAACCTCTCCAACCCCAACTGCATCTACGACATCAACTACTGAGGAGAACCAACATCA
TGAGCACACTCCAGGAATTGCAGACCAAGGCTCGCGAGCTGAAGCAGGCCCGAGAGGCGC
GACTCGCTGTCTACCGTGACAACGCCAACAAGGACGTTTCGATGACGCCGAGCGAGCGGG
CCGAGTACATCGCGCACTGGCGTCAGGCACTCACCAAGCAGTACGCACCTCAGTTCGCTG
CCATCAAGGCGGAGGTCGAGACGTACGCCGAGCGCACGAAGGCTCAGGCAGCTAAGGCCC
GCCCTCAGTTCGACGCTGAATCACCGACCGCACTCGTCCGTACCGAACAGGCATGGCGCA
ACGTCGTTCTCCCACAGTTGGAGAAGGGACGATCGCTTCGAGCGGCACTGCGCAACGCCG
ACGCTGACGCTGTACTCGGCGCCGAACGCTTCGCCCCCGCATGGCTACAAGCGAACAGCG
CCGGCCCCACCGGCCTCGCTGGCACCGACCTTGCAGTCAAGAACGGACGGATGACAGCCA
ACGATCGGGAGACCGACACGACCGCTGTCACCAAGGCGATCACTGCGCGGTTCATCGAAC
TCGCGGACCCGGAAGGTGCAGCGGCGCTTGCTTCGGCGAGCACCCTCGACGCCGTACTGC
CGGCATTCAATCGGTTCGTCGACCATCTCGACACCGGTGCTGGTAATCCTCTCGCAGCTT
CGGTCGGGTTGCACTACGCGATGAACCAGGATGCGGGCTCCGATGATTCCGAACCTGCCG
ACGACGCAGCCTGATGGCGAACAGGTTTTACGGGTCCATCCCGGACCCTGATCCTGCCGA
GAGTCGCCCGTCAAGAGTGGGCAACTTCGCCGAGTGGGAGGCCGGCAAGCGAGAACGGAA
TCTCGCCGAAGGCGCGAAGACGGACAACCCCGCTCGACCCATCAAGCACTACATCTACGA
GCTCGACTACTTCGACAACTGACACCCCAGGAGAACATCATGAGTAAGAACATCGAGATC
CACACGCAGACTGACCCCGAAGACACCTTCGTCGACATCCCCGGCACGAGCGGCGCTTTC
TCGGGCAAGCCGAAGCAGGCACGCATCTTCGGCCAGGCTGACGCCATTCAGCCGGGGTCG
ATCACTGACCGGGAAGCGCCTGTCTACGACGAGGACATGACCCCTGAGAAGGCCGTCGAG
CACGTGCGTTCGAATCCGAGCCGAGCCTTCACGATCTTCAACACCTCCGGCGACGTAGCC
TGACCCACCCCTGCGGCCCAGCCTTCACCGGCTGGGCCGCTCGGAAGGACACCCATGACA
GACACTCTTGAACCCATCAGCCAAGGCCCCGCACGCGGGTACAGCTGGGCGCCCTTCGTG
GCCGCGAACTTCGTAGCGAAGAAGCATGGAGCCTATTCCCCGCGCACCATCACGCCGCTG
GCAGCCGAAATCGCCAATGCGGTATGCGAGGCGCGCCCAGACCTTCAGAAGCCTGAGATG
CAGCCTGCCGTCCTCGCCTACGCCCGCACCGAGGCGCAACTCGAAGTGCTCACCGCTTAC
GTCGACCTCCACGGAGCGATCGACGAGAACACCGGCGAACCATCCGGCGCAGAAAAGTAC
CGCCTCCGCATCGACACCCAGGCAGCGAACCACCGATCACGACTCGGACTCGACCCACTG
AGCGCAGCGAAACTGGGCAAAGACATCGCCTCCACGAAACTCGACATCACGACGATGTTC
ACCCAACTCCAGGCGGAACTCGACAAGGCGAACGGAACCACACCATGACCCTCAACGCCA
CCGCCCTCGCAGGCTCCCTTGCTAGCCCCACAGAGTTCGCCAAACGTCTTGTAGGACAAG
AGCTTTGGGAACACCAACGTGAACTGGCCGAATGCCCCGCCCGCTACCGCGTCGTGTGCG
CGGGCCGACAGGTAGGCAAGTCACGAGGCACCGCGATCATTGCCCTTCACCGCGCTTACA
CCAAACCCGGATCGCTCGTCCTGCTCATTTCGGCCGGCGAAGTGGCATCCGTCCGACTGC
TCGAAGAGTGCGCTTCCCTCGCACTCAGTTCGCCGATGCTTGCGGGTGCGGTACTGGATG
ACAGCAAGACGCAACTGGTGCTCTCGAATGGCTCTCGCATCATCTCAGTGCCCGCGTCCG
CCAAGCAGATCCGAGGCTGGGCAGTGGACTTGCTCATCGTCGACGAAGCGGCCTTCGTCG
ACACTGAAATCTGGCGAGCGGCAGAACCCTCGATCATCGCCCGCCCCGGCTCCAAGGTGA
TCCTGCTGTCCTCGCCATGGGGCAACTACGAACACTTCTTCCGCCGCCTGTGGAAGCAGG
GAACCGACGCACCCACGCTCGATGTCACATCGTTTCACTGGCCATCGTCGCGCTCGCCAT
ACATCAGCCAAGACGACCTCGACAAGATCCAGGCCCGAGAGCCCGCTCACTACTTCAACC
GCGAATACCTTGCCGAGTGGACTGACGACACCGGCGCCTACTTCACGACCGCCGAGCTGG
ACAACGCGGTCGCGGACTACGAGTTCGCGCCGCTCGAACGCGACAACGGCCAAACAGTCG
CAGGTGGGCTGGACTGGGGATTCAGCAACGACGCCAACGCCGTCGTTTTCCTCGCAGCAC
AAGCAGACATGGAGCTGAACACCCTCGCTGGCAGGTACTCGCAACGCACTGTGAAGCCGG
TCTACTACATTCCGCACCTCGAACAGCACAATCGAATGCAGTTCTCCGACTTCATCGACC
GACTCGACGAGCTCTCACAGATGTTCGACATCTACCGCTACATCAGTGAGACCAACGGAA
TCGGTATCGCACCGACCCAGATGCTCAGCAGCCGCATGGCCGACAACCATGGCAACGGCC
GGATGCGGACCATGGTCAGGGGCGTCACCACCGACAACCGACGCAAGGCAGACGCATACG
GACGCCTCAAAGTGCTCCTGCAACAGGGGCGGCTCGTGCTGCCCAAACATCCCGACCTGC
TCCGCCAGCTTCACAGCCTCGAATACGAGCAGACCACCACAGGGCAAATGCGAATCAGCG
TCCCAGAGACCGCCGGCCACGATGACCTCGCAGACGCGCTCATGCAAGCAGCGGCCGGGA
TCTTCATCAACCCCTCGCGTGCTTGGACATGGCAAGACGGCACCGGATCCGGCGAAATCC
TGACCACCCTAGGCGGAACGAAGATCCACAAGAATCCACGGGCACATAGCAGCGTCTGGC
TACTGGGAGGAAAACCAGAATGACGAATCCGAACAAGACCAAAGGCGACCGAGCAGAACG
AGCAGTGCGTGACTTCCTCCGCACCAACGGCTTCCCCCACACAGAACGAACCCGCGCCGG
CTACACCAGGGACGCTGGCGACCTACACCCCGCGCCCGGACTCACCATCCAAGTCAAAGA
CCGCGCCGCCTACGCCTGGCCTGAATGGCTCCGACAACTGGCCGAGCAGAAGGACGAAGC
CCGAGCCGATCACGCGCTCCTCGTCCTCAAACGCCGCGGACTCGGCAACCCCGGGCAATG
GCTCGCAGTCATGCCCCTCGAACAGATGACACAACTACTCCGCGCAGCCGGATACGGACA
CGAAAACGAAGGCGGTACAGAATGACTCATTCCACCGAACGCGGAAGGCCCCCCGCACAC
GAGGAGCCTTCACCGGGAATCAACCGACGCCAATCCGTTGCATCCATCAACGATTCTAGC
GCAGGCAACCCCGAAATGCCCGGCCACGAAGACCCCTACACGGACCTACCACACCCCGCC
GACACCCTCGACGAGCCCGAGCGACCGCACCGGATCCCACTCCGCAAACGCCTACTCCGA
CTCTCCGACCTCGCCACCCTCCCCGCAGTCGAACCACTCGTCGACGGAATCATCTACCGC
GACACCCTCGCCCAACTCGCCGGCGCCCCTGGCTCCTACAAATCCTTCGCGACAGTCGGT
CTCAGTGTCGCCGTCGCAGCGGGTGAAAATTGGGAAGGACACCGAGTTCCCCGAGCGGGC
AAAGTTGTCTACGTCGCAGCAGAAGGCGCAACAGGTCTCCGCGCACGCATCCTCGCCTAC
TGCGAACTCAGCCGCATCAACCCCGAGGTCCTCGAAGGGCGCCTATTCATCCTTCCCTGC
CCTATCCAATTGGGTGAGTTCGTCGACGTGGCCGAAGCGATCGAACTCGTGCAAGAGGTC
GGAGCTGACCTACTCGTCCTCGACACCCGCGCACGCTGCACAGTCGGCCTCGAAGAGAAC
TCCGCCACTGAACAAGGCAAGGCCATCCACTCACTCGAAACCATCCAAGCCGCCGCGCAC
TGCGCAGTCCTCAGCGTCCACCACAGCGCCCGATCCGGCAACGCAGGCCGAGGTAGCAAC
TCATGGGACGGAGCCGTCTGGTCCGACCTCCGCCTCGAAGGAGGCGACCTCATGGCCAAA
CTCCACATCGAAAAGCACAAAGACGTCCCCGCAGGCATGGACTACCACTACCGACTCATC
CCGCACACCGTCTCACCAGCCCTAATGGCAGGCGTGGACGAGCAACAGCGTCAAACGCTG
GTTCTCGTACAGGCCGACAGTATGTCCGCAAATGGGGTGCGGACAAACCTCCTCGCCGCC
GACAAGAACGCCACCCAACTTCTGAACATACTGCGAACAAACCTCACCCATGACGGCCTA
TCCGGATCCGCGATCCAAGCCCTCGCCAGCGACGCAGGCATGGGTCGCACCGCCTACTAC
AACGCGATAAAGACACTGGTAGAACGCAACACCGTGAAGAACATCGGTACCGAGAAGCGC
ACACATTACGTACTCACCTCAGTTGCCGCAGCACCACCGCAAGCTGCCTAGTCCACGTAT
GTACGAACTATGTACGCACTATGTCCGGACTCCCGCCGTATGTCCGTCCGCTCTCTCTTC
TCTATAGAGAGCGGACGTACGGACATAACCAAACAACAGGACACACACTCATGACCACCA
CATGCCAACACCACTGGCAATACGCACACCACGGAACCCTCCACTGCTGCGACTGCAACA
CACCAATCCATGCAGATACTTGCGCCGATGCAACTAATCCCAATAGCGCCAACACCTTGG
AAAACCATGCAGACAGATGAATGAATATGCGCGCTCGGTGCCTTGTCGTTCTCGGCCGGC
TGGTCTGTTGAAACGATGCGCACGAGTTCTGACTTGCGACACGATTACGACACGAATTCA
AGATCATCCAACAGAACGTGACGGCATGACTTTGAGTCGGTATCTCAGTCTTGATGCAGC
TCAGCGAGTGCAGTCGAATGGCATCGAATCAGTCGCAATTAGTCCGCTTGCTAACAAGAG
GTTAGGGGTTCGAATCCCTTCGGGCGCACAAGTAAGAAGGTCACAGACTCCGGTCTGTGA
CCTTCTTTTTGTTGTGGTGCATTCGCAATTTTTGAATGTGTGTGACGTCACCTCGGCGAA
TTTCGGTCGGTGACCCTCGCGATCGTAGGAACCAACAACCGATCCCCGCGACCTATGCTT
TCTCCGGAGCAGCCGCGCAAACCGAGGAGAACCCGTTGGAGACCGTCGACAGTCGGACGC
TCCCGGTCTACTCGGCCGGGGCGGTCGAGGTGCCCTTTGTCATCGCGGGCATGGACGAAC
TTGTCTCCCGCGAGACCCGGTGGGAGGCGCACTCGCACCCGACCCACGAATTGTTGTGGA
ACGAGCGAGGAGCGTCGAGCGCCACGGTGGGATCGCGCACGTGGACGATCACCCCGACCG
TCGGTCTGTGGATGCCCGCCGGCGTCCTGCACTCGGCGATCGCGCCCGCCGGAACCTGGT
ATCGGGCCGCTCAGCTCGACATCGCATCGGTTCCGTCTCTGTCCGACGTGCCGGTGGCGA
TCGAGGTAACTCCGCTGCTGCGGAACCTCCTCGAGCGACTGGCAGACGATTCACTCGGAA
CCTCTTCGCGCTCGCTCACAGAGCAGATGGTGATCGACGTACTGGCGCCGTCACCCAACG
AGTTGCTGGTTCTGGTGCCGGACTCGGCGCTTCTGCAACCCATCGTCGACGCGATCGGTG
ACGATCCGAGTGACATGCGAACGCTGTCCGACTGGGCAAGGCTCCTCGGCGTCAGCCCGC
GAACCATCACCCGGGTATTTCGGTCGGAGACCGGGATGAGTTTCGGGCAGTGGGTGTCAG
CGGTGCGCGCCCAACGGGCGGTGACGCTTCTTGCACACGGCTTGGATCTGCAAGAGGTTG
CCGAGCGCGTGGGCTACCACTCGACCAGTGCGTTCGGTGCGGCATTCCGGCGCACCACCG
GGGCCACACCAGGGATGTTCCGGGCTAGCTGATCGGCCATCACACCTTGTCTCGATCGCT
ACAGGGGGTGTCCCAAACACGCGATTGCGCCACATTGCCCTCCCGTATACGGTTTAGGCA
AACCTCACCTAAGTGCCCGATTGAGCCGGGTTGAGGGCCGTACCCCTTCTCGAGAGAGTT
CTGTTTTCATGCGTTCAAAACGCTTCTTGGCGGTGGCCGCAGCAGCGGTCGCAGTCGCCC
TCGGCATGACAGCTTGCAGTTCCGACTCCTCGGAGACCGCCGACGGCGGCAGCGCCGGAA
GCGGATCCAGCTCCTTTCCCGTCACGATCGAGCACGCTTTCGGAACTACGACGATCGACG
CCAAGCCGGAGCGAGTTGCCACCGTTGCCTGGGCCAATCACGAAGTGCCCCTTGCTCTCG
GCGTGGTTCCCGTCGGAATGGCAGCGGCGACGTTCGGCGACGACAACGGCAACGGAATGC
TGCCGTGGGTCGAGGAAAAGCTCGACGACCTCGGCGCGAAGCCGCCGGTGCTCTTCGACG
AGACCGACGGCATCGACTTCGAAGCCGTCTCCGATACGAACCCTGACGTCATTCTTGCCG
CGTACTCCGGATTGACGCAGGAGGACTACGACACTCTCAGTGAGATCGCTCCGGTGGTGG
CGTATCCCGAGGGGCCGTGGGCGACGTCGTGGCGTGACGTCATCAAGTTCAACAGCATGG
GCCTCGGCATGGAATCCGAAGGGCAGGAACTGATCTCCACCATCGAGCAGGAGATCACCG
ACGAGGTTGCCTCACATCCGCAGCTTGCCGGCAAAGCAACAATGTTCCTGACGCACGTCG
ACACTGCCGACCTGAGTCAGGTCAGCTTCTACACTGCGAACGACACACGCGCCGCGTTCT
TCGAGGACCTCGGACTTTCGACGCCGAAGAGCGTTGCCGACGCCTCGACGGGTGGTGAGT
TCTCGAAGAAGGTCAGTGCCGAGCGTGTGGACGTCTTCGACGACGTCGAACTGATCGTCA
CCTACGGTGACCAGGCACTTGTCGACGCACTCAAGGCTGACCCGCTGCTCTCGCAGATGC
CTGCTGTAGCCAACAATTCGATCGTGTTCCTCAACGGAACCGGGCCGATGGGAACGGCGG
CCAACCCGACTCCGCTCGCCATTTCGTGGGTACTCGGCGACTATGTCGATCTGCTCGCCG
GGGCTGCTGGAAAGTCGGAGTGACTGTAACCTCGCAGGATTCGGCGTCGGGCGCCAGCGA
TACGCGGCGCCCGACGTTCGGCAATTCGCTGTGGCTGATCGCCCTTCTCGTGGTCCTCGC
CGTGCTCATGTGCGCCTCGATCGTCATCGGCTCTCGTGAGGTCGATTGGTCCGACATCGT
TGCCGCACTTGGCGGTTCCACCGACAACATCGGTCAGGGTGCGATTGCCAAGCGCATTCC
GCGGACGGTGCTCGCGATCATCGTGGGTGCTGCGCTCGGTCTTGCCGGCGCGGTGATGCA
GGGGATTACCCGAAACCCTTTGGCGGATCCCGGAATCCTGGGCGTCAACATGGGCGCTTC
GCTCGCCGTGGTGATCGGAATGGCGTGGTTCGGATTGTGGACCCAGACCAGCATGATCTG
GGTGGCCGTACTCGGTGCAGCCGGGGCGGCATTGTTCGTCCACGTAGTCGGGTCACTCGG
GCGAGGTGGAGCCACGCCACTCAAGTTGGCTCTTGCCGGGGCCGCAACATCGGCTGCGTT
TGCTTCGTTCATCACTGCGATCATGCTGCCGCGAAACGATATTGCGGGCAACATTCGTTC
GTGGCAGATCGGCGGCGTCGGTGGCGCGAGTTTCGAGGTGATCCGGCAGGGTCTGCCTTT
CCTCATTGTCGGCTTCGTGATCTGTCTGCTGTCAGCGCGCAGTCTCAACTCTCTTGCGCT
CGGCGACGAGGTTGCGTCAGGTCTCGGCGAACGCGTCGCGGTGGTTCGTGCAGTGGCAGC
GCTCGGTGCAGTGTTGCTCTGCGGTGCGGCCACTGCCATTGCCGGACCGATCGGCTTCGT
CGGTTTGGTTGTCCCGCATCTGTGCCGGTTGCTGATCGGGATCGACAACCGTTGGCTACT
ACCGTTTTCTGCGCTGACAGGTGCCGGCCTTCTCGTCGCCGCCGACATTCTCGGACGAAT
TGTCGCCCGGCCGAGCGAAATCGACGTCGGCATCATCACCGCGCTCGTCGGAGCGCCCTT
CTTCATTTACATAGTCCGCCGTCAGAAAATACGTGAGCTGTGACCACTACATTCGTTACT
CCCGAAGTCGAGGTCGACGCAGTCGGAGCAAGCCGTATCCGACGAGGTAGACGCCGCCGC
ATCGTGATTGCCGTGCTGACGGTCCTCGCCGTCGCCTCCTTCGCGGTCACTCTGATGGTG
GGAAAAACCTTCTACCCGCCGTCAGATGTGCTTCGGGTCGTGCTGGGGGAGAACGTGCCT
GGTGCCTCGTTCACCGTCGGCCGCCTCCGGTTGCCTCGCGCTGTCCTCGCTGTGGTCGGC
GGAATCTGTTTCGGCTTGGGTGGCATCACGTTCCAGACGATGCTGCGCAACCCGCTCGCG
AGCCCCGACATCATCGGGATCAGCTCGGGCGCAAGCGCTGCAGCGGCTTTCGCGATCATC
TCGCTTTCGCTCGGCGGCTCGCAGGTCTCGATCTTCGCCATCGCTGTCGGTCTGGGCGTC
GCAGTCTTGATCTACGTTCTGTCCTTCCGAGACGGTGTAGCGGGCACTCGGCTGATCCTG
ATCGGTATCGGCATCGCCGCGATGCTCGACAGCGTCACCGCCTACCTGCTCAGTACCGCC
GCCGCGTGGGATCTGCAGGAGACGATGCGTTGGCTCACCGGCAGTCTCAACGGTGCCAAC
TGGGGTTCGACGGTTCCCGTACTCCTGGCGCTGGTTGTCCTCGGACCGGTGCTGCTGAGC
CAATCGCGCAACCTTTCGACCATCCAGCTCGGTGACGACGCAGCACAAGCGCTCGGCGTC
AGAGTGGAACGAACGCGCATTCTGACGATCATTGCGGCCGTCGGACTCATCGCCTTTGCC
ACTGCCGCTGCGGGGCCCATCGCCTTCGTCGCATTTCTGTCAGGGCCCATCGCCGCCCGC
ATCGTCGGTCCGGGAACATCACTTTTGATTCCGTCTGCGCTGGTCGGAGCGCTGCTGGTG
CTCGTTGCCGACTTCTGCGGACAGTACGCCTTCGGCACCCGCTACCCCGTTGGCGTGGTG
ACTGGCGCGCTGGGAGCGCCGTATCTCGTCTACCTCATCATTCGCTCCAACCGAACGGGA
GGTTCGCTGTGACCGAATCCCATACTCTGACTGTCGAAAACCTCGAACTCGGTTACGGAG
GACGGACCGTCGTCGAATCGCTCGACCTCGCGGTGCCGCCGGGAAAGATCACGACCATCG
TGGGCGCCAACGCGTGCGGCAAATCGACGCTGCTGCGGTCGATGTCGCGGCTACTCAGTC
CCCGAAGCGGTCATGTTCTGTTGGACGGCAAGGATGTTCATCGCCTACCCGCGAAGAAGC
TCGCTCGCACGCTCGGTCTGCTGCCGCAGTCACCGATCGCACCGGAAGGGATAGTTGTCG
CCGATCTCGTCGGCCGAGGCCGACATCCACATCAGCGGGTGCTGTCGAGGTGGAGTCGAG
AGGATGACGCAGCCGTCGCCGAGGCGCTTGCGGCAACGGACACAACCGAATTGGCCGAAC
GATCGGTGGACGAACTTTCCGGTGGTCAGCGCCAACGTGTGTGGATTGCGATGGCGCTCG
CCCAACAAACCGATCTGCTTCTTCTCGACGAGCCGACTACCTTCTTGGACGTGAGCCACC
AGGTTGAGGTCTTGGACCTGCTCACCGACCTGAACCGGACTCGGGGTACAACGATTGTCA
TGGTTCTGCACGATCTCAATCTCGCCGCCCGCTACGCCGACTACCTCGTCGCCATGGCCG
ATCGCCGGGTCTACGCGGCGGGTGATCCTGCCGAGGTGCTCACGAGCGACAACGTCCGCA
CCGTTTTCGGTCTCGAGAGCCGAATCATCCCCGACCCCATCTCGGGTAAGCCGTTGGTGT
TGCCGCTCGGGCGCCACCACGTTCTCGACGACGTGTTGACGTGACGGCGTCGAACGCCAC
GGGCGGGCGGATCGAATCCGTGGAACAACTCAATGCGATTCTCGGACAGCCCCATCCGAC
GATCATGGAGAAGCAGACCGCCTACACGACTCCGTTGATCCGTGAATTCATCGAGCAGGC
ACGGTTTTTTGTGCTCGCGACATCCGATGCGGCCGGAAATTGCGATTGCTCGCCGCGCGG
AGACTTGGTCAGTCAGGTTCTGTTTCCCGACGAGAAGACGCTCGTGCTCCCGGATCGTCC
GGGCAACCGGCGCGCCGACTCGTACCGGAACATGATCGAAAATCCTCACGTGGGGATCCT
CTTTCTCGCGCCCGGGCACGACGAGATCGTGCGCGTCAACGGCACGGCGACTCTGTCCAC
CGATCCTGATCTGTTGGACTCGATGGCGATGAACGGCAAGCCGGCGCAGCTTGCGGTGAT
CGTGAAGATCGACGAGGCGTATCTGCATTGTGCGAGAGCGATTCTGCGGGCGAAGCTGTG
GGATCCGTCGACGTGGCACGCATCCGATGACGTACCGAGTCTGCGCGACATGATGGCCGA
GCAGCACAGCCTGCTGGTCGAGGATCTGGAGCCGGCTCGACAGGAGGCGTACCGCAAGTA
CCTGTACTGAGCGCAGATCCGTCACCTATGTCCGATAATGATCCGTGCCTTCAATTGCCT
CGTCGCTGTTCTGGATTGCGCTGATCGCGGCCATCGCGCCGATAGTCGCGGGCTTGATCC
CGCGTCGACTGGTTCCCGAAGTGGTGTTGCTACTGGTCGCGGGCGCCGTGGTCGGGCCGT
TCGCCCTCAACATCGCCGCTGACAGCGAAGCGATCGGAATCCTCCGCGAACTCGGCCTCG
GCATGCTGTTCCTGCTCGCCGGCTACGAGATCGACCGACAGGAACTCAGTGGGCGCGGCG
GACGTCGAGCGCTCTACACGTGGCTGTTCTGCCTCGCGTTGGCGTTCACGGTGGTCGCGC
TGCTTGGCATGAGGAACGTGATCTCCGCCGAAGCCGCTGTTGCCATCGCAATGACGTCGA
CCGCACTGGGCACGCTGTTGCCGATCCTCAAGGACAACAAACTCCTCGACACACGCTTGG
GCAAGACGGTCCTCAATCACGGGGCCGTCGGCGAACTCGGGCCGGTCGTCGCGATGGCGG
TGCTGCTGAGTGCCCGTGGTGCCGTCCTGTCGCTGATCGTTCTTGCCGTCTTCGCCTTGA
TCGCCATCGTCGTGGCGGTGCTGCCCGGCAAGCTGATTCACGAAGGCTCGTGGACACATC
GGCTGGTGCGGGCAGGAGCGGACACCACGGCGCAGACGACGGTCCGCCTCACCGTTCTGT
TGTTGGTCAGCCTCGGAGTGCTGTCGGCCGTGTTCTCACTCGACGTCATTCTCGGCGCGT
TTGCCGCCGGCTTCATCCTGCGGCGACTGATGCCAGAGGGCGACGAGCGCCTCGAGATCA
AGCTCGACGGGATCGCCTTCGGGTTCCTCATCCCGATCTTCTTCATCACTTCAGGCATGG
CAATCGACGTCTCGGCGGTCGCCGCCAGTCCCGGCATACTGATTGCGTTTCTGATCCTGA
TCGTTGTCGTCCGCGGCGTGCCGGTGTTCTTCGTGACCAAGTTCGAGAAGGTCGAGCCGC
CCTTCACCACGCGCGAAAGTGCGCAAGTCGCGTTGTACGGGGCTACCGGTCTGCCCATGA
TCGTGGCGGTCACGGGCGCTGCCGTCGACGCGCATCAGATGTCGTCGGACAACGCGTCGA
TTCTTGTCGCGGCCGGTGCGATCACCGTTCTACTGCTGCCGATGCTCGCCACTCTCTTGA
CGAAAAAGGAGAAAGTGTCCTGATTCAGAGATCCAACTGCTCGTCGAGCCAGTCGAACAT
TCGCTGATCCGTCAGACGCCTCGCCATGGGCTGGCAGTGGAAGTTCGCGCCCTCGGCAGC
GGTAAAGGGAACCACCGTCGTCGGTCCGCCGGATAGGGCGGCAAGCCGCTTGGATTGACC
GGGCCAGAACTGCTCGCCTTCCGGATCGGTAATCAGCAGGGGAGTGGAGATCGAGCCGGC
GACGTGTTCGAGGTGGTACTTCCGAACCTCGGCGAGAGTGTTGTAGTAACCGTCGGCGAG
GTACGGACGCGCTCGGAAACGCCAGATCCGGGCGGTGTCCTTGGAGAACTTCATCCCCAT
CGCCATGTCGCGGTCGAAGGCCTCCGACTTCCCCTCGTCGAGCAGCTTCTGCATGTTCTT
GGGGATATGGGCGAGCCACGACGCGGCCACGTCCACGACCCCCGGATCGGCGATCGCTGC
CGCGATCCGATGCTCGAACGCCAACGACTGCGGCACCCAGTAACCGCCCTGACTGATCCC
GTACATCGCCAGCTTCGACGCATCGACGTCCGGCCGGTCCACGAGATAGTCGACGACGGG
CGTGATGACGGATTCCCAGTCGTGACGGAACGGGATGTTGCGCTCGAAGAGCATCGACTG
CTGACCGGGACCGTCGAACATCAACACGTTGTAGCCCCGCTCGAGGGCCCCGGCGCCGCC
GCTGCCCCACAGTCCGCTGATCGGGCCGTCGCTACCGTTCACCATGATCAACGTCGGCCG
TCGCACGTCGCCGGGCGGCCGGAAGAAGTACCCGGGCAAGTAGGTGTCCTCGTAAGGGAT
CCGGACGCGTTCGACGGGCTGGGCGGTGGTGTCGACGAAGCGGTCCCATGCCTGTCGGTG
ACGTTTGAAAGTGGGGACCAGAACCGAATCGTCGCTGAGACCGTCTACGGCGTTGATCGC
CACACCGAAGTACGACGCCGCCCGCAGGTACGCGTTGGACGCGCTTCGCGAATGCCCGGC
CGCGGCTGCCTCATCGGCCTGCCCGAATACTCGTGTGCCGAGGTCGAACCAGGCCTCGTA
CCAGCCCTCGAGGTCTTTCTCGCCGACATGAGCGATGGCCGAGAGCACTTCGCCGGTATC
TGCCGCGCCGTAGGTGGCTTGCCCGAGAACGACTCTTAGCTCGAAGTCGAAGGACTCGTT
GCGGTAGAAACCGGCAGTGAACGCCTGGTGTGGATGGGCGAAGAACGACGACGCGAGAGA
CATGGGCACACCTTCGCTAGTTCGGGGCAGCCATTTTCAGTTGTAGTTCCAGGATCGCCC
GAATCGGTTGCCGGAAAACCTGTCAGCGTGGCGACGCCGGGAGCCCGGTGGATGGCGGCC
TCGACATCGCAAATGCCAGGGTGCACAACCACAACGACATCCCCAACACCTGTGCGCGTT
GAGCGATACCCAGTCCGAGATTACCGCCGCCGGAGACTTCGATGCTGTTGGTCGTCAACA
TCCACACCGTCGCAAGGGAAGTCAGGATCAAAATGGTCAGACCCGTCGTCCGCAAAGAAG
GGTGTTCGCGATACCTGAACGCTCCCACGGTGAATGCGATCATCGCGGTGAAGATCGCGA
ACACCGCCACGCTGCTCGTCAATGCGTGAACGTGGTGAAGCTGCGGAAGTAGGCCGTCGG
GTGCGCTCGACGGGCAGCCCTCGCCCGAGCATTCGAGAGGGAACGACGCGTCGGCGATTG
TGGCGATGCCGAACACTGCAAGTGCAATCCAGCCCGTGACGTAGAGCCTGCGCCTGGGCG
TGATCAGCAGACCCAGCGCTCCGGAGATCAACATCAAGATCGCGGACAGGACGTCGGCAT
TGCCGAAGACGTCACGGTATTTCTGGTTCTCGGCATCGAGTTCGCTGAGGAACGATGTCA
CCGGGTCGAGGCCGGTGTCGAGGAAGAATTCGAGAATCCACGACGAGTAGACAATTCCGC
CCAGAGCCAGCGCAGCCACCAAACCCCACCGCGCAACATTGCGTTCCTTCACGAAATCGA
GCTTACGGACCGAGCAGGGCTTTCTGGACGCGTTCGGCTGCTACCAGCGGATCTTCGTGC
TCCCAGATGCGGATGACGGTCCAACCCTGCTCTGCCAGACGTGCATCGGTGTCGCGGTCT
CGAACCACGTTGGCGGCCAACTTGTCCGTCCACCACTGCGCGTTGTTCTTGGGAAACGTC
GCATGCTGCGGGCAGCTGTGCCAGAAGCATCCGTCCACGAACACCGCGACTTTGCGGCGC
GGAAACACCAGATCAGCGCGTCGGCGAACACCTTTGACAGGCGCCCGGTCAACGAAGTAC
CGGAGTCCGCGCCGATGAAGCTCGCGTCGAAGTGCAATTTCAGGTTTGGTGTCGCGCCGA
CGCTGAGCGCTCATCCGAGCGCTGGTGGCAGGATCCGTCGCAGGCACCGTGGTTCCCTCA
GCCGTCGGAATCGTCGCTGTCTTCGGGATCGGACCAGGTGGGCGCAAACCTGTTGCGACG
CTCCACTTCACCGTGCACGACGGTCACGAAGTCGGTGAACGAGAGCGTCTGAGCTTCGGT
GGGCCGGCCGTTGCGCGGCGGCGGCTCGTCGACGTCGAAGAACCGAACCGCGCCGTCGGG
TTCGTAGAGTCCGATGTAGACCTTCTCGAAGAGGTCGTAGCGGGTGTCCTCGGCGCCGAG
ATCCACCCAGGCCTTTCCGGGAACGCCGACCACCGCGCGCTTGCCCCGGCCCGAGCGCTT
CGAGAGCGTCGTGACGTGGTGTGCAAACGAGGATTTGCCGGTGTCACTGGTTTTGGTCGG
GTCGCCGTCGTCGCACGTGGCGTACGGCTCGAACATGACGGCGACCAACACGCTGTACGG
CTGACGCTGATGCAGAACCATTGCCTCGCCACGCAATTCGTGGTCGTTGCGGACGATGTT
CTTGGTCCACCGTCCAAGTTTTCCGCTGCGGGGACTGTAGTCCTGGAAGTTGTACGTCTT
GATGGAGACGCAGAGGATCAGGCCGAGAGTGGGGTCGAGGGCCTTGACGTCCAAGCGCTT
TCGGCCCTTGGCGACATCAACGGTTGCCTCCTGGCCTTCGCCGGACGCTGTCGGGGTGAT
GTTGGGATACAGCGGACGCAGAGCGTCGGCCACCGTCTGTGCCAGTTGATTGGAGAGTCG
CTGGGCGTAGTTCTTCTTCTCGCCGCGATCGGCGTCGGCCGGAGGCTTGTCGCCCGCGAG
TTGCAGTGCGCTCCACAGTGGTTCGTGTTCCGGCTCGGAAAACAGCGGTTCGGGGAATAG
CGTTTCAGGTTCGGGGAACAGTGATTCCGTCATGCCGCGGCCTCGGGGTATCCGCCCATC
CGCTCGAGATGGCTTTCGACGTCCTCGATGAAACCGGGGATGAACCGAAGATTGCCCATG
CGTGCGCGCTTGAGGAAGCCGGCTGTGGCCCGCGCCGACAGCAACCGCGTGTCCTCGAGG
AAGCCACTCAGATCCTCGTAGTCGTACTGGACCGGCCAGGTCGAGGTGTGGACGCGGAAG
GCTTGGCGGTTACGGCCCCATGCCGCACTCGGCCACGCGTCGCCCGGTTCGAGTGGCGTC
TCGCCCGCGGCGTCGTATGCGATGGGATCGTTCAGCCGGCCACCGACCCACGATGCCATC
CGCACGCTCACGGCATTGCCGACGAGCTTCCATCGGTGGCTGTGGCGTAGGCCGGGAACC
TCGACGGACGGAAGCGTCCAGTCGGGATCGAAACCCTGCAGGCGTTCGGCGTCGACGAGG
CCGGGAGTGACTATCTCGCCGGACGGCAACCGGACCGCCGGCTGACTGGGGATGCCGACG
GACGAGCCGCCCTTGAGCGTCGGCACCGCATTGACGGCCCATCCGAGTCCGCGAGTGCCT
TCGGTCCAGTAGAAGCCGCAGGGGTAGTCCGCGGGATCACCTCCCAGGCGCTCGCCGGCG
TCCTGGCCGAACAGGATTTCGCGAGGATCGTCCGTGCGCGAGGCAAGCATGATGACGCGC
TGGCGGCGCTGGGGGAGTCCGAAGGCGCGGGCGTCGACCACCCGGTATGCCCAGGTGTAT
CCGAGGTCTTCGAGAGCGTCGGTGATGTGCCGCATGGCAGCACCCTTGCCGAGTTGCAGC
ATGAACGGAACGTTCTCGATCAACAGCCAGCGCGGGCCTTTCTTGCGCTTGACCAGACGG
AACACCTCGTCCACCAGGCCTGAGCGTGCGCCGGTGATGCCCGCCGTTTTGCCGGCCTGA
GAGAGGTCCTGGCAGGGGAAACCGGCGGCCACCAATTCGATGTCACTGGGCAGCGCACGC
AGTTTGGTGACGTCGCCGTGCAACGGCACGTCGGCGAAACGCGAACGGAGAACTGCCTGG
GCGCCCGGATCGATTTCACACAGCAGTTCGGTGTTCCACCCATGTTCCGAGAGCCCCAAC
TCGAGCCCGCCGATACCGGCAAACAAACCCACCATGCTCCGCGACGACGTCACAGCACCC
TTCCTCACGAACCGACCTAGAAGCACGGTACTCGAGAACTCCGACACCGTTTGCCAACTA
TTCGGTCTGCGGGGTGCTCCTGGCGGAAGAAGCGTTGTGAAACGGCTTACATCGAGATCT
TCGGGGCCGATCGAAGTCCCTAAAAGGTCCCTGATCGAAGCAATAACCCGAACCAGCGGT
GCTCCGCGCCCGTTCGTCCATTACCGTGGTCGGGTGAGCATCCAACCTTCCGGTGACGCG
TCCTGGCCCGCGGTATTGACCTGGCAGGCCCACAACGCTCCTCGTATGGAGTCTGTTCGT
GTGCAGCTGAACGGAAATCGCATCAAGGCTTCCGGCCGGATCATCGGTGGAGCCTGCAGT
GAGCACCCGGCATTCAGCGCGTCGTACGACCTGGTCACCGACGAGGCCGGCATCACCCGC
AGGCTGTCGGTGCGGACCGCCCTGGCCGCCGGTGAGCGTCAGATGTCGATCAGCCGGGAC
GAAGAAGGCACCTGGATGGTCGAGAACGGCGCCAGTCACCAGCGCTCTGCGTTCGATGGC
GCACTCGATGTCGACGTGATCCTCAGCCCGTTCTTCAACACGCTGCCCATCCGCCGCGTC
GGCTTGCAGAACGACATCGAAGACGCCGAGGTCCCGGTCGTCTACGTCAACCTTCTCGAC
CTGCGTGTCGAGGGTGCGACCATCACCTACAGCAGCGGCACCGACGGAATCAGTGTGCTG
TCCCCGGTGTCCAGCTCGACGCTGGCCGTCGATACCGAAGGCTTTGTCCTCGACTACCCG
GGTCTGGCAACTCGAATCTAGGTTTCGTACCTCTAGGTTTCGGATCGCCGGATGACACCA
CCGCGTCGACCGGCGTCCCGCATCCGCTCGATCCAGTCGGGTTCTCCGACCTGAACGTCC
TCGATGTCCCAACGCTCGTGCGACTCGTAAGCGCCGCGCGCAGCGAACCCCGAGTCGACA
AATCGTGCCGTCGAGCCGTTGTCGAGCAGATCGGTACGTGCACCCTGCAAAAGGTCGAGC
GCTTCATCCAGTGCGACCAGCAGGGCGTCGCGGTTGCCCTCGCACATCGCCCGCACCAGG
CCAGGAGCGCTCCCGGCTACGCGGGTGCCGTCGCGAAATGACCCGGCGGCCAGCCCAAGA
GCCAGTTCGCCGCCGGCAGCTCCGGTGATCGCGAGTGTTTCCGCCAGTAGGTGGGGCAGG
TGCGAGATACGTGCAACTGCTCGATCGTGCTCGAGAGACTCGGCCGGCACGACCACCGAG
CCGCAGTCGAGTGCAAGGTCGGCGACCTGCGACCACACGTCTGCGTCGACGCCGTTGTCG
GTGGCAACGACCCACACCGCGTCGACGAACAGATCGGCATCCCCGACCGCCCAACCCGAA
GCTGACGTCCCCGCCATCGGATGACCGCCCACGAACTTGGCGCTCAAGCCCGCTCGTTCG
ACCGCGGCCTTTACTTCGCCCTTGACGCTGACGACGTCCGTGATCGGATTGTTCGGCGCA
TGCGCGGCGATTGCCTCCAAGGTGGCGTCGACGGCAGGCATCGGCACGGCGATCACAATG
ATCGCACCGCTCTCGTTCGCTCTCTGCAGCACTGAAACCAGATCGGTGTCGGCGTCGAAA
CCGTCGGCTCGGGCCGCGTCGGCGGACTCGCTGGAACGGTTGTAACCCCACGCCTGACGG
CCGGATCGGACGGCGGCGCGAAGTAGCGAACCGCCGATCAATCCGAGGCCGAGAACGCAG
ACTGGTGGGGCGGAATCGATCGCAGACACGAGTTCAGGTTGGCACATCGATGCTCGGACT
TCACTCACTGGCACCAGGCGGGCTACCGTTGCGCCATGGGTGCACAGCGCGCGGGTAACA
AGAGCGCCTCTTCGAACCAGTCGGAGGAGCTTGAAGGCTTCGGTGTCGCGGTGGTCCGTG
AAGAGGGGCGTTGGACGGTCAAGGCACTGACGCCCGACGCGTTGACCTCGCTCTCGGCCG
CCGAAACGCAGCTGCGTGAGCTGCGAAGTTCGGGTGCCGTCTTCGGTCTTCTCGACGTCG
ACGACGAGTTCTTCATCGTGTTGCGTCCGGCGCCGTCCGGCACGCAGTTGCTGATTTCCG
ACGCGACCGCCGCCATCGACTACGACATCGCAGCCGACGTCCTCGACGCCTTGCACATCG
AGATCCCCGACATCGACCCGGACGACCTCGACGATGTCGAACCCTGGGAAGAGGGCGATC
TGTCCGTGCTGGCCGATCTGGGCCTGCCGGAACCCGTGCTCGCCGTCATCGCGGCCGAGA
CCGATCTTTATCCGGACGAGCAGTTGGGGATGATCGCGCAGCGACTCGGGTTCGCATCCG
AGTTCGGCGCAGCGCTCGACAAGCTCCCGCGCTAGATGACTCTCGCTGACGATCAGCGCA
TGATCCGTGCGGCCATCGTGGCCGCACGTTCCGCCTCCGACGCAGACGTCCCGGTCGGGG
CAGTGGTGTTCGACGCAGACGGCGTCGAAGTTGCTCGGGCCTCCAATGCAAGGGAAGCGT
CGTCCGATCCGACCGCGCACGCCGAAATCCTCGCGTTGCGTGCTGCCGCAAAAATCTACG
GCGACGGCTGGCGCCTTGAAGGTGCGACGCTGGCCGTCACCCTCGAGCCATGCACGATGT
GTGCGGGCGCTCTGGTCCTCGCCCGGGTTTCTCGGGTCGTTTTCGGGGCGTGGGAGCCGA
AAACCGGAGCCGTCGGATCATTATGGGACGTAGTTCGAGATAAAAGATTGACCTATCGGC
CGCAGGTGCGCGGCGGGGTCCTCGAGGACGAATGCGCTGGGCTTTTGGAAGATTTCTTCC
GCGAGCAGCGGGCCTGAAATCGGTATTCCCCATCGAGAGTGATCGCACACTCGGGTAGCC
GGATCCAGCAATCGAGGGCATGGTGGAGGCAGATGCCGTCAGGGCATCGGCGGATCGTCG
GAAGGCGATTCGTTCGCGTTCACAGAGGAGTACTCATGGGAATCGCAGACAAGGCTCAGA
ACAAGGCCGAAGACCTCGGGGGCAAGGCCAAGGAAGCTGCTGGCAGCGCTACCGGTGACC
GGGACCTCGAAAACGAAGGCAAGGGCGACCAGGTGAAATCGGCCGTCAAGGATGCAGGCG
AGAAGGTCAAGGACGCCGCCTCCAGCATCAAGGACAAGCTCACGTAATACCGCTCCACCT
GGCGATTTCAGCCACGGGCACTCCATCCGGTAAAGTCACCAACGGTGGCGTGTCCGAGCG
GCCTAAGGAGCACGCCTCGAAAGCGTGTGACGGGTAACCCCCGTCCGAGGGTTCAAATCC
CTCCGCCACCGCCAAAGCTCCCCACCTGTTCACGCAGGTGGGGAGCTTTTTTGTATCTCA
GTGCCGCTGCCGGAGATCAGATCTGGTTGTCATCCGTGATGAACGGGCCTGCGCCGAACG
ATCGCTACGACGACAAGCAGCGCCCCAGACAACGCGGACACGAGCGGAACCCAGAACCCC
GCAATCTTCAGCAGCCGTTCCGCCCGTGCGACCTTCTCGGCCACCATCCGGATCGACGCA
TCGGAGGTTTCCATCCGAACCTGGTAGAGATCGAGAAACGGAACTGTTGTATCTCCCGAC
GCGATGTTGAGCACGGTGGTCTGGTTCTGGGTGAAATTGACGGGTGCGCCGAGGTGGGAA
TCGATGGCGAGATCCACCCGGTTCGTCGAGGTGTAAGTGAGGGGTACCGCGTCGGGGGCG
GTTTCGAGCGCTCGCTCCACTGCAGCGATCCGGTCGGCCGGCAATGCGGGAATCAAGGTC
TTCACTATCTCTCGCTGCATTGTCGACCCGACCCCGCTCGGGTCGAGGATTGCGATACCG
GCTTTGAGTGGGCCCAGAACCGCGGGGTCTGCGATGGGGGCGGCAGTTGTGCCGGTGAAT
TCGTGTACTTCGCGACCCGCGAACATCGTTGTCCCGGTGTAAGTTACAGGCTGCGCGGTC
CGTGTCACCGAGTCGTAGACAAGTGCGTCGTCGGTGGTCGGATTTTTCGGGAAGGACATC
GTCATTCCGCCGCGTTGATCCTCGACCGATACTCCGTCCGGTGCGGTGGTCTGAGTGAAA
TCCACGCGACTGACGGCGAAGGTGTGGACGTCGGTGGCGTCGCCGCTCGGAAGGTGTGTG
ATCGCCATGCTGGTAAGTATCGCGGAATCTCCTTCTGCCTGAACGACTCTCAAGGATCGG
TCTATCGTGATCGGGGTACCGGAGTCGAGTCCGAAGGTCGTCGGGTCGAGTTGCCGGAGT
GTGCTCTCGAACAGTGCGGTCTCATTCGTATCCGCGGGCAGCTTGGATAGATTCGGCACG
GCAACGTATTTGATCGCCGCTGCTGCCGCGGTCAGCATCAGGCCGACGACGAAGAGCGCG
ATGGACGAACGGCGAAGGGCCATGGAGTATCTCCTCGGATAGAGAACGGGCGCCTCGATT
GCGAGTGGCTGATTTGTCCCGCGACTCGGCCGCGGGGGTGCACAGCTCATCGCGGGAATG
GGTCGCGGATCGGACGCCATAAATCGAAGTCCGACTTGGCGCGAAATATGTTCTTGTGGA
GACTATTTCACGTATTTGCGTGACGCAAGACGCAGATGGAGTAGGATCTGCGGGCTTGAA
TGCCCACTCGCGGAAACGATCTGGTTCATGGCGAGGCTGAGGAATGGAAAGACTGCGGCC
CCGACTTCATGGGGAAGTCGGGGCCGCAGTCGCGAGTGTTCAGTTGCTCCGAATGTTGGT
TCCAGTCAGCCTACGTCTGCTGAATTACCGTTCGGTTCAGCAGAATCCACGGCAAGCAGG
CGCTTCGCCGCCAGACGTAGGCGCCGTTTCACCTCGTCGGCTGACATGTCACCGTTCAGC
CAACTGACGACACTGGCGACCCACAGGGTTTCCATCATGTCCAGTGCGCGGGCCTGTATC
GGGTTGCATCGATTGTCGGGACCCCACGCTTGAACGGCAGCAATCTGGGTGAAGGTGACG
GACCAGTGTGATTTCACGTTGATTTCTTCCGAGTGTCGGACCCGGTCGAGGTCGAACTCG
AGCACCGTATTGCCCGCGGACATTGCAGCGTGGGCGAACCCCGGATCCCGGACCATCGCC
ACGTAGGCCCGGACAAACACTTCGCCGGCACGACCCTCCGCCGTCCGCTGTCTGGGCGGA
CGACGGAGCACGTCTTCGGTCAGGGAGTTCAGTTCGGAACCGACAGCTGCATTGATGAGG
TCGTCTTTCGACGCGTAGTACTTGTACAGCGTCGAAAGTGCCGTTTGGGCGACACGAGCG
ACCTCCCGCATCTGCACGGCTTCGTAGCCACCGGCGGTTGCCAACTCACGGGTTGCTTTC
ACGACTCGCTCGACACGGAATGCCTTGGCCTCAGGTGTGCGGCCATTAACCTTCACTGCG
GCCATCCGTGTTGTCCCCAATCGTGTACCGAAATCTGACACTGTCGCCTCAAGCACCACG
ATATCGTCCCGGCACCAAGCCCAGTTCACACGCTCAGCACCCGGTACTCATTCTTACCGA
GTATGCGTTGGTCAGCTCGGAATCTGGGTCATGAACAAGGACGGGTGCAGGCCGTCTGCC
AATGGTCGGAACTCCCCTTCGACCTTGGCGGCCAAGTCGTCGAGGTCCCATGGTCCGTCC
GACGACACGGAGGCAATGACGTCGGGGTTGTTCCACAGCTTCACCTCGAGGCCGGAGGCG
CCGAGGGTGCGGCCCGACAGCCAATCGGAACTCGTACCGGCGAGGTACGTGACGATGGGC
GCAATGTTGTCCGGCGAGTCGTTGCCGGGGGCGGATTCGAATCCCAGTTGCTTCTCGTCG
GGGATGGTTTGTGTCAGTCGGGTGGCGGCACCCGGAGCGATAGCGTTGGCGGTTACGCCG
TATCGAGCCAGGGCATTTGCCGTGGACGCAGTCAGGCCGACAATGCCCATCTTGGCTGCT
GCATAATTCGGCTGACCCGGTGAGCCCTGCAGTGCCGAATCGGAAGTGAAGTTGATGATG
CGGAAGTGGCCGTCGGGATTCCGCAACGAACGCCAGTAGGCAGCTGCCGGCTTGATGGTG
CTGAAATGGCCACGCAGGTGCACGCGGATGACCGCATCCCAGTCTTCTTCCGGAAGGTTG
AAGATCATCTTGTCACGCAGGATTCCCGCGACATTGACAAGAATATCCAGCTTGCCGTAG
TTCTCCAGCGCGAGATCGACCAGGCGTTGGCCGGTCGCGACGTCGGCGATGTCGCCGCCG
TCGGCGATCGCAGCACCACCACCGGCAACAATCTCGGCAGCAATGTCTCGCGCCGGTCCC
TGGTCACCACCCGCACCATCGGGTGCCGCGCCGAGGTCGTTGATGACAAGCTTTGCGCCC
TGCGCAGCGAACAACTTACTGATCGACGCGCCGATGCCTCGGCCGCCGCCGGTGATGATC
GCTACACGACCTTCGAGTGAACCCATGAAATCTTTCCTTTGTTAGTGCCACGACTGTTAG
TGCCACGACGAGATTCGCGGCGAGTCTCTAGCGGGGGTGAGTGGATTGCATATCAGTGGA
TTGTCGCGGTGCCCTTGTCGATGACCGCGTCGCCGGATTCGTCGACCGTCCGGAACCGAA
CATCGGTACCGTCAACCCAGATCGAGGTCGTGATCGTCTGTCCTGGAAGCACGGACTTGG
AGAACCGCCCCGACATCCCCCGAAAGCGCTTCGGGTCTGAATCGGCGATGGTATGCAGGA
GGGCCCGGCCGGCGTAACCGTATGTACACATCCCGTGCAGGATGGGAGTGGGAAAGCCGC
CGCGGGCGCTGAACGCTGGATCCGAATGCAGGGGATTCCGATCGCCGCTGAGTCGGTAGA
GTAGTGCCTGGTCCGGTCGAGTCGTGTACGTGACAACGCGATCCGGTTTGCCCGTGGGCA
ATTCCCAGGAGTCCGATGGCCCGCGCTCGCCCCCGAACCCTCCATAGCCACGCAAGAACA
ACCCCGACTCGAGGGTCCCCACGATCTGGCCGACAGAGTCGCGGGCGACAGTTTCCGTCA
TGACCAAGGCCCCGGAACCCTTGTCGTAGACGCCGGTGATCGTGCCGGTGGTTTCGACGC
GACCGTCCGTCGGGAGCGGTCCCGTCAGGCTGAGCGCTTGCGATGCGTGCAGCACCTTGG
TGAAGTCCACGTCGTCGGGCAGCGACGGCCCGCCGCCGACGAATGCCACATTGGCGAAGG
TCGGGAGAACGACCTGTGGTGTGGCCTCACTGTTTTCGGTCGTGAACTCCAACTCGTCGA
GGGGGTCAGGTTGACCGGCTCCGACACCCAGCGCATACAGCAGTGCGTCTTTCGACGTCC
AACTTGTCCAGGCAGGTGTGCCGGAGAGTCCGACGAGTGAGCTGTCGATCGGCATGTTTG
ACCTCGATTTCATCCACGTGATAGTTAATGGGCCGGACCGGGGTTACCGGACGGTAAGTG
CGATTCGGCTTGACGGAAGCGTCGAAAGTGTTGCGTGACAACGTTCTCTAACTAAAGAGA
ACACGTTACGTATGTGGTTGGCAAGTCTCCTGCCGAGTGGAGGCGGGTCAATTTTCCGAA
TTTCCAGCCAAACCTTGACATACAGGATGAACTGAATCACTCTGGTCGTTGCAGAACGTG
TTCCGTTTAGGTGAAACTAACGGAACGCGTTCCTTTAAGCGAACGTACGGTACGCATTTC
TCTATGCGAAAAGTAACGGCACGTGTTCTGTTTGCAACGGTGATGGACTGAATCCCGTTG
AATGCCTTCATAGGTCGATTTCAGACCTAGACGACGAAAGGACTGTCGATGACAGGGCCT
GTACCGGTGCCGACCCCGGCGACCGCTCCCTATTGGGAGGGTGCGCAGCGCGGGGAGCTC
ACAATCCAACGATGTGAGTCATGCACACAGCACTACTTCTATCCGCGACCCTTCTGTCCC
TTCTGCAATTCCGATGACGTGGTGTGGACTTCTGTCAGTGGTCGAGCTCGGCTGGTGTCC
TACGTGATCAACCACCGACCGATTCCCCCGTTCGATCCCACGACGCCGATCATCGTTGCA
CTGGTCGAACTCGACGAGGGCCCCTACCTGATGAGTAACGTGATCGGGGTGGCTGCTGAT
CCTGGGAGTCTCCCACTCGACCTCGAGCTCGAAGTCACGTTCGTCGAGCGTGGAGACATG
AAACTTCCTATGTTCACGCCGCTGCAGGAGTCCGCCAGATGACAACAAGCCATGTGACAT
CCATGCACAACGGAAACGTGGTGATCGTCGGTGCGTCGGAGACGACGGAAATCGGTGTAT
TGCCAGGCATGTCCATCCTCGATCTCCACGCCAATGCCGCCCGCAACGCAATGGCCGACG
CAGGCCTCACGCCAGCGGACATCGACGGCGTCGCTACCACCGGCTTGCTTCCGATGGAAG
TCAGTCACCACCTGGGTATCACGCCTCATTGGCTGGACGGAACAGGCGTTGGGGGATGCA
GTTTCATGCTTCATGTGCGTCACGCCGCGGCCGCCATTGCTTCCGGTGCCGCTGACGTTG
TGCTCGTGACGCATGGCGAGTCCGGGCGGTCCCGCGTTGGCGCTCCACCATACTTGACGC
CTTTGGATTCCATGACCGGTCAGTTCGAGGCTGTCTACGGCGCAAATATGCCGTACTCGA
CTTTTACCGTTCCGGCGCTGCGCTTTCTGCATGATCGCGGAATGACTCGCGAGCACCTGG
CTGAGGTTGTTGTTGCGCAGCGCAACTGGGCCCTCGACAACCCGCGAGCTTTCCGTCGCA
AGCCGACGTCGGTCGACGAAGTGCTGTCCGGTCCACCGGTGGCCTACCCGTTCACCCGTG
ACATGTGCTGTGTGCTCACCGACGGTGGCGGCGCCGTGATCCTGACCAGTGCCGAACGGG
CGGCAGACATGCCTGGATCTGATCGGCATGTGTATTTGCTCGGTTCCGGTGAATCTGCCG
AAGGCCCACTGGTTTCGCAGATGCAGGACCCTGGATCGTTCCGTGCATTCCGTCATGCCG
CCGCCGATGCCTTCGCCACCGCGGGAATCACCCGCGACGATGTCGACCATCTGATGGCAT
ACGACGCCTTCGCTCACGTTCCGCTCTACATGCTCGAAGATCTCGGATTTGTCGGTCATG
GTGAATCGGGAGACTTTGTCGCCGAAGGACATACGTCAAAGGGAGGCCGACTTCCGATGA
ATACCAACGGCGGTGGAATGTCGTACACACACAGCGGGATGTACGGAATGTTCGCCATCC
AGGAGGCGGTCCGTCAGCTACGCGGGGAGGCCTGCGAGCAGGCTCCCGAAGTCGAAATCA
GCTTCGTCCAGGGAGTCGGATACTTCTTCGGCGCCGCCGGCAGTTTGGTTCTCTCGAATC
GGCGTCCGTGAGGGAAATCTTCTGTCCCAGAAAGCAACACCTGCGACGATCAGGAACCTC
GTCGACCGAACAAATCACCGCCAGGAGCCACGGAAAGGTACCTGCATGACCACCTCACTT
CCATTCACCGACCACCCGGTGACTGCCCCGAACGTCGATGTCACAAGTGTCGAGTTCTGG
GGTCGGACATTTGCCGAGCGGGACAAGACATTCGCCTGGCTGCGCGAGAATGCTCCGGTG
AGCTGGCACAAGCCGATGGAACGCCCGCATTTCAAACCCGACGACAGCGAGAAAGGGTTC
TGGGCACTCGTCAAGAGTGCCGATATCGCCTTCGTGAGCCAGAATCACGAAATCTTCAGC
TCCGATCAGGACTCGGCGCGGGGTGTAATGTTCCCGCCAATCGACCGCGAAACGGTCGGT
GCCCCAACCTTCCTCGTGATGGATCCGCCCTACCACACCCGATACCGCCAGGTGATCAGC
TCGGCGTTCACTCCGAAGGCCGTCAAGCGTCTACGCGAGAAGATCGAAGAACGCGCCGAG
CAGATCGTCGGCCGAGTCGTCGGTGCGGGCGAGTTCGACTTTGTCGAAGAAGTCGCGTCG
AAGTTGCCGATGCTCACTGTCGCCGATCTTGTCGGCGTCCCCGAGAGTCTGGTCGAAGAG
TTCGCCAAAGCGGGCGACAACTTCGTCAACGCAGGTGACCCGGACGAATGCCCAGCGGAT
CTGACACCGGCCGAGTACGCCATGCAGCAGATGGAAAGACTGTCGGAGATCGGCAATGAC
TTGGTCAATTTCCGTCGTGAGAATCCGGCCGACGACATCGCGACTGCGCTGGCAAACGCC
GAGTTCGACGGCAAACCTCTCTCCGAGCTCGAAATCGCCTCAACGATGGTCCTGCTCAGC
GTCGCCGGCAATGACACCACCAAACAGACCACCAGCCACACCGCCTTGTCACTGCACAAG
AATCCGGACCAGAAGCGATGGCTGACGGAAGACTTCGACGGCCGCATCGCGCAGTCGATC
GAGGAGTTCATTCGCCACGCTTCGCCCGTCCAGAACTTCGCGCGTACGGCCACTCAGGAC
TTCGAACTGGGTGGAACTCAGCTCAAAAGGGGCGACAAGGTCGTCATGTTCTACGGCTCG
GGAAACCGGGATGAGGACGTCTTCGAGGATCCCCATCGATTCGATTTGCAGCGCAGTTTC
ACTAACAACCATGTTTCCTTCGGCGGCGGCGGGGTCCACTACTGCCTCGGCCACATGGTC
GCCAAAGCCCAACTGCGGGCACTGTACTCACAAATCCTCACCAAACTGCCTGCCATGGAG
GTAGGCGAGCCGGTGTACCTCTTCAGCGACTTCATCAACGGGATCAAGCACCTCCCGGTA
CGCGTGTAACCAACTCCAGCAAAGAACAGGAACGACGCTATGAAAATCATTGTCGATCGC
GGGCGGTGCACAGGAATCGGAATCTGCGAATCGGTGGCCGAGGACTACTTCGAGGTTGCG
GACGACGGTTCACTGATTCTCCACAAGGAGTTGGTCGATGCCGGTGACGAGAAGCTCGCC
CGGGAGGCTGTTCGTGCATGTCCGGCCAAAGCCCTGACCCTCGACGAGACATGATCGTGA
ACGCAACGAATATCGATCATGGAGCCGGACTGGTTGTCGTCGGGGCGTCACTGGCCGGTC
TGCGGGCTGCGGAGTCCGCCCGTCAAGCGGGGTTCGCGGGACCGATCACGCTGGTCGGCG
ACGAGTTCCATCTTCCCTACGACCGGCCTCCCCTGAGCAAGCAGTTCCTGAAAGACGGCG
CCGCGCCCGACTATCACACTTCGGCCGAGGAGCTCGCCGCCCTCGATGTGAAGCTTCGCC
TCGGGGCGCCGGCCACGGGACTGGACCCCGCATCGCACCGCGTGCGTGTTGGTGACAACG
ACTGGCTTCCGTACCAGAAGTTGATCATTGCGACAGGAGCGTCACCACGCACTCTTCCTG
ACATGCCGGATCTGGAGGGCGTTGTCGGGCTTCGCACTCTCGATGATGCACTCGCCCTTC
GTGAAAGACTCCGCCCTGGAATCAAACTCGTGATAGTTGGCGCCGGATTCATCGGATCCG
AGCTCGCCTCGTCTGCCCGAGATCGCGGCGCAGACGTGACGATCGTCGAGGCCGCCCCCA
TCCCACTCGTCCGTGCAGTCGGCGAGACCGTTGGCCAGGCGCTCGCAAAGCTTCACGAAC
GCAACGGAATTCCACTCCTGTGCAATGTTCAGGTCGAAGGGCTGATCGGCACCACTCACG
TCGAGGCGGTCCGGCTGAGTACCGGCACTTCGTTGCCGGCTGAGCTTGTTGTCGTCGGCG
TGGGAGCGTCTCCCGCGACGGGGTGGCTGGCAGATTCGGGTATCGAACTGCACCCGGTGG
ATGGTGGAGTGATGGCAAACGAGTTCCTTCAGACCTCGCTTGAAGACGTCTATGCGGCGG
GCGATGTCGTCCACTGGCCCAACCCCGCATTCGACGGACTATCGGTGCGGCTCGAGAACT
GGACCAATGCTGCCGATCAGGCGCACCAGGCTGCGATCAATGCCGTTGCGCCGGAGGATG
CCAAGCCGTACGAGACCGTCCCCTATTTCTGGAGCGACTGGTATCAGAGCCGCATCCAGT
TCGTCGGCACGGCCGTCGCCGATGAAGTGGTCTTTGCCTCCGGTGATCCGGACACTGACA
AATTTGTGGCGCTGTACCGCTCGGGCGATCGACTGGTCGGCGCTGCCACCCTGAACGAAC
AACGCAAGATCATGAAGCTGCGTCGCATTATCGCAGGTAAAGGCGTCTGGGCAGATGCGC
TCGAGCTCGTTAATCCCACGGAGAAGAAATCATGACCACTACCGCAATAGCCGCCGTTCT
GCGTGACAGCGACGGCAAGTTCGAACTCGAGGAAGTGGAGCTCGGGCCGCTGGAGTCGGA
CGAACTTCTCGTCAAGGTGGTCGGCGCCGGGTTGTGTCACACCGACCTTCTGCTACGGGA
TCCCAATTTCCTGGCGCAGACCGGGCCGATCATTCTCGGCCACGAAGGTTCCGGCGTCGT
CGAAGCGGTCGGCAGCGCGGTCAGAGGCGTCGAAGTCGGCGACCACGTGCTGATGAGTTT
CGAATCCTGCGGACGCTGCCGCAACTGCCTTGCCGGAAGCCCTTCCTACTGCGACGAATT
CATGTCTCGAAACCTCACGGGGCGCCGCGCGGATCTCAGTACCGGTGCACTCGATCGGAA
TGGCAACCCGGTGGCGAACCGGTGGTTCGGGCAGTCGTCCTTTGCCACGCACGCCATTGC
AACTGAACGCAATGTGGTCGTGGTCGACAAAGCGCTGCCGCTCGAGCTTCTCGGTCCTCT
CGGCTGCGGCTTGCAGACGGGCGCTGGTTCGGTTCTCAACGAAATGAAACTGGCTGCTGG
ACAAAGTATTGCAGTTTTCGGAGCCGGTGGTGTCGGACTTGCGGCAGTGATGGCAGCCAA
GGCTGCAGGTGCCCGTGACATCGTCGTGGTCGACCTGGTCGACTCTCGGCTCGAAACGGC
TGTAGAAGTTGGTGCTACCCGAACGGTGCGCGGCGATGCACCGGATCTGGTCGAGGCAAT
CAAGAACGGCGGGCGTGGACTCGACTTCTCCTTCGAAACGACCGCAGTGACCTCTGTCAT
CACAACGGCTGTCAGCATCCTCGACACCCCGGGTAAGGCGGTGTTGGTGGGCGGCGGTTC
CGGAAAGCTCGACATCGACCCGGTTCTGTTGGCAGGCAAGTCAGTGACGTATGTGCTGGA
AGGGAGTTCGGTCCCGCAGGTCTTTCTCCCGCAGCTGGTGGATCTGTGGCAACGCGGTTG
GTTCCCATTCGACAAGCTCGTCCAGACCTACACGCTCGATCAGATCAACCAGGCCGTGGA
GGATTCGCTCTCCGGCAAGGCAATCAAGCCGGTGCTGACGCCGGCGCACCACTGACCACG
AAATGGATCGAGAATGACCTCAACGGATTCGCTATTCTTGTCTGCCGCAGCAACATCGAA
CGGACGCGATCTCCCTACCGCGGGTAGCTTCGGGGTGATCAATCCCGCGACGGGTGAGGT
ATTCGCACAGGCGCCGTCCGTCACGCCGGATCAGCTCGACGGTGTGTTCGCCGCGGCTGC
GACCGCGTACGAATCTTGGCGGTTCGACGACGAATTTCGGCGTGACTCATTGCGCCGAGC
CGCAGACGTCATCGAGAGCCGGATCGGCGAACTGGCCCCGATCCTGACGATGGAGCAGGG
CAAGCCGCTCACCGATGCCGCAATGGAATTCGGCGTCGCGGCGATGTGGCTGCGCTACTA
CGCCGATCTCGACATCCCTCGGGAAATCATCCGAGACGATGCCGAGGGCTTCGAGGAGGT
CACCCATCGACCGATGGGGGTCGTCAGTGCCATAACCCCGTGGAACTTTCCGATCGCGCT
TGCGATGTGGAAGATCGCGCCGGCACTGCGCGCGGGCAACACTATCGTCGTCAAGCCCTC
TCCGTACACACCGCTGGCAACGCTTGCGCTCGCCAACGTCCTTCGTGGCACCTTCCCGGA
TGGTGTACTCAACGTGGTCACCGGGCCGGATCCGCTTGGCGCAACCATGGTTTCGCACCC
AGTTCCGCGCAAAGTCAGCTTCACCGGTTCGACCTCGGTCGGGCGAAAGGTCGCTCTCGG
GGCTGCAGACGGCCTCAAGCGCATCACTCTGGAACTCGGCGGAAACGATCCCGCCGTCAT
TCTCGGAGACGTGGACGTCGAGAAGATCGCACCCAGCCTGTTCCAAAGTGCATTCAACAA
CAACGGGCAGATCTGTCTGGCCGTCAAGCGCGTGTACGCACACGAAAGTATTCAGCCTCA
ACTGGTCGAGGCCCTCAGTGAAATTGCCAAATCCGTCAAGGTCGACGAGGGCACTGTCGA
CGGAACGGTGCTCGGGCCCATCAACAACAAGCCGCAATTCGATCTGGTCAAGAGCTTGGT
TGCGGATGCGTTGAACAACGGTGCGAGGGCCGCCGCCGGCGGTGGACCAATCGACCGCAA
GGGTTACTTTCATCAGCCGACCATCCTCGACCAGGTCGACGACGGTATGCGCATCGTCGA
CGAAGAGCAGTTCGGTCCGGCGCTTCCCATCGTCTCGTTCCGAGACGAGGCCGACGTCAT
CGTCCGCGCCAACCGCGGAGAGTACGGACTTACCGCGTCCGTGTGGTCGGGCGACGCCGA
ACACGCCGCAAGGCTCGCTCCTCAGATCGACGCCGGACAGGTCTCGATCAACGGACACGG
CAGGGGTGTCCTACCGCATCTCCCGTTCGGCGGTCACAAGTCCAGTGGCATCGGAGTGGA
AAACGGTCCTTGGGGTCTTCACAGCTTCACCGAACTGCAGGTGATCACGGGGCCGTCGCG
CCACTAGCCGCTATGCGGTCGACCTTTGGCAACCAATGTCCACAGAGTGCTGGACATTGG
TTGCCATCGGATTTCCAGTGGTACTTGGAATGCGTGGGCAAACGCACACGTCCGAAAAAA
TTACGAACACTTCGCAATAGTCACCGATATCCCTCCAGGAAAGAGGACATTCATGTCTAC
CGTGGTCAACAGCGAGCGCGAGGATCGCCAACAGCCGACGGGCATAGCAATGCCTGGCGC
CTGGCTTCTGGGCCAACGTGATCCCAGTCGGCCCGCGATCGTTATGGAAGGCGAGACAAC
AACTTTCGGTGAGCTTGTCAGCAAGGCCAACCAGCTCAGCAACAAGTTCGCCGATCTGGG
GTTGACCAGAGGCGATGTCGTCGCGGGTCTACTGTTGAACGGTACCGAGTTCTACGAAAT
TACTCTGGCATGCACGCAGAGTGGTTTGTATTTCGTTCCGATCAATACTCATCTGGCGGG
ACCTGAAGTCGAGTACATCGTGCGCGATTGCGACGCGTCCGTCCTTATTGTTCACGCAGA
GCTCGCCGACAAGGTTGTCGGCCGGATAGAGGACGCAGTTCCGCACCGCGTGGTTATCGG
TAGCGCGCCGGCCGACTGGTCCAGCTACGAAGCCTTCACCCTCTTCGCCGACGAAACTCC
CGCCACCCGCTCGCTCGGCTCGGCGATGATGTACACCTCCGGCACAACTGGCCGACCTAA
GGGCGTCCGCCGCCCGATGATCGATGCAACGCCCGAGAGCCCGCTCCAGGCGACCGGTCC
GTTCTTCGGGAACGTGGGAATACCCCATGGACCTGGACGGCATTTGGTGTGCTCGCCCGT
GTATCACGCTGCGCCGGGCGGTGTTTCACTGTCTCTGTTGCATGCTGGGCACACGCTGTA
CGTCTTGCCTGGCTTCGATGCCGAAACGGTGCTTCGAACGATCAGCGACAAAGCCATTAC
TTCCTCCCATATGGTTCCCACGCATTTTCAGCGGCTTCTCGATTTACCGGCAGGCGTTCG
TGACAGCTGTGATATCTCGAGTGTCGATGTTCTTTTTCATGCCGGGGCTCCGTGTCCTCC
GGCAACCAAGCGCGCCATGATCGGTTGGTTCGGTCCGGTTCTGGTCGAATATCTCGGCTC
CACCGAGGGGCTCGTGTGCGTGTGCTCCACCGCCGAGTGGCTCGAACATCCGGGCACTGT
CGGGCGTCCGGATCCGAGCGCTGTAATGCTCCGCGGGCTGGACGGCGAGCAGGCTCCTCC
CGGTGAAGAGGGCACTATCTATTTCAAGACCAGCCCATTCGAATACTTGGGAGATCCGGA
GAAGACCGCTGCTGCGCAGTGGGGCGAATTCACTACGTCGGGGGATGTGGGGCGTTTCGA
CGACGACGGCTACCTGTACATATTGGATCGTCGCGTAGACCTGATTCTCACCGGCGGCGT
GAACGTGTATCCCGCCGAGGTGGAGGGCGCACTGCTCGAACACCCCGGCGTTGCCGATGT
CGGAGTCATCGGCATCGCCGACCCTGAGTGGGGCCAACGAGTTGTGGCGGTCGTCCAATT
GGCGTCCGGATTCATCAGCGACAGCGACGAAGACCTTCGCGCAAAGCTGGACCAGCACGT
ACGTGAGCAGATCGCCGGCTTCAAGCGACCGCGCGAATACATCTTCACCCAGGACTTTCC
GCGATCGGCGGCAGGCAAGGTGTCGCGCCAGAAGTTGCGAGAACTCGCCAACGGTCAGTA
GGACAGGCATTTGTTGCCGGTGCCGGTGCCGGTGCCGATGCCCGTGCCGGTTCAGGAGCG
GCGAGCGATCCACTCTGCCGCAGCAGCATCGATGTCCTGCTTCAACTTCTCGAAGAAGGC
CGTCGACGGTGTCGGCACCAAACTCGCTGCGGTAGTGAGTGATTGACGGAGGCTTGCGCG
ACGCTCATGTAACTCGTCGTCGGTCAGGAGCGTCAGGTCCGCCATTGGGAGCTCCCTCGA
TCGATGTGATTCGTGTTTCGGGCAGACCGTGCGCATCGGGATCGATGCATGATTCGATGC
GCACGGCCCAGGCACTCCAGGCTGGGGGCCGGAATGCAAAATCCACTTTACCAAATGATT
ACTAATGGTTGTGGGTGTGCCCCGTTCTCGGCCTTCGTGGAGTGCTTTCGCAGGGTTCTC
CCAGGTCGTAAGTCCTGACAATCGTTGAAGCTGCAACTATCGTCGAACCCATGAAAAAGA
TCTGGTGGATCGGCGGAGCAGTAGTTGTGGTCGTACTCGCCCTGCTTGTGGGGCCGTGGG
CGTACGGGAAATTCATCGCTGAAGACGATGCGCCGGCGGCCGTGGTATCCACTCAGGGTG
CAGAAGCGGCGTCCGGATCGATCGACGGGCAGTGGACCGTCGTCGCCGGGCAGGGGGACA
ACCAGACGGCAGCGGGATACACCGTGCACGAGATTCTCAACGGATCGAGTGTGACCGTCG
TCGGAACCACCGGCGAAGTGAGCGGAAACGCGGTTGTCGAGGGTGAAAAGCTCACGTCAG
GCGAAGTGACGGTGCAGGTGGCAAGCATCAAGACCGACTCGGATCGGCGCGACGGCCAGT
TCACGGGCAATGTGATGGATACCAGCACGTATCCGACGGCGACGTTCACGATCGACTCGC
CGGTGGACTTGGCTGCTGTACCGACAGATGGCACAACTGCGACGGTCACGGTGTCTGGCA
CCTTGACTCTCAAAGGTCAGTCCAAGCCGGTGTCGGTCGACATGACCGTGCTGCATTCGG
GTGATTCGCTGATTGCATCGGGCTCGATTCCAGTTACCTGGACCGATTTCGGAGTTGAAC
CCCCGTCCCTCGGTTTTGTCACCGTCGACGGCAGTGGCTCGGTGGACTTCCTCGTCTCAC
TCGCCGCGGGCTGAATTACGTCCACCCGATTCGCGCTGCTTGGGGGCGGGCAGGGAAGAT
TAAGGACATGACCTTCCTTTCTCGTTGTCCGTTCCGAAGGCAGTGCGCGATTTCTGCCCG
GACGGAATGAACAGGTGATGCCCCGGTGGAGACCGTTCCGAACGGGTGAAGACCCCGATC
CACGGTTCACTCTCGCCAATGAGCGGACGTATCTGGCCTGGATCCGCACGGCGACGGCCT
TTGTCGCATCGGGCGTCGGGCTCGAAGCGTTCGGCGGCGACATTCTCAACCCGACGGTTC
GTGCCGGCTTGGCCGCGTTGTTGCTCGTCGGCGGCGCTCTGATCGCCATCACTTCTTTTG
TCCACTGGATCAGTGCCGAGCGAGCGCTGCGTGCTGAGCGCTCGTTGCCAGTGCCGCTCA
TGGCGCCGGTGGTCGGCATCGTGCTGGTGATCTGCGCGACCGTCCTGGTGGTCGAGGTCG
TGAACTGATTGACCGCGCTGGAACCGTCGGAAGGTGTCAAGCCTCCGGACAAGGGCTTGC
AGTCCGAGCGCACATCGCTCTCGTTCGTGCGGACGAGTCTGTCGATCCTCGGCTTGTCTG
CCGCCTGTTTGAGATGGTTGCCGCCGTTCGGTTCGGTAGCACTGATCGGCCCGTCCCTCG
CTGCCGTGCTTGTCGTCGCGGTGACGGTCTACGAACGTCGGTCGCGGCCCAGGCGGTTGG
CCCAGTTCTCAGCCGAAAAGGCAACGCCTGCTTTGGGTATGGGTGCTGCTCTCGCGGTCG
CCCTGCTCCTACTCAGTGCGACGGGGCTGTGGATTCTGCTGACGTGACCTCGGCTTTCGG
TGCCCAGCCGGGTGGGCCGAACACGTAGCCTGCGCGCTGGCGCCACGACTTCGACGCTTT
CCAGTCGCGAGCGATGGCAGCGTATTCGCGTGTTTGGAGCTTCCAGATGTTGTACGTTCC
GACCGGCGTCGTGAGTCCGTAGGTGGGCCGGTGGGTTTCGGCTGCGAAGGTCCCGAACAT
CCGGTCCCAGATGATGAGGATTCCGGCGTAGTTGCGGTCGAGGTACTCGGCGTCGGAGCC
GTGGTGGACGCGATGGTGCGACGGCGTGTTGAAGATGAATTCGATGGGCCGCCAAAGTTT
TCCGACACGTTCGGTGTGGACGAAGAACTGGTAGACGAGGCTGACGGAGAAGCCGACGAA
CACCATCCACGGCGGAATCCCGAGGAACGGCAACGGCAACCACATGATGATCTCACCGCT
GTTGTTCCACTTCTGCCTCAGTGCGGTGCTGAAGTTGAAGTACTCACTCGAATGGTGAGC
CTGGTGTGTGGCCCAGATGACTCGCACTCGGTGCGCGATGCGGTGATACGCGTAATAGAG
GACGTCGATTCCGAGCAGCAGGATCACCCAGGTGTACCAGGCCGTCGGCGAGAGGTGCCA
CGGAGCGAGGTACACCCAGATTGCGGAATAGCCGATCAGCGCCAGCACTTTCCAGAAGGT
GCTGGTTGCGATCGACACGAGTCCGAGCAGAACGCTGGTTCTGGCGTCGACGCTTCGATA
GCCGCCTTCCGCGGGCCGTGCGCGTCCGTCGGCGTCGTCGGGATGATCCTCGAGAGCGCG
GGCCGCGAACCATTCGATTGCCAGGAAGATGACAAACGCGGGAATTGCGAGCGTGACTGG
ATCATGGAGCGGTTCGAGAAGTGACTTCCATGATTCGAGAAGGGTTTCCCACACGCGATT
TGTCCTGTTCTCTAGCTTCGATCGTTACATCATGCATCAAAATGTAACGTCAGGGAACCC
TTTGCTGCGAAGATCTTGCAGGGTTTGTTGCGACTATTCATAGAAGGATGGTAGGAATTG
CCGGTGCATATCACCGCGAAGGTGGACTACGCCGTGCGGACTCTGGTCGAGCTCGCGGCA
GTAGGTCCTGACCCGGCCAAGGCCGAGTTTCTCGCCAAATCCCAGGTCATACCCCACAAG
TTCCTGGAAGCGGTGCTCTCGGACCTGCGGCGCGGCGGCTTGGTCAACAGCCGTCGAGGC
CCGGACGGGGGATACTGGCTCGCTCGGTCCGCGGACGAGATCACGATTGCAGACGTCATA
CGAGCCGTCGAAGGCCCGCTTGCTTCGATTCGAGGTCAGCGACCGGAAGACGTCGACTAC
GGGGGGCCGGCGACGCCCCTCAAGGAGGTGTGGATTGCAGTGCGCGTCAACCTCCGTGCT
GTGCTCGAAAATGTCACACTCACCGATGTTGCAGGTGGAGAATTGCCCGAGTTCGTTCAC
GAACTGACGGCAGATCCCGAGGCGTGGAATCGGCGCTGATACAGCCCGGTTTCAGTGTGC
CCGTCGACGCGGAACAGTCATAGGAGCAGTGTTCGCGGTGTTGCCTCCCGCGGATTTTGC
GTCGTACATCAGATGATCGGCCGCAACGATTGCTCGGGAGAACTCGTTGTAGTCGAACTC
TTCCTGATGCGGGATGAAAGGTAGCGTCGCTGCTCCGACGCTGACGGTGGCCAATGGGTC
GTCGGAAGCGTTCACGACGGCTTTGGGCAGTGTCGCGATTCTTTTGCGAAGTCCGTACGG
GGTACCGATCATCACAACGGTGAACTCCTCGCCGCCGGTGCGCGCGGCGTAGCCGAAACC
GTTCACATGCGCCTGCAGGCGCATTCCGGTCCGGATGATGACGGCGTCACCGACTTCGTG
ACCGAAGGTGTCGTTCACCGCCTTGAACTTGTCGATGTCGACGACGGCAACAGCAATGTC
GGCACGATTTGCCGACGCGACCGACCAGATACGCTCCGACATGTCCCACAGTCCTCGTCG
GTTCAGCAGGCCGGTAAGTGCATCCACTTTGGATCCCGTTGCGCGCGCGAGTAATTGCCG
CCAAGTGAACTGAATCGTGGCCGGAATGAAGATCACGGCACACAGTACGACGTCCGTGCG
TGCAATCACGCTGGTTGTCGAGTAGTCGCCGTTCGTCAGGCCGAGCACCGTCAGGGCGAT
GACAAATGTCGTGGCAAAGGCGAGATGGAAGGCCAACCAGCGGTAATCGAGAAAATAGGT
GAAGTAGGCGCCGGTGGCGACAAAGAGTGCCGCGCCGAAAAGGGCGGCGTTATGGCTGGT
GAAGGTGATGAGAATCGAGGCAGTTCCGAGATCCGCCCACAGTCCGTAGAGCTTGAGCAT
GCGCGAACCTCTGATTCGGCCGACGAACCAGAGAATCGTGGGGATCAGGTTGACGGTCGC
AATGCCGACGAGCCAACTGCGCGCAAACGGTCCGTCCGGGCCCTCTCCGCTGAGGAGAAA
CAGGAACGCCACGATCGAGAAATTGAGTGAGCAGAATCCGATGGTGAGGCGGACGAGACG
TAGAACGGAGCCTCGTCCGGACTTCGATCCCCACAGCATCACCGTGGACGAAACCGGCCA
GGTGTGCAGGAGCGGGTCCATCAAATTCCTTCGCCGAGCAAATTGCGGTTAATTCACCGC
AAAGTATGTCAGGCCATGTTGATTCACGCGTCAACTTGGCAGGGGGTCTCACGCGGTGGA
GCTGCTCGCGACGCTCTCTGTCGCCCTGTTCAGGCATTTGCCGTGCGTGCGTGTGAGACA
CGCCTCGAGTTTCCGCGCTGTGTGTTCGATCGCACAACTTTGCAGACCTCTGCAAAGTTG
CAGAGGTCTGCAAGTTCGGTACCGTGTTGGGGTGATCATCGAACAAGGCCTTCGCGACCG
CAAGAAGGCAGCAACCCGTGCCGCACTCAGTGGCGCGGCAGCACGGCTCGCTCGTGCGCT
GGGGATCGAATGCGTCACCGCTGATGCAATCGCCTCGGAGGCCGGAGTGTCGACGAGGAC
CTTTCACAATTACTTTTCCAGCAAGGAGGAGGCAGTCCTCGCCAGCTTCGAGGAGTCGAT
CGCCTCGTGGATCGAGGCGCTTGCGTCGCGGCCCGCGGACGAACCGATTCTCGACGTGCT
CGAGAACCTTGTGGTCGAAATCGTGAGCGATTCGGGCCCGGGTGCGGAAGAAAAAGTAAA
CATCTGGATGTTGTCGGACTCGAGTCCTGCTCTCTATCGGGATGCGGCAGACATGCACCA
GCGAATAAACCGTGCAGTCACTCGGGCATTGGCCGAACGTACCGGCACGGACGCCGAACG
GGACCTGTATCCAACCCTTCTTCTCGGGGTTGTGGCCGGCGCCTGCAAATCGGTGATCGA
CGTCTGGACTGGCGGAAAGTCGGAGGCTTCCAGTCCGGAGGAGTTGGTCCACGACGCTTT
TCGGCAGATTCGTGCCGGATTGCCCGCCCCTGAGATGTCGCGTCCCTGAGATGGCCCGTC
TCTGAGCCCCACACGTAATACCTGTCCACGTACACGCACCGAAACAGCAAGGAGCCCGTC
GTGGCCACCTATCTTTATCGGATCGGCAAGTTCGCCTACCGGCGAAAAGGCGCGGTCCTC
AGCGTTTGGCTGATAATCCTGGTCCTGATGGGCGTCGGGGCTGCCACTCTGTCCGGCCCC
ACCAAGGATTCGTTCTCCATTCCGGGAACCCCGGCACAGCAGGCGCAAGACCTGATGGCG
GAGCGTTTTCCCGACGCGCCCAACCCGATGGATTCGCTGAGCGCGCGATACGTAGTGCAA
GCTCCGGCGGGCACGACGCTGGCCGATCCGGCGAACGTCAAGGCCATGGACGACATGCTC
GCGAGTATTCGTGGCATCGACAAGGTTGCCGACTCCGCCAAGGTGGACCCGGCGACTGCC
ACTGCGGAACAGGCCGCGAAGGCGTTGGTCAATCCGGTTACCGGCAACGACTCCATGGTT
GCGATGTTCAAGGAAAAGGCTGCTGCGGCTGGAACTTCCGAGACGCAGGCCGTGGACGAC
GCGCGCGCGTTGTCGCCGCTCAGTGCCGACGGCACGGTCGGGTACGTCGAGGTTCCGTTC
AGCGGTGACTTCGCCGATCTCGACCAGGCGTTGCGTGATTCGATCAACTCCGCAGCCGAT
GTCGGTCGGGCCGAGGGACTCAACGTCCAGGTCAGTGGTTCTGCTGCTCAGGAAGCGGAG
ATGCCCGGTGGTGTCACCGAGCTGATCGGTATCGCCGTTGCCGCTGTCGTTCTGGCCATC
ACGTTCGGTTCGCTTGTGGCCGCGGGGCTTCCGCTGCTGACCGCGATCATCGGTATCGCT
ATCGGCAGCCTCGGAATCACCGTCGCCACCGGCTTCATGGATCTCAGTTCGATGACTCCG
ACGCTGGCGATCATGATCGGTCTGGCCGTGGCGATCGACTACTCGCTGTTCATCATGTCC
AGGTTCAGGCATGAGCTCACCCTCACCGACAACCGTGCCGAAGCAGCAGGTCGCGCCGTC
GGAACCGCCGGTTCCGCAGTGGTATTCGCCGGTTTGACAGTCATCATCGCGCTCGTTGCC
TTGCGTGTCGTCGGTATCCCGTTCCTCTCGGACATGGGTGCGGCAGCGGCCTTCACGGTG
CTGATCGCGGTCCTGATCGCATTGACCTTGCTGCCCGCGATCCTGGGTATGTTCGGGCGC
AAGGCTTTTGCCGGCAAGATTCCCTTCCTCAGCAAGCGTGCGGAGGAGTCCGAAAACGAT
GATTCGGGCAAGCCGAAGTTGGCTCTGCGCTTCATCACCGCCGTCGTTCGTCGTCCGCTC
GTGCCGCTGATCGGTGGAGTAGTTCTTCTGGGCGCATTGGCTCTGCCCGCAACGGGATTG
AGTCTGGCATTGCCGTCGGAGGCCACCGGTGACCCGGCGACAAGTGCGCGTCAGGCGTAC
GACCTGATCGACGAGGGCTTCGGTGACGGCCGCAACGGACCGCTGATCGCCGTTGTCGAC
GCCAAGGACGCCAGCGTCCCCGCCGGGGAGGCCTTTGCGGAGGTCGTCTCGACCATCTCG
AGCTTCGGTGACGTCCAGAACGCACAGGTCGTGAGGGTCAACGAAGCCGGCGACACCGCG
CAGGTACTGATCACTCCGAAGAGCGGACCGACCGATCCGGCCACGATGGATCTGGTGGGC
AGCCTCCGCGGAGCAGAAGGCGGGCTCAACGATTCGATCGGCGTCAGCTACGGCATCACC
GGTCAGACCGCACTCGAAGGCGACGTCTCGGACACGCTGAAGGATGCATTGGTGCCCTAC
CTTGCCGTGGTGGTCGGCCTTGCATTCATCTTGTTGCTCTTGGTGTTCCGCTCGATCCTG
GTTCCGCTGACCGCGACGCTCGGCTTCCTGCTCAGCGTGCTCGCGACATTCGGTGCGACG
GTGGCGATCTTCCAGCACGGTTGGTTGGGCATCATCTCGAACCCGCAACCGCTCGTGAGT
TTCATGCCGATCTTCCTGATCGGCGTGGTGTTCGGGTTGGCGATGGACTACCAGGTGTTC
CTCGTGACGCGTATGCGTGAGGAGTACGTCCACGGTGCGAGCGCGAAGGAGGCCGTGACA
ATCGGCTTCAACCACGGTGCCCGCGTGGTCAGTGCGGCCGCGGTCATCATGATCTCCGTG
TTCGGTGCCTTCATCGCAGAACCGAACTCGTTCATCAAGTCGATCGGATTCGCGCTCGCC
GCGGCGGTGTTCTTCGACGCCTTCATCGTGCGCATGGTCATCATCCCGTCCGTCATGGCA
CTGCTCGGCGACAAGGCGTGGTGGTTGCCGAAGTGGCTGGACAAGATTCTGCCGAACGTC
GACATCGAGGGTGAGAAGCTCAGCAAGGCCCTCCGTGACGAGAAGGAAGCGGAGTTGCAG
TCCGCATCTGCTTGATCTCTGCTGTGCGCCTTTATTAACCCCCCGCGGTTAATAAAGGCG
CACAGCTGTTTTTGTGTATCGAAATATCCAGCGGCACATGTCGGCCAGGATTGGTAACCT
TCGCTCACTATGCTGATCAGGCTGCTGCGCACTTATCTGACGCCGTACCGGGGTGAACTC
ACGGGCGTTGTCGTCCTGCAGTTTATTTCGACTATGGCGGCCCTTTACCTTCCGAGTCTC
AACGCCGACATCATCGACAACGGCGTGACCAAAGGCGACACCGGCTACATCCTCTCCACC
GGCGGGATGATGCTGATGGTCACGCTGACGCAGATCCTGTGCTCGGTGGGTGCCGTCTTC
TTCGGAGCACGAGTCGCCATGGGCGTCGGGCGCGACCTCCGAGCGTCGGTGCTGCATCAG
GTCGGGACGTTCTCGGCCAGGGAAGTCGGGCACTTCGGTGCGCCTTCGCTGATCACCCGC
AACACCAACGACGTCCAGCAAGTACAGATGATGGTCGTGATGAGTTGCACCATCCTCGTC
ATGGCGCCGATCATGTGTATCGGCGGCATCATCATGGCTCTGCGCCAGGACCTGAATCTT
TCCTGGATCCTCGGGATCAGCGTCCCGCTCCTCGTAGTCTCGATGGGTTTCCTGATCGCC
CGGATGGTCCCCGGATTCCGGGTCATGCAGGGCCGCCTCGACGCCGTCAACCGTGTTCTT
CGCGAACAGATCACGGGCATCCGCGTCGTCCGAGCGTTTGTACGGGAACCGTACGAGGTA
GAGCGTTTCGGCGACGCCAACCGCGAACTGACGGAGACTGCACTCGGCGTCGGCCGCCTC
ATGGCACTGATGTTCCCGCTCGTGATGCTGATCAGCAATGTCACCAGCGTCGCGGTCATC
TGGTTCGGTGGCCATCAGATCAACGAGGGCTCGATGCAGATCGGCTCGCTCACCGCGATG
CTCAGCTACATCATGCAGATCCTGATGGCCGTCATGATGGCCACTTTCATGGCGGTGATG
CTGCCGCGTGCGTCGGTGTGCGCCGAACGTATCTCCGAGGTGCTCGACACGGATTCGTCG
GTGATTCCGCCCGAGAATCCGGTCCTGGAGTTGAAGGACCCGGGCGTCGTCGAGCTTCGT
GGGGCTCAGTTCCAGTTCCCCGGAGCCGAGGAGCCAGTGTTGCGCGACATCACCTTCCGC
GCCGAACCAGGCAAGACGACGGCGATCATCGGCGGCACCGGTTCGGGAAAGACCACTCTG
CTCAACCTGATTCCGCGTTTGATCGACTCCACCTCCGGATCGGTATCGGTGGGCGGTGTC
GACGTCCGCGACATCGACACGGAGCTGCTCTGCTCGGTGATCGGTCTGGTCCCGCAGAAG
CCGTATCTGTTCTCCGGCACTGTCGCCACCAATCTCCGCTACGGAAACCCCGAAGCTACC
GACGAATGGCTGTGGGAGTGCCTCGAGATCGCCCAAGCTGCCGACTTCGTCCGCGCCATG
CCAGAAGGCCTGGACACACCGGTGGCACAAGGCGGTACGACGGTATCGGGCGGTCAGCGT
CAGAGACTCGCCATCGCCAGAGCGTTGGTGCGTAAGCCGCAGATCTATCTGTTCGACGAT
TCCTTCTCGGCACTCGACCTCACTACCGACGCAAGGCTGCGTGCGGCGCTCCGGCCGGTC
ACGCAAGACGCCTGCATCGTCGTTGTCGCGCAGCGTATCTCCACCATCGTCGAGGCCGAT
CAGATCATCGTGCTCGACGACGGCGCCATCGTGGGGATCGGCACGCACGACGAACTCGTG
GTCAGTTGTCCCACCTACGGCGAAATCGTCGCCTCTCAGCTAGCCGTACAGGACGCATCA
TGAGTAATCGATCGACTTCCTCGCCTCCCATCGGCCCGCCCGGCGGCGGCGATCCCACCA
AGAAGGCCATGAACTTCGGCCCTTCGCTCAAGCGTCTCCTCGGTCGCTTGAGCCCGGACA
AGCCGATCGTCATCCTGATCTTCGCTTTGGTGACGGCAAGCGTCGTACTTTCCTCGATCG
CGCCGAAGATCCTGGGAAACGCCACCAATCTGATCTTCGACGGCATCGTCAGCAAGCAAC
TCCAGCCGGGGACGACAAAGGAACAGGCTGTCGAAGGATTGCGCGCTTCGGGGCAGGGTC
AACTCGCCGACATGGTGTCCGGCATGGCCGTTGTGCCCGGAACCGGAATCGATTTCGACG
CCGTCGGCAAGGTCTTGATGATCGTGCTGCTGCTGTTCGTCTGCGCGTCGCTGTTCAGTT
GGCTGCAGGCGTATCTGCTCAACATCGTTGTGCAACGGACCGTTCGCCGGCTGCGTGAGG
ACGTCGAGCAGAAGATTCACCGACTTCCCTTGCGGTACTTCGATACCCATGCCCGCGGTG
ATGTTCTCTCACGCGTGACCAATGACATCGACAACGTCGCGCAGAGCTTGCAGCAGACGC
TCAGCCAGTTGGTCATGTCGGTGATGACCGTCCTGGGCATTCTGGTGATGATGCTGTGGA
TCTCACCGCTGCTCGCCTTGATCGCGGTGGCAACTGTTCCGCTGTCGATCATGGTGACGG
CGTTTATCGCGAAGCGTTCACAGAAGCACTTCGTGGCGCAGTGGAAGAGCACCGGCGGAA
TCAACGCGCAGGTCGAGGAAGCATTCAGCGGCCACGAGTTGGTCAAGGTGTTCGGTCGCC
AGCAGGAGGTCGAGGAGCGCTTCCGCAAGCAGAACGAGGATCTGTACGAGTCGAGTTTCA
AGGCGCAGTTCATCTCCGGTCTGGTCATGCCGGCCGTGATGTTCCTCGGCAACCTCAACT
ACGTCGCCATCGCAGTGGTGGGTGGCATGCGCGTCGCATCCGGAACGATGACCCTCGGCG
ACGTGCAAGCGTTCATCCAGTACTCGCGGCAGTTCACCCAGCCGCTCACGCAGATCGCGT
CGATGACCAATCTGCTGCAGTCCGGCGTCGCTTCGGCCGAGCGGGTCTTCGCGCTGCTCG
ACCAAGAGGAGCAGTCGGAGGACCCGAAGAGTGCGAAGTCGCCCACGGTCGACAAGGGTC
GCGTCAAGTTCGAGAACGTCACCTTCAGTTACAAGCCGGAACAGCCGCTGATCGAGGACC
TGTCCCTGACTGCCGAGCCGGGCCAGATGGTTGCGATCGTCGGACCCACCGGCGCCGGCA
AGACCACCCTCGTCAACCTCATCCTGCGGTTCTACGAACTCAATTCGGGCCGAATCACTT
[truncated: 7,159,694 more chars]
