# Supplementary material for: Multi-Omics Strategies to Investigate the Biodegradation of Hexahydro-1,3,5-trinitro-1,3,5-triazine in Rhodococcus sp. Strain DN22
Source: Microorganisms. 2023 Dec 30;12(1):76. doi: 10.3390/microorganisms12010076 (PMC10820124; doi:10.3390/microorganisms12010076)
Supplement: Supplementary file 1 [file microorganisms-12-00076-s001.zip › Table S2.xlsx]

## Sheet: Sheet1
The results of proteomics data
LFQ intensity N1	LFQ intensity N2	LFQ intensity N3	LFQ intensity N4	LFQ intensity N5	LFQ intensity R1	LFQ intensity R2	LFQ intensity R3	LFQ intensity R4	LFQ intensity R5	C: Only identified by site	C: Reverse	C: Potential contaminant	N: Peptides	N: Razor + unique peptides	N: Unique peptides	N: Sequence coverage [%]	N: Unique + razor sequence coverage [%]	N: Unique sequence coverage [%]	N: Mol. weight [kDa]	N: Q-value	N: Score	N: Intensity	N: MS/MS count	T: Protein IDs	T: Majority protein IDs
0	17821000	0	0	0	0	0	10896000	0	0			+	1	1	1	1.9	1.9	1.9	59.299	0.0087379	1.5427	26619000	2	CON__ENSEMBL:ENSBTAP00000025008	CON__ENSEMBL:ENSBTAP00000025008
30672000000	21687000000	28345000000	25533000000	42090000000	35224000000	14743000000	4574000000	21363000000	33389000000			+	12	12	12	64.9	64.9	64.9	24.409	0	323.31	737270000000	899	CON__P00761;CON__P07477	CON__P00761
28181000	10259000	42965000	25274000	39543000	378080000	131480000	540000000	110500000	139830000			+	2	2	2	16.9	16.9	16.9	15.184	0	7.289	2006100000	59	CON__P01966	CON__P01966
98265000	54693000	187520000	131290000	582600000	135890000	98781000	118460000	67143000	87982000			+	28	24	9	66.1	60.8	28	51.621	0	323.31	9658100000	125	CON__P02533;CON__Q6IFX2;CON__A2A4G1;CON__P19012;CON__P35900;CON__Q9D312;CON__Q99456;CON__P05784;CON__Q92764;CON__Q14525;CON__A2AB72;CON__Q9UE12;CON__O76015;CON__Q15323;CON__Q7Z3Y9;CON__O76014;CON__A2A5Y0;CON__REFSEQ:XP_986630;CON__Q8N1A0	CON__P02533
0	38372000	0	0	48424000	37723000	35409000	0	34850000	34956000			+	12	2	2	20.5	7	7	57.769	0	4.6332	270990000	2	CON__P02535-1	CON__P02535-1
0	0	14893000	6520400	34930000	0	0	0	0	2798500			+	29	1	1	44	1.8	1.8	60.044	0.0043464	1.994	57235000	4	CON__P02538;CON__O95678;CON__P05787;CON__Q8VED5;CON__Q9H552	CON__P02538
26147000	18182000	167800000	532410000	300230000	0	0	748670000	5325500	0			+	2	2	2	11.1	11.1	11.1	22.975	0	10.217	1942600000	11	CON__P02662	CON__P02662
58374000	48805000	69261000	60763000	66133000	21915000	15175000	103030000	30798000	44880000			+	2	2	2	9.2	9.2	9.2	24.348	0	8.1626	719660000	18	CON__P02663	CON__P02663
0	0	0	0	0	21131000	0	49651000	0	9112700			+	5	2	2	6.9	3	3	69.366	0.0081195	1.5897	95746000	3	CON__P02768-1	CON__P02768-1
20642000	11798000	30937000	14088000	30857000	0	8086800	28743000	8745900	14243000			+	10	10	7	18.8	18.8	13.7	69.293	0	18.282	395390000	20	CON__P02769	CON__P02769
37137000	8422700	63450000	41985000	346510000	111440000	8919500	43149000	23678000	23440000			+	31	15	3	48.8	30.3	6.6	59.998	0	212.42	2855100000	46	CON__P04259;CON__P48668	CON__P04259;CON__P48668
2747700000	2297000000	6611200000	4270200000	13587000000	3867100000	4070600000	4406200000	1997200000	3501300000			+	47	44	33	66	66	56.4	66.017	0	323.31	262240000000	584	CON__P04264;CON__H-INV:HIT000016045	CON__P04264
30837000	27397000	63769000	42428000	303610000	75008000	21455000	30712000	30452000	45640000			+	27	14	13	61.7	38.1	38.1	51.267	0	273.47	2748100000	59	CON__P08779;CON__Q9Z2K1;CON__Q3ZAW8	CON__P08779
192630000	223630000	163970000	163840000	143670000	231420000	258440000	170970000	328690000	244350000	+		+	11	1	1	9.2	1.1	1.1	64.503	1	-2	2028100000	1	CON__P12035;CON__Q9DCV7	CON__P12035
1081100000	957420000	2486600000	2616200000	6474400000	1368800000	1417400000	1829600000	727260000	1348600000			+	40	40	28	62.6	62.6	51.1	59.51	0	323.31	210030000000	474	CON__P13645;CON__Q7Z3Y7;CON__Q148H6;CON__Q7Z3Z0;CON__Q7Z3Y8	CON__P13645
100450000	65802000	228080000	175370000	610600000	145340000	135120000	143640000	56888000	94047000			+	34	24	6	48.6	40	12	62.378	0	149.43	10255000000	95	CON__P13647	CON__P13647
38626000	0	30139000	32727000	34507000	30979000	25359000	34249000	40756000	42499000			+	3	3	3	7	7	7	68.124	0	9.4663	396410000	10	CON__P15636	CON__P15636
709170000	486350000	1580300000	613310000	2776900000	844420000	1141100000	987340000	516120000	687320000			+	32	31	31	64.8	64.8	64.8	62.129	0	323.31	86380000000	342	CON__P35527	CON__P35527
0	26901000	0	32991000	46240000	37402000	0	46965000	21936000	0			+	50	1	1	84.2	5.6	5.6	65.865	0.0072655	1.7868	189720000	2	CON__P35908;CON__P07744;CON__Q9R0H5;CON__P19013	CON__P35908
1655100000	1341600000	3474900000	3868000000	7956600000	1858500000	2163800000	2424700000	976480000	1149600000			+	50	50	1	84	84	4.7	65.432	0	323.31	141810000000	493	CON__P35908v2	CON__P35908v2
179060000	11744000	0	0	0	0	0	28266000	223340000	0	+		+	11	1	1	8.6	1.3	1.3	65.87	1	-2	427140000	4	CON__Q01546	CON__Q01546
0	0	0	0	0	0	0	0	0	0	+		+	11	1	1	21.5	2.5	2.5	48.105	1	-2	0	1	CON__Q04695;CON__P19001	CON__Q04695;CON__P19001
244140000	290550000	347650000	204830000	236190000	244340000	273280000	397710000	245150000	369500000			+	8	5	4	14.9	11.4	9	55.877	0	12.616	5621900000	17	CON__Q14CN4-1;CON__Q6IME9	CON__Q14CN4-1;CON__Q6IME9
83701000	60798000	85543000	78673000	75261000	62631000	72266000	74934000	106050000	66719000			+	3	3	3	1.5	1.5	1.5	188.74	0.0081169	1.5884	861420000	3	CON__Q1A7A4	CON__Q1A7A4
89609000	143110000	116040000	132420000	45471000	89326000	186700000	0	146550000	140450000			+	2	2	2	2	2	2	187.37	0.0099968	1.5079	1371100000	7	CON__Q2UVX4	CON__Q2UVX4
12717000	10674000	0	10476000	0	13188000	0	0	12000000	10057000			+	1	1	1	1.8	1.8	1.8	43.017	0.0066181	1.8207	65469000	7	CON__Q32PJ2	CON__Q32PJ2
57977000	42989000	67524000	48131000	132360000	19220000	78229000	145390000	61877000	157430000			+	2	2	2	2.1	2.1	2.1	85.411	0.0069421	1.8039	942280000	13	CON__Q3KUS7	CON__Q3KUS7
56432000	33454000	56457000	40650000	76222000	18906000	22392000	97159000	27770000	36836000			+	1	1	1	2	2	2	57.407	0	4.5246	425730000	9	CON__Q3MHH8	CON__Q3MHH8
62793000	77492000	69484000	38182000	93012000	267030000	89557000	409920000	56857000	142410000			+	2	2	2	9.5	9.5	9.5	22.06	0	5.2577	1321500000	26	CON__Q3SX09;CON__P02070	CON__Q3SX09;CON__P02070
12406000	10632000	46345000	61361000	144840000	19249000	27488000	0	0	35160000			+	5	5	5	2.7	2.7	2.7	248.07	0	16.295	698810000	8	CON__Q5D862	CON__Q5D862
0	0	0	0	0	0	0	0	0	0	+		+	5	1	1	58.1	10.8	10.8	10.662	1	-2	20887000	1	CON__Q61782	CON__Q61782
145100000	124330000	0	144270000	134210000	0	0	159000000	150370000	180590000			+	7	2	2	10.8	5.2	5.2	58.911	0.0023729	2.184	889460000	2	CON__Q6NXH9	CON__Q6NXH9
0	0	13347000	13942000	45440000	5772400	7711700	9802800	0	0			+	7	6	6	15	13.4	13.4	56.964	0	12.488	196670000	9	CON__Q8N1N4-2;CON__Q7RTT2	CON__Q8N1N4-2;CON__Q7RTT2
0	0	0	0	0	0	0	0	0	0			+	9	5	3	14.5	9.5	5.4	61.802	0	21.346	104500000	6	CON__Q7Z794	CON__Q7Z794
28810000	26552000	146200000	22831000	210240000	87973000	100000000	98777000	27314000	5760400			+	9	9	9	9.7	9.7	9.7	282.39	0	166.71	2985500000	59	CON__Q86YZ3	CON__Q86YZ3
17710000	16089000	20610000	25122000	24424000	0	19683000	0	21099000	19975000			+	13	2	1	24.7	5.8	3	48.161	0	6.6168	184760000	2	CON__Q9QWL7	CON__Q9QWL7
51258000	40401000	29137000	47220000	41242000	36515000	45220000	44845000	43503000	51223000		+	+	2	2	2	0	0	0	51.152	0.008752	1.5664	789140000	7	REV__CON__A2AB72	REV__CON__A2AB72
50033000	60267000	65318000	48739000	291700000	82238000	364160000	112830000	59140000	146840000		+	+	2	2	2	0	0	0	106.19	0.0010435	2.5868	2394000000	11	REV__CON__Q9TRI1	REV__CON__Q9TRI1
57877000	66961000	62433000	63692000	57690000	69724000	57353000	54590000	63520000	73628000		+	+	1	1	1	0	0	0	53.728	0.0096931	1.5299	841050000	6	REV__CON__REFSEQ:XP_986630	REV__CON__REFSEQ:XP_986630
0	0	0	20545000	19902000	13393000	0	0	0	0		+		2	2	2	0	0	0	40.417	0.0056441	1.8739	280660000	2	REV__tr|T5HL82|T5HL82_RHOER	REV__tr|T5HL82|T5HL82_RHOER
0	0	0	0	0	0	0	0	0	0	+	+		1	1	1	0	0	0	70.711	1	-2	0	3	REV__tr|T5HM86|T5HM86_RHOER	REV__tr|T5HM86|T5HM86_RHOER
68104000	83874000	66382000	62164000	80861000	100980000	75800000	54188000	69917000	58937000		+		4	4	4	0	0	0	723.86	0.0049917	1.9147	1233100000	11	REV__tr|T5HMN2|T5HMN2_RHOER	REV__tr|T5HMN2|T5HMN2_RHOER
114150000	0	272460000	228450000	1729000000	170470000	0	141050000	0	114470000		+		2	2	2	0	0	0	43.563	0.0084361	1.5741	4445800000	4	REV__tr|T5HSJ2|T5HSJ2_RHOER	REV__tr|T5HSJ2|T5HSJ2_RHOER
45886000	37501000	35355000	273830000	40476000	34950000	33195000	38010000	42489000	308610000		+		1	1	1	0	0	0	177.52	0.010006	1.5122	1268100000	8	REV__tr|T5HSX8|T5HSX8_RHOER	REV__tr|T5HSX8|T5HSX8_RHOER
734380000	830140000	886080000	818320000	689450000	584530000	710190000	481190000	878510000	656180000		+		2	2	2	0	0	0	84.354	0.00071352	3.0974	8112500000	7	REV__tr|T5HU31|T5HU31_RHOER	REV__tr|T5HU31|T5HU31_RHOER
259720000	290460000	212920000	0	457060000	382100000	333720000	467740000	279190000	362390000		+		3	3	3	0	0	0	45.205	0.0003643	3.5125	3556300000	10	REV__tr|T5HVB4|T5HVB4_RHOER	REV__tr|T5HVB4|T5HVB4_RHOER
0	11633000	9266200	0	0	0	0	0	8938800	0		+		2	2	2	0	0	0	33.606	0.0030395	2.1259	63058000	2	REV__tr|T5HVS0|T5HVS0_RHOER	REV__tr|T5HVS0|T5HVS0_RHOER
0	0	0	0	0	0	0	0	0	0	+	+		1	1	1	0	0	0	25.948	1	-2	0	1	REV__tr|T5HVV2|T5HVV2_RHOER	REV__tr|T5HVV2|T5HVV2_RHOER
201390000	248460000	212490000	166290000	176950000	255100000	234970000	161100000	220460000	134680000		+		2	2	2	0	0	0	84.619	0.004662	1.919	5061900000	20	REV__tr|T5HVW9|T5HVW9_RHOER	REV__tr|T5HVW9|T5HVW9_RHOER
803140000	636950000	805200000	765150000	1109500000	766770000	818100000	1755200000	961370000	1489100000		+		2	2	2	0	0	0	29.751	0.0053174	1.8996	10515000000	5	REV__tr|T5HVZ5|T5HVZ5_RHOER	REV__tr|T5HVZ5|T5HVZ5_RHOER
0	0	0	0	0	0	0	0	0	0	+	+		1	1	1	0	0	0	28.491	1	-2	0	1	REV__tr|T5HW72|T5HW72_RHOER	REV__tr|T5HW72|T5HW72_RHOER
109210000	129280000	125270000	118270000	115620000	117420000	66258000	93534000	82127000	92434000		+		1	1	1	0	0	0	117.01	0.003375	2.1199	1447600000	3	REV__tr|T5HW75|T5HW75_RHOER	REV__tr|T5HW75|T5HW75_RHOER
0	0	0	22239000	82122000	0	16002000	0	0	0	+	+		1	1	1	0	0	0	23.333	1	-2	187150000	1	REV__tr|T5HWW7|T5HWW7_RHOER	REV__tr|T5HWW7|T5HWW7_RHOER
0	0	0	0	0	0	0	25561000	0	10274000	+	+		1	1	1	0	0	0	58.85	1	-2	35766000	1	REV__tr|T5HWY1|T5HWY1_RHOER	REV__tr|T5HWY1|T5HWY1_RHOER
1445000000	1475100000	1405100000	1255400000	1225900000	1430900000	1298100000	1333200000	1485400000	1239700000		+		2	2	2	0	0	0	27.809	0.0066247	1.8367	22591000000	8	REV__tr|T5HX47|T5HX47_RHOER	REV__tr|T5HX47|T5HX47_RHOER
0	0	0	0	0	0	0	0	0	0	+	+		1	1	1	0	0	0	69.071	1	-2	4704500000	1	REV__tr|T5HYB3|T5HYB3_RHOER	REV__tr|T5HYB3|T5HYB3_RHOER
0	15308000	18222000	0	0	14601000	0	0	0	0	+	+		1	1	1	0	0	0	31.748	1	-2	69107000	1	REV__tr|T5HZ09|T5HZ09_RHOER	REV__tr|T5HZ09|T5HZ09_RHOER
212770000	230370000	218930000	185950000	0	199690000	265120000	215060000	241010000	0	+	+		1	1	1	0	0	0	33.724	1	-2	2016000000	1	REV__tr|T5HZN1|T5HZN1_RHOER	REV__tr|T5HZN1|T5HZN1_RHOER
45149000	45428000	43001000	73791000	62330000	29656000	43401000	0	38606000	0	+	+		1	1	1	0	0	0	74.858	1	-2	422500000	1	REV__tr|T5HZN3|T5HZN3_RHOER	REV__tr|T5HZN3|T5HZN3_RHOER
265170000	292220000	292530000	225110000	268830000	330860000	289240000	235870000	286880000	186340000		+		2	2	2	0	0	0	23.656	0.0062935	1.8442	4823600000	16	REV__tr|T5I010|T5I010_RHOER	REV__tr|T5I010|T5I010_RHOER
311670000	495420000	312000000	95529000	170820000	320560000	346790000	308830000	453130000	415260000		+		1	1	1	0	0	0	32.981	0.0037012	2.0826	6721400000	12	REV__tr|T5I198|T5I198_RHOER	REV__tr|T5I198|T5I198_RHOER
296270000	272340000	0	297510000	231190000	258220000	263100000	257160000	216840000	218640000		+		4	4	4	0	0	0	955.78	0.001387	2.5425	2553100000	7	REV__tr|T5I229|T5I229_RHOER	REV__tr|T5I229|T5I229_RHOER
108720000	127080000	158300000	121300000	101870000	107840000	131350000	175670000	130250000	165540000		+		3	3	3	0	0	0	52.269	0.0081274	1.5932	2054400000	5	REV__tr|T5I272|T5I272_RHOER	REV__tr|T5I272|T5I272_RHOER
0	0	1047800000	0	0	0	1129200000	14346000	0	908070000		+		1	1	1	0	0	0	52.799	0.006949	1.8135	3178100000	5	REV__tr|T5I2J1|T5I2J1_RHOER	REV__tr|T5I2J1|T5I2J1_RHOER
8584900000	6615500000	5067800000	344000000	3363100000	6904900000	4203000000	5942000000	3011100000	4891600000		+		1	1	1	0	0	0	50.878	0.0043551	2.0219	101540000000	27	REV__tr|T5I2L7|T5I2L7_RHOER	REV__tr|T5I2L7|T5I2L7_RHOER
0	0	0	0	0	0	0	0	0	0		+		1	1	1	0	0	0	74.149	0.0078023	1.6002	48419000	1	REV__tr|T5I327|T5I327_RHOER	REV__tr|T5I327|T5I327_RHOER
45555000	37700000	61840000	57770000	93830000	48032000	21538000	0	24974000	42938000		+		2	2	2	0	0	0	33.383	0.0040282	2.0469	797810000	10	REV__tr|T5I3I0|T5I3I0_RHOER	REV__tr|T5I3I0|T5I3I0_RHOER
0	660660000	919200000	0	894910000	512740000	808100000	940680000	634720000	659650000	+	+		1	1	1	0	0	0	19.227	1	-2	7712700000	3	REV__tr|T5I3K2|T5I3K2_RHOER	REV__tr|T5I3K2|T5I3K2_RHOER
20386000	0	0	0	0	0	0	0	0	16586000	+	+		1	1	1	0	0	0	35.351	1	-2	38529000	1	REV__tr|T5I3K3|T5I3K3_RHOER	REV__tr|T5I3K3|T5I3K3_RHOER
1536400000	1597900000	1658800000	1314200000	0	1705500000	2215600000	1623400000	2102300000	1225600000		+		1	1	1	0	0	0	40.335	0.0059622	1.8483	14598000000	10	REV__tr|T5I3S2|T5I3S2_RHOER	REV__tr|T5I3S2|T5I3S2_RHOER
0	0	0	0	0	0	0	0	0	0		+		1	1	1	0	0	0	26.263	0.009373	1.5334	7809100	1	REV__tr|T5I454|T5I454_RHOER	REV__tr|T5I454|T5I454_RHOER
1589900000	1367700000	1369500000	1659000000	1748900000	1492700000	1758000000	1355400000	1823100000	1444000000		+		2	2	2	0	0	0	39.556	0.0017265	2.4922	28362000000	14	REV__tr|T5I4J0|T5I4J0_RHOER	REV__tr|T5I4J0|T5I4J0_RHOER
155390000	155860000	164930000	178140000	180200000	177970000	0	176450000	193820000	489460000	+	+		1	1	1	0	0	0	36.668	1	-2	1849400000	1	REV__tr|T5I5P9|T5I5P9_RHOER	REV__tr|T5I5P9|T5I5P9_RHOER
402790000	365890000	400360000	430050000	0	0	352800000	411080000	0	0		+		2	2	2	0	0	0	36.176	0.0023753	2.2119	4794000000	17	REV__tr|T5I6Z0|T5I6Z0_RHOER	REV__tr|T5I6Z0|T5I6Z0_RHOER
72756000	47944000	64984000	60610000	56019000	51830000	84650000	57981000	69734000	59455000	+	+		2	2	2	0	0	0	34.537	1	-2	1046800000	5	REV__tr|T5I792|T5I792_RHOER	REV__tr|T5I792|T5I792_RHOER
0	0	0	0	16399000	0	0	0	0	6897600	+	+		1	1	1	0	0	0	20.592	1	-2	18801000	2	REV__tr|T5I7S7|T5I7S7_RHOER	REV__tr|T5I7S7|T5I7S7_RHOER
0	0	0	0	0	0	0	0	0	0	+	+		1	1	1	0	0	0	30.331	1	-2	0	1	REV__tr|T5IAA7|T5IAA7_RHOER	REV__tr|T5IAA7|T5IAA7_RHOER
464300000	497380000	439800000	510970000	454140000	571560000	369040000	384760000	452470000	435320000	+	+		1	1	1	0	0	0	47.677	1	-2	7474300000	7	REV__tr|T5IAD2|T5IAD2_RHOER	REV__tr|T5IAD2|T5IAD2_RHOER
2747000000	1731200000	2977400000	2221300000	2242500000	938870000	1403900000	4440500000	1471900000	2426400000	+	+		2	2	2	0	0	0	91.518	1	-2	27716000000	8	REV__tr|T5IAV3|T5IAV3_RHOER	REV__tr|T5IAV3|T5IAV3_RHOER
87807000	0	0	0	0	93127000	154830000	0	149900000	147920000		+		2	2	2	0	0	0	54.985	0.0020443	2.3102	974800000	6	REV__tr|T5IB90|T5IB90_RHOER;REV__tr|T5I777|T5I777_RHOER	REV__tr|T5IB90|T5IB90_RHOER;REV__tr|T5I777|T5I777_RHOER
302070000	303560000	288020000	289680000	252570000	482470000	441080000	314990000	551250000	515080000		+		1	1	1	0	0	0	43.243	0.0027119	2.1784	6568900000	10	REV__tr|T5IBJ9|T5IBJ9_RHOER	REV__tr|T5IBJ9|T5IBJ9_RHOER
948830000	992570000	954430000	1019900000	986800000	860170000	764280000	977200000	933470000	799180000	+	+		1	1	1	0	0	0	37.273	1	-2	12057000000	4	REV__tr|T5IBK3|T5IBK3_RHOER	REV__tr|T5IBK3|T5IBK3_RHOER
41218000	38780000	41726000	33780000	36219000	37511000	38972000	18876000	42374000	40275000		+		3	3	3	0	0	0	596.77	0.0072703	1.8	381800000	3	REV__tr|T5ICG1|T5ICG1_RHOER	REV__tr|T5ICG1|T5ICG1_RHOER
39648000	41225000	40821000	0	26169000	60900000	0	19174000	38602000	48828000	+	+		1	1	1	0	0	0	22.552	1	-2	413020000	3	REV__tr|T5ICQ0|T5ICQ0_RHOER	REV__tr|T5ICQ0|T5ICQ0_RHOER
509880000	581040000	546940000	472550000	451960000	497550000	492430000	482620000	523630000	0		+		1	1	1	0	0	0	27.257	0.0090498	1.5346	6228800000	3	REV__tr|T5ICQ4|T5ICQ4_RHOER	REV__tr|T5ICQ4|T5ICQ4_RHOER
101780000	114830000	120830000	98682000	99766000	114080000	124940000	90726000	104350000	77949000	+	+		1	1	1	0	0	0	53.766	1	-2	2041000000	10	REV__tr|T5IDH3|T5IDH3_RHOER	REV__tr|T5IDH3|T5IDH3_RHOER
0	0	0	0	0	0	0	0	0	0	+	+		1	1	1	0	0	0	29.04	1	-2	4836600000	0	REV__tr|T5IE83|T5IE83_RHOER	REV__tr|T5IE83|T5IE83_RHOER
11551000	15191000	12593000	10167000	11623000	9319300	13923000	11227000	10405000	10605000		+		1	1	1	0	0	0	33.277	0.0075558	1.7103	202670000	8	REV__tr|T5IE88|T5IE88_RHOER	REV__tr|T5IE88|T5IE88_RHOER
317410000	400430000	377640000	382010000	254460000	915980000	959670000	564940000	950420000	890640000				10	10	10	71.3	71.3	71.3	15.966	0	126.05	37662000000	110	tr|Q09Q55|Q09Q55_9NOCA	tr|Q09Q55|Q09Q55_9NOCA
1573000000	1887700000	1802300000	1749900000	1361600000	3457100000	4078100000	2253100000	4157000000	2940600000				11	11	11	57.6	57.6	57.6	25.221	0	323.31	122180000000	214	tr|Q2PZX0|Q2PZX0_9NOCA	tr|Q2PZX0|Q2PZX0_9NOCA
0	0	0	7181300	6158800	9035700	9212700	10291000	9665400	7531200				2	2	2	4.6	4.6	4.6	39.152	0.0072464	1.7501	76555000	8	tr|T5HL50|T5HL50_RHOER	tr|T5HL50|T5HL50_RHOER
86332000	95086000	88210000	74481000	73291000	85227000	93531000	82952000	76537000	60422000				11	11	11	45.2	45.2	45.2	34.382	0	72.238	2717500000	41	tr|T5HL52|T5HL52_RHOER	tr|T5HL52|T5HL52_RHOER
75377000	90745000	78934000	55661000	66387000	61180000	63402000	85284000	72208000	69773000				2	2	2	28.7	28.7	28.7	10.548	0	8.0729	811180000	21	tr|T5HL71|T5HL71_RHOER	tr|T5HL71|T5HL71_RHOER
190900000	169890000	165050000	149830000	163790000	223880000	170020000	177690000	172410000	153240000				6	6	6	48	48	48	20.698	0	24.292	3664800000	45	tr|T5HL98|T5HL98_RHOER	tr|T5HL98|T5HL98_RHOER
1608500000	1838300000	1685700000	1584300000	1405700000	2062200000	2094700000	1613900000	2099200000	1765100000				23	23	23	72.8	72.8	72.8	39.774	0	323.31	123670000000	392	tr|T5HLA5|T5HLA5_RHOER	tr|T5HLA5|T5HLA5_RHOER
0	0	0	0	0	0	0	0	0	0				1	1	1	3.9	3.9	3.9	30.446	0.0040255	2.0415	41079000	2	tr|T5HLB0|T5HLB0_RHOER	tr|T5HLB0|T5HLB0_RHOER
0	0	0	5323400	0	0	8827800	0	0	0				2	2	2	8.5	8.5	8.5	31.869	0.0069467	1.8106	55382000	2	tr|T5HLB3|T5HLB3_RHOER	tr|T5HLB3|T5HLB3_RHOER
109200000	105020000	134390000	91261000	99499000	94589000	118610000	78085000	102490000	102540000				4	4	4	69	69	69	7.8186	0	8.7727	2466100000	22	tr|T5HLB7|T5HLB7_RHOER	tr|T5HLB7|T5HLB7_RHOER
208960000	227830000	250020000	261670000	235500000	284110000	265030000	17514000	111990000	23660000				3	3	3	24.9	24.9	24.9	26.341	0	7.6187	2199300000	8	tr|T5HLC0|T5HLC0_RHOER	tr|T5HLC0|T5HLC0_RHOER
0	0	0	0	0	0	0	0	0	0				2	2	2	5	5	5	73.931	0	5.1554	178830000	1	tr|T5HLC6|T5HLC6_RHOER	tr|T5HLC6|T5HLC6_RHOER
26553000000	16836000000	25803000000	17994000000	24942000000	8842900000	12788000000	58068000000	17636000000	25263000000				9	9	8	95.5	95.5	95.5	7.2919	0	323.31	418870000000	488	tr|T5HLF7|T5HLF7_RHOER	tr|T5HLF7|T5HLF7_RHOER
13686000	23866000	17618000	7425600	11620000	19954000	17070000	17475000	28290000	3845800				2	2	2	9.6	9.6	9.6	20.365	0.00036179	3.3574	194890000	11	tr|T5HLG4|T5HLG4_RHOER	tr|T5HLG4|T5HLG4_RHOER
136740000	161860000	140090000	155000000	133570000	144500000	144050000	123760000	140790000	127940000				12	12	12	49.8	49.8	49.8	33.667	0	67.06	5537700000	67	tr|T5HLJ1|T5HLJ1_RHOER	tr|T5HLJ1|T5HLJ1_RHOER
92093000	99370000	112530000	98619000	79410000	94095000	97912000	68951000	101160000	96897000				10	10	10	67.1	67.1	67.1	22.591	0	169.51	4221200000	76	tr|T5HLJ6|T5HLJ6_RHOER	tr|T5HLJ6|T5HLJ6_RHOER
47615000	44680000	45147000	51273000	54880000	31263000	48928000	63603000	50305000	42295000				3	3	3	62.5	62.5	62.5	8.3872	0	6.5804	651660000	14	tr|T5HLK1|T5HLK1_RHOER	tr|T5HLK1|T5HLK1_RHOER
42325000	54374000	55272000	48646000	41565000	61441000	63312000	45942000	52961000	50295000				14	14	14	41.9	41.9	41.9	50.903	0	113.57	2514100000	78	tr|T5HLK7|T5HLK7_RHOER	tr|T5HLK7|T5HLK7_RHOER
34558000	41909000	31218000	30436000	33611000	50275000	60270000	43486000	47154000	48346000				5	5	5	20.2	20.2	20.2	19.869	0	7.9397	880060000	31	tr|T5HLL3|T5HLL3_RHOER	tr|T5HLL3|T5HLL3_RHOER
1423900000	854010000	1055000000	1049600000	1518400000	365870000	418200000	1814700000	748700000	934400000				7	7	7	95.3	95.3	95.3	11.507	0	323.31	25024000000	127	tr|T5HLM3|T5HLM3_RHOER	tr|T5HLM3|T5HLM3_RHOER
73898000	76946000	74351000	95474000	68768000	68077000	83690000	70864000	70843000	88144000				11	11	11	44.9	44.9	44.9	41.945	0	99.739	2806800000	60	tr|T5HLM9|T5HLM9_RHOER	tr|T5HLM9|T5HLM9_RHOER
142430000	147080000	140620000	139540000	128680000	129180000	154830000	131460000	139920000	125930000				6	6	6	59.8	59.8	59.8	9.2226	0	132.54	5962200000	82	tr|T5HLT1|T5HLT1_RHOER;tr|T5I974|T5I974_RHOER	tr|T5HLT1|T5HLT1_RHOER
97453000	86842000	93052000	89410000	98466000	70731000	66909000	91870000	71720000	81993000				19	19	19	26.6	26.6	26.6	93.699	0	51.084	4644100000	92	tr|T5HLU7|T5HLU7_RHOER	tr|T5HLU7|T5HLU7_RHOER
198180000	210240000	208950000	169970000	185960000	181980000	202470000	165560000	190600000	173830000				11	11	11	54.5	54.5	54.5	32.297	0	274.75	9515400000	132	tr|T5HLV2|T5HLV2_RHOER	tr|T5HLV2|T5HLV2_RHOER
621750000	658100000	703540000	557040000	476930000	651670000	661340000	578330000	627320000	652160000				12	12	10	3.2	3.2	2.9	492.28	0	136.76	19987000000	109	tr|T5HLY3|T5HLY3_RHOER	tr|T5HLY3|T5HLY3_RHOER
42388000	40470000	53457000	28374000	42664000	45413000	40800000	24171000	38968000	33558000				9	9	9	21.4	21.4	21.4	62.465	0	17.188	1101200000	32	tr|T5HLY9|T5HLY9_RHOER	tr|T5HLY9|T5HLY9_RHOER
246600000	292050000	276760000	270830000	174650000	728240000	897280000	520550000	953920000	695720000				10	10	10	78.1	78.1	78.1	14.511	0	85.467	17749000000	104	tr|T5HLZ5|T5HLZ5_RHOER	tr|T5HLZ5|T5HLZ5_RHOER
74988000	74046000	71715000	86045000	81975000	86948000	70082000	70392000	70425000	68067000				5	5	5	16.2	16.2	16.2	36.182	0	9.8868	1446700000	15	tr|T5HLZ9|T5HLZ9_RHOER	tr|T5HLZ9|T5HLZ9_RHOER
10174000	10822000	0	12844000	10772000	10436000	9312600	11263000	12485000	12003000				4	4	4	23.3	23.3	23.3	23.381	0	10.975	125390000	10	tr|T5HM03|T5HM03_RHOER	tr|T5HM03|T5HM03_RHOER
46176000	0	0	0	0	0	0	0	0	32019000				2	2	2	27.5	27.5	27.5	14.527	0	7.6437	116710000	4	tr|T5HM29|T5HM29_RHOER;tr|T5I4Y1|T5I4Y1_RHOER	tr|T5HM29|T5HM29_RHOER;tr|T5I4Y1|T5I4Y1_RHOER
22021000	28190000	28565000	19409000	34677000	22972000	22330000	0	23416000	29258000				4	4	4	11.3	11.3	11.3	61.92	0	7.2196	440090000	12	tr|T5HM31|T5HM31_RHOER	tr|T5HM31|T5HM31_RHOER
47545000	78773000	56036000	22976000	39796000	47261000	72056000	39565000	69512000	44842000				8	8	8	39.6	39.6	39.6	31.529	0	19.095	1232400000	38	tr|T5HM46|T5HM46_RHOER	tr|T5HM46|T5HM46_RHOER
17748000	19657000	22581000	16812000	14890000	16846000	22787000	0	27730000	13352000				2	2	2	9.4	9.4	9.4	22.135	0.00069808	2.6415	247780000	14	tr|T5HM62|T5HM62_RHOER	tr|T5HM62|T5HM62_RHOER
53332000	51636000	50299000	43705000	50098000	56039000	51884000	45439000	48203000	49781000				6	6	6	37	37	37	24.712	0	215.63	1828800000	42	tr|T5HM67|T5HM67_RHOER	tr|T5HM67|T5HM67_RHOER
10082000	20079000	13744000	12274000	9936100	16014000	17500000	0	17063000	0				1	1	1	2.1	2.1	2.1	49.342	0.0074943	1.6313	123680000	6	tr|T5HM83|T5HM83_RHOER	tr|T5HM83|T5HM83_RHOER
14165000	22413000	17324000	20173000	12983000	15479000	14724000	14035000	16210000	13371000				8	8	8	14.4	14.4	14.4	70.711	0	4.9253	392810000	15	tr|T5HM86|T5HM86_RHOER	tr|T5HM86|T5HM86_RHOER
35472000	35438000	32738000	30701000	24465000	25263000	25921000	21139000	26415000	19960000				4	4	4	8.3	8.3	8.3	75.049	0	7.4609	511040000	25	tr|T5HM99|T5HM99_RHOER	tr|T5HM99|T5HM99_RHOER
20876000	26006000	23995000	23429000	18886000	21191000	24438000	22450000	18982000	20493000				4	4	4	21.5	21.5	21.5	29.16	0	4.937	459250000	15	tr|T5HMA4|T5HMA4_RHOER	tr|T5HMA4|T5HMA4_RHOER
72169000	109670000	79530000	58408000	75531000	55744000	0	35047000	0	0				6	6	6	25.7	25.7	25.7	23.327	0	18.997	1137500000	17	tr|T5HMB2|T5HMB2_RHOER	tr|T5HMB2|T5HMB2_RHOER
39611000	51549000	37696000	34147000	35051000	51461000	54811000	33015000	50997000	42428000				10	10	10	23.3	23.3	23.3	60.641	0	19.499	1107600000	30	tr|T5HMB7|T5HMB7_RHOER	tr|T5HMB7|T5HMB7_RHOER
194590000	199730000	204370000	176150000	174030000	212760000	210790000	179900000	208440000	169680000				9	9	9	30	30	30	39.203	0	100.34	8900100000	84	tr|T5HMC9|T5HMC9_RHOER	tr|T5HMC9|T5HMC9_RHOER
297230000	216130000	259380000	271290000	368100000	188250000	181790000	288220000	204060000	199660000				17	15	15	36.4	35.3	35.3	76.726	0	323.31	8458000000	82	tr|T5HMD5|T5HMD5_RHOER	tr|T5HMD5|T5HMD5_RHOER
155860000	158180000	158570000	151940000	132100000	165560000	130520000	176340000	162340000	144260000				5	5	5	27.9	27.9	27.9	23.309	0	7.3271	2736900000	13	tr|T5HMD7|T5HMD7_RHOER	tr|T5HMD7|T5HMD7_RHOER
16530000	21071000	19800000	17550000	16001000	18467000	16049000	0	15456000	13664000				3	3	3	9.2	9.2	9.2	52.061	0	11.705	248890000	14	tr|T5HME1|T5HME1_RHOER	tr|T5HME1|T5HME1_RHOER
9636700	9950100	12559000	0	10059000	6140300	8156000	0	6712100	0				3	3	3	8.3	8.3	8.3	53.928	0	4.8479	86515000	9	tr|T5HME6|T5HME6_RHOER	tr|T5HME6|T5HME6_RHOER
31597000	32331000	30730000	23198000	22378000	26557000	27467000	25346000	28541000	21623000				3	3	3	5.1	5.1	5.1	66.952	0	4.6933	525830000	11	tr|T5HMF1|T5HMF1_RHOER	tr|T5HMF1|T5HMF1_RHOER
18760000	13517000	14453000	0	0	33171000	0	0	19242000	0				3	3	3	15.4	15.4	15.4	27.946	0.00172	2.4482	124580000	6	tr|T5HMF6|T5HMF6_RHOER	tr|T5HMF6|T5HMF6_RHOER
0	0	0	0	0	0	0	0	0	0				1	1	1	7.9	7.9	7.9	31.992	0	5.5594	49903000	0	tr|T5HMG4|T5HMG4_RHOER	tr|T5HMG4|T5HMG4_RHOER
65077000	69196000	59482000	54867000	95853000	81212000	83192000	33350000	108840000	60333000				7	7	7	19.5	19.5	19.5	42.676	0	123.88	2096500000	32	tr|T5HMJ4|T5HMJ4_RHOER	tr|T5HMJ4|T5HMJ4_RHOER
22277000	9454400	14704000	12169000	26313000	0	7054800	27047000	9020700	11876000				2	2	2	13	13	13	21.148	0	31.337	191020000	6	tr|T5HML4|T5HML4_RHOER	tr|T5HML4|T5HML4_RHOER
20572000	0	28315000	20136000	16767000	17666000	27545000	12919000	25215000	14041000				1	1	1	6.2	6.2	6.2	16.745	0.004329	1.9255	179220000	9	tr|T5HML9|T5HML9_RHOER	tr|T5HML9|T5HML9_RHOER
12662000	13424000	15158000	10520000	14274000	19103000	18790000	19339000	17741000	13117000				2	2	2	8.9	8.9	8.9	28.62	0	50.117	261850000	14	tr|T5HMM8|T5HMM8_RHOER	tr|T5HMM8|T5HMM8_RHOER
317390000	341770000	320790000	310060000	293980000	356030000	361760000	293710000	353710000	321940000				119	119	119	25.3	25.3	25.3	723.86	0	323.31	45861000000	692	tr|T5HMN2|T5HMN2_RHOER	tr|T5HMN2|T5HMN2_RHOER
1320800000	1341600000	1289500000	1153100000	1168900000	1177700000	1277800000	1073900000	1230100000	974170000				22	22	22	72.1	72.1	72.1	41.321	0	323.31	109440000000	387	tr|T5HMN6|T5HMN6_RHOER	tr|T5HMN6|T5HMN6_RHOER
0	0	0	0	0	0	0	0	0	0				1	1	1	4.5	4.5	4.5	49.51	0.00036284	3.4296	76175000	0	tr|T5HMN9|T5HMN9_RHOER	tr|T5HMN9|T5HMN9_RHOER
112560000	102310000	115380000	101910000	93681000	102170000	138120000	112770000	160960000	136050000				5	5	5	32.8	32.8	32.8	19.313	0	41.65	2396700000	54	tr|T5HMP4|T5HMP4_RHOER	tr|T5HMP4|T5HMP4_RHOER
94915000	69686000	89048000	77893000	107660000	45777000	46972000	75803000	74647000	80177000				4	4	4	44.1	44.1	44.1	14.418	0	39.304	954410000	21	tr|T5HMQ6|T5HMQ6_RHOER	tr|T5HMQ6|T5HMQ6_RHOER
804980000	841550000	799790000	675710000	688910000	729110000	734230000	643010000	740090000	604950000				11	11	10	58.9	58.9	55.3	26.501	0	316.07	40636000000	165	tr|T5HMQ9|T5HMQ9_RHOER	tr|T5HMQ9|T5HMQ9_RHOER
140730000	151490000	138890000	156040000	110230000	135530000	126360000	104940000	145930000	116750000				9	9	9	37.1	37.1	37.1	46.437	0	93.607	2998000000	54	tr|T5HMR4|T5HMR4_RHOER	tr|T5HMR4|T5HMR4_RHOER
0	11783000	14464000	15404000	21529000	24152000	23158000	15696000	21487000	18035000				4	4	4	8.1	8.1	8.1	68.946	0	11.601	230080000	6	tr|T5HMR8|T5HMR8_RHOER	tr|T5HMR8|T5HMR8_RHOER
102270000	117710000	117460000	111910000	106550000	154090000	154060000	127840000	158870000	143720000				18	18	18	28.1	28.1	28.1	87.577	0	178.08	5871200000	85	tr|T5HMS3|T5HMS3_RHOER	tr|T5HMS3|T5HMS3_RHOER
25241000	18860000	20203000	23837000	23343000	16264000	23092000	19404000	23488000	16171000				6	6	6	18.1	18.1	18.1	44.329	0	10.814	360520000	22	tr|T5HMS8|T5HMS8_RHOER	tr|T5HMS8|T5HMS8_RHOER
169210000	151340000	177690000	162620000	184380000	92048000	123720000	122780000	117310000	183270000				5	5	5	43.1	43.1	43.1	18.759	0	26.225	5235900000	71	tr|T5HMT3|T5HMT3_RHOER	tr|T5HMT3|T5HMT3_RHOER
409470000	488620000	491890000	380360000	323830000	296890000	344180000	271510000	376210000	363550000				6	6	6	55.1	55.1	55.1	21.805	0	323.31	13115000000	80	tr|T5HMT7|T5HMT7_RHOER	tr|T5HMT7|T5HMT7_RHOER
382960000	602400000	603690000	464160000	741600000	480410000	521060000	625550000	336000000	437200000				7	7	7	51.8	51.8	51.8	24.593	0	61.975	6620800000	27	tr|T5HMU7|T5HMU7_RHOER	tr|T5HMU7|T5HMU7_RHOER
93603000	112250000	95477000	65011000	110790000	90980000	119250000	116260000	112870000	93910000				7	7	7	36.2	36.2	36.2	29.901	0	174.73	2828300000	35	tr|T5HMV2|T5HMV2_RHOER	tr|T5HMV2|T5HMV2_RHOER
385520000	407160000	410280000	360260000	368980000	400730000	420630000	342820000	395510000	361870000				13	13	13	60.5	60.5	60.5	34.726	0	323.31	14858000000	145	tr|T5HMV6|T5HMV6_RHOER	tr|T5HMV6|T5HMV6_RHOER
81645000	83292000	85076000	84595000	79381000	66793000	97825000	75446000	82652000	62498000				17	17	17	53.9	53.9	53.9	53.893	0	220.36	4418200000	79	tr|T5HMW0|T5HMW0_RHOER	tr|T5HMW0|T5HMW0_RHOER
68046000	50010000	54468000	65661000	57299000	43135000	54350000	255310000	84847000	124330000				2	2	2	48.6	48.6	48.6	7.5925	0	5.4952	1654900000	17	tr|T5HMW4|T5HMW4_RHOER	tr|T5HMW4|T5HMW4_RHOER
605290000	658480000	633800000	525780000	462610000	630800000	677440000	496910000	660280000	496610000				22	22	21	38.3	38.3	36.7	49.796	0	323.31	61875000000	270	tr|T5HMW9|T5HMW9_RHOER	tr|T5HMW9|T5HMW9_RHOER
47621000	55105000	55302000	49125000	45665000	61317000	51427000	51148000	60878000	59277000				7	7	7	41.2	41.2	41.2	18.235	0	26.311	1745900000	61	tr|T5HMX3|T5HMX3_RHOER	tr|T5HMX3|T5HMX3_RHOER
0	0	0	0	0	0	0	0	0	0				1	1	1	8.4	8.4	8.4	25.851	0	4.5431	215170000	0	tr|T5HMX7|T5HMX7_RHOER	tr|T5HMX7|T5HMX7_RHOER
72793000	64488000	61012000	46027000	66969000	70177000	63283000	72659000	73839000	74742000				10	10	10	36	36	36	44.577	0	71.05	2108800000	63	tr|T5HMY2|T5HMY2_RHOER	tr|T5HMY2|T5HMY2_RHOER
123320000	119980000	117190000	116590000	119170000	104930000	102840000	107130000	95170000	97007000				4	4	4	8.1	8.1	8.1	50.355	0	33.994	3310500000	43	tr|T5HMY9|T5HMY9_RHOER	tr|T5HMY9|T5HMY9_RHOER
3634600000	3881700000	3524000000	3175800000	3124900000	3234500000	3275700000	2861900000	3271100000	3050000000				29	29	29	45.5	45.5	45.5	73.841	0	323.31	223490000000	490	tr|T5HMZ4|T5HMZ4_RHOER	tr|T5HMZ4|T5HMZ4_RHOER
144460000	147060000	143360000	92938000	89917000	0	154260000	99985000	118130000	66004000				4	4	4	32.6	32.6	32.6	15.855	0	39.962	1306000000	19	tr|T5HN04|T5HN04_RHOER	tr|T5HN04|T5HN04_RHOER
4209500000	4188200000	3983300000	3632600000	3920900000	3577300000	3657900000	4036800000	3821600000	3962400000				18	18	18	87.4	87.4	87.4	28.594	0	323.31	288780000000	304	tr|T5HN09|T5HN09_RHOER	tr|T5HN09|T5HN09_RHOER
73598000	82978000	82430000	76195000	61380000	60039000	74918000	63527000	58870000	63211000				7	6	6	27	25.2	25.2	46.067	0	57.071	1714800000	34	tr|T5HN14|T5HN14_RHOER	tr|T5HN14|T5HN14_RHOER
138980000	133660000	147000000	118880000	139590000	119190000	149530000	121820000	136900000	123380000				11	11	11	58	58	58	32.176	0	188.58	4756000000	64	tr|T5HN20|T5HN20_RHOER	tr|T5HN20|T5HN20_RHOER
123230000	129360000	118780000	112680000	98002000	99330000	112070000	113440000	120050000	83235000				4	4	4	32.2	32.2	32.2	25.258	0	119.39	2128700000	32	tr|T5HN26|T5HN26_RHOER	tr|T5HN26|T5HN26_RHOER
95430000	103330000	101550000	71233000	43283000	54708000	100570000	86287000	68881000	49603000				3	3	3	40.7	40.7	40.7	13.638	0	21.245	1314500000	22	tr|T5HN30|T5HN30_RHOER	tr|T5HN30|T5HN30_RHOER
1067600000	1130600000	1104500000	935230000	923730000	925420000	1042500000	847430000	1009200000	842900000				25	25	25	72.8	72.8	72.8	41.256	0	323.31	90098000000	448	tr|T5HN46|T5HN46_RHOER	tr|T5HN46|T5HN46_RHOER
176870000	194060000	209760000	293200000	245640000	429560000	524620000	371040000	547210000	504960000				1	1	1	2.3	2.3	2.3	56.988	0.01	1.5101	3913600000	6	tr|T5HN51|T5HN51_RHOER	tr|T5HN51|T5HN51_RHOER
65886000	70670000	70984000	59399000	76345000	78182000	71339000	78896000	74802000	66505000				9	9	9	40.2	40.2	40.2	27.781	0	55.587	2138700000	47	tr|T5HN57|T5HN57_RHOER	tr|T5HN57|T5HN57_RHOER
4096800000	4537000000	4430300000	3665300000	3910700000	4945000000	5269100000	4382500000	5116600000	4368100000				25	25	25	86.4	86.4	86.4	36.537	0	323.31	365190000000	594	tr|T5HN67|T5HN67_RHOER	tr|T5HN67|T5HN67_RHOER
113420000	119480000	118730000	97379000	102250000	118250000	132690000	68924000	109820000	81029000				9	9	9	41.3	41.3	41.3	41.693	0	144.49	2962800000	44	tr|T5HN81|T5HN81_RHOER	tr|T5HN81|T5HN81_RHOER
89486000	100050000	97582000	82844000	72630000	93069000	99413000	76034000	79332000	72062000				5	5	5	27.7	27.7	27.7	24.59	0	45.182	2215600000	50	tr|T5HN93|T5HN93_RHOER	tr|T5HN93|T5HN93_RHOER
368370000	382000000	382190000	377760000	364640000	332870000	358090000	364190000	336670000	302520000				11	11	11	66.1	66.1	66.1	18.62	0	208.93	24254000000	155	tr|T5HN98|T5HN98_RHOER	tr|T5HN98|T5HN98_RHOER
127590000	130840000	108330000	61196000	110080000	143320000	128220000	122970000	120590000	130100000				5	5	5	33.1	33.1	33.1	27.168	0	22.338	2161300000	28	tr|T5HNA5|T5HNA5_RHOER	tr|T5HNA5|T5HNA5_RHOER
10829000	17813000	0	17063000	0	0	21789000	0	16443000	0				4	3	3	13.8	10.8	10.8	44.522	0	6.7724	108310000	6	tr|T5HNA9|T5HNA9_RHOER	tr|T5HNA9|T5HNA9_RHOER
0	0	0	0	0	0	6412300	8133000	8278800	0				1	1	1	5.4	5.4	5.4	28.841	0.0053156	1.8849	21035000	1	tr|T5HNB9|T5HNB9_RHOER	tr|T5HNB9|T5HNB9_RHOER
0	8275100	7335700	10905000	7403000	5680700	0	0	6178400	4334800				2	2	2	5.4	5.4	5.4	41.739	0.0075065	1.6367	49910000	4	tr|T5HNC1|T5HNC1_RHOER	tr|T5HNC1|T5HNC1_RHOER
21073000	21170000	19367000	9287100	23319000	33587000	24417000	23593000	19334000	24051000				2	2	2	19.9	19.9	19.9	15.501	0	6.4832	231140000	14	tr|T5HNC5|T5HNC5_RHOER	tr|T5HNC5|T5HNC5_RHOER
99735000	102040000	112110000	107330000	104200000	109210000	121540000	113470000	115010000	108460000				8	8	8	55.1	55.1	55.1	22.944	0	74.624	5222600000	88	tr|T5HNC8|T5HNC8_RHOER	tr|T5HNC8|T5HNC8_RHOER
18698000	20531000	0	23428000	0	45182000	58650000	37544000	39893000	0				1	1	1	3.8	3.8	3.8	25.844	0.0072583	1.7741	233680000	1	tr|T5HND3|T5HND3_RHOER	tr|T5HND3|T5HND3_RHOER
104510000	120840000	118110000	106790000	90439000	105110000	115070000	108930000	127960000	133510000				3	3	3	31	31	31	10.841	0	7.1681	1162500000	9	tr|T5HNE1|T5HNE1_RHOER	tr|T5HNE1|T5HNE1_RHOER
1282200000	898610000	1035000000	0	769480000	1266900000	1342700000	1172700000	1323300000	1263500000				3	3	3	19.6	19.6	19.6	21.367	0.0087492	1.5637	9724600000	7	tr|T5HNE9|T5HNE9_RHOER	tr|T5HNE9|T5HNE9_RHOER
444940000	416900000	428910000	400160000	449570000	355140000	386820000	401490000	387900000	357670000				29	29	29	55.1	55.1	55.1	82.57	0	323.31	17069000000	162	tr|T5HNG4|T5HNG4_RHOER	tr|T5HNG4|T5HNG4_RHOER
2363500000	2442600000	2340300000	1931200000	1857400000	1943400000	2567400000	2125300000	2532400000	1934700000				7	7	7	91	91	91	15.672	0	323.31	61625000000	90	tr|T5HNG7|T5HNG7_RHOER	tr|T5HNG7|T5HNG7_RHOER
0	18719000	16571000	17068000	22576000	16031000	16059000	23188000	22951000	13713000				2	2	2	12.1	12.1	12.1	19.906	0	3.8132	167640000	8	tr|T5HNH3|T5HNH3_RHOER	tr|T5HNH3|T5HNH3_RHOER
2670700000	2883800000	2788700000	2365000000	2214300000	2580100000	2921200000	2471800000	2868300000	2698300000				17	17	17	77.7	77.7	77.7	24.746	0	323.31	186690000000	303	tr|T5HNH8|T5HNH8_RHOER	tr|T5HNH8|T5HNH8_RHOER
156160000	158930000	150130000	127850000	111370000	131150000	159750000	127060000	164640000	125050000				11	11	11	45	45	45	35.27	0	40.759	4705400000	85	tr|T5HNI3|T5HNI3_RHOER	tr|T5HNI3|T5HNI3_RHOER
232350000	236930000	233830000	204490000	211870000	217240000	230550000	219530000	198450000	193670000				16	16	16	64.1	64.1	64.1	38.472	0	323.31	13553000000	157	tr|T5HNI8|T5HNI8_RHOER	tr|T5HNI8|T5HNI8_RHOER
776320000	848180000	845200000	861940000	804240000	1017300000	996870000	764260000	981040000	823370000				31	31	31	67.2	67.2	67.2	69.957	0	323.31	105590000000	409	tr|T5HNJ1|T5HNJ1_RHOER	tr|T5HNJ1|T5HNJ1_RHOER
128120000	123690000	122410000	99727000	77859000	119460000	118430000	88346000	110410000	105130000				9	9	9	59	59	59	25.237	0	74.685	4006400000	50	tr|T5HNJ5|T5HNJ5_RHOER	tr|T5HNJ5|T5HNJ5_RHOER
55954000	59479000	53481000	46843000	49093000	63293000	63532000	49323000	57697000	47380000				12	12	12	35.4	35.4	35.4	46.632	0	39.169	2693600000	69	tr|T5HNK7|T5HNK7_RHOER	tr|T5HNK7|T5HNK7_RHOER
84392000	81619000	77280000	83582000	66317000	66985000	67184000	78726000	75364000	49263000				6	6	6	12.2	12.2	12.2	53.889	0	11.373	1878200000	29	tr|T5HNL3|T5HNL3_RHOER	tr|T5HNL3|T5HNL3_RHOER
9850200	0	0	46429000	36143000	28291000	32552000	33101000	31312000	0				1	1	1	3.8	3.8	3.8	31.424	0	4.3517	204770000	6	tr|T5HNL8|T5HNL8_RHOER	tr|T5HNL8|T5HNL8_RHOER
0	0	0	0	0	0	0	0	0	0				1	1	1	4.9	4.9	4.9	23.701	0.0020374	2.2301	0	2	tr|T5HNM3|T5HNM3_RHOER	tr|T5HNM3|T5HNM3_RHOER
953010000	994160000	861590000	881630000	855340000	932240000	1006100000	760490000	922240000	765090000				19	19	19	70.4	70.4	70.4	43.019	0	323.31	58310000000	238	tr|T5HNM8|T5HNM8_RHOER	tr|T5HNM8|T5HNM8_RHOER
567870000	574120000	513170000	334510000	363160000	596650000	409710000	484790000	410380000	264010000				4	4	4	74.4	74.4	74.4	16.755	0	323.31	9121800000	60	tr|T5HNN2|T5HNN2_RHOER	tr|T5HNN2|T5HNN2_RHOER
120950000	114450000	117130000	145820000	122380000	96411000	102330000	109270000	115700000	105940000				7	7	7	24.1	24.1	24.1	39.388	0	37.29	3275700000	30	tr|T5HNN7|T5HNN7_RHOER	tr|T5HNN7|T5HNN7_RHOER
123780000	116900000	111330000	113690000	114050000	135330000	110890000	113600000	123030000	109090000				13	13	13	35.6	35.6	35.6	50.071	0	92.985	5221400000	71	tr|T5HNP1|T5HNP1_RHOER	tr|T5HNP1|T5HNP1_RHOER
1157400000	1376600000	1243000000	1258600000	972690000	1340300000	1520500000	977090000	1414800000	1023500000				16	16	16	63.2	63.2	63.2	49.709	0	323.31	48960000000	203	tr|T5HNP6|T5HNP6_RHOER	tr|T5HNP6|T5HNP6_RHOER
718330000	681370000	802300000	812110000	671660000	692540000	621100000	720580000	611840000	563730000				9	9	9	42.2	42.2	42.2	27.197	0	316.44	21188000000	113	tr|T5HNR5|T5HNR5_RHOER	tr|T5HNR5|T5HNR5_RHOER
9761400	14600000	11141000	14023000	8723100	10888000	9380200	13117000	0	7231000				4	4	4	5	5	5	114.9	0	3.836	185260000	11	tr|T5HNT7|T5HNT7_RHOER	tr|T5HNT7|T5HNT7_RHOER
36996000	42043000	37864000	38313000	32802000	47890000	50566000	45862000	49570000	45545000				7	7	7	33.5	33.5	33.5	31.195	0	45.541	1621100000	55	tr|T5HNU7|T5HNU7_RHOER	tr|T5HNU7|T5HNU7_RHOER
538820000	506360000	521620000	507010000	501790000	445760000	450680000	469290000	478850000	431330000				14	14	14	35.1	35.1	35.1	60.169	0	34.371	6879700000	68	tr|T5HNV6|T5HNV6_RHOER	tr|T5HNV6|T5HNV6_RHOER
80187000	55021000	72426000	75703000	60909000	112840000	72291000	65601000	65213000	78651000				5	5	5	24.9	24.9	24.9	30.747	0	11.007	914230000	16	tr|T5HNW1|T5HNW1_RHOER	tr|T5HNW1|T5HNW1_RHOER
41414000	49039000	57495000	33548000	34380000	46396000	53772000	38315000	46704000	45182000				4	4	4	40.9	40.9	40.9	16.498	0	23.132	1288400000	28	tr|T5HNX6|T5HNX6_RHOER	tr|T5HNX6|T5HNX6_RHOER
21655000	23685000	28903000	19139000	18716000	25781000	29600000	25065000	28812000	25968000				6	6	6	7.2	7.2	7.2	108.86	0	6.2677	469500000	14	tr|T5HNY9|T5HNY9_RHOER	tr|T5HNY9|T5HNY9_RHOER
473370000	300110000	396740000	314810000	547760000	440210000	358860000	1031300000	483790000	695490000				14	14	14	29.7	29.7	29.7	47.585	0	291.67	20980000000	144	tr|T5HP04|T5HP04_RHOER	tr|T5HP04|T5HP04_RHOER
1116500000	1343000000	1214100000	1046600000	875250000	1146700000	1184600000	971030000	1129000000	929140000				28	28	28	77	77	77	62.151	0	323.31	109300000000	459	tr|T5HP18|T5HP18_RHOER	tr|T5HP18|T5HP18_RHOER
135290000	145020000	148810000	106320000	135300000	122620000	150300000	125520000	132860000	119550000				9	9	9	43.8	43.8	43.8	33.254	0	86.323	3832000000	57	tr|T5HP23|T5HP23_RHOER	tr|T5HP23|T5HP23_RHOER
403680000	469830000	436970000	433350000	361930000	439580000	465250000	332470000	486220000	351610000				43	43	43	44.9	44.9	44.9	120.33	0	323.31	48583000000	371	tr|T5HP28|T5HP28_RHOER	tr|T5HP28|T5HP28_RHOER
205110000	201860000	196060000	188150000	164730000	191590000	203970000	154260000	192430000	145990000				6	6	6	29.8	29.8	29.8	27.146	0	23.074	7258400000	57	tr|T5HP32|T5HP32_RHOER	tr|T5HP32|T5HP32_RHOER
15537000	0	17198000	9579200	0	0	14240000	10201000	0	0				2	2	2	5.7	5.7	5.7	52.84	0	5.0546	91636000	6	tr|T5HP38|T5HP38_RHOER	tr|T5HP38|T5HP38_RHOER
1071800000	744440000	1013400000	830230000	1356600000	434630000	526120000	1259400000	597530000	838480000				24	24	24	48.6	48.6	48.6	65.914	0	156.6	16715000000	139	tr|T5HP43|T5HP43_RHOER	tr|T5HP43|T5HP43_RHOER
20242000	24389000	25906000	17526000	16766000	21463000	22321000	24710000	18628000	0				1	1	1	3.5	3.5	3.5	23.227	0.0096837	1.5122	191220000	6	tr|T5HP48|T5HP48_RHOER	tr|T5HP48|T5HP48_RHOER
14953000	12373000	14133000	14317000	13433000	11785000	17114000	14443000	12009000	12181000				4	4	4	8.3	8.3	8.3	57.137	0	11.344	193250000	18	tr|T5HP55|T5HP55_RHOER	tr|T5HP55|T5HP55_RHOER
28921000	30815000	32150000	27317000	27495000	30286000	33478000	22987000	29384000	23219000				4	4	4	10.4	10.4	10.4	44.104	0	14.105	764610000	30	tr|T5HP64|T5HP64_RHOER	tr|T5HP64|T5HP64_RHOER
323850000	359580000	406540000	372340000	469150000	126120000	164410000	1276300000	265240000	599430000				2	2	2	11.4	11.4	11.4	18.463	0	5.7292	5302700000	36	tr|T5HP68|T5HP68_RHOER	tr|T5HP68|T5HP68_RHOER
2038600000	2150200000	2046300000	1987800000	1492800000	1667600000	2028400000	1245800000	1917400000	1732800000				8	8	8	31.4	31.4	31.4	29.27	0	323.31	52860000000	84	tr|T5HP73|T5HP73_RHOER	tr|T5HP73|T5HP73_RHOER
1597300000	1574100000	1522900000	1558600000	1456300000	1524600000	1463100000	1292200000	1456300000	1422600000				16	16	16	51.1	51.1	51.1	39.134	0	323.31	93744000000	229	tr|T5HP78|T5HP78_RHOER	tr|T5HP78|T5HP78_RHOER
181880000	174110000	125820000	136570000	166870000	250730000	180650000	115010000	157940000	160200000				4	4	4	24.8	24.8	24.8	24.304	0	225.3	2431400000	47	tr|T5HP83|T5HP83_RHOER	tr|T5HP83|T5HP83_RHOER
35486000	42580000	38121000	35682000	37424000	31591000	37563000	33962000	37771000	40552000				3	3	3	31.4	31.4	31.4	13.815	0	9.9268	727020000	22	tr|T5HP98|T5HP98_RHOER	tr|T5HP98|T5HP98_RHOER
20405000	25090000	18116000	15718000	0	20077000	34014000	34212000	26173000	30016000				3	3	3	26.7	26.7	26.7	13.666	0	15.111	319420000	6	tr|T5HPA5|T5HPA5_RHOER	tr|T5HPA5|T5HPA5_RHOER
16648000	20664000	16129000	0	14010000	17795000	15744000	17091000	16052000	16331000				2	2	2	4.5	4.5	4.5	69.177	0.00070004	2.7197	166610000	3	tr|T5HPB0|T5HPB0_RHOER	tr|T5HPB0|T5HPB0_RHOER
110890000	130710000	139110000	117440000	132660000	89580000	87842000	135940000	86289000	84641000				3	3	3	38.9	38.9	38.9	10.427	0	24.085	1617800000	21	tr|T5HPB5|T5HPB5_RHOER	tr|T5HPB5|T5HPB5_RHOER
24619000	24255000	30713000	27079000	22287000	22235000	24352000	19225000	18425000	19057000				2	2	2	4.7	4.7	4.7	57.783	0	3.8288	234540000	8	tr|T5HPC0|T5HPC0_RHOER	tr|T5HPC0|T5HPC0_RHOER
224570000	245830000	234030000	215500000	202540000	216670000	260610000	204690000	247580000	218250000				16	16	16	51.4	51.4	51.4	40.1	0	107.88	9642300000	130	tr|T5HPD1|T5HPD1_RHOER	tr|T5HPD1|T5HPD1_RHOER
414940000	481210000	470600000	379060000	429540000	321230000	400970000	380030000	411120000	376370000				5	4	4	41.3	37.4	37.4	18.611	0	196.93	9819500000	55	tr|T5HPD5|T5HPD5_RHOER	tr|T5HPD5|T5HPD5_RHOER
3327800000	3354700000	3391500000	3019200000	2891500000	4372400000	4157200000	4029700000	4103800000	3850800000				13	13	13	65.4	65.4	65.4	17.498	0	323.31	210410000000	223	tr|T5HPE1|T5HPE1_RHOER	tr|T5HPE1|T5HPE1_RHOER
20661000	22677000	24515000	25491000	27386000	11699000	21349000	15746000	11735000	19333000				1	1	1	5.4	5.4	5.4	29.695	0	3.6337	193810000	9	tr|T5HPF4|T5HPF4_RHOER	tr|T5HPF4|T5HPF4_RHOER
250830000	272070000	234780000	185360000	172410000	196350000	231820000	246580000	200470000	226660000				1	1	1	10.6	10.6	10.6	7.1585	0.0075188	1.65	2106500000	11	tr|T5HPG5|T5HPG5_RHOER	tr|T5HPG5|T5HPG5_RHOER
251590000	171880000	236030000	220170000	364900000	79122000	84361000	307350000	117980000	185570000				9	9	9	29.2	29.2	29.2	44.19	0	190.94	6235900000	77	tr|T5HPH1|T5HPH1_RHOER	tr|T5HPH1|T5HPH1_RHOER
24093000	17616000	14028000	0	12528000	15254000	0	0	18578000	0				1	1	1	9.8	9.8	9.8	27.466	0.0020401	2.253	104800000	1	tr|T5HPH7|T5HPH7_RHOER	tr|T5HPH7|T5HPH7_RHOER
1445100000	1522700000	1482900000	1441800000	1414300000	1218000000	1354600000	1438500000	1612100000	1595400000				14	14	14	55.4	55.4	55.4	29.872	0	323.31	74200000000	259	tr|T5HPI2|T5HPI2_RHOER	tr|T5HPI2|T5HPI2_RHOER
1707900000	1759800000	1690000000	1453600000	1476800000	1426900000	1757400000	1586400000	1730800000	1526300000				11	11	11	53.4	53.4	53.4	18.089	0	99.704	68806000000	135	tr|T5HPJ0|T5HPJ0_RHOER	tr|T5HPJ0|T5HPJ0_RHOER
93434000	104040000	98654000	88726000	78151000	82021000	135390000	84780000	101640000	99215000				6	6	6	87.4	87.4	87.4	12.703	0	24.988	2045500000	29	tr|T5HPL4|T5HPL4_RHOER	tr|T5HPL4|T5HPL4_RHOER
24239000	28866000	25572000	20826000	20702000	21731000	20660000	19671000	20235000	18636000				1	1	1	6.5	6.5	6.5	22.362	0	5.2566	213730000	11	tr|T5HPQ1|T5HPQ1_RHOER	tr|T5HPQ1|T5HPQ1_RHOER
181240000	151590000	140670000	124950000	182850000	158000000	129990000	128550000	150910000	144960000				6	6	6	39.7	39.7	39.7	24.681	0	93.056	3212800000	35	tr|T5HPQ6|T5HPQ6_RHOER	tr|T5HPQ6|T5HPQ6_RHOER
185190000	185740000	192150000	162250000	199640000	193860000	186270000	146900000	188310000	154140000				17	17	17	46.2	46.2	46.2	56.28	0	160.04	9388900000	104	tr|T5HPT0|T5HPT0_RHOER	tr|T5HPT0|T5HPT0_RHOER
34707000	39132000	38067000	30205000	41661000	36655000	30870000	34285000	41440000	32294000				6	6	6	28.5	28.5	28.5	38.545	0	39.175	798790000	25	tr|T5HPU4|T5HPU4_RHOER	tr|T5HPU4|T5HPU4_RHOER
4189100000	4486500000	4189400000	3228600000	3868700000	4042900000	5477500000	4329800000	5291100000	4533900000				33	33	33	68.7	68.7	68.7	54.383	0	323.31	486900000000	683	tr|T5HPU8|T5HPU8_RHOER	tr|T5HPU8|T5HPU8_RHOER
433960000	479910000	410330000	328560000	367920000	372640000	439440000	304630000	402560000	298730000				15	15	15	60	60	60	32.672	0	264.07	9034800000	77	tr|T5HPV2|T5HPV2_RHOER	tr|T5HPV2|T5HPV2_RHOER
373430000	386070000	388900000	355910000	337610000	516100000	480320000	376840000	500430000	416800000				47	47	47	62.8	62.8	62.8	108.41	0	323.31	30021000000	363	tr|T5HPV6|T5HPV6_RHOER	tr|T5HPV6|T5HPV6_RHOER
1784700000	1507200000	1772300000	1789000000	2226300000	1359100000	1622900000	2184400000	1675400000	1965200000				2	2	2	23.4	23.4	23.4	7.1384	0	19.165	21760000000	60	tr|T5HPV9|T5HPV9_RHOER	tr|T5HPV9|T5HPV9_RHOER
237550000	274820000	242910000	209510000	224900000	252390000	295630000	226090000	274600000	243350000				11	11	11	53.1	53.1	53.1	36.159	0	235.89	15982000000	133	tr|T5HPW3|T5HPW3_RHOER	tr|T5HPW3|T5HPW3_RHOER
2583700000	2943800000	2755100000	2363100000	2415500000	2995900000	2813500000	1826400000	2856000000	2383200000				28	28	28	77.7	77.7	77.7	43.899	0	323.31	154860000000	497	tr|T5HPW7|T5HPW7_RHOER	tr|T5HPW7|T5HPW7_RHOER
35040000	30330000	38170000	19445000	22176000	21726000	32639000	26281000	26300000	25792000				1	1	1	7.8	7.8	7.8	15.026	0	18.391	267520000	7	tr|T5HPY2|T5HPY2_RHOER	tr|T5HPY2|T5HPY2_RHOER
107310000	119790000	109130000	113200000	120190000	68499000	109070000	86767000	74534000	79787000				2	2	2	13.8	13.8	13.8	19.646	0	54.752	1535600000	32	tr|T5HPZ0|T5HPZ0_RHOER	tr|T5HPZ0|T5HPZ0_RHOER
298320000	301760000	279940000	306730000	323510000	237130000	271950000	245000000	258880000	225520000				10	10	10	26	26	26	61.945	0	99.834	6178700000	56	tr|T5HPZ9|T5HPZ9_RHOER	tr|T5HPZ9|T5HPZ9_RHOER
522930000	553510000	512430000	464880000	473470000	584410000	588920000	517590000	567680000	515340000				18	18	18	62.5	62.5	62.5	43.83	0	323.31	34033000000	167	tr|T5HQ03|T5HQ03_RHOER	tr|T5HQ03|T5HQ03_RHOER
0	0	0	0	0	0	18914000	0	21507000	9152100				2	2	2	11.3	11.3	11.3	29.132	0	5.1356	53237000	7	tr|T5HQ16|T5HQ16_RHOER	tr|T5HQ16|T5HQ16_RHOER
19522000	25604000	18644000	0	0	14622000	16263000	16081000	16301000	15920000				2	2	2	13.9	13.9	13.9	12.181	0.0072392	1.7463	137800000	3	tr|T5HQ20|T5HQ20_RHOER	tr|T5HQ20|T5HQ20_RHOER
23120000	18245000	20651000	19889000	24164000	20924000	22203000	20690000	23444000	19677000				4	4	4	10.7	10.7	10.7	49.033	0.0017253	2.4719	456240000	2	tr|T5HQ24|T5HQ24_RHOER	tr|T5HQ24|T5HQ24_RHOER
974650000	1338800000	488030000	972150000	951500000	965200000	1018600000	816340000	949210000	846440000				7	7	5	46.9	46.9	41.4	26.555	0	146.74	21127000000	42	tr|T5HQ28|T5HQ28_RHOER;tr|T5I6A1|T5I6A1_RHOER	tr|T5HQ28|T5HQ28_RHOER
120870000	113140000	101410000	93185000	89933000	57352000	83114000	61465000	103020000	72655000				2	2	2	21.9	21.9	21.9	16.057	0	10.131	1301300000	20	tr|T5HQ32|T5HQ32_RHOER	tr|T5HQ32|T5HQ32_RHOER
244400000	241550000	265010000	242090000	247890000	209410000	193130000	233840000	214590000	191730000				3	3	3	19.7	19.7	19.7	19.206	0	15.478	2891700000	23	tr|T5HQ37|T5HQ37_RHOER	tr|T5HQ37|T5HQ37_RHOER
35117000	35349000	38689000	40845000	30472000	31872000	38918000	43254000	35917000	33026000				2	2	2	11.1	11.1	11.1	21.829	0	3.6778	608980000	13	tr|T5HQ41|T5HQ41_RHOER	tr|T5HQ41|T5HQ41_RHOER
0	0	0	0	0	0	0	0	0	0				1	1	1	6.2	6.2	6.2	25.332	0.0017218	2.4578	0	1	tr|T5HQ46|T5HQ46_RHOER	tr|T5HQ46|T5HQ46_RHOER
24835000	24387000	25128000	0	19976000	21226000	22327000	11258000	22124000	11979000				2	2	2	10.4	10.4	10.4	31.694	0.0036938	2.0527	247350000	8	tr|T5HQ49|T5HQ49_RHOER	tr|T5HQ49|T5HQ49_RHOER
3170100000	3120800000	3142100000	2619900000	2898800000	2665000000	2627200000	2679800000	2448800000	2368800000				23	23	23	62.4	62.4	62.4	44.982	0	323.31	171020000000	420	tr|T5HQ54|T5HQ54_RHOER	tr|T5HQ54|T5HQ54_RHOER
98144000	105170000	96562000	90510000	96207000	99239000	102470000	78857000	95973000	98559000				15	15	15	37.5	37.5	37.5	81.505	0	234.87	5822200000	103	tr|T5HQ63|T5HQ63_RHOER	tr|T5HQ63|T5HQ63_RHOER
66767000	73598000	71270000	69073000	68916000	93591000	100280000	64320000	107800000	87915000				18	18	18	42.2	42.2	42.2	58.992	0	72.927	4142400000	97	tr|T5HQ72|T5HQ72_RHOER	tr|T5HQ72|T5HQ72_RHOER
0	16627000	15277000	19951000	15816000	0	18484000	9575200	0	0				1	1	1	3	3	3	48.136	0.00171	2.3668	99114000	6	tr|T5HQ88|T5HQ88_RHOER	tr|T5HQ88|T5HQ88_RHOER
87411000	73860000	71100000	69047000	0	141880000	152180000	98832000	175230000	202050000				1	1	1	3.7	3.7	3.7	30.599	0.0017135	2.3981	984560000	6	tr|T5HQA1|T5HQA1_RHOER	tr|T5HQA1|T5HQA1_RHOER
640600000	712050000	692060000	734230000	555210000	562610000	689830000	530780000	609990000	499910000				19	19	19	72.6	72.6	72.6	44.876	0	323.31	50906000000	310	tr|T5HQA7|T5HQA7_RHOER	tr|T5HQA7|T5HQA7_RHOER
477850000	550660000	486850000	462340000	429410000	542560000	562090000	531230000	605230000	500450000				15	15	15	51.4	51.4	51.4	36.811	0	238.38	27870000000	165	tr|T5HQB1|T5HQB1_RHOER	tr|T5HQB1|T5HQB1_RHOER
284320000	323600000	305610000	275600000	240600000	251560000	302510000	230820000	295790000	237160000				13	13	13	58.1	58.1	58.1	32.411	0	138.76	13443000000	138	tr|T5HQB5|T5HQB5_RHOER	tr|T5HQB5|T5HQB5_RHOER
35340000	32959000	31113000	24649000	33101000	35091000	37390000	35000000	36021000	36583000				9	9	9	32.7	32.7	32.7	36.759	0	19.619	1274800000	21	tr|T5HQB8|T5HQB8_RHOER	tr|T5HQB8|T5HQB8_RHOER
250150000	251670000	238350000	205350000	203300000	260600000	268240000	209120000	268150000	236550000				9	9	9	34.8	34.8	34.8	36.765	0	66.667	8163100000	43	tr|T5HQC6|T5HQC6_RHOER	tr|T5HQC6|T5HQC6_RHOER
116450000	135050000	125600000	77947000	104800000	112430000	115060000	83346000	103370000	74502000				11	11	11	51.3	51.3	51.3	30.726	0	103.59	4460200000	80	tr|T5HQE1|T5HQE1_RHOER	tr|T5HQE1|T5HQE1_RHOER
0	130730000	0	0	0	106490000	0	501620000	134060000	0				2	2	2	19.8	19.8	19.8	22.42	0	5.5508	604100000	5	tr|T5HQE5|T5HQE5_RHOER	tr|T5HQE5|T5HQE5_RHOER
45876000	58819000	36851000	32552000	0	32631000	45871000	38308000	48851000	11195000				5	5	5	23.8	23.8	23.8	37.613	0	29.587	671440000	20	tr|T5HQF0|T5HQF0_RHOER	tr|T5HQF0|T5HQF0_RHOER
267130000	303680000	280520000	304760000	275210000	273480000	305540000	292790000	316550000	303120000				17	17	17	62	62	62	33.604	0	138.7	19433000000	260	tr|T5HQF4|T5HQF4_RHOER	tr|T5HQF4|T5HQF4_RHOER
32453000	72281000	29432000	22815000	11596000	28072000	49109000	29530000	71372000	25475000				4	4	4	28.1	28.1	28.1	22.165	0	7.1548	661490000	6	tr|T5HQF8|T5HQF8_RHOER	tr|T5HQF8|T5HQF8_RHOER
269480000	207030000	245700000	202330000	251450000	153910000	221490000	227030000	211900000	159860000				6	6	6	38.8	38.8	38.8	21.672	0	180.95	4964300000	51	tr|T5HQG7|T5HQG7_RHOER	tr|T5HQG7|T5HQG7_RHOER
36055000	39563000	34663000	28009000	33828000	24670000	27753000	33813000	29598000	21295000				1	1	1	25	25	25	7.5676	0	66.218	512350000	20	tr|T5HQH1|T5HQH1_RHOER	tr|T5HQH1|T5HQH1_RHOER
0	14598000	15923000	0	0	13421000	17559000	16246000	16805000	0				2	2	2	25.3	25.3	25.3	9.1403	0	5.4212	112820000	12	tr|T5HQH5|T5HQH5_RHOER	tr|T5HQH5|T5HQH5_RHOER
165510000	160200000	145070000	170790000	147230000	201310000	123340000	143050000	148900000	168870000				10	10	10	34.1	34.1	34.1	38.631	0	247.07	5449700000	74	tr|T5HQJ4|T5HQJ4_RHOER	tr|T5HQJ4|T5HQJ4_RHOER
46404000	50255000	50301000	40814000	44487000	31097000	51571000	40710000	43735000	39218000				6	4	4	35.4	31.3	31.3	21.072	0	12.025	1140600000	24	tr|T5HQK3|T5HQK3_RHOER	tr|T5HQK3|T5HQK3_RHOER
28914000	29182000	21661000	33977000	38125000	20924000	11286000	25317000	14853000	19139000				4	4	4	40.6	40.6	40.6	16.486	0	9.4274	466290000	12	tr|T5HQK8|T5HQK8_RHOER	tr|T5HQK8|T5HQK8_RHOER
36891000	47769000	44767000	46222000	38577000	63928000	60585000	42269000	63515000	54862000				12	12	12	30	30	30	55.158	0	53.738	1647400000	45	tr|T5HQL6|T5HQL6_RHOER;tr|T5I3W6|T5I3W6_RHOER	tr|T5HQL6|T5HQL6_RHOER
43705000	42415000	40182000	48611000	21449000	42841000	36398000	36201000	48876000	36601000				6	6	6	14.6	14.6	14.6	62.38	0	27.162	915940000	33	tr|T5HQM1|T5HQM1_RHOER	tr|T5HQM1|T5HQM1_RHOER
403660000	430260000	423120000	398590000	392460000	318540000	402840000	425800000	422560000	355610000				7	7	6	55.2	55.2	50.6	15.817	0	44.237	5780500000	37	tr|T5HQM4|T5HQM4_RHOER	tr|T5HQM4|T5HQM4_RHOER
31076000	21835000	30087000	27668000	24545000	18121000	20166000	25959000	27212000	32053000				2	2	2	15.1	15.1	15.1	27.197	0	6.0504	268720000	11	tr|T5HQN9|T5HQN9_RHOER	tr|T5HQN9|T5HQN9_RHOER
0	0	7638300	0	0	28597000	31218000	6811200	29056000	15172000				2	2	2	4.4	4.4	4.4	52.106	0.0081116	1.5861	120990000	5	tr|T5HQP2|T5HQP2_RHOER	tr|T5HQP2|T5HQP2_RHOER
51291000	45860000	47624000	50737000	50151000	51093000	41783000	46182000	49849000	47093000				11	11	11	55	55	55	33.983	0	140.06	2633500000	69	tr|T5HQP6|T5HQP6_RHOER	tr|T5HQP6|T5HQP6_RHOER
470740000	531860000	488790000	366400000	425100000	474900000	476310000	394450000	447440000	404160000				15	15	15	38.1	38.1	38.1	60.261	0	76.945	7556600000	94	tr|T5HQQ1|T5HQQ1_RHOER	tr|T5HQQ1|T5HQQ1_RHOER
2064300000	1849200000	1898800000	1377000000	1782900000	1302600000	1513900000	1394500000	1641400000	1502800000				11	11	11	73.6	73.6	73.6	16.127	0	234.43	70562000000	200	tr|T5HQR0|T5HQR0_RHOER	tr|T5HQR0|T5HQR0_RHOER
51756000	48846000	50407000	40821000	36942000	45337000	40521000	32406000	48202000	27745000				8	8	8	11.6	11.6	11.6	86.093	0	9.976	619860000	17	tr|T5HQS9|T5HQS9_RHOER	tr|T5HQS9|T5HQS9_RHOER
0	10631000	11785000	11885000	10232000	20126000	18835000	15590000	19977000	18886000				4	4	4	11.1	11.1	11.1	57.799	0	12.293	249040000	20	tr|T5HQT4|T5HQT4_RHOER	tr|T5HQT4|T5HQT4_RHOER
163570000	151270000	185560000	150210000	134250000	185980000	206340000	147660000	224230000	178930000				20	20	20	55.9	55.9	55.9	39.487	0	156.1	10771000000	148	tr|T5HQU3|T5HQU3_RHOER	tr|T5HQU3|T5HQU3_RHOER
309970000	163520000	153290000	168230000	402380000	75786000	45891000	190370000	114430000	193410000				2	2	2	47.9	47.9	47.9	7.6207	0	36.237	2664400000	24	tr|T5HQV7|T5HQV7_RHOER	tr|T5HQV7|T5HQV7_RHOER
0	0	15188000	13597000	0	15805000	15501000	8978100	10488000	0				3	3	3	22.1	22.1	22.1	17.964	0	5.7921	109750000	9	tr|T5HQX3|T5HQX3_RHOER	tr|T5HQX3|T5HQX3_RHOER
23565000	25745000	31450000	15116000	32035000	24974000	23586000	17971000	32413000	19094000				4	4	4	19.9	19.9	19.9	23.627	0	5.0415	434310000	19	tr|T5HR14|T5HR14_RHOER	tr|T5HR14|T5HR14_RHOER
1334900000	174460000	1578900000	967350000	885420000	2023900000	3192900000	662420000	2553500000	1591200000				15	15	15	47.6	47.6	47.6	46.254	0	88.202	16083000000	53	tr|T5HR22|T5HR22_RHOER	tr|T5HR22|T5HR22_RHOER
37424000	42114000	53279000	47382000	46497000	22030000	28465000	0	29237000	24595000				2	2	2	11.6	11.6	11.6	28.567	0	10.554	436280000	5	tr|T5HR27|T5HR27_RHOER	tr|T5HR27|T5HR27_RHOER
918900000	1005600000	964230000	906640000	760740000	782710000	869080000	705960000	830190000	641230000				28	28	28	60.5	60.5	60.5	62.426	0	323.31	74779000000	378	tr|T5HR31|T5HR31_RHOER	tr|T5HR31|T5HR31_RHOER
72862000	67099000	70339000	32832000	77293000	103850000	107140000	78840000	119080000	86633000				6	6	6	66.1	66.1	66.1	20.515	0	91.204	1865000000	26	tr|T5HR36|T5HR36_RHOER	tr|T5HR36|T5HR36_RHOER
83350000	80640000	72179000	64314000	78663000	73603000	74870000	85143000	82647000	84759000				17	17	17	52	52	52	43.658	0	97.704	4539600000	86	tr|T5HR50|T5HR50_RHOER	tr|T5HR50|T5HR50_RHOER
40121000	73302000	58337000	43302000	42494000	42191000	34899000	24925000	30114000	26687000				4	4	4	31.8	31.8	31.8	19.844	0	5.5963	882770000	15	tr|T5HR55|T5HR55_RHOER	tr|T5HR55|T5HR55_RHOER
240590000	253770000	230590000	298020000	213590000	293670000	240690000	193510000	217350000	235850000				7	7	7	25.8	25.8	25.8	38.053	0	26.652	3766900000	25	tr|T5HR63|T5HR63_RHOER	tr|T5HR63|T5HR63_RHOER
766990000	703900000	685500000	672060000	707820000	583080000	545830000	629780000	565520000	631560000				23	23	23	62.1	62.1	62.1	54.523	0	323.31	30455000000	198	tr|T5HR68|T5HR68_RHOER	tr|T5HR68|T5HR68_RHOER
40043000	36659000	38517000	33213000	30180000	36056000	36502000	27540000	34930000	27972000				3	3	3	27.1	27.1	27.1	14.719	0	15.668	619000000	11	tr|T5HR89|T5HR89_RHOER	tr|T5HR89|T5HR89_RHOER
573420000	561260000	580650000	612240000	484950000	311650000	451480000	484490000	435310000	417510000				11	11	11	51	51	51	20.846	0	136.18	21647000000	106	tr|T5HRD9|T5HRD9_RHOER	tr|T5HRD9|T5HRD9_RHOER
170360000	174940000	172170000	153230000	156170000	130010000	152030000	180360000	123180000	150380000				10	10	10	20.4	20.4	20.4	82.136	0	84.168	2842600000	59	tr|T5HRF4|T5HRF4_RHOER	tr|T5HRF4|T5HRF4_RHOER
130790000	145120000	147280000	120160000	129510000	124700000	111160000	114140000	106740000	126680000				8	8	8	30.1	30.1	30.1	37.074	0	53.223	5187400000	49	tr|T5HRF8|T5HRF8_RHOER	tr|T5HRF8|T5HRF8_RHOER
13524000	10048000	14407000	12513000	0	17909000	16654000	11303000	13690000	0				4	4	4	20.6	20.6	20.6	27.025	0	4.715	161250000	4	tr|T5HRG2|T5HRG2_RHOER	tr|T5HRG2|T5HRG2_RHOER
52573000	59030000	52855000	62816000	54216000	49512000	60512000	45716000	51783000	45791000				4	4	4	17.7	17.7	17.7	28.263	0	18.619	1176100000	25	tr|T5HRH3|T5HRH3_RHOER	tr|T5HRH3|T5HRH3_RHOER
143350000	78688000	144630000	108240000	177710000	38789000	44029000	149470000	61695000	99568000				4	4	4	49	49	49	15.592	0	99.669	2323200000	35	tr|T5HRI2|T5HRI2_RHOER	tr|T5HRI2|T5HRI2_RHOER
401300000	422060000	395760000	349330000	358690000	341500000	368180000	317850000	333370000	323900000				10	10	10	25.5	25.5	25.5	48.722	0	56.578	8153500000	81	tr|T5HRI7|T5HRI7_RHOER	tr|T5HRI7|T5HRI7_RHOER
13593000	0	13738000	0	0	15008000	0	0	0	0				2	2	2	21.6	21.6	21.6	19.012	0.00069589	2.5979	126760000	3	tr|T5HRJ3|T5HRJ3_RHOER	tr|T5HRJ3|T5HRJ3_RHOER
169030000	77906000	90228000	125130000	97699000	81607000	143970000	99850000	140240000	54495000				5	5	5	11.7	11.7	11.7	53.358	0	7.5767	1334500000	16	tr|T5HRJ8|T5HRJ8_RHOER	tr|T5HRJ8|T5HRJ8_RHOER
0	36010000	40913000	33654000	0	35620000	0	36898000	0	36558000				1	1	1	5.3	5.3	5.3	20.026	0.00070175	2.7945	196520000	8	tr|T5HRK8|T5HRK8_RHOER	tr|T5HRK8|T5HRK8_RHOER
11632000	14939000	13920000	8751200	9179100	11281000	16792000	0	11010000	10596000				3	3	3	19.5	19.5	19.5	17.173	0	6.8552	200420000	12	tr|T5HRN5|T5HRN5_RHOER	tr|T5HRN5|T5HRN5_RHOER
511590000	600600000	490670000	541700000	463330000	357260000	498770000	531070000	469870000	508780000				7	7	7	40	40	40	20.658	0	106.74	14602000000	63	tr|T5HRP6|T5HRP6_RHOER	tr|T5HRP6|T5HRP6_RHOER
15044000	0	12706000	0	17733000	0	0	34918000	0	0				1	1	1	3.4	3.4	3.4	45.465	0.0020367	2.2282	66229000	5	tr|T5HRQ9|T5HRQ9_RHOER	tr|T5HRQ9|T5HRQ9_RHOER
45780000	54486000	53372000	46714000	40499000	41442000	39453000	38032000	51201000	39945000				16	16	16	5.9	5.9	5.9	311.24	0	45.093	1503000000	62	tr|T5HRR4|T5HRR4_RHOER	tr|T5HRR4|T5HRR4_RHOER
98898000	112320000	96314000	70486000	71894000	92727000	130860000	93739000	114960000	90290000				11	11	11	41	41	41	35.302	0	28.498	2612500000	55	tr|T5HRS9|T5HRS9_RHOER	tr|T5HRS9|T5HRS9_RHOER
2280800000	2411800000	2376200000	2723000000	2337500000	3100500000	2638200000	2050600000	2865300000	2602000000				6	6	6	59.8	59.8	59.8	10.714	0	323.31	69625000000	207	tr|T5HRT4|T5HRT4_RHOER	tr|T5HRT4|T5HRT4_RHOER
97586000	104330000	92972000	86012000	95142000	83897000	78873000	53943000	93255000	52695000				6	6	6	62.9	62.9	62.9	14.709	0	140.66	2537100000	47	tr|T5HRX2|T5HRX2_RHOER	tr|T5HRX2|T5HRX2_RHOER
326730000	357390000	346300000	356200000	351720000	328080000	327880000	275900000	346130000	249020000				9	9	9	50	50	50	35.311	0	245.1	11910000000	101	tr|T5HRX7|T5HRX7_RHOER	tr|T5HRX7|T5HRX7_RHOER
295000000	299240000	280520000	270130000	241260000	213380000	292700000	238090000	236220000	234850000				9	9	9	76.1	76.1	76.1	17.181	0	109.22	6686000000	86	tr|T5HRZ8|T5HRZ8_RHOER	tr|T5HRZ8|T5HRZ8_RHOER
171660000	199960000	188500000	97976000	141930000	150010000	308240000	206730000	246260000	144100000				4	4	4	84	84	84	10.348	0	73.212	3093100000	37	tr|T5HS01|T5HS01_RHOER	tr|T5HS01|T5HS01_RHOER
3095000000	3065000000	2950100000	2831900000	2836200000	2811200000	2955400000	2766700000	3057500000	2734200000				17	17	17	80.4	80.4	80.4	29.045	0	323.31	191540000000	373	tr|T5HS05|T5HS05_RHOER	tr|T5HS05|T5HS05_RHOER
167990000	221900000	187430000	156430000	156970000	161750000	170420000	168950000	170350000	168270000				9	9	9	56.6	56.6	56.6	22.904	0	264.61	7623200000	72	tr|T5HS09|T5HS09_RHOER	tr|T5HS09|T5HS09_RHOER
10972000	12760000	11443000	11810000	12141000	12202000	11837000	9433600	9349400	11132000				2	2	2	8.4	8.4	8.4	33.567	0.00036062	3.288	174090000	13	tr|T5HS18|T5HS18_RHOER	tr|T5HS18|T5HS18_RHOER
82635000	120140000	84845000	89902000	83259000	245440000	207600000	163800000	243250000	204460000				4	4	4	17.2	17.2	17.2	32.801	0	57.344	2778500000	26	tr|T5HS23|T5HS23_RHOER	tr|T5HS23|T5HS23_RHOER
90050000	112860000	106770000	92392000	78933000	118070000	133510000	99825000	134320000	85408000				9	9	9	74	74	74	26.134	0	120.45	3770100000	57	tr|T5HS26|T5HS26_RHOER	tr|T5HS26|T5HS26_RHOER
18563000	0	19719000	21709000	0	23540000	30828000	14707000	27105000	0				2	2	2	10.1	10.1	10.1	26.149	0	5.7503	222320000	14	tr|T5HS78|T5HS78_RHOER	tr|T5HS78|T5HS78_RHOER
6608500	0	0	6547200	14868000	0	0	0	0	0				2	2	2	7.2	7.2	7.2	34.847	0.0017117	2.3807	140460000	3	tr|T5HS83|T5HS83_RHOER	tr|T5HS83|T5HS83_RHOER
48073000	49928000	49229000	59981000	49143000	118790000	145820000	88367000	148640000	118640000				7	7	7	61.3	61.3	61.3	15.065	0	40.13	2070200000	27	tr|T5HS87|T5HS87_RHOER	tr|T5HS87|T5HS87_RHOER
2443400000	2417100000	2521500000	2051500000	2236300000	2748700000	2438300000	2228400000	2494900000	2272400000				24	24	24	71.3	71.3	71.3	50.532	0	323.31	126460000000	356	tr|T5HS93|T5HS93_RHOER	tr|T5HS93|T5HS93_RHOER
197730000	256920000	226640000	196940000	115900000	252590000	276420000	184410000	327990000	237220000				9	9	9	26.1	26.1	26.1	56.5	0	119.26	6951300000	55	tr|T5HSA6|T5HSA6_RHOER	tr|T5HSA6|T5HSA6_RHOER
121590000	121260000	125420000	105370000	109730000	113650000	119810000	104560000	109990000	100930000				19	19	19	55.9	55.9	55.9	54.843	0	138.91	6896100000	123	tr|T5HSB0|T5HSB0_RHOER	tr|T5HSB0|T5HSB0_RHOER
42192000	38964000	43796000	38761000	38619000	36827000	36985000	38591000	39884000	38037000				12	12	12	43.7	43.7	43.7	40.436	0	31.875	1641300000	62	tr|T5HSB5|T5HSB5_RHOER	tr|T5HSB5|T5HSB5_RHOER
226940000	237870000	230920000	212930000	202770000	267190000	273040000	236320000	265880000	236590000				27	27	27	40.7	40.7	40.7	100.04	0	295.01	9434500000	159	tr|T5HSC9|T5HSC9_RHOER	tr|T5HSC9|T5HSC9_RHOER
433100000	467510000	437190000	388170000	387240000	410100000	421830000	339500000	390550000	344440000				29	29	29	73.7	73.7	73.7	51.03	0	323.31	46078000000	356	tr|T5HSE7|T5HSE7_RHOER	tr|T5HSE7|T5HSE7_RHOER
295100000	339160000	333850000	265360000	245380000	310830000	301050000	227190000	288370000	232940000				19	19	19	57.1	57.1	57.1	54.68	0	323.31	18979000000	148	tr|T5HSG1|T5HSG1_RHOER	tr|T5HSG1|T5HSG1_RHOER
258350000	303830000	283820000	257330000	318860000	263540000	306320000	232780000	278240000	274240000				9	9	9	45	45	45	29.281	0	66.121	12867000000	81	tr|T5HSG6|T5HSG6_RHOER	tr|T5HSG6|T5HSG6_RHOER
38266000	46215000	40317000	38110000	30630000	38591000	59144000	45501000	48660000	34966000				5	5	5	20.7	20.7	20.7	24.604	0	6.5539	873420000	17	tr|T5HSH1|T5HSH1_RHOER	tr|T5HSH1|T5HSH1_RHOER
35422000	44939000	34048000	30682000	31792000	41942000	43897000	34559000	40110000	40931000				14	14	14	32.7	32.7	32.7	55.428	0	81.622	1426300000	53	tr|T5HSH3|T5HSH3_RHOER	tr|T5HSH3|T5HSH3_RHOER
30093000	34123000	32270000	19367000	29827000	21656000	26062000	31150000	34816000	22316000				4	4	4	18.3	18.3	18.3	28.837	0	6.7858	512300000	8	tr|T5HSH8|T5HSH8_RHOER	tr|T5HSH8|T5HSH8_RHOER
89362000	101120000	97385000	99049000	100510000	91910000	135830000	96297000	121670000	86252000				11	11	11	65.4	65.4	65.4	25.579	0	145.46	4682100000	72	tr|T5HSI3|T5HSI3_RHOER	tr|T5HSI3|T5HSI3_RHOER
496130000	507870000	469140000	456750000	389040000	467160000	466900000	415380000	432220000	376800000				16	16	16	41.8	41.8	41.8	43.563	0	191.75	30468000000	178	tr|T5HSJ2|T5HSJ2_RHOER	tr|T5HSJ2|T5HSJ2_RHOER
318120000	321520000	332440000	360270000	314890000	234500000	351210000	328160000	357440000	333480000				7	7	7	65	65	65	17.466	0	159.94	11542000000	86	tr|T5HSJ5|T5HSJ5_RHOER	tr|T5HSJ5|T5HSJ5_RHOER
175780000	184710000	185160000	162040000	155850000	187290000	184880000	157550000	169690000	133970000				24	24	24	40.6	40.6	40.6	90.873	0	323.31	10832000000	164	tr|T5HSK3|T5HSK3_RHOER	tr|T5HSK3|T5HSK3_RHOER
602420000	337100000	51541000	332950000	474210000	1675800000	1531600000	1175700000	1521100000	2565400000				14	14	14	36.1	36.1	36.1	50.268	0	78.707	16242000000	48	tr|T5HSL1|T5HSL1_RHOER	tr|T5HSL1|T5HSL1_RHOER
22789000	36399000	39158000	54175000	0	67807000	51507000	64555000	34992000	63100000				2	2	2	18.1	18.1	18.1	13.589	0	4.6115	466680000	18	tr|T5HSP6|T5HSP6_RHOER	tr|T5HSP6|T5HSP6_RHOER
67147000	77823000	70094000	61045000	64290000	65364000	74880000	60345000	87942000	69660000				6	6	6	32.5	32.5	32.5	27.223	0	34.501	1938700000	28	tr|T5HSQ1|T5HSQ1_RHOER	tr|T5HSQ1|T5HSQ1_RHOER
63044000	69350000	61842000	0	70000000	52018000	60665000	49914000	60932000	72099000				2	2	2	7.4	7.4	7.4	34.239	0.00036364	3.4836	625990000	7	tr|T5HSQ3|T5HSQ3_RHOER	tr|T5HSQ3|T5HSQ3_RHOER
109310000	51606000	92753000	0	0	57273000	67520000	27452000	109660000	0				2	2	2	26.1	26.1	26.1	19.806	0	26.23	732370000	8	tr|T5HSR1|T5HSR1_RHOER	tr|T5HSR1|T5HSR1_RHOER
76932000	77194000	81829000	80909000	65374000	67888000	91695000	73294000	85182000	89972000				2	2	2	11.5	11.5	11.5	26.261	0	12.769	1252000000	18	tr|T5HSR5|T5HSR5_RHOER	tr|T5HSR5|T5HSR5_RHOER
83659000	51868000	60617000	58977000	32568000	2169200000	1279200000	613470000	1549100000	1071400000				28	28	28	62	62	62	64.276	0	323.31	17397000000	134	tr|T5HSS0|T5HSS0_RHOER	tr|T5HSS0|T5HSS0_RHOER
69429000	69202000	68482000	78913000	70988000	500970000	576230000	360340000	605030000	459620000				15	15	15	65.9	65.9	65.9	36.351	0	323.31	13546000000	100	tr|T5HSS7|T5HSS7_RHOER	tr|T5HSS7|T5HSS7_RHOER
360850000	403220000	356360000	364810000	321230000	292640000	340990000	340810000	366740000	258290000				7	7	7	49.2	49.2	49.2	19.321	0	29.817	6345100000	32	tr|T5HST1|T5HST1_RHOER	tr|T5HST1|T5HST1_RHOER
114340000	123680000	113510000	139130000	108420000	121700000	111420000	99087000	130130000	109730000				12	12	12	52.9	52.9	52.9	33.883	0	110.36	3451000000	52	tr|T5HST4|T5HST4_RHOER	tr|T5HST4|T5HST4_RHOER
88455000	119020000	109080000	94437000	145660000	108390000	113840000	101510000	124620000	80457000				6	6	6	38.4	38.4	38.4	25.596	0	11.74	1854500000	22	tr|T5HST8|T5HST8_RHOER	tr|T5HST8|T5HST8_RHOER
44889000	42114000	49311000	40698000	44732000	22418000	39968000	24710000	39290000	15531000				3	3	3	23.5	23.5	23.5	14.941	0	4.7539	395390000	12	tr|T5HSU5|T5HSU5_RHOER	tr|T5HSU5|T5HSU5_RHOER
219370000	272820000	248410000	203240000	219190000	324640000	405330000	320000000	371790000	360170000				13	13	13	31.3	31.3	31.3	51.159	0	61.673	6562900000	75	tr|T5HSU9|T5HSU9_RHOER	tr|T5HSU9|T5HSU9_RHOER
172240000	180570000	188330000	174010000	169140000	149720000	160240000	192200000	160910000	117280000				7	7	7	32.8	32.8	32.8	35.509	0	60.997	4299700000	34	tr|T5HSV8|T5HSV8_RHOER	tr|T5HSV8|T5HSV8_RHOER
40422000	39837000	36702000	27175000	31432000	24532000	39790000	29595000	37312000	27033000				4	4	4	25.4	25.4	25.4	25.269	0	13.82	826650000	27	tr|T5HSW1|T5HSW1_RHOER	tr|T5HSW1|T5HSW1_RHOER
4158100000	4535000000	4180300000	3831500000	3698800000	3933900000	4144200000	3777400000	4386000000	4040500000				25	25	25	60.2	60.2	60.2	49.398	0	323.31	359060000000	395	tr|T5HSW5|T5HSW5_RHOER	tr|T5HSW5|T5HSW5_RHOER
607200000	622440000	598640000	601000000	525530000	749040000	870980000	614390000	880790000	611230000				13	13	13	84.1	84.1	84.1	22.959	0	249.66	34621000000	136	tr|T5HSX0|T5HSX0_RHOER	tr|T5HSX0|T5HSX0_RHOER
37929000	46514000	48482000	36076000	31119000	38566000	53663000	31211000	53578000	46174000				3	3	3	28.8	28.8	28.8	16.119	0	16.697	1102200000	44	tr|T5HSX4|T5HSX4_RHOER	tr|T5HSX4|T5HSX4_RHOER
314960000	339300000	321340000	286220000	272290000	296580000	286430000	252160000	272220000	246250000				62	62	58	51.9	51.9	50.1	177.52	0	323.31	44159000000	447	tr|T5HSX8|T5HSX8_RHOER	tr|T5HSX8|T5HSX8_RHOER
171190000	196160000	208580000	206560000	188800000	153980000	166930000	142700000	149370000	129190000				3	3	3	6.9	6.9	6.9	44.176	0.0020429	2.2883	1964300000	13	tr|T5HSZ1|T5HSZ1_RHOER	tr|T5HSZ1|T5HSZ1_RHOER
19162000	24309000	37296000	16621000	0	21666000	25514000	25341000	0	21329000				3	3	3	22.1	22.1	22.1	23.027	0.0030375	2.1227	223880000	7	tr|T5HSZ6|T5HSZ6_RHOER	tr|T5HSZ6|T5HSZ6_RHOER
137640000	126640000	133350000	104290000	120050000	129520000	136110000	108460000	131690000	115310000				9	9	9	50.5	50.5	50.5	22.155	0	30.449	3199400000	36	tr|T5HT00|T5HT00_RHOER	tr|T5HT00|T5HT00_RHOER
539020000	559160000	467830000	565430000	571610000	467860000	459790000	510850000	477170000	420240000				8	8	8	61.8	61.8	61.8	17.156	0	189.95	11943000000	68	tr|T5HT05|T5HT05_RHOER	tr|T5HT05|T5HT05_RHOER
201630000	241230000	259650000	222490000	207810000	264120000	240380000	205090000	220220000	195240000				10	10	10	64.4	64.4	64.4	27.732	0	210.46	10337000000	96	tr|T5HT08|T5HT08_RHOER	tr|T5HT08|T5HT08_RHOER
0	0	0	16546000	11139000	0	0	0	0	0				1	1	1	10.8	10.8	10.8	13.06	0	20.983	27201000	6	tr|T5HT13|T5HT13_RHOER	tr|T5HT13|T5HT13_RHOER
1871500000	2270400000	1997600000	2015500000	1604900000	2205100000	2363300000	1576000000	2220400000	1701100000				31	31	31	66.4	66.4	66.4	75.243	0	323.31	54177000000	236	tr|T5HT19|T5HT19_RHOER	tr|T5HT19|T5HT19_RHOER
475900000	221180000	381560000	318100000	718770000	176410000	107060000	768880000	203200000	340620000				3	3	3	27.5	27.5	27.5	22.772	0	113.47	6414100000	43	tr|T5HT34|T5HT34_RHOER	tr|T5HT34|T5HT34_RHOER
0	25120000	29024000	21030000	0	22277000	24572000	0	0	0				2	2	2	6.1	6.1	6.1	57.264	0.00069711	2.62	193070000	5	tr|T5HT53|T5HT53_RHOER	tr|T5HT53|T5HT53_RHOER
555520000	501760000	537430000	590150000	491120000	884770000	721030000	836440000	740260000	827510000				5	5	5	47.5	47.5	47.5	9.2459	0	15.921	18668000000	97	tr|T5HT58|T5HT58_RHOER	tr|T5HT58|T5HT58_RHOER
19066000	19360000	29695000	16367000	39226000	0	0	0	28848000	7707300				2	2	2	16.3	16.3	16.3	19.559	0	11.379	282610000	15	tr|T5HT64|T5HT64_RHOER	tr|T5HT64|T5HT64_RHOER
16925000	18607000	21286000	25882000	19636000	16250000	26792000	0	11462000	0				5	5	5	27.4	27.4	27.4	25.032	0	19.936	282710000	18	tr|T5HT81|T5HT81_RHOER	tr|T5HT81|T5HT81_RHOER
8967100	9388600	11168000	0	11393000	11568000	14147000	12663000	8862100	12891000				3	3	3	13.4	13.4	13.4	27.533	0	4.9203	125910000	19	tr|T5HT91|T5HT91_RHOER	tr|T5HT91|T5HT91_RHOER
0	0	0	0	0	0	0	0	0	0				1	1	1	18.2	18.2	18.2	14.681	0.0010413	2.551	10931000	1	tr|T5HTB4|T5HTB4_RHOER	tr|T5HTB4|T5HTB4_RHOER
596980000	519800000	450470000	526250000	635480000	440170000	641630000	456100000	425090000	485730000				3	3	3	5.9	5.9	5.9	70.031	0.0023745	2.2078	4957900000	5	tr|T5HTC0|T5HTC0_RHOER	tr|T5HTC0|T5HTC0_RHOER
124930000	141890000	133430000	115760000	125860000	99682000	129850000	130400000	123880000	106950000				7	7	7	26.1	26.1	26.1	37.45	0	29.974	5331700000	65	tr|T5HTC5|T5HTC5_RHOER	tr|T5HTC5|T5HTC5_RHOER
107110000	255440000	247330000	263390000	216750000	218250000	249380000	211660000	249190000	311770000				5	5	5	21.6	21.6	21.6	24.718	0	5.6081	2745500000	21	tr|T5HTD6|T5HTD6_RHOER	tr|T5HTD6|T5HTD6_RHOER
65310000	72242000	68843000	67160000	62260000	51419000	66906000	60064000	69694000	66472000				6	6	6	40.4	40.4	40.4	20.003	0	33.245	2482900000	34	tr|T5HTE5|T5HTE5_RHOER	tr|T5HTE5|T5HTE5_RHOER
0	10639000	0	16184000	0	0	7697000	9927300	9630600	12096000				2	2	2	17.1	17.1	17.1	17.125	0	4.314	66254000	3	tr|T5HTF9|T5HTF9_RHOER	tr|T5HTF9|T5HTF9_RHOER
16092000	10653000	13160000	0	0	0	0	0	0	0				2	2	2	5	5	5	52.485	0.0003601	3.2727	43020000	3	tr|T5HTI1|T5HTI1_RHOER	tr|T5HTI1|T5HTI1_RHOER
0	0	0	0	0	0	0	0	0	0				1	1	1	7	7	7	23.047	0	6.0045	0	1	tr|T5HTM2|T5HTM2_RHOER	tr|T5HTM2|T5HTM2_RHOER
11199000	13959000	12269000	0	0	0	8961300	0	10405000	12809000				2	2	2	12.9	12.9	12.9	19.615	0.0030385	2.125	69265000	7	tr|T5HTR6|T5HTR6_RHOER	tr|T5HTR6|T5HTR6_RHOER
129140000	143040000	140810000	118170000	145320000	137000000	137810000	133550000	155080000	118440000				6	6	6	29.4	29.4	29.4	36.457	0	125.04	2457200000	41	tr|T5HTX0|T5HTX0_RHOER	tr|T5HTX0|T5HTX0_RHOER
159100000	187080000	154090000	162940000	116210000	628320000	605980000	393630000	714210000	626180000				8	8	8	27.9	27.9	27.9	49.081	0	281.77	10100000000	69	tr|T5HTX4|T5HTX4_RHOER	tr|T5HTX4|T5HTX4_RHOER
1551500000	1613200000	1602300000	1491200000	1462000000	947230000	1367300000	1249900000	1213300000	972600000				8	8	8	85.5	85.5	85.5	17.644	0	323.31	54499000000	135	tr|T5HTX8|T5HTX8_RHOER	tr|T5HTX8|T5HTX8_RHOER
85142000	86216000	85619000	62214000	67814000	83889000	92270000	67759000	92478000	70503000				14	14	14	39.7	39.7	39.7	45.227	0	74.3	4655000000	92	tr|T5HTY3|T5HTY3_RHOER	tr|T5HTY3|T5HTY3_RHOER
23295000	13835000	12436000	19990000	18602000	0	0	27072000	0	12513000				3	3	3	6.8	6.8	6.8	58.081	0	6.6995	163030000	6	tr|T5HTZ2|T5HTZ2_RHOER	tr|T5HTZ2|T5HTZ2_RHOER
69303000	81323000	77580000	62803000	60926000	74159000	99478000	61578000	100860000	61582000				14	14	14	37.7	37.7	37.7	63.971	0	128.1	2859100000	60	tr|T5HTZ7|T5HTZ7_RHOER	tr|T5HTZ7|T5HTZ7_RHOER
18065000	17904000	15590000	16951000	0	15786000	13588000	0	11363000	0				3	3	3	11.5	11.5	11.5	43.256	0	10.81	178200000	8	tr|T5HU00|T5HU00_RHOER	tr|T5HU00|T5HU00_RHOER
175750000	174470000	162030000	192090000	148290000	139090000	163460000	73817000	167470000	127940000				8	8	8	62.2	62.2	62.2	26.13	0	323.31	6224900000	71	tr|T5HU05|T5HU05_RHOER	tr|T5HU05|T5HU05_RHOER
50574000	41771000	43487000	43956000	44749000	42816000	37571000	40645000	41386000	34251000				4	4	4	17.9	17.9	17.9	34.04	0	54.212	850290000	27	tr|T5HU10|T5HU10_RHOER	tr|T5HU10|T5HU10_RHOER
197730000	194110000	180500000	152480000	194710000	166980000	187420000	180740000	177550000	144350000				5	5	5	50	50	50	16.692	0	71.722	5539400000	64	tr|T5HU23|T5HU23_RHOER	tr|T5HU23|T5HU23_RHOER
192010000	196100000	197140000	197330000	180020000	171930000	200170000	180430000	193260000	175700000				9	9	9	34.8	34.8	34.8	36.706	0	109.82	9885500000	119	tr|T5HU28|T5HU28_RHOER	tr|T5HU28|T5HU28_RHOER
160150000	174540000	156820000	150560000	141510000	140400000	158160000	140730000	152190000	124280000				13	13	13	47.1	47.1	47.1	40.584	0	110.76	5299100000	79	tr|T5HU35|T5HU35_RHOER	tr|T5HU35|T5HU35_RHOER
0	0	0	12685000	0	0	9006800	9888200	0	0				2	2	2	12.3	12.3	12.3	19.76	0	8.0421	38945000	8	tr|T5HU40|T5HU40_RHOER	tr|T5HU40|T5HU40_RHOER
8167200000	7586700000	7627800000	6806400000	8263700000	6311200000	6501200000	5683100000	6218200000	5273600000				7	7	7	50	50	50	17.271	0	323.31	142450000000	234	tr|T5HU49|T5HU49_RHOER	tr|T5HU49|T5HU49_RHOER
18874000	32267000	17469000	16646000	14166000	0	26279000	15194000	29448000	17516000				2	2	2	6.8	6.8	6.8	51.247	0.00069906	2.6931	239540000	4	tr|T5HU67|T5HU67_RHOER	tr|T5HU67|T5HU67_RHOER
138110000	146200000	126830000	113020000	128090000	122670000	129650000	104900000	136780000	94824000				15	15	15	49.7	49.7	49.7	50.458	0	243.71	7090400000	111	tr|T5HU78|T5HU78_RHOER	tr|T5HU78|T5HU78_RHOER
18554000	17433000	19514000	14488000	15467000	16589000	17542000	0	16724000	12190000				1	1	1	6.3	6.3	6.3	18.724	0.0096899	1.5288	149780000	1	tr|T5HU89|T5HU89_RHOER	tr|T5HU89|T5HU89_RHOER
894340000	576380000	739510000	752410000	1141100000	382520000	332970000	1438900000	475280000	723330000				18	18	18	44.9	44.9	44.9	78.784	0	323.31	38785000000	243	tr|T5HU99|T5HU99_RHOER	tr|T5HU99|T5HU99_RHOER
119490000	55192000	76386000	64006000	143720000	19520000	15805000	169190000	3762600	36504000				7	7	7	28	28	28	40.121	0	44.588	1639800000	40	tr|T5HUA9|T5HUA9_RHOER	tr|T5HUA9|T5HUA9_RHOER
561310000	382670000	406160000	479490000	582700000	418340000	322780000	299240000	391860000	259960000				3	3	3	39.1	39.1	39.1	15.945	0	87.975	4907900000	34	tr|T5HUB2|T5HUB2_RHOER	tr|T5HUB2|T5HUB2_RHOER
26964000	37373000	27945000	22592000	25544000	20348000	23257000	22234000	21203000	9899600				7	7	7	24.7	24.7	24.7	37.573	0	14.731	607300000	32	tr|T5HUB8|T5HUB8_RHOER	tr|T5HUB8|T5HUB8_RHOER
18276000	13632000	21282000	19043000	15051000	11569000	20741000	15414000	17618000	13895000				5	5	5	23.8	23.8	23.8	31.535	0	20.44	259680000	11	tr|T5HUC6|T5HUC6_RHOER	tr|T5HUC6|T5HUC6_RHOER
638600000	694800000	601590000	508690000	540800000	683290000	645110000	517740000	610650000	610550000				16	16	16	64.1	64.1	64.1	36.771	0	250.88	20331000000	125	tr|T5HUD5|T5HUD5_RHOER	tr|T5HUD5|T5HUD5_RHOER
221480000	260760000	241240000	218450000	226680000	255690000	237400000	164080000	217970000	168070000				15	15	15	64.5	64.5	64.5	42.308	0	202.48	9574500000	112	tr|T5HUF1|T5HUF1_RHOER	tr|T5HUF1|T5HUF1_RHOER
1051400000	1073600000	1049000000	1063100000	929610000	1165300000	1176500000	935920000	1115000000	853160000				24	24	24	78.1	78.1	78.1	55.187	0	323.31	84859000000	414	tr|T5HUF6|T5HUF6_RHOER	tr|T5HUF6|T5HUF6_RHOER
672540000	804290000	719410000	638150000	566410000	703180000	857690000	572230000	779530000	601810000				8	8	8	33.3	33.3	33.3	31.135	0	43.452	22694000000	104	tr|T5HUG5|T5HUG5_RHOER	tr|T5HUG5|T5HUG5_RHOER
11582000	9891200	10186000	0	0	10173000	0	0	0	0				3	3	3	13.4	13.4	13.4	27.086	0	4.8752	67960000	8	tr|T5HUI1|T5HUI1_RHOER	tr|T5HUI1|T5HUI1_RHOER
130490000	132540000	132800000	145660000	114310000	127830000	136300000	123090000	130890000	131950000				12	12	12	60.9	60.9	60.9	40.824	0	181.17	6039400000	65	tr|T5HUJ1|T5HUJ1_RHOER	tr|T5HUJ1|T5HUJ1_RHOER
4714800000	4917800000	4883100000	4607400000	4464600000	5464900000	6097300000	4816600000	5929300000	5098300000				17	17	17	56	56	56	34.545	0	323.31	313220000000	486	tr|T5HUK0|T5HUK0_RHOER	tr|T5HUK0|T5HUK0_RHOER
72025000	75884000	78864000	91008000	78078000	77988000	75713000	68052000	74759000	64055000				4	4	4	7.2	7.2	7.2	79.503	0	10.12	1025100000	20	tr|T5HUM1|T5HUM1_RHOER	tr|T5HUM1|T5HUM1_RHOER
245450000	285320000	244580000	271850000	199070000	198530000	270410000	215220000	314360000	287330000				5	5	5	45.3	45.3	45.3	20.425	0	125.72	5116400000	29	tr|T5HUM5|T5HUM5_RHOER	tr|T5HUM5|T5HUM5_RHOER
197270000	232330000	208170000	208560000	181990000	337520000	323370000	204250000	336100000	279530000				36	36	36	61.5	61.5	61.5	89.978	0	323.31	26021000000	339	tr|T5HUM8|T5HUM8_RHOER	tr|T5HUM8|T5HUM8_RHOER
44396000	48204000	48657000	34342000	34602000	51538000	48445000	46305000	56140000	42886000				3	3	3	34	34	34	10.495	0	7.8597	733460000	21	tr|T5HUN3|T5HUN3_RHOER	tr|T5HUN3|T5HUN3_RHOER
438450000	432150000	368070000	392340000	442090000	397510000	453020000	418270000	529470000	506120000				4	4	4	23.7	23.7	23.7	26.716	0	73.865	9319300000	51	tr|T5HUN7|T5HUN7_RHOER	tr|T5HUN7|T5HUN7_RHOER
79491000	79136000	80126000	76766000	67316000	91369000	90713000	71092000	96325000	81556000				21	21	21	35.4	35.4	35.4	82.358	0	262.93	4703200000	94	tr|T5HUP1|T5HUP1_RHOER	tr|T5HUP1|T5HUP1_RHOER
130160000	145860000	163880000	125810000	125430000	143210000	156300000	103460000	140300000	107040000				5	5	5	44.5	44.5	44.5	17.711	0	21.345	3145000000	36	tr|T5HUP5|T5HUP5_RHOER	tr|T5HUP5|T5HUP5_RHOER
189060000	195300000	191860000	168720000	150320000	197050000	184900000	163080000	180390000	142970000				19	19	19	88.3	88.3	88.3	34.064	0	246.33	12970000000	136	tr|T5HUQ1|T5HUQ1_RHOER	tr|T5HUQ1|T5HUQ1_RHOER
668390000	740980000	701870000	642240000	589430000	625500000	729850000	653270000	754500000	654680000				13	13	13	83.2	83.2	83.2	22.352	0	323.31	38118000000	194	tr|T5HUQ6|T5HUQ6_RHOER	tr|T5HUQ6|T5HUQ6_RHOER
1099900000	1246900000	1206000000	987610000	941770000	1198600000	1257200000	912030000	1241900000	1110300000				32	32	32	75.4	75.4	75.4	54.27	0	323.31	70515000000	305	tr|T5HUR1|T5HUR1_RHOER	tr|T5HUR1|T5HUR1_RHOER
4019800000	4257600000	3892700000	3695800000	3434800000	4469600000	4764900000	3410100000	4570300000	4429200000				30	30	30	92	92	92	36.432	0	323.31	361580000000	693	tr|T5HUR6|T5HUR6_RHOER	tr|T5HUR6|T5HUR6_RHOER
307730000	275210000	261800000	270570000	291480000	277050000	234680000	212800000	251490000	213480000				5	5	5	8	8	8	53.572	0	110.91	5910400000	45	tr|T5HUS3|T5HUS3_RHOER	tr|T5HUS3|T5HUS3_RHOER
459720000	473650000	464090000	386860000	381530000	488270000	471530000	354760000	476490000	447920000				14	14	14	53.6	53.6	53.6	36.811	0	143.91	30449000000	132	tr|T5HUS7|T5HUS7_RHOER	tr|T5HUS7|T5HUS7_RHOER
746050000	665000000	531670000	606790000	815710000	325690000	712840000	1218000000	705710000	828900000				3	3	3	42.4	42.4	42.4	10.449	0	68.338	11530000000	28	tr|T5HUT2|T5HUT2_RHOER	tr|T5HUT2|T5HUT2_RHOER
24097000	20547000	19660000	18434000	21905000	63414000	46275000	35258000	44773000	49751000				10	10	10	46.8	46.8	46.8	38.361	0	86.536	1020900000	33	tr|T5HUT6|T5HUT6_RHOER	tr|T5HUT6|T5HUT6_RHOER
4164600000	4187400000	3990000000	3564600000	3858200000	3226000000	3336800000	3190800000	3466000000	3079500000				15	15	15	64.7	64.7	64.7	28.027	0	323.31	275100000000	314	tr|T5HUU0|T5HUU0_RHOER	tr|T5HUU0|T5HUU0_RHOER
175310000	194980000	179000000	161290000	173460000	160320000	193460000	149070000	177020000	151530000				10	10	10	28.7	28.7	28.7	45.625	0	107.43	5356600000	58	tr|T5HUU6|T5HUU6_RHOER	tr|T5HUU6|T5HUU6_RHOER
19195000	18212000	17221000	18142000	0	17532000	19333000	11628000	21199000	20863000				2	2	2	4	4	4	77.776	0.00069686	2.6158	170820000	4	tr|T5HUV1|T5HUV1_RHOER	tr|T5HUV1|T5HUV1_RHOER
143890000	137290000	147570000	125460000	153970000	118060000	141110000	125690000	138320000	140980000				10	10	10	39.6	39.6	39.6	37.474	0	241.99	4444300000	87	tr|T5HUV5|T5HUV5_RHOER	tr|T5HUV5|T5HUV5_RHOER
26242000	27608000	37388000	30634000	41604000	46357000	55337000	65529000	55379000	42693000				3	3	3	73.7	73.7	73.7	8.3955	0	34.345	938020000	12	tr|T5HUW0|T5HUW0_RHOER;tr|T5HZ23|T5HZ23_RHOER	tr|T5HUW0|T5HUW0_RHOER
314890000	171920000	263600000	235490000	366620000	122560000	100770000	428130000	147970000	232680000				9	9	9	51.3	51.3	51.3	26.957	0	96.15	5865500000	54	tr|T5HUW6|T5HUW6_RHOER	tr|T5HUW6|T5HUW6_RHOER
179410000	139480000	178720000	144650000	107910000	100570000	186150000	135420000	184400000	144510000				7	7	7	69.3	69.3	69.3	14.56	0	79.986	4042700000	58	tr|T5HUX0|T5HUX0_RHOER	tr|T5HUX0|T5HUX0_RHOER
147310000	87105000	120240000	95500000	224170000	36221000	32667000	203350000	60719000	90045000				8	8	8	47.6	47.6	47.6	30.634	0	186.31	3637700000	54	tr|T5HUY9|T5HUY9_RHOER	tr|T5HUY9|T5HUY9_RHOER
415450000	454360000	546620000	472050000	413990000	534230000	324120000	495220000	459740000	371730000				7	7	7	22.9	22.9	22.9	43.515	0	12.167	4565100000	17	tr|T5HV00|T5HV00_RHOER	tr|T5HV00|T5HV00_RHOER
349240000	351560000	350350000	329130000	330990000	738910000	609650000	456350000	634180000	568330000				17	17	17	64.8	64.8	64.8	36.498	0	261.06	19038000000	157	tr|T5HV07|T5HV07_RHOER	tr|T5HV07|T5HV07_RHOER
575930000	625940000	598670000	526620000	504440000	604110000	626370000	454580000	652740000	514260000				42	42	42	64.4	64.4	64.4	76.792	0	323.31	61829000000	366	tr|T5HV12|T5HV12_RHOER	tr|T5HV12|T5HV12_RHOER
31041000	35650000	30104000	30917000	32510000	27951000	34005000	30385000	30184000	26864000				7	7	7	32.1	32.1	32.1	37.799	0	41.205	1019000000	41	tr|T5HV20|T5HV20_RHOER	tr|T5HV20|T5HV20_RHOER
1261500000	1255200000	1262200000	1268400000	1242100000	1006900000	1075400000	1036200000	1171900000	998970000				11	11	11	63.2	63.2	63.2	26.804	0	285.64	48285000000	111	tr|T5HV28|T5HV28_RHOER	tr|T5HV28|T5HV28_RHOER
202250000	192520000	192590000	178420000	183360000	199810000	225620000	170670000	209350000	138730000				5	5	5	19.7	19.7	19.7	43.428	0	264.72	4611900000	67	tr|T5HV35|T5HV35_RHOER	tr|T5HV35|T5HV35_RHOER
273920000	256570000	249620000	212840000	274280000	264880000	241540000	202190000	250850000	241310000				2	2	2	15.4	15.4	15.4	30.466	0	222.94	3959700000	30	tr|T5HV39|T5HV39_RHOER	tr|T5HV39|T5HV39_RHOER
0	15038000	0	0	18321000	37251000	37627000	46078000	43224000	0				5	3	3	27	21.7	21.7	27.751	0	21.756	216730000	9	tr|T5HV45|T5HV45_RHOER	tr|T5HV45|T5HV45_RHOER
42738000	22256000	33217000	38199000	67632000	22941000	0	103150000	0	41797000				4	4	4	15.8	15.8	15.8	31.944	0	52.198	661270000	13	tr|T5HV55|T5HV55_RHOER	tr|T5HV55|T5HV55_RHOER
30379000	29877000	32708000	41149000	0	30893000	34975000	0	35376000	0				1	1	1	7.8	7.8	7.8	15.183	0.0072488	1.757	250380000	10	tr|T5HV60|T5HV60_RHOER	tr|T5HV60|T5HV60_RHOER
149160000	131160000	133050000	124410000	168330000	138110000	115420000	150490000	144950000	131480000				11	11	11	39.7	39.7	39.7	46.078	0	153.44	6355700000	70	tr|T5HV96|T5HV96_RHOER	tr|T5HV96|T5HV96_RHOER
524090000	595490000	556570000	486490000	484030000	578310000	593040000	499710000	585850000	492290000				21	21	21	78	78	78	38.959	0	323.31	42241000000	211	tr|T5HVA2|T5HVA2_RHOER	tr|T5HVA2|T5HVA2_RHOER
235260000	234310000	218990000	232010000	203990000	146230000	215950000	173430000	211950000	184290000				6	6	6	69.1	69.1	69.1	17.707	0	129.52	6601700000	62	tr|T5HVA7|T5HVA7_RHOER	tr|T5HVA7|T5HVA7_RHOER
1111700000	1220000000	1097700000	1102400000	1107400000	1163400000	1096800000	857020000	1148400000	934740000				15	15	15	67.5	67.5	67.5	41.285	0	323.31	62988000000	237	tr|T5HVB2|T5HVB2_RHOER	tr|T5HVB2|T5HVB2_RHOER
642810000	722440000	674150000	688140000	656460000	694100000	726720000	579470000	700570000	637580000				19	19	19	68.3	68.3	68.3	45.205	0	316.95	22549000000	190	tr|T5HVB4|T5HVB4_RHOER	tr|T5HVB4|T5HVB4_RHOER
113220000	114090000	112270000	130320000	118190000	117200000	113850000	93195000	111150000	90975000				14	14	14	62.5	62.5	62.5	32.363	0	169.98	7510700000	130	tr|T5HVB9|T5HVB9_RHOER	tr|T5HVB9|T5HVB9_RHOER
349360000	474060000	390730000	127530000	360300000	359210000	385130000	397110000	443520000	399240000				7	7	7	39.6	39.6	39.6	21.387	0	187.28	16859000000	81	tr|T5HVC4|T5HVC4_RHOER	tr|T5HVC4|T5HVC4_RHOER
136990000	149300000	142940000	121020000	114710000	140260000	147280000	108140000	133970000	111800000				17	17	17	75.3	75.3	75.3	33.145	0	111.27	8062600000	132	tr|T5HVC7|T5HVC7_RHOER	tr|T5HVC7|T5HVC7_RHOER
447800000	451540000	419570000	342980000	345000000	0	460810000	429340000	434210000	428530000				3	3	3	10.1	10.1	10.1	33.284	0	4.3777	3619400000	8	tr|T5HVD7|T5HVD7_RHOER	tr|T5HVD7|T5HVD7_RHOER
3520100000	3783400000	3636200000	3167000000	3217600000	4091800000	3680600000	2702100000	3820500000	2701300000				32	32	32	63.1	63.1	63.1	74.609	0	323.31	216060000000	622	tr|T5HVE2|T5HVE2_RHOER	tr|T5HVE2|T5HVE2_RHOER
34942000	41898000	37085000	29999000	26230000	52565000	61121000	40687000	51995000	46522000				6	6	6	32.5	32.5	32.5	23.038	0	13.923	1239500000	27	tr|T5HVE4|T5HVE4_RHOER	tr|T5HVE4|T5HVE4_RHOER
963420000	553780000	858140000	860210000	874890000	932180000	351180000	284870000	257630000	677390000				3	3	3	12	12	12	29.967	0	39.51	6882000000	31	tr|T5HVE7|T5HVE7_RHOER	tr|T5HVE7|T5HVE7_RHOER
229480000	252170000	242920000	196540000	201590000	335080000	365310000	189030000	366410000	263650000				14	14	14	47.5	47.5	47.5	45.185	0	323.31	7969600000	85	tr|T5HVF1|T5HVF1_RHOER	tr|T5HVF1|T5HVF1_RHOER
492540000	488430000	538210000	440090000	545510000	392540000	455420000	506970000	491110000	460610000				5	5	5	48.4	48.4	48.4	16.68	0	131.35	15278000000	62	tr|T5HVF3|T5HVF3_RHOER	tr|T5HVF3|T5HVF3_RHOER
146560000	155950000	167710000	125160000	130490000	108570000	136970000	157360000	141000000	143990000				4	4	4	20.9	20.9	20.9	20.604	0	10.632	2521800000	18	tr|T5HVF9|T5HVF9_RHOER	tr|T5HVF9|T5HVF9_RHOER
800830000	900640000	879110000	1027200000	796230000	997480000	902080000	626370000	942750000	870820000				12	12	12	72.1	72.1	72.1	27.928	0	323.31	40489000000	92	tr|T5HVG5|T5HVG5_RHOER	tr|T5HVG5|T5HVG5_RHOER
33760000	37416000	0	27232000	37347000	24983000	29054000	0	32819000	0				2	2	2	31.4	31.4	31.4	13.329	0	9.7046	264030000	4	tr|T5HVG7|T5HVG7_RHOER	tr|T5HVG7|T5HVG7_RHOER
220440000	259670000	241920000	198990000	192310000	251200000	241730000	177940000	202840000	202390000				16	16	16	75.3	75.3	75.3	29.998	0	144.07	7459600000	97	tr|T5HVH0|T5HVH0_RHOER	tr|T5HVH0|T5HVH0_RHOER
104970000	129400000	105020000	107650000	79714000	91935000	98891000	79521000	105790000	91354000				10	10	10	43.8	43.8	43.8	28.903	0	16.381	2523600000	43	tr|T5HVH1|T5HVH1_RHOER	tr|T5HVH1|T5HVH1_RHOER
70902000	84763000	82427000	74516000	49503000	85681000	89086000	64275000	99946000	78892000				3	3	3	41.1	41.1	41.1	16.914	0	85.754	1594100000	29	tr|T5HVH8|T5HVH8_RHOER	tr|T5HVH8|T5HVH8_RHOER
490990000	515730000	492080000	448060000	485070000	557780000	597920000	493120000	586430000	524420000				29	29	29	81.4	81.4	81.4	49.927	0	323.31	59126000000	306	tr|T5HVI3|T5HVI3_RHOER	tr|T5HVI3|T5HVI3_RHOER
86467000	90733000	89191000	87796000	74400000	68679000	86793000	71554000	84415000	65299000				4	4	4	36.3	36.3	36.3	17.529	0	27.295	2327300000	40	tr|T5HVJ2|T5HVJ2_RHOER	tr|T5HVJ2|T5HVJ2_RHOER
520140000	651980000	583800000	522740000	506540000	542010000	578000000	528920000	538650000	548190000				16	16	16	74.2	74.2	74.2	38.362	0	323.31	40805000000	242	tr|T5HVJ9|T5HVJ9_RHOER	tr|T5HVJ9|T5HVJ9_RHOER
96433000	111910000	115800000	113740000	90641000	95996000	113130000	96238000	102870000	101160000				5	5	5	24.8	24.8	24.8	27.613	0	17.256	2705000000	36	tr|T5HVK6|T5HVK6_RHOER	tr|T5HVK6|T5HVK6_RHOER
43307000	53570000	52233000	52332000	37367000	49818000	62342000	42787000	51847000	48031000				4	4	4	25.1	25.1	25.1	21.193	0	16.779	895310000	20	tr|T5HVK9|T5HVK9_RHOER	tr|T5HVK9|T5HVK9_RHOER
45143000	42499000	51118000	41472000	31106000	46986000	65237000	36828000	57942000	32474000				4	4	4	20.6	20.6	20.6	25.134	0.0010417	2.558	703540000	18	tr|T5HVM0|T5HVM0_RHOER	tr|T5HVM0|T5HVM0_RHOER
19223000	22312000	0	0	0	17049000	18949000	20661000	19504000	13133000				4	4	4	11.5	11.5	11.5	47.728	0	18.763	272620000	14	tr|T5HVN0|T5HVN0_RHOER	tr|T5HVN0|T5HVN0_RHOER
93997000	92237000	76688000	63271000	77032000	89629000	69576000	88614000	74675000	66412000				6	6	6	42.4	42.4	42.4	27.06	0	29.256	1468000000	27	tr|T5HVN2|T5HVN2_RHOER	tr|T5HVN2|T5HVN2_RHOER
76125000	82972000	76212000	73644000	63336000	80319000	77321000	62946000	73110000	68257000				11	11	11	59.4	59.4	59.4	22.108	0	39.76	3051500000	54	tr|T5HVN3|T5HVN3_RHOER	tr|T5HVN3|T5HVN3_RHOER
257650000	264380000	265290000	227490000	236950000	310330000	254820000	225060000	273730000	240050000				14	14	12	66.9	66.9	61	27.442	0	213.05	15577000000	154	tr|T5HVN6|T5HVN6_RHOER	tr|T5HVN6|T5HVN6_RHOER
52661000	26813000	0	52845000	0	27656000	15420000	35319000	0	25959000				3	3	3	7	7	7	50.248	0	13.083	355490000	15	tr|T5HVP3|T5HVP3_RHOER	tr|T5HVP3|T5HVP3_RHOER
841060000	792910000	810330000	832670000	819170000	580980000	800780000	672000000	773600000	731730000				11	11	11	77.4	77.4	77.4	17.001	0	260.13	39477000000	165	tr|T5HVP4|T5HVP4_RHOER	tr|T5HVP4|T5HVP4_RHOER
822030000	944500000	931420000	786300000	826590000	906590000	938000000	703710000	891660000	708770000				19	19	19	35.5	35.5	35.5	70.643	0	131.92	20508000000	155	tr|T5HVP8|T5HVP8_RHOER	tr|T5HVP8|T5HVP8_RHOER
65593000	73825000	58905000	64852000	67272000	55810000	55729000	59640000	60300000	68821000				5	5	5	30.2	30.2	30.2	23.497	0	86.002	1785800000	52	tr|T5HVQ0|T5HVQ0_RHOER	tr|T5HVQ0|T5HVQ0_RHOER
4695300000	3055000000	4427700000	3291000000	5707700000	1676800000	1464900000	7190800000	2186300000	2754700000				23	23	23	48.5	48.5	48.5	66.774	0	323.31	211130000000	356	tr|T5HVQ3|T5HVQ3_RHOER	tr|T5HVQ3|T5HVQ3_RHOER
310260000	341060000	301110000	303540000	281530000	347070000	330520000	276270000	331790000	251710000				25	25	25	64.7	64.7	64.7	54.915	0	323.31	24838000000	239	tr|T5HVQ7|T5HVQ7_RHOER	tr|T5HVQ7|T5HVQ7_RHOER
83181000	75272000	68434000	59375000	63934000	77959000	76763000	75844000	71298000	62324000				10	10	10	20.5	20.5	20.5	70.981	0	23.636	2274700000	45	tr|T5HVR0|T5HVR0_RHOER	tr|T5HVR0|T5HVR0_RHOER
45633000	59665000	58555000	54658000	41757000	47875000	49130000	41382000	56217000	40011000				6	6	6	30.4	30.4	30.4	26.455	0	9.6587	1312600000	35	tr|T5HVR1|T5HVR1_RHOER	tr|T5HVR1|T5HVR1_RHOER
33811000	41020000	39760000	34139000	31951000	32076000	45534000	29669000	43856000	27212000				6	6	6	35.9	35.9	35.9	22.049	0	8.0136	1306700000	30	tr|T5HVR2|T5HVR2_RHOER	tr|T5HVR2|T5HVR2_RHOER
589410000	676530000	652270000	543010000	493280000	630760000	650940000	526300000	593420000	539140000				10	10	10	57.3	57.3	57.3	26.956	0	200.29	29180000000	113	tr|T5HVR6|T5HVR6_RHOER	tr|T5HVR6|T5HVR6_RHOER
87393000	109040000	128880000	102170000	104620000	95914000	95204000	84676000	99754000	81015000				9	9	9	35.3	35.3	35.3	33.606	0	115.15	2167800000	33	tr|T5HVS0|T5HVS0_RHOER	tr|T5HVS0|T5HVS0_RHOER
406750000	370100000	292680000	326140000	338000000	336920000	251660000	267380000	262720000	256410000				4	4	4	21.3	21.3	21.3	29.494	0	31.256	4424000000	39	tr|T5HVS4|T5HVS4_RHOER	tr|T5HVS4|T5HVS4_RHOER
688990000	750670000	756050000	709310000	761810000	659080000	769000000	662810000	717250000	655780000				5	5	5	40.3	40.3	40.3	16.078	0	23.618	16192000000	61	tr|T5HVS8|T5HVS8_RHOER	tr|T5HVS8|T5HVS8_RHOER
216170000	247970000	245710000	208470000	209320000	208630000	221980000	181130000	193830000	163990000				14	14	14	44.4	44.4	44.4	42.778	0	173.3	9364000000	109	tr|T5HVS9|T5HVS9_RHOER	tr|T5HVS9|T5HVS9_RHOER
116370000	117570000	97667000	110600000	92273000	89747000	100450000	89898000	101870000	91824000				6	6	6	32.6	32.6	32.6	23.848	0	126.86	3379300000	64	tr|T5HVT2|T5HVT2_RHOER	tr|T5HVT2|T5HVT2_RHOER
177850000	186010000	186840000	141930000	150660000	143590000	140060000	122290000	144500000	139700000				7	7	7	45.5	45.5	45.5	22.761	0	26.507	5151700000	42	tr|T5HVT4|T5HVT4_RHOER	tr|T5HVT4|T5HVT4_RHOER
135110000	133100000	138990000	116860000	127970000	146210000	147800000	103280000	137360000	110620000				15	15	15	41.3	41.3	41.3	62.774	0	181.09	6694600000	119	tr|T5HVT8|T5HVT8_RHOER	tr|T5HVT8|T5HVT8_RHOER
392510000	419190000	443500000	428330000	365720000	417910000	462760000	357780000	392270000	364950000				13	13	13	55.9	55.9	55.9	37.685	0	323.31	14357000000	119	tr|T5HVT9|T5HVT9_RHOER	tr|T5HVT9|T5HVT9_RHOER
158530000	162680000	157550000	107670000	155150000	175660000	195940000	191000000	190060000	160540000				12	12	12	72.8	72.8	72.8	22.141	0	157.44	8425100000	93	tr|T5HVU8|T5HVU8_RHOER	tr|T5HVU8|T5HVU8_RHOER
357720000	368090000	334110000	201580000	236050000	335000000	384720000	244740000	336390000	312080000				6	6	6	61.5	61.5	61.5	20.935	0	323.31	7786100000	46	tr|T5HVU9|T5HVU9_RHOER	tr|T5HVU9|T5HVU9_RHOER
227960000	176310000	145480000	146740000	187740000	122120000	175950000	290810000	239930000	360540000				3	3	3	43.4	43.4	43.4	11.405	0	78.015	2813100000	30	tr|T5HVV3|T5HVV3_RHOER	tr|T5HVV3|T5HVV3_RHOER
44650000	46659000	39721000	48314000	31655000	51109000	52874000	39818000	50359000	41142000				1	1	1	6.2	6.2	6.2	23.011	0.00070522	2.8796	429500000	9	tr|T5HVV4|T5HVV4_RHOER	tr|T5HVV4|T5HVV4_RHOER
26560000	29148000	25127000	21056000	20219000	31608000	32527000	24170000	27030000	26015000				7	7	7	37.7	37.7	37.7	27.135	0	9.3039	715190000	13	tr|T5HVW1|T5HVW1_RHOER	tr|T5HVW1|T5HVW1_RHOER
179300000	192340000	145520000	137130000	125860000	157010000	229960000	168180000	229270000	184720000				4	4	4	33	33	33	11.841	0	5.7034	2175200000	16	tr|T5HVW2|T5HVW2_RHOER	tr|T5HVW2|T5HVW2_RHOER
461240000	520250000	513340000	448430000	404280000	446900000	448910000	349230000	433550000	369640000				22	22	22	69.6	69.6	69.6	49.884	0	323.31	32345000000	175	tr|T5HVW6|T5HVW6_RHOER	tr|T5HVW6|T5HVW6_RHOER
18031000	17635000	17576000	24031000	24125000	17896000	19927000	21611000	23257000	25940000				6	6	6	36.1	36.1	36.1	21.613	0	10.347	359330000	16	tr|T5HVX3|T5HVX3_RHOER	tr|T5HVX3|T5HVX3_RHOER
50903000	48472000	45376000	55456000	57930000	41842000	37059000	44213000	45226000	45560000				7	7	7	33.7	33.7	33.7	38.316	0	103.92	1424200000	36	tr|T5HVZ3|T5HVZ3_RHOER	tr|T5HVZ3|T5HVZ3_RHOER
184860000	0	203420000	184870000	210620000	0	0	0	0	285100000	+			1	1	1	4.6	4.6	4.6	27.755	1	-2	1172100000	10	tr|T5HVZ7|T5HVZ7_RHOER	tr|T5HVZ7|T5HVZ7_RHOER
788050000	779400000	771080000	682860000	656010000	773370000	742640000	685080000	794650000	625810000				8	8	8	56.9	56.9	56.9	15.5	0	208.05	35809000000	137	tr|T5HVZ8|T5HVZ8_RHOER	tr|T5HVZ8|T5HVZ8_RHOER
27195000	30548000	28039000	32673000	23736000	20410000	22138000	16675000	23234000	19683000				4	4	4	25.4	25.4	25.4	18.691	0	30.764	542880000	40	tr|T5HW16|T5HW16_RHOER	tr|T5HW16|T5HW16_RHOER
1399000000	1154400000	1234200000	1440200000	1394700000	591700000	841230000	2021100000	1009600000	1344600000				7	7	7	46.8	46.8	46.8	16.505	0	208.45	41700000000	126	tr|T5HW22|T5HW22_RHOER	tr|T5HW22|T5HW22_RHOER
0	0	0	0	0	0	0	0	0	0				1	1	1	2.2	2.2	2.2	75.655	0.0033681	2.0923	5000500	1	tr|T5HW24|T5HW24_RHOER	tr|T5HW24|T5HW24_RHOER
42939000	45015000	40978000	43621000	44246000	43801000	48839000	49613000	43821000	43210000				5	5	5	27.6	27.6	27.6	24.146	0	9.5961	1021600000	25	tr|T5HW25|T5HW25_RHOER	tr|T5HW25|T5HW25_RHOER
31915000	34106000	33855000	42488000	43661000	31066000	36848000	37403000	30060000	30272000				2	2	2	5.5	5.5	5.5	54.466	0	17.043	425560000	17	tr|T5HW27|T5HW27_RHOER	tr|T5HW27|T5HW27_RHOER
165690000	147270000	130690000	0	196650000	170000000	139730000	183440000	139240000	113210000				1	1	1	13.1	13.1	13.1	17.806	0	63.782	1321300000	9	tr|T5HW31|T5HW31_RHOER	tr|T5HW31|T5HW31_RHOER
73856000	92771000	84562000	87240000	83410000	90689000	87550000	84706000	72290000	70409000				9	9	9	41.2	41.2	41.2	29.381	0	130.33	3655000000	60	tr|T5HW37|T5HW37_RHOER	tr|T5HW37|T5HW37_RHOER
11417000	10622000	13566000	0	0	10368000	15695000	0	11015000	0				1	1	1	19.5	19.5	19.5	8.3553	0.0017194	2.4461	78590000	5	tr|T5HW40|T5HW40_RHOER	tr|T5HW40|T5HW40_RHOER
596820000	627350000	600490000	565950000	551570000	689900000	593910000	536030000	635060000	602260000				30	30	30	74.4	74.4	74.4	65.394	0	323.31	54033000000	327	tr|T5HW43|T5HW43_RHOER	tr|T5HW43|T5HW43_RHOER
202830000	228670000	260370000	154180000	171890000	134440000	259390000	168460000	196680000	177110000				2	2	2	2.2	2.2	2.2	108.59	0.0075336	1.6818	2281600000	11	tr|T5HW45|T5HW45_RHOER	tr|T5HW45|T5HW45_RHOER
316620000	374080000	331610000	342200000	328590000	289160000	448870000	564590000	438930000	286220000				2	2	2	43.5	43.5	43.5	9.0069	0	80.668	3995700000	26	tr|T5HW46|T5HW46_RHOER	tr|T5HW46|T5HW46_RHOER
53288000	43119000	53310000	43788000	54602000	29779000	34913000	39213000	46163000	37913000				2	2	2	10.7	10.7	10.7	26.261	0	53.949	712290000	12	tr|T5HW47|T5HW47_RHOER	tr|T5HW47|T5HW47_RHOER
107680000	132610000	122920000	113340000	100050000	116320000	136840000	99461000	124690000	101820000				11	11	11	50.8	50.8	50.8	38.805	0	323.31	6545000000	102	tr|T5HW50|T5HW50_RHOER	tr|T5HW50|T5HW50_RHOER
199760000	232150000	220780000	188650000	176300000	219020000	250350000	209760000	223550000	185300000				13	13	13	52	52	52	37.973	0	210.91	10807000000	110	tr|T5HW53|T5HW53_RHOER	tr|T5HW53|T5HW53_RHOER
430560000	428170000	381300000	411740000	379600000	387660000	420640000	346540000	435600000	350250000				17	17	17	55.8	55.8	55.8	49.506	0	298.43	24615000000	190	tr|T5HW57|T5HW57_RHOER	tr|T5HW57|T5HW57_RHOER
1326300000	1461300000	1362400000	1225600000	1196200000	1427500000	1435200000	1057000000	1319600000	1084700000				35	35	29	87.7	87.7	76.9	52.865	0	323.31	110230000000	448	tr|T5HW62|T5HW62_RHOER	tr|T5HW62|T5HW62_RHOER
1110500000	1100400000	982480000	1045700000	830950000	937280000	1100900000	922210000	1100000000	1061600000				11	11	11	93.1	93.1	93.1	18.669	0	323.31	34617000000	113	tr|T5HW66|T5HW66_RHOER	tr|T5HW66|T5HW66_RHOER
122530000	142470000	132570000	139910000	102890000	124130000	155140000	118770000	132500000	116720000				4	2	2	3.8	2.2	2.2	117.01	0.00071149	3.0457	1287400000	14	tr|T5HW75|T5HW75_RHOER	tr|T5HW75|T5HW75_RHOER
46832000	34679000	38077000	38699000	42494000	43517000	41697000	45476000	57301000	44930000				4	4	4	20	20	20	25.137	0	5.526	790570000	22	tr|T5HW76|T5HW76_RHOER	tr|T5HW76|T5HW76_RHOER
2386800000	2367100000	2077200000	2031900000	1820700000	1604800000	2402600000	2308700000	2180000000	1964400000				3	3	3	13.9	13.9	13.9	12.009	0	62.713	28084000000	36	tr|T5HW78|T5HW78_RHOER	tr|T5HW78|T5HW78_RHOER
407690000	482970000	468450000	460240000	383510000	723050000	574980000	384080000	740540000	628240000				6	6	6	16.8	16.8	16.8	50.242	0	24.857	14941000000	51	tr|T5HW84|T5HW84_RHOER	tr|T5HW84|T5HW84_RHOER
92103000	120240000	102760000	111360000	60353000	124380000	142330000	101830000	137880000	92569000				6	6	6	43	43	43	24.392	0	177.49	2842700000	53	tr|T5HW88|T5HW88_RHOER	tr|T5HW88|T5HW88_RHOER
0	0	0	0	0	0	0	0	0	0	+			1	1	1	1.8	1.8	1.8	53.373	1	-2	12141000	1	tr|T5HW90|T5HW90_RHOER	tr|T5HW90|T5HW90_RHOER
0	0	0	0	0	0	0	0	0	0				1	1	1	2.4	2.4	2.4	52.818	0.0017053	2.3343	0	1	tr|T5HWC2|T5HWC2_RHOER	tr|T5HWC2|T5HWC2_RHOER
0	14699000	0	0	0	16684000	23780000	12091000	25277000	18313000				1	1	1	27.3	27.3	27.3	5.973	0.00035984	3.269	103730000	5	tr|T5HWC6|T5HWC6_RHOER	tr|T5HWC6|T5HWC6_RHOER
50083000	55388000	57390000	49041000	48876000	45176000	46232000	32254000	49398000	38785000				5	5	5	29.8	29.8	29.8	26.86	0	23.392	1195400000	12	tr|T5HWC8|T5HWC8_RHOER	tr|T5HWC8|T5HWC8_RHOER
525280000	557990000	536030000	499630000	531720000	428990000	480610000	432510000	430180000	421400000				23	23	23	73.1	73.1	73.1	55.361	0	323.31	34181000000	209	tr|T5HWD2|T5HWD2_RHOER	tr|T5HWD2|T5HWD2_RHOER
188530000	200730000	205910000	170750000	154330000	185220000	213620000	167560000	216480000	168010000				12	12	12	62.4	62.4	62.4	23.349	0	174.77	7736000000	80	tr|T5HWD4|T5HWD4_RHOER	tr|T5HWD4|T5HWD4_RHOER
129290000	139130000	127030000	128840000	119950000	152770000	159140000	141570000	173670000	153510000				13	13	13	56.6	56.6	56.6	37.995	0	323.31	7659100000	122	tr|T5HWE2|T5HWE2_RHOER	tr|T5HWE2|T5HWE2_RHOER
0	0	0	0	0	0	0	0	0	0				1	1	1	18.8	18.8	18.8	6.8706	0.004985	1.9034	25078000	2	tr|T5HWE3|T5HWE3_RHOER	tr|T5HWE3|T5HWE3_RHOER
204470000	210840000	222740000	212940000	212420000	234950000	231700000	186510000	238180000	212120000				8	8	8	61.8	61.8	61.8	23.754	0	220.57	5992600000	82	tr|T5HWF1|T5HWF1_RHOER	tr|T5HWF1|T5HWF1_RHOER
25138000	37756000	30962000	34140000	26616000	35048000	26758000	21641000	27861000	31407000				6	6	6	4.1	4.1	4.1	193.41	0	24.386	368970000	29	tr|T5HWF4|T5HWF4_RHOER	tr|T5HWF4|T5HWF4_RHOER
130570000	114240000	139690000	105360000	127920000	179690000	127220000	93337000	118060000	99310000				2	2	2	17.8	17.8	17.8	29.963	0	33.868	2138200000	42	tr|T5HWF6|T5HWF6_RHOER	tr|T5HWF6|T5HWF6_RHOER
126820000	144240000	132440000	129070000	112380000	163670000	161110000	115970000	156270000	133000000				25	25	25	73.8	73.8	73.8	48.684	0	323.31	10895000000	163	tr|T5HWF7|T5HWF7_RHOER	tr|T5HWF7|T5HWF7_RHOER
1907300000	1952700000	1750000000	1967300000	2017300000	1954300000	1845900000	1814500000	1830400000	1781100000				14	14	14	72.8	72.8	72.8	41.296	0	323.31	74074000000	275	tr|T5HWG2|T5HWG2_RHOER	tr|T5HWG2|T5HWG2_RHOER
93534000	99408000	87650000	81865000	69705000	114610000	102370000	88671000	116880000	91293000				2	2	2	13.4	13.4	13.4	13.397	0.002036	2.2142	1223100000	10	tr|T5HWG5|T5HWG5_RHOER	tr|T5HWG5|T5HWG5_RHOER
67916000	72365000	54793000	17613000	52863000	60051000	0	0	47590000	0				2	2	2	26.1	26.1	26.1	15.877	0	25.099	505920000	14	tr|T5HWG7|T5HWG7_RHOER	tr|T5HWG7|T5HWG7_RHOER
40327000	21019000	38048000	32725000	46493000	0	34426000	170540000	54572000	70810000				2	2	2	25.5	25.5	25.5	18.721	0	86.115	628960000	11	tr|T5HWG9|T5HWG9_RHOER	tr|T5HWG9|T5HWG9_RHOER
80094000	77417000	66730000	43201000	64529000	84809000	72972000	78817000	66621000	58813000				8	8	8	36.9	36.9	36.9	28.525	0	36.033	2441800000	75	tr|T5HWH4|T5HWH4_RHOER	tr|T5HWH4|T5HWH4_RHOER
0	21025000	13788000	0	0	0	12253000	16925000	0	15324000				4	4	4	22.7	22.7	22.7	31.292	0	15.313	166680000	5	tr|T5HWH6|T5HWH6_RHOER	tr|T5HWH6|T5HWH6_RHOER
37701000	36579000	39322000	36878000	38097000	34505000	44312000	43793000	41208000	39866000				3	3	3	49	49	49	10.677	0	4.9883	841950000	17	tr|T5HWH7|T5HWH7_RHOER	tr|T5HWH7|T5HWH7_RHOER
246470000	275480000	246870000	261750000	246710000	101100000	127690000	106200000	110030000	108200000				16	16	16	47.9	47.9	47.9	49.394	0	323.31	14105000000	162	tr|T5HWH9|T5HWH9_RHOER	tr|T5HWH9|T5HWH9_RHOER
207550000	258120000	230910000	209640000	177500000	456660000	467680000	274220000	485060000	391440000				20	20	20	78.5	78.5	78.5	40.575	0	251.68	12651000000	158	tr|T5HWI2|T5HWI2_RHOER	tr|T5HWI2|T5HWI2_RHOER
483360000	540720000	498090000	495050000	444020000	466730000	488530000	408170000	494380000	435670000				25	25	25	65.5	65.5	65.5	49.237	0	323.31	44361000000	237	tr|T5HWI4|T5HWI4_RHOER	tr|T5HWI4|T5HWI4_RHOER
55966000	61906000	59967000	67458000	57019000	56559000	56957000	51484000	52871000	62823000				9	9	9	29.9	29.9	29.9	42.39	0	26.841	2250600000	57	tr|T5HWI7|T5HWI7_RHOER	tr|T5HWI7|T5HWI7_RHOER
137730000	152970000	146060000	140390000	192050000	151680000	234450000	143160000	153480000	125390000				4	4	4	27.4	27.4	27.4	21.33	0	299.81	3597000000	38	tr|T5HWJ0|T5HWJ0_RHOER	tr|T5HWJ0|T5HWJ0_RHOER
0	0	0	0	0	0	0	0	0	0				1	1	1	8.9	8.9	8.9	20.329	0	4.0178	11502000	1	tr|T5HWJ2|T5HWJ2_RHOER	tr|T5HWJ2|T5HWJ2_RHOER
0	0	0	0	0	0	0	0	0	0				2	2	2	5.7	5.7	5.7	48.68	0.0033738	2.1105	171590000	1	tr|T5HWJ7|T5HWJ7_RHOER	tr|T5HWJ7|T5HWJ7_RHOER
51142000	41157000	51185000	43037000	62333000	24708000	27611000	42894000	32296000	42414000				10	10	10	17.6	17.6	17.6	73.33	0	12.259	1293400000	27	tr|T5HWK0|T5HWK0_RHOER	tr|T5HWK0|T5HWK0_RHOER
0	0	0	0	0	0	0	0	0	0				2	2	2	6.3	6.3	6.3	38.118	0	4.8048	19122000	2	tr|T5HWK3|T5HWK3_RHOER	tr|T5HWK3|T5HWK3_RHOER
183940000	190440000	198740000	192950000	173230000	423180000	377860000	300870000	376910000	370080000				12	12	12	66.1	66.1	66.1	26.841	0	62.346	9935700000	105	tr|T5HWK4|T5HWK4_RHOER	tr|T5HWK4|T5HWK4_RHOER
7954600	8761700	7635400	0	0	0	9519600	10151000	7352800	0				2	2	2	9.1	9.1	9.1	20.001	0.0036925	2.047	55823000	4	tr|T5HWK8|T5HWK8_RHOER	tr|T5HWK8|T5HWK8_RHOER
12904000	10335000	12424000	0	19167000	0	0	30132000	0	10528000				3	3	3	14.5	14.5	14.5	36.317	0	7.6646	140530000	8	tr|T5HWL6|T5HWL6_RHOER	tr|T5HWL6|T5HWL6_RHOER
47016000	44704000	66599000	58986000	32371000	33580000	29015000	0	37575000	0				5	5	5	29.8	29.8	29.8	23.419	0	10.006	802550000	16	tr|T5HWL8|T5HWL8_RHOER	tr|T5HWL8|T5HWL8_RHOER
23277000	24387000	0	0	0	0	21333000	15003000	18500000	23476000				3	3	3	9.7	9.7	9.7	40.071	0	5.9235	178580000	7	tr|T5HWM0|T5HWM0_RHOER	tr|T5HWM0|T5HWM0_RHOER
68878000	95278000	98164000	72516000	56481000	63661000	88649000	48845000	76849000	46342000				1	1	1	12.7	12.7	12.7	9.0285	0	5.5537	712530000	11	tr|T5HWM2|T5HWM2_RHOER	tr|T5HWM2|T5HWM2_RHOER
34337000	36307000	30472000	0	0	29059000	29221000	43196000	20634000	35642000				1	1	1	18.5	18.5	18.5	13.616	0	3.704	232760000	1	tr|T5HWM3|T5HWM3_RHOER	tr|T5HWM3|T5HWM3_RHOER
29252000	28101000	26300000	22863000	34547000	0	24640000	26126000	28238000	28908000				1	1	1	11.3	11.3	11.3	13.869	0.00070671	2.9187	235550000	10	tr|T5HWM9|T5HWM9_RHOER	tr|T5HWM9|T5HWM9_RHOER
2775300000	2973700000	2915500000	2362200000	2709000000	2508900000	2715700000	2519000000	2699100000	2197000000				18	18	18	61.1	61.1	61.1	45.295	0	323.31	123490000000	236	tr|T5HWN0|T5HWN0_RHOER	tr|T5HWN0|T5HWN0_RHOER
95718000	86061000	91255000	50365000	72787000	79503000	89939000	82897000	96660000	89606000				4	4	4	77.5	77.5	77.5	7.7356	0	47.731	1463900000	26	tr|T5HWN4|T5HWN4_RHOER	tr|T5HWN4|T5HWN4_RHOER
1292600000	1302700000	1310500000	1111100000	1070700000	1914600000	1960200000	1524100000	1980300000	1720600000				24	24	24	43.1	43.1	43.1	68.871	0	323.31	91347000000	305	tr|T5HWN5|T5HWN5_RHOER	tr|T5HWN5|T5HWN5_RHOER
34544000	38600000	31407000	35436000	33160000	28128000	38025000	29633000	38406000	38522000				6	6	6	31.7	31.7	31.7	30.025	0	17.491	604720000	28	tr|T5HWP2|T5HWP2_RHOER	tr|T5HWP2|T5HWP2_RHOER
19883000	24775000	24944000	23003000	24002000	20389000	23648000	12653000	19943000	25510000				2	2	2	21.2	21.2	21.2	11.2	0	7.4645	269810000	10	tr|T5HWP4|T5HWP4_RHOER	tr|T5HWP4|T5HWP4_RHOER
2389900000	1434500000	1769400000	2042700000	3018000000	439910000	754570000	3045300000	1089100000	1520000000				5	5	5	43.9	43.9	43.9	11.783	0	109.84	37979000000	115	tr|T5HWP8|T5HWP8_RHOER	tr|T5HWP8|T5HWP8_RHOER
43690000	48798000	57773000	50096000	44598000	49461000	47417000	29552000	49565000	44876000				3	3	3	12.6	12.6	12.6	26.309	0	32.817	721180000	22	tr|T5HWQ9|T5HWQ9_RHOER	tr|T5HWQ9|T5HWQ9_RHOER
0	0	0	0	0	0	0	0	0	0				1	1	1	3.4	3.4	3.4	28.897	0	3.9455	110450000	0	tr|T5HWR4|T5HWR4_RHOER	tr|T5HWR4|T5HWR4_RHOER
1225900000	1314000000	1266700000	1051100000	1105400000	1246000000	1215600000	1143200000	1155700000	1061600000				17	17	2	57.7	57.7	5.9	34.131	0	323.31	77900000000	253	tr|T5HWR6|T5HWR6_RHOER	tr|T5HWR6|T5HWR6_RHOER
143720000	260500000	154850000	122230000	117440000	157000000	122070000	95049000	113880000	97904000				5	5	5	39.5	39.5	39.5	22.134	0	52.284	2154200000	25	tr|T5HWS5|T5HWS5_RHOER	tr|T5HWS5|T5HWS5_RHOER
543660000	614060000	524460000	561600000	475880000	588300000	612860000	530920000	569050000	549840000				7	7	7	39	39	39	29.582	0	95.337	11956000000	67	tr|T5HWT1|T5HWT1_RHOER	tr|T5HWT1|T5HWT1_RHOER
0	0	0	7161400	7981900	0	0	0	0	0				1	1	1	5.8	5.8	5.8	21.182	0.002038	2.2372	14669000	6	tr|T5HWT8|T5HWT8_RHOER	tr|T5HWT8|T5HWT8_RHOER
364830000	322930000	432770000	0	353530000	339970000	291060000	371410000	265780000	341820000				2	2	2	6.9	6.9	6.9	28.063	0.0075509	1.7043	3476500000	9	tr|T5HWU1|T5HWU1_RHOER	tr|T5HWU1|T5HWU1_RHOER
23545000	16311000	24996000	0	68401000	0	8667800	62680000	14212000	22697000				3	3	3	7.2	7.2	7.2	46.715	0	3.7071	243880000	7	tr|T5HWU5|T5HWU5_RHOER	tr|T5HWU5|T5HWU5_RHOER
56040000	64067000	59631000	52982000	52742000	45599000	38289000	60095000	79875000	52448000				3	3	3	29.5	29.5	29.5	16.657	0	84.837	911750000	16	tr|T5HWU6|T5HWU6_RHOER	tr|T5HWU6|T5HWU6_RHOER
22347000	20191000	19777000	0	22753000	32305000	36747000	22511000	46795000	32067000				3	3	3	15.4	15.4	15.4	28.192	0	4.1086	334430000	3	tr|T5HWU8|T5HWU8_RHOER	tr|T5HWU8|T5HWU8_RHOER
76459000	67541000	92643000	46699000	71613000	63146000	105970000	60005000	134880000	51988000				5	5	5	12.6	12.6	12.6	50.914	0	43.257	2045700000	26	tr|T5HWU9|T5HWU9_RHOER	tr|T5HWU9|T5HWU9_RHOER
16418000	19770000	21234000	7513900	12811000	0	0	0	0	0				2	2	2	10.4	10.4	10.4	23.487	0.000712	3.0542	114800000	6	tr|T5HWV1|T5HWV1_RHOER	tr|T5HWV1|T5HWV1_RHOER
327300000	350160000	349870000	315900000	330600000	269950000	335290000	421690000	321800000	349480000				2	2	2	5	5	5	40.888	0.0027036	2.1399	3868400000	3	tr|T5HWV3|T5HWV3_RHOER	tr|T5HWV3|T5HWV3_RHOER
43667000	39417000	0	0	0	42999000	38989000	0	36134000	0				4	4	4	14.1	14.1	14.1	39.896	0	8.2363	285270000	7	tr|T5HWV4|T5HWV4_RHOER	tr|T5HWV4|T5HWV4_RHOER
57925000	62415000	48879000	59269000	47236000	47979000	49925000	51667000	65215000	45712000				8	8	8	52.8	52.8	52.8	30.266	0	50.932	1711100000	39	tr|T5HWV7|T5HWV7_RHOER	tr|T5HWV7|T5HWV7_RHOER
671280000	712410000	656920000	642110000	551920000	606470000	698420000	484660000	684680000	508180000				22	22	22	71.2	71.2	71.2	41.244	0	323.31	23885000000	178	tr|T5HWV9|T5HWV9_RHOER	tr|T5HWV9|T5HWV9_RHOER
86406000	93565000	91383000	80933000	77211000	77696000	84267000	76625000	76250000	71056000				13	13	13	44.6	44.6	44.6	40.475	0	66.775	4396900000	96	tr|T5HWW2|T5HWW2_RHOER	tr|T5HWW2|T5HWW2_RHOER
546270000	630030000	618370000	650650000	500460000	485760000	539640000	477360000	523530000	385090000				11	11	11	44.6	44.6	44.6	30.328	0	109.08	27917000000	158	tr|T5HWW4|T5HWW4_RHOER	tr|T5HWW4|T5HWW4_RHOER
20015000	20674000	17707000	23592000	19427000	20561000	22505000	19571000	18439000	17735000				4	4	4	25.3	25.3	25.3	21.268	0	11.314	384850000	21	tr|T5HWW6|T5HWW6_RHOER	tr|T5HWW6|T5HWW6_RHOER
20052000	25702000	20163000	0	15161000	18114000	24773000	22357000	21659000	17171000				4	4	4	19.8	19.8	19.8	23.265	0	8.3149	320730000	17	tr|T5HWW9|T5HWW9_RHOER	tr|T5HWW9|T5HWW9_RHOER
0	0	0	0	0	0	0	0	0	0	+			1	1	1	5.1	5.1	5.1	26.066	1	-2	0	1	tr|T5HWX3|T5HWX3_RHOER	tr|T5HWX3|T5HWX3_RHOER
299350000	329470000	323780000	290970000	279160000	286330000	291780000	242380000	281580000	231980000				26	26	26	70.1	70.1	70.1	57.984	0	323.31	26475000000	191	tr|T5HWX7|T5HWX7_RHOER	tr|T5HWX7|T5HWX7_RHOER
203140000	220440000	227910000	262640000	214950000	272710000	257660000	229780000	219260000	244600000				12	12	12	22.7	22.7	22.7	58.85	0	83.664	4171500000	52	tr|T5HWY1|T5HWY1_RHOER	tr|T5HWY1|T5HWY1_RHOER
30421000	36579000	33790000	31401000	28547000	33312000	33313000	29089000	35584000	29981000				7	7	7	22.1	22.1	22.1	38.873	0	10.997	940780000	27	tr|T5HWY2|T5HWY2_RHOER	tr|T5HWY2|T5HWY2_RHOER
165880000	184130000	176230000	153160000	138870000	86074000	120970000	102850000	117010000	101440000				13	13	13	53.1	53.1	53.1	38.97	0	251.44	7988300000	86	tr|T5HWY7|T5HWY7_RHOER	tr|T5HWY7|T5HWY7_RHOER
260230000	308350000	274100000	235080000	226830000	304350000	303460000	226730000	267940000	217280000				15	15	15	75.1	75.1	75.1	25.283	0	161.63	14445000000	100	tr|T5HWY8|T5HWY8_RHOER	tr|T5HWY8|T5HWY8_RHOER
61616000	82404000	79917000	0	0	57912000	101590000	0	105610000	67653000				1	1	1	18.3	18.3	18.3	13.022	0	37.774	566110000	6	tr|T5HWZ2|T5HWZ2_RHOER	tr|T5HWZ2|T5HWZ2_RHOER
254930000	144340000	150190000	159490000	103290000	156330000	134890000	182800000	183670000	150030000				2	2	2	6.8	6.8	6.8	40.958	0.0017141	2.4011	2610200000	4	tr|T5HWZ3|T5HWZ3_RHOER	tr|T5HWZ3|T5HWZ3_RHOER
116920000	148080000	148570000	104400000	99438000	91208000	159960000	69857000	137820000	103760000				8	5	5	50.5	31.5	31.5	22.66	0	30.34	3554500000	29	tr|T5HX04|T5HX04_RHOER	tr|T5HX04|T5HX04_RHOER
2363000000	2421900000	2376500000	2340700000	2075600000	2052300000	2176300000	1904900000	2092100000	1977200000				36	36	36	74.8	74.8	74.8	72.406	0	323.31	153230000000	461	tr|T5HX09|T5HX09_RHOER	tr|T5HX09|T5HX09_RHOER
155110000	157420000	161420000	183750000	159640000	133540000	137900000	149450000	126070000	134900000				14	14	14	75.7	75.7	75.7	38.689	0	221.77	6879900000	86	tr|T5HX14|T5HX14_RHOER	tr|T5HX14|T5HX14_RHOER
45113000	52318000	48481000	47280000	43662000	73410000	66207000	32790000	53718000	49363000				7	7	7	25.2	25.2	25.2	49.852	0	15.577	1825100000	27	tr|T5HX16|T5HX16_RHOER	tr|T5HX16|T5HX16_RHOER
49328000	51917000	49592000	28970000	35357000	21850000	39210000	25070000	38127000	23444000				4	4	4	20.8	20.8	20.8	32.328	0	12.807	782660000	20	tr|T5HX19|T5HX19_RHOER	tr|T5HX19|T5HX19_RHOER
386910000	444580000	413700000	415750000	349880000	282070000	508340000	379720000	454680000	463080000				6	6	6	51.4	51.4	51.4	19.16	0	169.42	13837000000	69	tr|T5HX21|T5HX21_RHOER	tr|T5HX21|T5HX21_RHOER
517510000	521320000	507400000	532490000	465150000	427370000	406320000	482160000	410540000	357870000				15	15	15	56.5	56.5	56.5	40.887	0	285.89	14366000000	142	tr|T5HX24|T5HX24_RHOER	tr|T5HX24|T5HX24_RHOER
3816100000	4555000000	4076100000	3803800000	3225500000	6008600000	5778000000	3625700000	5966500000	4142000000				26	26	26	73.8	73.8	73.8	55.156	0	323.31	321980000000	722	tr|T5HX27|T5HX27_RHOER	tr|T5HX27|T5HX27_RHOER
150950000	184820000	186140000	144790000	124980000	166340000	169250000	124190000	171750000	181320000				9	9	9	39.6	39.6	39.6	39.361	0	84.243	7835000000	89	tr|T5HX29|T5HX29_RHOER	tr|T5HX29|T5HX29_RHOER
48779000	53419000	41807000	41788000	37814000	59325000	72643000	40333000	59185000	44281000				8	8	8	24	24	24	47.071	0	34.812	1045600000	28	tr|T5HX41|T5HX41_RHOER	tr|T5HX41|T5HX41_RHOER
176330000	212960000	192830000	164260000	150330000	161550000	187860000	147730000	179520000	128570000				16	16	16	53	53	53	40.283	0	90.464	6405700000	78	tr|T5HX43|T5HX43_RHOER	tr|T5HX43|T5HX43_RHOER
15955000	16297000	17565000	0	20570000	19515000	17648000	19680000	15710000	17280000				3	3	3	20.7	20.7	20.7	20.393	0	4.4993	266120000	11	tr|T5HX45|T5HX45_RHOER	tr|T5HX45|T5HX45_RHOER
111830000	118910000	113000000	115150000	107720000	105200000	118380000	109400000	112320000	97818000				12	12	12	76.9	76.9	76.9	27.809	0	69.764	5057900000	94	tr|T5HX47|T5HX47_RHOER	tr|T5HX47|T5HX47_RHOER
44920000	46174000	46340000	59201000	63875000	43163000	43550000	43750000	58666000	58887000				7	7	7	41.9	41.9	41.9	25.005	0	52.561	1348400000	34	tr|T5HX49|T5HX49_RHOER	tr|T5HX49|T5HX49_RHOER
314050000	358280000	327330000	315950000	313020000	241330000	310170000	301350000	289000000	283070000				14	14	14	67.3	67.3	67.3	35.639	0	236.6	22831000000	118	tr|T5HX50|T5HX50_RHOER	tr|T5HX50|T5HX50_RHOER
22607000	25842000	26055000	40134000	50451000	44016000	42205000	0	38058000	29737000				5	5	5	52.2	52.2	52.2	18.086	0	23.939	588920000	7	tr|T5HX51|T5HX51_RHOER	tr|T5HX51|T5HX51_RHOER
265950000	266240000	214220000	201750000	208400000	304140000	245420000	217780000	244420000	250730000				6	6	6	29.9	29.9	29.9	40.458	0	323.31	6581100000	54	tr|T5HX53|T5HX53_RHOER	tr|T5HX53|T5HX53_RHOER
135950000	98608000	129460000	150760000	187000000	42496000	63970000	132910000	44037000	48483000				5	5	5	32.8	32.8	32.8	25.153	0	129.59	2161800000	70	tr|T5HX55|T5HX55_RHOER	tr|T5HX55|T5HX55_RHOER
38682000	23182000	34387000	22105000	43086000	20062000	0	31117000	20606000	0				3	3	3	15	15	15	32.845	0	5.7893	310460000	7	tr|T5HX56|T5HX56_RHOER	tr|T5HX56|T5HX56_RHOER
929800000	963000000	891030000	826890000	846640000	993720000	931930000	796730000	947310000	845020000				21	21	21	82	82	82	41.633	0	323.31	76847000000	304	tr|T5HX57|T5HX57_RHOER	tr|T5HX57|T5HX57_RHOER
1232000000	1112000000	1344100000	984450000	1150200000	842220000	895490000	1069900000	995560000	791010000				5	5	5	24	24	24	19.99	0	97.806	26008000000	58	tr|T5HX61|T5HX61_RHOER	tr|T5HX61|T5HX61_RHOER
1221600000	1069700000	1040400000	1029400000	1155000000	1194400000	903290000	1012500000	1027100000	968070000				10	10	10	84.2	84.2	84.2	24.979	0	307.54	36383000000	114	tr|T5HX65|T5HX65_RHOER	tr|T5HX65|T5HX65_RHOER
255600000	323350000	259680000	105550000	97582000	264560000	251580000	180400000	252870000	249570000				4	4	4	36.7	36.7	36.7	18.132	0	94.273	4238200000	26	tr|T5HX66|T5HX66_RHOER	tr|T5HX66|T5HX66_RHOER
46931000	44767000	47041000	45849000	52815000	37651000	49491000	42006000	54235000	51841000				7	7	7	16.8	16.8	16.8	61.04	0	33.825	1505900000	28	tr|T5HX67|T5HX67_RHOER	tr|T5HX67|T5HX67_RHOER
203240000	207070000	209850000	177890000	177900000	193900000	182690000	169160000	171630000	157340000				23	23	23	59.4	59.4	59.4	58.405	0	260.87	13559000000	173	tr|T5HX71|T5HX71_RHOER	tr|T5HX71|T5HX71_RHOER
183490000	204070000	209440000	193810000	196520000	176150000	195970000	185630000	200690000	173090000				14	14	14	42	42	42	46.824	0	144.73	8753600000	108	tr|T5HX74|T5HX74_RHOER	tr|T5HX74|T5HX74_RHOER
1758000000	2042000000	1918300000	1763500000	1542400000	4044200000	3891300000	2387700000	4123400000	3431800000				78	78	78	68.6	68.6	68.6	166.07	0	323.31	217720000000	1030	tr|T5HX77|T5HX77_RHOER	tr|T5HX77|T5HX77_RHOER
113680000	114660000	105220000	83993000	101540000	157870000	128950000	76632000	119190000	107460000				6	6	6	38.3	38.3	38.3	31.944	0	194.67	2742500000	35	tr|T5HX80|T5HX80_RHOER	tr|T5HX80|T5HX80_RHOER
31559000	29300000	28019000	27140000	31731000	26579000	33572000	25188000	26193000	35928000				4	4	4	29.6	29.6	29.6	24.359	0	6.1737	494300000	5	tr|T5HX81|T5HX81_RHOER	tr|T5HX81|T5HX81_RHOER
13577000	12683000	13215000	12396000	14327000	10323000	13139000	0	0	9956900				2	2	2	5.7	5.7	5.7	55.612	0.00036403	3.4989	134240000	3	tr|T5HX84|T5HX84_RHOER	tr|T5HX84|T5HX84_RHOER
62653000	72537000	64534000	61146000	60830000	52954000	75122000	59959000	68772000	68316000				4	4	4	18.4	18.4	18.4	28.164	0	10.215	1406500000	18	tr|T5HX85|T5HX85_RHOER	tr|T5HX85|T5HX85_RHOER
354350000	383100000	380370000	281750000	316900000	333870000	362990000	269470000	339270000	253160000				7	7	7	68.5	68.5	68.5	17.775	0	257.48	11196000000	74	tr|T5HX86|T5HX86_RHOER	tr|T5HX86|T5HX86_RHOER
776120000	898520000	808010000	593810000	692840000	1203100000	1460200000	1225800000	1596500000	1199300000				11	11	11	87.7	87.7	87.7	19.104	0	323.31	46840000000	128	tr|T5HX90|T5HX90_RHOER	tr|T5HX90|T5HX90_RHOER
31998000	15991000	41576000	30652000	53343000	9129200	0	34688000	0	8860000				1	1	1	11.6	11.6	11.6	8.9156	0	5.2289	211230000	10	tr|T5HX91|T5HX91_RHOER	tr|T5HX91|T5HX91_RHOER
324710000	321710000	290520000	305190000	305020000	299560000	272200000	180890000	319980000	243270000				6	6	6	63	63	63	14.988	0	199.42	8127700000	69	tr|T5HX94|T5HX94_RHOER	tr|T5HX94|T5HX94_RHOER
178480000	194460000	208910000	192470000	161360000	184860000	184680000	175600000	174370000	158560000				10	10	10	24.4	24.4	24.4	57.407	0	51.505	3662300000	57	tr|T5HX95|T5HX95_RHOER	tr|T5HX95|T5HX95_RHOER
18760000	18675000	17530000	19760000	23263000	15079000	17861000	10435000	18634000	0				5	5	5	52.4	52.4	52.4	16.077	0	56.695	418300000	21	tr|T5HX98|T5HX98_RHOER	tr|T5HX98|T5HX98_RHOER
93887000	86315000	73133000	63546000	46089000	163310000	118310000	63083000	145780000	121890000				2	2	2	6.3	6.3	6.3	50.797	0	5.0365	1493400000	18	tr|T5HX99|T5HX99_RHOER	tr|T5HX99|T5HX99_RHOER
1808600000	1911200000	1868200000	1941700000	1709100000	1466400000	1806300000	1600900000	1827300000	1618000000				19	19	19	91.2	91.2	91.2	25.269	0	323.31	109420000000	360	tr|T5HXA0|T5HXA0_RHOER	tr|T5HXA0|T5HXA0_RHOER
14367000	17147000	14462000	0	0	19190000	20005000	17301000	21933000	22150000				2	2	2	12	12	12	22.547	0	4.2485	161920000	11	tr|T5HXA2|T5HXA2_RHOER	tr|T5HXA2|T5HXA2_RHOER
140950000	137440000	115610000	132090000	135200000	149200000	142690000	103550000	142950000	119520000				2	2	2	27.7	27.7	27.7	13.186	0	68.325	1911900000	37	tr|T5HXA5|T5HXA5_RHOER	tr|T5HXA5|T5HXA5_RHOER
128870000	140380000	133600000	125850000	102780000	93123000	137680000	119390000	169350000	105520000				3	3	3	55.2	55.2	55.2	13.796	0	49.74	2178400000	25	tr|T5HXA9|T5HXA9_RHOER	tr|T5HXA9|T5HXA9_RHOER
1039700000	1038300000	1028900000	924600000	804290000	1023200000	1063400000	914000000	1105500000	1011000000				11	11	11	48	48	48	27.037	0	261.74	49296000000	180	tr|T5HXB2|T5HXB2_RHOER	tr|T5HXB2|T5HXB2_RHOER
101340000	102700000	99474000	95778000	87154000	105040000	87019000	92818000	90473000	81778000				8	8	8	31	31	31	29.073	0	32.527	4082200000	64	tr|T5HXB3|T5HXB3_RHOER	tr|T5HXB3|T5HXB3_RHOER
589520000	575810000	516840000	484050000	479940000	519350000	506110000	398560000	550060000	470600000				8	8	8	53.8	53.8	53.8	28.444	0	323.31	21545000000	103	tr|T5HXB5|T5HXB5_RHOER	tr|T5HXB5|T5HXB5_RHOER
9734000	15327000	11802000	9020000	10315000	9672300	10025000	0	12161000	6923800				4	3	3	14.6	9.6	9.6	42.323	0	6.1303	131330000	10	tr|T5HXB7|T5HXB7_RHOER	tr|T5HXB7|T5HXB7_RHOER
169590000	184560000	150530000	169180000	167060000	174850000	156860000	150690000	174590000	170890000				9	9	9	79.9	79.9	79.9	16.815	0	113.12	5466200000	85	tr|T5HXC0|T5HXC0_RHOER	tr|T5HXC0|T5HXC0_RHOER
0	0	0	0	0	0	0	12848000	0	21586000				2	2	2	11.3	11.3	11.3	22.656	0.00035702	3.1107	1138300000	3	tr|T5HXC3|T5HXC3_RHOER	tr|T5HXC3|T5HXC3_RHOER
955110000	830070000	819470000	713790000	992530000	467060000	754480000	1115100000	768080000	866810000				4	4	4	38.1	38.1	38.1	10.733	0	110.25	16642000000	52	tr|T5HXC5|T5HXC5_RHOER	tr|T5HXC5|T5HXC5_RHOER
1333600000	1396000000	1322700000	1189800000	1209900000	1366000000	1341500000	1141300000	1319200000	1148900000				37	37	37	74.8	74.8	74.8	64.759	0	323.31	135610000000	563	tr|T5HXC8|T5HXC8_RHOER	tr|T5HXC8|T5HXC8_RHOER
51403000	60114000	0	148340000	65624000	0	51767000	36535000	0	0				3	3	3	7.6	7.6	7.6	40.78	0.00071073	3.0261	462330000	7	tr|T5HXD0|T5HXD0_RHOER	tr|T5HXD0|T5HXD0_RHOER
408450000	414740000	383810000	354930000	364360000	606970000	569890000	496940000	663100000	553720000				14	14	14	74.7	74.7	74.7	27.157	0	295.71	20131000000	143	tr|T5HXD3|T5HXD3_RHOER	tr|T5HXD3|T5HXD3_RHOER
78781000	68870000	80059000	62213000	55840000	55060000	57787000	69351000	54713000	57942000				4	4	4	24.4	24.4	24.4	27.109	0	54.482	1152900000	25	tr|T5HXD5|T5HXD5_RHOER	tr|T5HXD5|T5HXD5_RHOER
0	8169100	11717000	0	11569000	0	0	0	0	9728500				1	1	1	2.5	2.5	2.5	51.096	0.0081222	1.5906	38602000	2	tr|T5HXD8|T5HXD8_RHOER	tr|T5HXD8|T5HXD8_RHOER
137610000	145720000	135650000	138270000	115230000	135970000	139240000	108190000	141610000	125940000				9	9	9	29	29	29	42.814	0	80.066	4816100000	69	tr|T5HXE1|T5HXE1_RHOER	tr|T5HXE1|T5HXE1_RHOER
390200000	394290000	359820000	374490000	355450000	237050000	361860000	306350000	340790000	306200000				7	7	7	59.1	59.1	59.1	20.233	0	323.31	14038000000	73	tr|T5HXE2|T5HXE2_RHOER	tr|T5HXE2|T5HXE2_RHOER
113090000	106590000	118470000	116890000	98091000	105320000	127950000	109950000	95951000	101740000				5	5	5	12.6	12.6	12.6	52.301	0	9.2745	2362400000	24	tr|T5HXE9|T5HXE9_RHOER	tr|T5HXE9|T5HXE9_RHOER
116840000	117840000	118800000	108140000	84400000	115040000	124350000	110810000	122390000	103220000				7	7	7	38.7	38.7	38.7	23.639	0	16.451	4500500000	64	tr|T5HXF1|T5HXF1_RHOER	tr|T5HXF1|T5HXF1_RHOER
1555000000	1469000000	1324700000	1051400000	1554100000	1092800000	1045800000	1407900000	1174700000	1242100000				3	3	3	54.1	54.1	54.1	12.511	0	179.66	21435000000	132	tr|T5HXF2|T5HXF2_RHOER	tr|T5HXF2|T5HXF2_RHOER
31916000	41271000	40543000	27697000	35032000	38960000	40796000	38326000	36076000	31786000				7	7	7	42.7	42.7	42.7	25.597	0	19.476	866890000	22	tr|T5HXF7|T5HXF7_RHOER	tr|T5HXF7|T5HXF7_RHOER
4996900000	4808100000	4766100000	4687200000	5072800000	4151000000	4627300000	5278800000	4392900000	4340800000				16	16	16	61.8	61.8	61.8	20.209	0	323.31	344260000000	422	tr|T5HXF8|T5HXF8_RHOER	tr|T5HXF8|T5HXF8_RHOER
321010000	333870000	311690000	336130000	292980000	321500000	325820000	282120000	315650000	304710000				10	10	10	87.7	87.7	87.7	22.89	0	200.45	12956000000	117	tr|T5HXG1|T5HXG1_RHOER	tr|T5HXG1|T5HXG1_RHOER
38334000	22225000	22754000	20428000	42883000	10973000	0	42163000	17691000	30226000				2	2	2	7.8	7.8	7.8	44.317	0	22.362	343760000	16	tr|T5HXG7|T5HXG7_RHOER	tr|T5HXG7|T5HXG7_RHOER
200740000	173210000	168030000	233650000	167820000	249730000	260460000	188290000	287880000	249580000				7	7	7	30.4	30.4	30.4	34.883	0	115.66	3502900000	43	tr|T5HXG8|T5HXG8_RHOER	tr|T5HXG8|T5HXG8_RHOER
1205100000	1285400000	1193000000	1066300000	991790000	1277600000	1256600000	1004700000	1242500000	889350000				22	22	22	90.3	90.3	90.3	37.201	0	323.31	94450000000	328	tr|T5HXH0|T5HXH0_RHOER	tr|T5HXH0|T5HXH0_RHOER
46349000	44496000	44335000	30402000	53403000	28726000	29093000	37769000	26645000	27203000				9	8	8	32.2	30	30	35.867	0	14.752	1655700000	37	tr|T5HXH6|T5HXH6_RHOER	tr|T5HXH6|T5HXH6_RHOER
119800000	107020000	109680000	86534000	104310000	80612000	106990000	106840000	99805000	77995000				7	7	7	21.1	21.1	21.1	40.632	0	98.67	2455500000	44	tr|T5HXI1|T5HXI1_RHOER	tr|T5HXI1|T5HXI1_RHOER
36189000	39952000	35545000	30611000	34606000	68406000	59956000	53142000	63766000	62184000				19	19	19	43.6	43.6	43.6	63.523	0	45.549	2432900000	57	tr|T5HXI3|T5HXI3_RHOER	tr|T5HXI3|T5HXI3_RHOER
424620000	312870000	412640000	352850000	496070000	51957000	110800000	651430000	182120000	188500000				7	7	7	35.3	35.3	35.3	28.619	0	87.839	4307600000	39	tr|T5HXI9|T5HXI9_RHOER	tr|T5HXI9|T5HXI9_RHOER
105540000	93742000	101560000	79810000	93541000	127920000	130510000	128470000	119450000	112380000				6	6	6	35.5	35.5	35.5	25.391	0	69.922	2339400000	57	tr|T5HXJ1|T5HXJ1_RHOER	tr|T5HXJ1|T5HXJ1_RHOER
5317400000	2904900000	3636500000	3782900000	6921600000	1865700000	1974600000	10687000000	3316200000	5870000000				9	9	9	93	93	93	10.94	0	323.31	110590000000	211	tr|T5HXJ3|T5HXJ3_RHOER	tr|T5HXJ3|T5HXJ3_RHOER
45193000	57182000	52997000	52903000	44570000	55003000	70778000	58596000	64997000	51827000				3	3	3	25.3	25.3	25.3	16.784	0	86.54	976550000	20	tr|T5HXJ8|T5HXJ8_RHOER	tr|T5HXJ8|T5HXJ8_RHOER
6853300000	7452700000	6714400000	6739400000	6896700000	6554700000	6647800000	5776200000	6467600000	5825100000				31	31	31	71.7	71.7	71.7	54.317	0	323.31	525770000000	812	tr|T5HXK2|T5HXK2_RHOER	tr|T5HXK2|T5HXK2_RHOER
43283000	38003000	33833000	35558000	45982000	44998000	43583000	31443000	37512000	32925000				3	3	3	6	6	6	72.163	0	9.5333	874000000	21	tr|T5HXK5|T5HXK5_RHOER	tr|T5HXK5|T5HXK5_RHOER
152410000	167790000	159890000	141760000	137460000	177600000	193750000	157610000	181820000	143820000				27	27	27	58	58	58	68.292	0	177.79	18224000000	232	tr|T5HXL1|T5HXL1_RHOER	tr|T5HXL1|T5HXL1_RHOER
17250000	9944500	12446000	10475000	14216000	0	0	31134000	6040000	8909000				2	2	2	5.5	5.5	5.5	55.673	0	3.9068	148670000	10	tr|T5HXL7|T5HXL7_RHOER	tr|T5HXL7|T5HXL7_RHOER
7046900000	4361000000	6452100000	7946100000	12096000000	2068300000	1142600000	17029000000	2764400000	6880100000				3	3	3	100	100	100	3.8855	0	20.099	60287000000	102	tr|T5HXM2|T5HXM2_RHOER	tr|T5HXM2|T5HXM2_RHOER
84983000	85891000	68961000	78587000	90827000	97206000	98269000	104960000	84009000	126200000				4	4	4	32.6	32.6	32.6	20.489	0	61.687	1982400000	22	tr|T5HXM7|T5HXM7_RHOER	tr|T5HXM7|T5HXM7_RHOER
166140000	158140000	161470000	153730000	177730000	177970000	191260000	173690000	167930000	142000000				4	4	4	21	21	21	28.03	0	32.76	3714400000	40	tr|T5HXM8|T5HXM8_RHOER	tr|T5HXM8|T5HXM8_RHOER
8712400000	8632900000	8375100000	8483800000	8544100000	8202400000	8349500000	8186100000	8387500000	8277700000				32	32	32	68.6	68.6	68.6	58.235	0	323.31	807960000000	950	tr|T5HXN4|T5HXN4_RHOER	tr|T5HXN4|T5HXN4_RHOER
788570000	495740000	665820000	590050000	946610000	233440000	239660000	1027400000	304740000	529610000				1	1	1	3.8	3.8	3.8	36.19	0	7.1928	7512600000	70	tr|T5HXN5|T5HXN5_RHOER	tr|T5HXN5|T5HXN5_RHOER
35649000	29546000	27819000	29725000	35063000	37472000	22493000	17085000	24610000	21416000				1	1	1	10.1	10.1	10.1	16.22	0	40.272	272060000	9	tr|T5HXN8|T5HXN8_RHOER	tr|T5HXN8|T5HXN8_RHOER
66776000	63626000	85955000	42706000	61302000	51025000	78404000	54715000	47846000	0				3	3	3	6.8	6.8	6.8	75.539	0	4.2705	705840000	7	tr|T5HXP0|T5HXP0_RHOER	tr|T5HXP0|T5HXP0_RHOER
48816000	52733000	55103000	43540000	50696000	37417000	44064000	41986000	27231000	45149000				7	7	7	42.6	42.6	42.6	25.19	0	42.475	978800000	39	tr|T5HXP2|T5HXP2_RHOER	tr|T5HXP2|T5HXP2_RHOER
4931500000	4784800000	4237500000	5776700000	3824200000	5896400000	6798000000	3657700000	6832000000	4567800000				4	4	4	63.4	63.4	63.4	10.082	0	146.3	92230000000	78	tr|T5HXP4|T5HXP4_RHOER	tr|T5HXP4|T5HXP4_RHOER
5611400000	5630500000	5517700000	4554300000	4415100000	5853900000	7424700000	6556600000	7420800000	6609000000				9	9	9	68.3	68.3	68.3	11.123	0	323.31	173450000000	120	tr|T5HXP5|T5HXP5_RHOER	tr|T5HXP5|T5HXP5_RHOER
3185800000	3156000000	2785600000	2615500000	2547300000	3294900000	3747000000	3882500000	3834700000	3276300000				9	9	9	69.9	69.9	69.9	10.659	0	87.441	170370000000	179	tr|T5HXP9|T5HXP9_RHOER	tr|T5HXP9|T5HXP9_RHOER
273330000	276770000	277690000	254380000	321510000	266710000	300800000	271740000	282650000	200820000				5	5	5	44	44	44	29.283	0	103.77	6157200000	52	tr|T5HXQ0|T5HXQ0_RHOER	tr|T5HXQ0|T5HXQ0_RHOER
4242100000	4475600000	4491300000	4820200000	3992600000	5099800000	4977800000	4793100000	5182700000	4100200000				10	10	10	70.5	70.5	70.5	14.399	0	144.15	213120000000	174	tr|T5HXQ3|T5HXQ3_RHOER	tr|T5HXQ3|T5HXQ3_RHOER
30098000	34445000	28383000	29926000	37527000	25063000	21052000	30907000	21356000	24416000				3	3	3	22.6	22.6	22.6	24.644	0	8.4527	335600000	16	tr|T5HXR0|T5HXR0_RHOER	tr|T5HXR0|T5HXR0_RHOER
1710200000	1843400000	1803400000	2053700000	1659500000	2425300000	2310400000	2141700000	2364600000	2157900000				8	8	8	63.9	63.9	63.9	15.56	0	148.69	83723000000	256	tr|T5HXR1|T5HXR1_RHOER	tr|T5HXR1|T5HXR1_RHOER
2185200000	1884300000	2303700000	2321600000	2534400000	2336000000	2336800000	3029700000	2781900000	3257200000				2	2	2	32.4	32.4	32.4	4.3943	0.00071276	3.0635	27058000000	43	tr|T5HXR6|T5HXR6_RHOER	tr|T5HXR6|T5HXR6_RHOER
92868000	88975000	89303000	96163000	74966000	93374000	90839000	84289000	89569000	73446000				7	7	7	33.1	33.1	33.1	27.017	0	107.35	3099800000	54	tr|T5HXR7|T5HXR7_RHOER	tr|T5HXR7|T5HXR7_RHOER
46191000	50612000	44429000	20979000	33024000	63975000	75155000	48037000	61890000	73681000				6	6	6	24.3	24.3	24.3	44.64	0	24.448	1593100000	37	tr|T5HXS0|T5HXS0_RHOER	tr|T5HXS0|T5HXS0_RHOER
3639100000	4180000000	3769100000	4387400000	2842400000	3266700000	3548000000	3295500000	3279800000	3424500000				13	13	13	64.6	64.6	64.6	30.068	0	323.31	178790000000	241	tr|T5HXS1|T5HXS1_RHOER	tr|T5HXS1|T5HXS1_RHOER
2147200000	2285500000	2252800000	1709300000	2171200000	2172300000	2632800000	2048000000	2655600000	2105100000				10	10	10	44.3	44.3	44.3	20.001	0	323.31	82519000000	246	tr|T5HXS3|T5HXS3_RHOER	tr|T5HXS3|T5HXS3_RHOER
24277000	25380000	32402000	29427000	27684000	0	26767000	30951000	26645000	27088000				5	5	5	13.2	13.2	13.2	43.738	0	7.6608	411560000	16	tr|T5HXS4|T5HXS4_RHOER	tr|T5HXS4|T5HXS4_RHOER
112910000	153230000	151090000	0	0	219730000	166710000	196740000	166030000	125850000				2	2	2	17.2	17.2	17.2	13.563	0.0017176	2.4386	1293100000	3	tr|T5HXS9|T5HXS9_RHOER	tr|T5HXS9|T5HXS9_RHOER
123350000	127140000	114950000	141910000	123350000	175860000	165630000	125650000	157920000	148380000				14	14	14	48.5	48.5	48.5	44.559	0	237.65	7953200000	86	tr|T5HXT2|T5HXT2_RHOER	tr|T5HXT2|T5HXT2_RHOER
0	42844000	34724000	0	0	26043000	57047000	48700000	33047000	40916000				4	4	4	41.4	41.4	41.4	15.513	0	12.575	721270000	13	tr|T5HXT3|T5HXT3_RHOER	tr|T5HXT3|T5HXT3_RHOER
39094000	53613000	42546000	39409000	41773000	35991000	59176000	32623000	45738000	45727000				7	7	7	38.1	38.1	38.1	27.389	0	17.282	983980000	27	tr|T5HXT6|T5HXT6_RHOER	tr|T5HXT6|T5HXT6_RHOER
156110000	170570000	160830000	179560000	145100000	156250000	173010000	145180000	164020000	147010000				12	12	12	43	43	43	42.548	0	53.957	8429700000	81	tr|T5HXT7|T5HXT7_RHOER	tr|T5HXT7|T5HXT7_RHOER
4654200000	5189600000	4361500000	2506100000	3804800000	5928300000	7216100000	2830600000	9224900000	5715000000				9	9	9	37.1	37.1	37.1	35.375	0	49.009	50526000000	35	tr|T5HXU2|T5HXU2_RHOER	tr|T5HXU2|T5HXU2_RHOER
293160000	308390000	295790000	280330000	285580000	351650000	337360000	291740000	335390000	308240000				17	17	17	57.2	57.2	57.2	40.888	0	303.56	18266000000	161	tr|T5HXU4|T5HXU4_RHOER	tr|T5HXU4|T5HXU4_RHOER
16309000	26522000	23666000	15419000	17651000	23217000	25202000	7176800	23498000	26995000				9	9	9	24.5	24.5	24.5	52.773	0	25.597	698760000	41	tr|T5HXU7|T5HXU7_RHOER	tr|T5HXU7|T5HXU7_RHOER
41906000	36560000	38573000	33304000	38388000	36223000	34293000	37041000	49179000	32484000				6	6	6	40.1	40.1	40.1	24.605	0	26.848	1078100000	20	tr|T5HXU8|T5HXU8_RHOER	tr|T5HXU8|T5HXU8_RHOER
72440000	58739000	69937000	71668000	60691000	64485000	64793000	0	66719000	56877000				1	1	1	3.7	3.7	3.7	33.281	0	3.5765	833370000	13	tr|T5HXV1|T5HXV1_RHOER	tr|T5HXV1|T5HXV1_RHOER
865940000	913500000	926030000	888650000	838660000	952110000	890690000	733450000	856820000	825620000				32	32	32	87.8	87.8	87.8	52.928	0	323.31	93363000000	486	tr|T5HXV3|T5HXV3_RHOER	tr|T5HXV3|T5HXV3_RHOER
86340000	82489000	87328000	89935000	83880000	65277000	73999000	76309000	77898000	76635000				10	10	10	47.5	47.5	47.5	31.312	0	109.03	2508900000	75	tr|T5HXW3|T5HXW3_RHOER	tr|T5HXW3|T5HXW3_RHOER
0	7932400	6327100	0	14250000	0	6921100	0	0	0				1	1	1	4.1	4.1	4.1	36.357	0.0027054	2.144	37876000	1	tr|T5HXW6|T5HXW6_RHOER	tr|T5HXW6|T5HXW6_RHOER
6207500	0	0	0	0	0	0	6870000	0	0				1	1	1	2.6	2.6	2.6	54.413	0.0074772	1.6113	10259000	2	tr|T5HXW8|T5HXW8_RHOER	tr|T5HXW8|T5HXW8_RHOER
27029000	30244000	0	0	29990000	29224000	31858000	16783000	26396000	23097000				5	5	5	22.3	22.3	22.3	31.766	0	42.722	432550000	21	tr|T5HXX0|T5HXX0_RHOER	tr|T5HXX0|T5HXX0_RHOER
162990000	172560000	180990000	191600000	188920000	148870000	162430000	160630000	163020000	166260000				7	7	7	35.3	35.3	35.3	35.987	0	48.473	5070200000	52	tr|T5HXX4|T5HXX4_RHOER	tr|T5HXX4|T5HXX4_RHOER
46075000	57693000	54097000	59745000	42675000	60528000	58481000	53300000	65380000	46696000				3	3	3	15.1	15.1	15.1	26.315	0	18.002	967630000	19	tr|T5HXY0|T5HXY0_RHOER	tr|T5HXY0|T5HXY0_RHOER
169640000	178930000	172110000	176830000	179340000	154920000	152920000	149240000	180860000	159800000				11	11	11	65.9	65.9	65.9	27.954	0	173.58	6068200000	79	tr|T5HXY2|T5HXY2_RHOER	tr|T5HXY2|T5HXY2_RHOER
60230000	54222000	43911000	41981000	50792000	36708000	52851000	55136000	50194000	37534000				2	2	2	33	33	33	10.112	0.0013826	2.5076	586450000	12	tr|T5HXY4|T5HXY4_RHOER	tr|T5HXY4|T5HXY4_RHOER
28176000	29323000	29899000	23363000	21222000	45585000	65223000	33906000	47157000	37260000				8	8	8	31.7	31.7	31.7	40.303	0	61.68	1546400000	28	tr|T5HXY9|T5HXY9_RHOER	tr|T5HXY9|T5HXY9_RHOER
1867100000	2067100000	1967300000	1932400000	1601300000	1734900000	1840300000	1498400000	1802300000	1481200000				22	22	22	75.5	75.5	75.5	43.085	0	323.31	108730000000	377	tr|T5HXZ1|T5HXZ1_RHOER	tr|T5HXZ1|T5HXZ1_RHOER
11796000	10847000	13840000	12372000	11185000	12915000	10550000	12841000	15757000	11216000				2	2	2	15	15	15	16.436	0.00035829	3.1779	182020000	9	tr|T5HXZ2|T5HXZ2_RHOER	tr|T5HXZ2|T5HXZ2_RHOER
865580000	882150000	869620000	901870000	748170000	925170000	810400000	812250000	821570000	798080000				13	13	13	45.3	45.3	45.3	37.449	0	265.58	32565000000	129	tr|T5HXZ4|T5HXZ4_RHOER	tr|T5HXZ4|T5HXZ4_RHOER
887060000	775820000	854080000	809990000	885010000	829300000	803290000	827990000	833140000	862990000				8	8	8	51.5	51.5	51.5	18.54	0	45.709	33641000000	92	tr|T5HXZ5|T5HXZ5_RHOER	tr|T5HXZ5|T5HXZ5_RHOER
2840700000	3288600000	2862000000	2535400000	2523000000	2945600000	3134200000	2424000000	2942200000	2097100000				21	21	21	65.2	65.2	65.2	38.2	0	323.31	197970000000	351	tr|T5HXZ9|T5HXZ9_RHOER	tr|T5HXZ9|T5HXZ9_RHOER
109950000	108220000	109390000	96553000	98248000	71316000	106580000	88369000	95547000	83567000				9	9	9	33.9	33.9	33.9	33.36	0	19.889	3440200000	49	tr|T5HY00|T5HY00_RHOER	tr|T5HY00|T5HY00_RHOER
42524000	42236000	39153000	37758000	33370000	33173000	37775000	40375000	37265000	28661000				8	8	8	23.7	23.7	23.7	45.643	0	19.638	1328300000	44	tr|T5HY01|T5HY01_RHOER	tr|T5HY01|T5HY01_RHOER
2264500000	2297800000	2334300000	2192000000	2181400000	2330800000	2359900000	2215100000	2489100000	2122400000				27	27	27	73.8	73.8	73.8	58.726	0	323.31	244310000000	580	tr|T5HY05|T5HY05_RHOER	tr|T5HY05|T5HY05_RHOER
95642000	91348000	92386000	78740000	80352000	87990000	78603000	63689000	97949000	69432000				6	6	6	40	40	40	29.463	0	72.774	2085900000	38	tr|T5HY06|T5HY06_RHOER	tr|T5HY06|T5HY06_RHOER
98037000	105070000	99720000	100810000	88351000	97765000	121440000	88555000	103190000	92088000				9	9	9	41.6	41.6	41.6	26.285	0	53.395	2884000000	51	tr|T5HY07|T5HY07_RHOER	tr|T5HY07|T5HY07_RHOER
21345000	28007000	24280000	22672000	33837000	29168000	29975000	29404000	26689000	23930000				3	3	3	51	51	51	10.679	0	20.153	478410000	9	tr|T5HY08|T5HY08_RHOER	tr|T5HY08|T5HY08_RHOER
98468000	144960000	108050000	149260000	101480000	114080000	97698000	37630000	104380000	87182000				8	8	8	46.7	46.7	46.7	29.25	0	54.431	3118600000	37	tr|T5HY10|T5HY10_RHOER	tr|T5HY10|T5HY10_RHOER
213800000	237080000	259280000	157580000	195750000	160630000	262610000	230450000	187460000	232090000				10	10	10	59.7	59.7	59.7	30.817	0	71.332	6122400000	48	tr|T5HY16|T5HY16_RHOER	tr|T5HY16|T5HY16_RHOER
139850000	133200000	133660000	162520000	145420000	159890000	133130000	115940000	145920000	149460000				14	14	14	66.1	66.1	66.1	25.018	0	124.75	5786300000	73	tr|T5HY18|T5HY18_RHOER	tr|T5HY18|T5HY18_RHOER
17141000	17091000	19290000	15739000	16012000	14938000	12045000	15140000	12730000	13631000				2	2	2	6.5	6.5	6.5	46.599	0	40.282	234400000	14	tr|T5HY19|T5HY19_RHOER	tr|T5HY19|T5HY19_RHOER
0	20078000	17820000	0	0	0	12282000	0	0	0				1	1	1	3.7	3.7	3.7	41.42	0	4.1833	57752000	3	tr|T5HY21|T5HY21_RHOER	tr|T5HY21|T5HY21_RHOER
12072000	23647000	0	10586000	9355900	16247000	0	28753000	16474000	0				3	3	3	6.6	6.6	6.6	54.473	0	5.8098	287130000	12	tr|T5HY22|T5HY22_RHOER	tr|T5HY22|T5HY22_RHOER
17439000	0	16630000	14091000	10242000	16970000	0	17799000	20112000	0				2	2	2	9.6	9.6	9.6	36.102	0.0017153	2.4198	179510000	4	tr|T5HY25|T5HY25_RHOER	tr|T5HY25|T5HY25_RHOER
84042000	93044000	92026000	81121000	87901000	70974000	69747000	75449000	63607000	53962000				9	9	9	32.7	32.7	32.7	36.694	0	28.54	2237000000	55	tr|T5HY26|T5HY26_RHOER	tr|T5HY26|T5HY26_RHOER
37942000	42501000	35480000	37361000	35527000	28045000	36336000	38212000	34695000	42172000				4	4	4	18.1	18.1	18.1	29.146	0	107.94	714740000	17	tr|T5HY28|T5HY28_RHOER	tr|T5HY28|T5HY28_RHOER
53748000	49096000	51361000	50958000	56750000	36326000	39007000	36964000	39351000	28664000				6	6	6	19.5	19.5	19.5	38.94	0	15.448	1094100000	23	tr|T5HY31|T5HY31_RHOER;tr|T5IE53|T5IE53_RHOER	tr|T5HY31|T5HY31_RHOER
7918900000	8955900000	8228400000	8163200000	7631200000	9098200000	9064300000	7286500000	8689800000	7469200000				34	34	34	70.8	70.8	70.8	64.656	0	323.31	386610000000	878	tr|T5HY33|T5HY33_RHOER	tr|T5HY33|T5HY33_RHOER
46928000	49887000	52078000	40716000	35702000	40396000	49989000	37605000	41156000	36651000				10	10	10	35.5	35.5	35.5	39.831	0	77.477	1409800000	53	tr|T5HY35|T5HY35_RHOER	tr|T5HY35|T5HY35_RHOER
172700000	172650000	172770000	158960000	152860000	101690000	146640000	147950000	149610000	130430000				9	9	9	77.2	77.2	77.2	12.478	0	33.927	5539900000	64	tr|T5HY39|T5HY39_RHOER	tr|T5HY39|T5HY39_RHOER
27096000000	19050000000	23708000000	20621000000	32111000000	8595100000	10404000000	40523000000	14576000000	21454000000				11	11	11	98.9	98.9	98.9	9.8628	0	323.31	434220000000	252	tr|T5HY41|T5HY41_RHOER	tr|T5HY41|T5HY41_RHOER
23093000	26398000	24055000	30603000	21267000	33641000	66284000	0	28625000	0				5	5	5	15.8	15.8	15.8	48.396	0	10.504	523440000	12	tr|T5HY42|T5HY42_RHOER	tr|T5HY42|T5HY42_RHOER
1084400000	1050500000	1046300000	295010000	1036200000	1001000000	1055400000	713180000	998270000	1122400000				3	3	3	10	10	10	35.92	0	3.886	10938000000	12	tr|T5HY45|T5HY45_RHOER	tr|T5HY45|T5HY45_RHOER
6789000	10890000	9415200	0	0	9773200	11028000	9031900	12986000	10349000				2	2	2	13.7	13.7	13.7	25.213	0	9.4967	89232000	3	tr|T5HY46|T5HY46_RHOER	tr|T5HY46|T5HY46_RHOER
2234700000	2542600000	2362400000	2029300000	2027200000	2406600000	2628500000	1988500000	2507800000	1793800000				24	24	24	80.5	80.5	80.5	54.201	0	323.31	236370000000	555	tr|T5HY47|T5HY47_RHOER	tr|T5HY47|T5HY47_RHOER
362700000	383050000	357400000	342350000	296850000	265770000	345430000	314200000	328830000	326270000				21	21	21	76.3	76.3	76.3	27.36	0	89.67	17323000000	124	tr|T5HY48|T5HY48_RHOER	tr|T5HY48|T5HY48_RHOER
40228000	28560000	30718000	12946000	43613000	12237000	11152000	39495000	9567400	19050000				6	6	6	12.2	12.2	12.2	63.664	0	13.526	443440000	17	tr|T5HY51|T5HY51_RHOER	tr|T5HY51|T5HY51_RHOER
184520000	201600000	196100000	181110000	163910000	180780000	183450000	170910000	178930000	157910000				11	11	11	51.7	51.7	51.7	35.963	0	115.01	9027200000	84	tr|T5HY52|T5HY52_RHOER	tr|T5HY52|T5HY52_RHOER
168320000	156080000	169240000	225430000	187330000	126360000	143680000	172150000	137790000	146500000				5	5	5	19.4	19.4	19.4	32.652	0	87.282	3191500000	39	tr|T5HY53|T5HY53_RHOER	tr|T5HY53|T5HY53_RHOER
511190000	585520000	570460000	506130000	421350000	433240000	544610000	333530000	544040000	442620000				8	8	8	58.9	58.9	58.9	16.999	0	119.01	14631000000	88	tr|T5HY55|T5HY55_RHOER	tr|T5HY55|T5HY55_RHOER
182290000	208880000	203220000	165860000	173970000	226540000	236780000	159860000	226180000	174970000				49	49	49	60.8	60.8	60.8	108.77	0	323.31	29554000000	326	tr|T5HY56|T5HY56_RHOER	tr|T5HY56|T5HY56_RHOER
4909800000	2933300000	3393500000	2365400000	2938400000	970250000	1409900000	6722100000	1918900000	1553000000				3	3	3	92.6	92.6	92.6	6.0228	0	215.21	44118000000	51	tr|T5HY60|T5HY60_RHOER	tr|T5HY60|T5HY60_RHOER
18243000	30661000	24474000	26100000	17199000	16440000	22373000	16485000	20338000	17319000				2	2	2	13.6	13.6	13.6	26.397	0.00036245	3.425	329620000	4	tr|T5HY61|T5HY61_RHOER	tr|T5HY61|T5HY61_RHOER
124830000	155560000	140390000	148320000	138920000	120110000	136190000	122290000	126520000	114360000				18	18	18	32.2	32.2	32.2	84.535	0	129.1	4934600000	84	tr|T5HY62|T5HY62_RHOER	tr|T5HY62|T5HY62_RHOER
113940000	135470000	126970000	115070000	103600000	95888000	136600000	106940000	134530000	117720000				10	10	10	32.6	32.6	32.6	39.975	0	61.082	3973800000	55	tr|T5HY65|T5HY65_RHOER	tr|T5HY65|T5HY65_RHOER
208160000	166320000	162600000	231480000	169650000	91139000	109470000	184970000	161900000	167310000				5	5	5	66.2	66.2	66.2	14.124	0	51.972	2962800000	22	tr|T5HY66|T5HY66_RHOER	tr|T5HY66|T5HY66_RHOER
147510000	139640000	144140000	136670000	128840000	166290000	154140000	151740000	178830000	163830000				11	11	11	37.2	37.2	37.2	42.167	0	90.784	4771600000	56	tr|T5HY69|T5HY69_RHOER	tr|T5HY69|T5HY69_RHOER
0	0	0	0	0	0	0	0	0	0				1	1	1	8.2	8.2	8.2	27.411	0.0075163	1.6425	189210000	1	tr|T5HY72|T5HY72_RHOER	tr|T5HY72|T5HY72_RHOER
98932000	98173000	100620000	107450000	71710000	95672000	131600000	80203000	102570000	78927000				7	7	7	31.5	31.5	31.5	25.687	0	41.439	2376000000	39	tr|T5HY73|T5HY73_RHOER	tr|T5HY73|T5HY73_RHOER
0	0	17328000	20873000	21516000	13646000	18306000	20282000	20640000	15469000				2	2	2	6.8	6.8	6.8	40.321	0	7.4258	137110000	5	tr|T5HY75|T5HY75_RHOER	tr|T5HY75|T5HY75_RHOER
71194000	88570000	77989000	64078000	68965000	60886000	74251000	94175000	78455000	71016000				2	2	2	13.2	13.2	13.2	20.409	0	4.2192	945370000	11	tr|T5HY76|T5HY76_RHOER	tr|T5HY76|T5HY76_RHOER
130160000	132000000	117530000	115610000	125600000	213100000	195760000	175320000	208590000	196720000				11	11	11	45.8	45.8	45.8	37.684	0	83.19	5280700000	60	tr|T5HY77|T5HY77_RHOER	tr|T5HY77|T5HY77_RHOER
230250000	279500000	285130000	268760000	233880000	698910000	767470000	402950000	797250000	671090000				12	12	12	28.3	28.3	28.3	60.724	0	139.02	16108000000	84	tr|T5HY80|T5HY80_RHOER	tr|T5HY80|T5HY80_RHOER
0	0	11396000	7275700	9741100	0	18381000	5906000	11295000	0				3	3	3	24.5	24.5	24.5	16.482	0.0043377	1.9685	70092000	3	tr|T5HY83|T5HY83_RHOER	tr|T5HY83|T5HY83_RHOER
17405000	13799000	16472000	8707500	16229000	22344000	20209000	19777000	17862000	12379000				5	5	5	26.9	26.9	26.9	25.574	0	13.478	362990000	15	tr|T5HY85|T5HY85_RHOER	tr|T5HY85|T5HY85_RHOER
6125400	46907000	35118000	25460000	0	535540000	547830000	99876000	207070000	416040000				10	10	10	15.3	15.3	15.3	95.749	0	51.709	2640100000	26	tr|T5HY86|T5HY86_RHOER	tr|T5HY86|T5HY86_RHOER
271590000	254210000	257020000	254410000	248460000	303260000	262790000	246710000	261500000	258660000				31	31	31	68.1	68.1	68.1	62.176	0	323.31	30024000000	289	tr|T5HY87|T5HY87_RHOER	tr|T5HY87|T5HY87_RHOER
54170000	64072000	61399000	39649000	49876000	154040000	162590000	88952000	165210000	138930000				6	6	6	43.7	43.7	43.7	18.634	0	102.73	3184000000	28	tr|T5HY91|T5HY91_RHOER	tr|T5HY91|T5HY91_RHOER
2477100000	2530300000	2360200000	2269200000	2299200000	2575200000	2331700000	2067000000	2521900000	2182000000				33	33	33	79.1	79.1	79.1	63.129	0	323.31	253350000000	594	tr|T5HYA0|T5HYA0_RHOER	tr|T5HYA0|T5HYA0_RHOER
32136000	30797000	0	21476000	32383000	22202000	24226000	18976000	25652000	18550000				2	2	2	10.9	10.9	10.9	24.498	0	30.717	360750000	14	tr|T5HYA1|T5HYA1_RHOER	tr|T5HYA1|T5HYA1_RHOER
95992000	53833000	89325000	83300000	156560000	32098000	22857000	146230000	34718000	63047000				11	11	11	44.4	44.4	44.4	39.457	0	216.15	2866200000	48	tr|T5HYA2|T5HYA2_RHOER	tr|T5HYA2|T5HYA2_RHOER
20753000	29794000	18434000	22268000	20747000	28375000	25793000	20524000	35008000	25621000				5	5	5	18.1	18.1	18.1	54.546	0	23.652	452300000	21	tr|T5HYA3|T5HYA3_RHOER	tr|T5HYA3|T5HYA3_RHOER
0	0	0	0	0	0	26154000	0	0	21356000				1	1	1	12.6	12.6	12.6	24.568	0.0081142	1.5881	69039000	2	tr|T5HYA6|T5HYA6_RHOER	tr|T5HYA6|T5HYA6_RHOER
23278000	28470000	24967000	136860000	25610000	178160000	67378000	114980000	75460000	18501000				4	4	4	10	10	10	61.768	0	24.899	1073300000	25	tr|T5HYA7|T5HYA7_RHOER	tr|T5HYA7|T5HYA7_RHOER
68938000	53921000	52344000	39483000	52547000	60184000	66740000	47070000	70837000	41738000				3	3	3	16.8	16.8	16.8	21.947	0	7.0483	850150000	24	tr|T5HYA8|T5HYA8_RHOER	tr|T5HYA8|T5HYA8_RHOER
419160000	438410000	448370000	322530000	327030000	382360000	424890000	373910000	512690000	313970000				7	7	7	63.5	63.5	63.5	17.596	0	54.268	9993100000	54	tr|T5HYB2|T5HYB2_RHOER	tr|T5HYB2|T5HYB2_RHOER
222880000	328160000	327140000	340550000	489580000	203940000	342640000	279500000	337160000	303470000				4	4	4	25.2	25.2	25.2	16.303	0	13.206	5663000000	38	tr|T5HYB5|T5HYB5_RHOER	tr|T5HYB5|T5HYB5_RHOER
155590000	165130000	166650000	155070000	137410000	139380000	134490000	116310000	129260000	108510000				25	25	25	71.5	71.5	71.5	50.048	0	240.14	12656000000	183	tr|T5HYB8|T5HYB8_RHOER	tr|T5HYB8|T5HYB8_RHOER
21146000	19922000	19389000	15658000	13719000	20564000	25449000	20468000	27191000	20274000				5	5	5	42.5	42.5	42.5	21.929	0	8.9223	521990000	21	tr|T5HYC0|T5HYC0_RHOER	tr|T5HYC0|T5HYC0_RHOER
940550000	994830000	911720000	892770000	868020000	854780000	970440000	809660000	929780000	808000000				24	24	24	76.4	76.4	76.4	37.889	0	323.31	58921000000	332	tr|T5HYC2|T5HYC2_RHOER	tr|T5HYC2|T5HYC2_RHOER
1459100000	1577600000	1474100000	1367400000	1296900000	1788700000	1728900000	1460000000	1721300000	1449400000				43	43	43	66.6	66.6	66.6	104.53	0	323.31	150870000000	642	tr|T5HYC3|T5HYC3_RHOER	tr|T5HYC3|T5HYC3_RHOER
701530000	824770000	744760000	1000500000	833960000	718220000	815870000	888030000	831400000	922760000				4	4	4	31.6	31.6	31.6	17.197	0	114.85	12108000000	51	tr|T5HYC4|T5HYC4_RHOER	tr|T5HYC4|T5HYC4_RHOER
35000000	44591000	47870000	23546000	36207000	0	44027000	48722000	47157000	14465000				3	3	3	22.8	22.8	22.8	18.287	0	14.465	426350000	5	tr|T5HYC5|T5HYC5_RHOER	tr|T5HYC5|T5HYC5_RHOER
0	0	0	0	0	0	0	0	0	0				2	2	2	10.8	10.8	10.8	36.652	0	3.6094	57037000	1	tr|T5HYC9|T5HYC9_RHOER	tr|T5HYC9|T5HYC9_RHOER
190930000	203650000	207520000	172460000	186300000	208780000	182650000	179860000	218150000	174930000				4	4	4	19.7	19.7	19.7	33.763	0	25.826	2707800000	24	tr|T5HYD0|T5HYD0_RHOER	tr|T5HYD0|T5HYD0_RHOER
1007100000	725670000	978840000	698350000	1116700000	182030000	342040000	1927200000	514670000	470290000				5	5	5	75.4	75.4	75.4	6.8323	0	158.15	18804000000	62	tr|T5HYD3|T5HYD3_RHOER	tr|T5HYD3|T5HYD3_RHOER
72927000	84266000	91884000	73660000	71425000	57512000	74560000	64393000	65875000	59679000				7	7	7	39.9	39.9	39.9	22.738	0	62.422	1736800000	29	tr|T5HYD5|T5HYD5_RHOER	tr|T5HYD5|T5HYD5_RHOER
237300000	248710000	207200000	165550000	158520000	189030000	245350000	160520000	239030000	187250000				9	9	9	24.4	24.4	24.4	43.498	0	70.812	3823500000	39	tr|T5HYD7|T5HYD7_RHOER	tr|T5HYD7|T5HYD7_RHOER
46976000	41053000	40267000	43043000	47300000	39075000	41666000	35482000	38223000	39375000				9	9	9	22.8	22.8	22.8	54.808	0	60.262	1524000000	51	tr|T5HYD8|T5HYD8_RHOER	tr|T5HYD8|T5HYD8_RHOER
33779000	37242000	35377000	36905000	34700000	37701000	38795000	40936000	41616000	38062000				7	7	7	56.7	56.7	56.7	23.314	0	29.012	1205300000	35	tr|T5HYE3|T5HYE3_RHOER	tr|T5HYE3|T5HYE3_RHOER
56739000	62100000	64160000	59384000	34457000	65736000	76390000	75893000	46912000	49212000				4	4	4	35.7	35.7	35.7	17.381	0	29.859	941020000	22	tr|T5HYE4|T5HYE4_RHOER	tr|T5HYE4|T5HYE4_RHOER
1577500000	1641500000	1520800000	1609600000	1493300000	1580800000	1411700000	1312900000	1361600000	1187000000				14	14	14	61.9	61.9	61.9	41.071	0	323.31	71060000000	230	tr|T5HYE5|T5HYE5_RHOER	tr|T5HYE5|T5HYE5_RHOER
10019000	10718000	10198000	0	8147500	10147000	11388000	10543000	10552000	0				2	2	2	7	7	7	40.662	0.00070972	2.9896	129580000	6	tr|T5HYE6|T5HYE6_RHOER	tr|T5HYE6|T5HYE6_RHOER
0	0	0	0	17572000	0	99941000	0	79489000	127810000				1	1	1	28.6	28.6	28.6	9.3174	0	5.8361	293510000	2	tr|T5HYF3|T5HYF3_RHOER	tr|T5HYF3|T5HYF3_RHOER
16281000	19359000	20843000	24247000	0	28240000	39603000	25645000	33459000	23422000				2	2	2	21	21	21	16.715	0	6.0189	278750000	8	tr|T5HYF6|T5HYF6_RHOER	tr|T5HYF6|T5HYF6_RHOER
63131000	86958000	80258000	67210000	63041000	73088000	86523000	63866000	82694000	67737000				7	7	7	43.2	43.2	43.2	28.568	0	50.943	2330800000	33	tr|T5HYF7|T5HYF7_RHOER	tr|T5HYF7|T5HYF7_RHOER
36181000	45089000	43302000	47707000	34895000	76137000	80168000	60312000	62451000	58259000				3	3	3	30.9	30.9	30.9	16.137	0	60.75	772640000	16	tr|T5HYG0|T5HYG0_RHOER	tr|T5HYG0|T5HYG0_RHOER
223630000	247090000	232840000	225460000	221310000	223160000	242120000	212300000	227830000	213580000				26	26	26	52.6	52.6	52.6	69.164	0	323.31	21074000000	249	tr|T5HYG1|T5HYG1_RHOER	tr|T5HYG1|T5HYG1_RHOER
74044000	76536000	83563000	71980000	59332000	85259000	100810000	73424000	93377000	65272000				8	8	8	30.9	30.9	30.9	33.911	0	38.565	1847200000	43	tr|T5HYG4|T5HYG4_RHOER	tr|T5HYG4|T5HYG4_RHOER
694530000	648360000	671050000	698260000	701270000	604840000	522910000	570930000	551540000	574170000				14	14	14	65.3	65.3	65.3	31.681	0	323.31	24772000000	108	tr|T5HYG9|T5HYG9_RHOER	tr|T5HYG9|T5HYG9_RHOER
209780000	166980000	171950000	163410000	176570000	280990000	194530000	207360000	196680000	166230000				5	5	5	21.8	21.8	21.8	33.835	0	50.5	3233700000	17	tr|T5HYH2|T5HYH2_RHOER	tr|T5HYH2|T5HYH2_RHOER
0	25833000	0	0	30286000	0	0	34232000	0	0				3	3	3	17.2	17.2	17.2	32.055	0	4.1672	169640000	2	tr|T5HYH4|T5HYH4_RHOER	tr|T5HYH4|T5HYH4_RHOER
1239900000	1342800000	1356000000	1183000000	1069800000	1104000000	1433300000	981410000	1306600000	1038400000				9	9	9	59.2	59.2	59.2	20.35	0	323.31	45939000000	148	tr|T5HYH9|T5HYH9_RHOER	tr|T5HYH9|T5HYH9_RHOER
18187000	22519000	22598000	14437000	12647000	24854000	23367000	18219000	19262000	14601000				8	8	8	21.4	21.4	21.4	58.801	0	26.59	555340000	26	tr|T5HYI2|T5HYI2_RHOER	tr|T5HYI2|T5HYI2_RHOER
326780000	184830000	256630000	236500000	433550000	0	0	0	90557000	225720000				1	1	1	56.2	56.2	56.2	3.555	0	15.466	1681100000	8	tr|T5HYI5|T5HYI5_RHOER	tr|T5HYI5|T5HYI5_RHOER
32938000	36545000	35151000	32289000	31691000	53169000	50512000	37793000	48804000	46404000				10	9	9	34.5	30	30	42.85	0	38.719	1820100000	50	tr|T5HYI7|T5HYI7_RHOER	tr|T5HYI7|T5HYI7_RHOER
513460000	493640000	499330000	433610000	444910000	464580000	461510000	430060000	457680000	403110000				27	27	27	61.6	61.6	61.6	63.964	0	323.31	20448000000	179	tr|T5HYJ4|T5HYJ4_RHOER	tr|T5HYJ4|T5HYJ4_RHOER
1890700000	1869100000	2001100000	1722900000	1655700000	1147600000	1913200000	1288600000	1670800000	1006300000				7	7	7	59	59	59	15.797	0	300.48	52680000000	193	tr|T5HYJ5|T5HYJ5_RHOER	tr|T5HYJ5|T5HYJ5_RHOER
433290000	477030000	455870000	453210000	382900000	484320000	468250000	360290000	465250000	363930000				24	24	23	72.4	72.4	67.9	43.032	0	314.35	40601000000	197	tr|T5HYJ7|T5HYJ7_RHOER	tr|T5HYJ7|T5HYJ7_RHOER
140990000	147900000	129560000	145640000	133140000	126150000	106420000	131930000	107250000	125630000				17	17	17	44.8	44.8	44.8	52.543	0	66.066	5123100000	83	tr|T5HYJ9|T5HYJ9_RHOER	tr|T5HYJ9|T5HYJ9_RHOER
138300000	126010000	109790000	147950000	178750000	120100000	106140000	95874000	109090000	106240000				2	2	2	11.6	11.6	11.6	24.971	0	16.499	1571900000	21	tr|T5HYK0|T5HYK0_RHOER	tr|T5HYK0|T5HYK0_RHOER
65062000	70000000	47938000	59469000	0	0	57180000	87782000	60106000	83273000				3	3	3	32.1	32.1	32.1	18.893	0	83.426	628180000	7	tr|T5HYK3|T5HYK3_RHOER	tr|T5HYK3|T5HYK3_RHOER
4328400000	3914800000	4339800000	4302400000	4614800000	4049800000	3505500000	3987700000	3735400000	3937500000				24	24	24	83.6	83.6	83.6	29.746	0	323.31	295890000000	543	tr|T5HYK5|T5HYK5_RHOER	tr|T5HYK5|T5HYK5_RHOER
43521000	46185000	42226000	28317000	26772000	37565000	48226000	41336000	47179000	57485000				3	3	3	17.2	17.2	17.2	19.998	0	24.193	586230000	22	tr|T5HYK9|T5HYK9_RHOER	tr|T5HYK9|T5HYK9_RHOER
1108700000	1065100000	1026500000	993340000	982090000	968040000	1020700000	949370000	1018900000	900210000				22	22	22	79	79	79	40.112	0	323.31	84970000000	397	tr|T5HYL0|T5HYL0_RHOER	tr|T5HYL0|T5HYL0_RHOER
123830000	133350000	114620000	105110000	109740000	119310000	120880000	109890000	124830000	101380000				13	13	13	41.6	41.6	41.6	51.642	0	67.702	3880700000	53	tr|T5HYL5|T5HYL5_RHOER	tr|T5HYL5|T5HYL5_RHOER
2975900000	3418600000	3173400000	3229200000	2478900000	2916600000	2776900000	2482100000	2890000000	2612300000				13	13	13	51.5	51.5	51.5	37.008	0	279.14	40433000000	124	tr|T5HYL7|T5HYL7_RHOER	tr|T5HYL7|T5HYL7_RHOER
1210400000	666900000	1152700000	1132000000	1451900000	181760000	293090000	2252700000	461240000	1207000000				1	1	1	12.8	12.8	12.8	12.227	0	8.7201	8769700000	10	tr|T5HYL8|T5HYL8_RHOER	tr|T5HYL8|T5HYL8_RHOER
308020000	317600000	322270000	359170000	281130000	362500000	394730000	323730000	402870000	357510000				6	6	6	24.9	24.9	24.9	30.594	0	43.829	6321700000	55	tr|T5HYL9|T5HYL9_RHOER	tr|T5HYL9|T5HYL9_RHOER
144030000	109220000	87967000	101280000	81792000	88735000	105310000	186250000	110470000	144400000				4	4	4	45.5	45.5	45.5	13.083	0	26.802	2070000000	17	tr|T5HYM2|T5HYM2_RHOER	tr|T5HYM2|T5HYM2_RHOER
219620000	235910000	230100000	238310000	227380000	275730000	289030000	199560000	302210000	267910000				18	18	18	68.7	68.7	68.7	33.29	0	179.9	17559000000	136	tr|T5HYM4|T5HYM4_RHOER	tr|T5HYM4|T5HYM4_RHOER
32037000	29346000	28171000	28646000	24918000	28446000	28798000	23877000	30440000	23963000				7	7	7	16.9	16.9	16.9	56.349	0	13.305	732030000	23	tr|T5HYM6|T5HYM6_RHOER	tr|T5HYM6|T5HYM6_RHOER
112070000	162450000	124440000	0	82022000	90590000	136210000	119430000	116660000	105420000				4	4	4	8.7	8.7	8.7	55.295	0.00070872	2.9661	1250300000	5	tr|T5HYM7|T5HYM7_RHOER	tr|T5HYM7|T5HYM7_RHOER
0	0	0	0	0	0	0	0	0	0				1	1	1	4.1	4.1	4.1	34.715	0.0013822	2.5061	0	2	tr|T5HYM8|T5HYM8_RHOER	tr|T5HYM8|T5HYM8_RHOER
40064000	70574000	57926000	29451000	36241000	65166000	78821000	56375000	61142000	36376000				3	3	3	7.6	7.6	7.6	57.672	0	16.004	1212800000	25	tr|T5HYM9|T5HYM9_RHOER	tr|T5HYM9|T5HYM9_RHOER
0	0	0	0	0	0	0	0	0	0				1	1	1	4.9	4.9	4.9	31.665	0.0040241	2.0412	6907400	1	tr|T5HYN1|T5HYN1_RHOER	tr|T5HYN1|T5HYN1_RHOER
637010000	700890000	657640000	575400000	533020000	747360000	755720000	561660000	756240000	592530000				26	26	26	67	67	67	50.291	0	323.31	57556000000	335	tr|T5HYN3|T5HYN3_RHOER	tr|T5HYN3|T5HYN3_RHOER
291790000	339010000	331840000	252580000	269070000	363470000	303760000	259660000	289500000	199660000				3	3	3	20	20	20	15.804	0	4.5911	6196300000	33	tr|T5HYN7|T5HYN7_RHOER	tr|T5HYN7|T5HYN7_RHOER
43666000	47257000	52322000	51804000	47627000	64350000	70525000	58669000	80569000	62896000				8	8	8	43.8	43.8	43.8	24.084	0	60.766	1861200000	42	tr|T5HYN9|T5HYN9_RHOER	tr|T5HYN9|T5HYN9_RHOER
0	0	0	0	0	0	0	0	0	0				1	1	1	12.7	12.7	12.7	13.445	0.0043406	1.9754	11120000	1	tr|T5HYP0|T5HYP0_RHOER	tr|T5HYP0|T5HYP0_RHOER
34067000	39142000	37665000	53286000	39506000	51891000	32761000	64472000	38044000	30503000				4	4	4	30.2	30.2	30.2	26.692	0	13.64	468570000	18	tr|T5HYP1|T5HYP1_RHOER	tr|T5HYP1|T5HYP1_RHOER
1878800000	1878400000	1796600000	1507200000	1709000000	1674300000	1831000000	1429900000	1736300000	1335300000				24	24	24	65.3	65.3	65.3	42.947	0	323.31	136410000000	364	tr|T5HYP8|T5HYP8_RHOER	tr|T5HYP8|T5HYP8_RHOER
31795000	31987000	28035000	25550000	29641000	26409000	32360000	24165000	31935000	26367000				5	5	5	16.4	16.4	16.4	56.068	0	30.458	737660000	30	tr|T5HYP9|T5HYP9_RHOER	tr|T5HYP9|T5HYP9_RHOER
15776000	17190000	9120600	0	22543000	31177000	19833000	19558000	26270000	17486000				2	2	2	13	13	13	28.615	0.00071174	3.052	224940000	9	tr|T5HYQ0|T5HYQ0_RHOER	tr|T5HYQ0|T5HYQ0_RHOER
378210000	343660000	335270000	317240000	360170000	251740000	267680000	305400000	281040000	232770000				8	8	8	53	53	53	24.413	0	179.99	10420000000	70	tr|T5HYQ2|T5HYQ2_RHOER	tr|T5HYQ2|T5HYQ2_RHOER
622140000	663890000	589260000	564170000	505390000	655630000	664370000	482080000	633440000	538770000				35	35	35	72.2	72.2	72.2	72.375	0	323.31	53733000000	417	tr|T5HYQ3|T5HYQ3_RHOER	tr|T5HYQ3|T5HYQ3_RHOER
70219000	78434000	75762000	69839000	69056000	66284000	70029000	55155000	67125000	61453000				11	11	11	64.7	64.7	64.7	23.607	0	105.15	3694000000	82	tr|T5HYQ7|T5HYQ7_RHOER	tr|T5HYQ7|T5HYQ7_RHOER
21071000	21612000	24989000	0	28790000	25413000	26384000	23285000	23869000	22463000				2	2	2	19	19	19	20.887	0	11.434	251940000	5	tr|T5HYQ8|T5HYQ8_RHOER	tr|T5HYQ8|T5HYQ8_RHOER
112960000	124530000	118750000	110860000	100440000	129280000	145920000	108070000	135360000	119240000				14	14	14	39.2	39.2	39.2	47.489	0	100.25	7623900000	115	tr|T5HYQ9|T5HYQ9_RHOER	tr|T5HYQ9|T5HYQ9_RHOER
1175900000	1324200000	1220500000	1017600000	1057500000	1138800000	1237000000	930360000	1167100000	924850000				18	18	18	71.4	71.4	71.4	39.449	0	323.31	75289000000	273	tr|T5HYR4|T5HYR4_RHOER	tr|T5HYR4|T5HYR4_RHOER
1221100000	1075100000	1136700000	1064500000	1160600000	924390000	953910000	1029700000	988520000	913370000				1	1	1	10.7	10.7	10.7	17.899	0	41.573	12070000000	29	tr|T5HYR8|T5HYR8_RHOER	tr|T5HYR8|T5HYR8_RHOER
5806200	6778400	5946000	4705300	0	0	0	0	8731500	0				1	1	1	3	3	3	34	0.0072416	1.7473	33862000	6	tr|T5HYS1|T5HYS1_RHOER	tr|T5HYS1|T5HYS1_RHOER
147910000	156190000	132360000	137240000	140110000	162090000	145500000	148610000	160630000	150920000				3	3	3	37.6	37.6	37.6	13.802	0	94.161	1987100000	19	tr|T5HYS2|T5HYS2_RHOER	tr|T5HYS2|T5HYS2_RHOER
206740000	230080000	243640000	199920000	199410000	211180000	256490000	182460000	255400000	205500000				10	10	10	45.8	45.8	45.8	26.674	0	36.554	7437700000	74	tr|T5HYS3|T5HYS3_RHOER	tr|T5HYS3|T5HYS3_RHOER
267980000	290620000	318180000	252200000	264000000	291280000	271980000	224700000	267860000	241660000				15	15	15	48.6	48.6	48.6	40.052	0	205.82	15331000000	178	tr|T5HYS9|T5HYS9_RHOER	tr|T5HYS9|T5HYS9_RHOER
108270000	111890000	104750000	106310000	98494000	82591000	85363000	90197000	81782000	84940000				15	15	15	62.6	62.6	62.6	34.403	0	180.02	4902500000	101	tr|T5HYT0|T5HYT0_RHOER	tr|T5HYT0|T5HYT0_RHOER
26731000	31251000	26625000	0	36268000	26192000	34783000	15437000	25427000	0				5	5	5	15	15	15	47.68	0	4.2966	381850000	10	tr|T5HYT2|T5HYT2_RHOER	tr|T5HYT2|T5HYT2_RHOER
1641300000	1737700000	1805400000	1607900000	1477400000	1581200000	1814800000	1312300000	1633600000	1492100000				19	19	19	44.7	44.7	44.7	57.208	0	210.9	23331000000	139	tr|T5HYT4|T5HYT4_RHOER	tr|T5HYT4|T5HYT4_RHOER
112070000	117060000	119660000	116310000	106010000	113010000	123280000	107590000	112250000	102390000				11	11	10	57.1	57.1	53.8	29.031	0	162.09	5029000000	75	tr|T5HYT6|T5HYT6_RHOER	tr|T5HYT6|T5HYT6_RHOER
9996200	8182600	10285000	9474000	10519000	0	0	0	8475200	0				2	2	2	6.1	6.1	6.1	42.341	0	3.8094	76179000	7	tr|T5HYT7|T5HYT7_RHOER	tr|T5HYT7|T5HYT7_RHOER
41938000	38261000	37674000	0	44832000	41285000	32947000	24025000	45355000	0				2	2	2	15.5	15.5	15.5	15.724	0	9.1297	309040000	9	tr|T5HYT9|T5HYT9_RHOER	tr|T5HYT9|T5HYT9_RHOER
67509000	82908000	91590000	110430000	87885000	41112000	80394000	73080000	77927000	84116000				3	3	3	17.5	17.5	17.5	21.877	0	4.3079	1342100000	23	tr|T5HYU0|T5HYU0_RHOER	tr|T5HYU0|T5HYU0_RHOER
83440000	83108000	71562000	82904000	82547000	75930000	88013000	60390000	88247000	59875000				10	10	10	39.8	39.8	39.8	40.119	0	264.94	2323900000	46	tr|T5HYU4|T5HYU4_RHOER	tr|T5HYU4|T5HYU4_RHOER
162730000	173700000	155750000	137610000	160670000	134250000	133980000	166890000	128140000	133530000				6	6	6	23.5	23.5	23.5	33.373	0	28.381	2963800000	31	tr|T5HYU7|T5HYU7_RHOER	tr|T5HYU7|T5HYU7_RHOER
46818000	46166000	51431000	45778000	48715000	48604000	43138000	44698000	59104000	36403000				11	11	11	21	21	21	71.218	0	20.505	1475700000	44	tr|T5HYU8|T5HYU8_RHOER	tr|T5HYU8|T5HYU8_RHOER
35801000	40537000	42655000	22515000	27072000	56084000	43079000	14730000	59481000	44882000				8	8	8	32.5	32.5	32.5	36.714	0	15.632	906480000	28	tr|T5HYV2|T5HYV2_RHOER	tr|T5HYV2|T5HYV2_RHOER
605330000	360210000	467480000	466900000	726230000	189920000	187780000	774130000	268940000	437480000				13	13	13	57.2	57.2	57.2	37.187	0	323.31	11971000000	95	tr|T5HYV7|T5HYV7_RHOER	tr|T5HYV7|T5HYV7_RHOER
51615000	69942000	59676000	39829000	53140000	39970000	56902000	44007000	40327000	46374000				1	1	1	18.6	18.6	18.6	5.8509	0	7.8481	658710000	27	tr|T5HYW0|T5HYW0_RHOER	tr|T5HYW0|T5HYW0_RHOER
1630400000	1738600000	1872600000	1621700000	1678900000	1516600000	1592900000	1601500000	1717400000	1666600000				2	2	2	10.3	10.3	10.3	22.502	0	47.62	17973000000	33	tr|T5HYW1|T5HYW1_RHOER	tr|T5HYW1|T5HYW1_RHOER
0	0	0	0	0	0	0	9683100	0	4282100				1	1	1	18.8	18.8	18.8	14.917	0	16.052	8052100	2	tr|T5HYW4|T5HYW4_RHOER	tr|T5HYW4|T5HYW4_RHOER
5488100000	5466700000	4800400000	4198000000	4327200000	6739100000	7534800000	4303000000	6441000000	5748900000				5	5	5	46.8	46.8	46.8	13.781	0	88.038	105410000000	47	tr|T5HYW5|T5HYW5_RHOER	tr|T5HYW5|T5HYW5_RHOER
32733000	35071000	36015000	35909000	34983000	28012000	34183000	22856000	31450000	29615000				8	8	8	7.3	7.3	7.3	119.52	0	8.9644	1097600000	31	tr|T5HYW6|T5HYW6_RHOER	tr|T5HYW6|T5HYW6_RHOER
421290000	531990000	554730000	422490000	331920000	384910000	517570000	415730000	506040000	444670000				7	7	7	14.7	14.7	14.7	70.836	0	11.74	4788400000	35	tr|T5HYW9|T5HYW9_RHOER	tr|T5HYW9|T5HYW9_RHOER
0	19798000	15532000	0	0	18220000	20785000	0	13357000	0				1	1	1	7.2	7.2	7.2	19.096	0.0020408	2.2558	95648000	7	tr|T5HYX0|T5HYX0_RHOER	tr|T5HYX0|T5HYX0_RHOER
110670000	129560000	99323000	100890000	96720000	119630000	165930000	101680000	128730000	125040000				5	5	5	24.1	24.1	24.1	31.644	0	16.755	1773000000	22	tr|T5HYX3|T5HYX3_RHOER	tr|T5HYX3|T5HYX3_RHOER
279590000	305340000	289810000	251580000	248920000	286130000	300840000	235720000	288480000	223740000				13	13	13	84.6	84.6	84.6	28.268	0	323.31	15614000000	125	tr|T5HYX5|T5HYX5_RHOER	tr|T5HYX5|T5HYX5_RHOER
41690000	0	41681000	0	0	72997000	69190000	56103000	70771000	78827000				6	6	6	36.5	36.5	36.5	26.263	0	10.429	1074600000	10	tr|T5HYX8|T5HYX8_RHOER	tr|T5HYX8|T5HYX8_RHOER
11989000	11882000	13048000	0	14253000	15262000	12600000	9786400	11759000	0				3	3	3	8.8	8.8	8.8	44.752	0	4.6969	147040000	5	tr|T5HYX9|T5HYX9_RHOER	tr|T5HYX9|T5HYX9_RHOER
20220000	22189000	22680000	34790000	17424000	37781000	40959000	19829000	38068000	27817000				10	10	10	37.3	37.3	37.3	41.599	0	41.945	1000800000	35	tr|T5HYY1|T5HYY1_RHOER	tr|T5HYY1|T5HYY1_RHOER
195420000	199240000	192540000	176900000	162220000	177420000	186110000	164720000	191080000	152590000				14	14	14	65.5	65.5	65.5	30.851	0	197.74	11208000000	104	tr|T5HYY3|T5HYY3_RHOER	tr|T5HYY3|T5HYY3_RHOER
318300000	320440000	305850000	364470000	305160000	306230000	301840000	293510000	320340000	263610000				8	8	8	61.3	61.3	61.3	27.517	0	323.31	16160000000	97	tr|T5HYY6|T5HYY6_RHOER	tr|T5HYY6|T5HYY6_RHOER
159380000	140730000	140670000	187400000	158140000	123950000	116400000	87845000	116320000	122610000				6	6	6	52.7	52.7	52.7	17.968	0	122.28	2984800000	61	tr|T5HYY7|T5HYY7_RHOER	tr|T5HYY7|T5HYY7_RHOER
517020000	506770000	469650000	367690000	445580000	692260000	621370000	591260000	649550000	550470000				9	9	9	46.6	46.6	46.6	33.246	0	191.57	15075000000	93	tr|T5HYZ1|T5HYZ1_RHOER	tr|T5HYZ1|T5HYZ1_RHOER
5118400000	4530100000	5049300000	4724600000	5263800000	4221800000	3451400000	5195200000	3930400000	4384800000				3	3	3	9.7	9.7	9.7	29.503	0	35.522	98696000000	62	tr|T5HYZ2|T5HYZ2_RHOER	tr|T5HYZ2|T5HYZ2_RHOER
448930000	281090000	398790000	369090000	638110000	157970000	152780000	515570000	204790000	288260000				13	13	13	48.9	48.9	48.9	43.293	0	323.31	10101000000	115	tr|T5HYZ3|T5HYZ3_RHOER	tr|T5HYZ3|T5HYZ3_RHOER
83312000	87157000	90022000	92457000	83114000	105740000	101950000	72730000	105440000	88752000				8	8	8	33	33	33	41.427	0	83.156	3067600000	43	tr|T5HYZ7|T5HYZ7_RHOER	tr|T5HYZ7|T5HYZ7_RHOER
247220000	270930000	262480000	239410000	228870000	278060000	291470000	227560000	272340000	227330000				15	15	15	50.9	50.9	50.9	43.942	0	227.1	14670000000	116	tr|T5HYZ9|T5HYZ9_RHOER	tr|T5HYZ9|T5HYZ9_RHOER
39432000	35842000	41163000	56184000	39195000	29283000	28314000	48987000	40865000	28429000				4	4	4	15.1	15.1	15.1	27.138	0	3.9363	507180000	10	tr|T5HZ00|T5HZ00_RHOER	tr|T5HZ00|T5HZ00_RHOER
73276000	70284000	82486000	30705000	65138000	61483000	84797000	59549000	65617000	67861000				6	6	6	54.4	54.4	54.4	17.344	0	58.192	2466600000	38	tr|T5HZ03|T5HZ03_RHOER	tr|T5HZ03|T5HZ03_RHOER
1238900000	883670000	983710000	1333100000	1362600000	827440000	600350000	1227300000	1100400000	1205400000				5	5	5	38.9	38.9	38.9	18.772	0	323.31	26176000000	55	tr|T5HZ05|T5HZ05_RHOER	tr|T5HZ05|T5HZ05_RHOER
11164000	9815600	12521000	26782000	0	7320500	10401000	0	6684400	8662700				1	1	1	3.5	3.5	3.5	31.748	0.0040214	2.0261	94852000	10	tr|T5HZ09|T5HZ09_RHOER	tr|T5HZ09|T5HZ09_RHOER
82047000	84627000	95063000	82740000	79961000	65786000	85283000	66806000	70191000	64244000				6	6	6	31	31	31	30.816	0	12.209	2162000000	52	tr|T5HZ11|T5HZ11_RHOER	tr|T5HZ11|T5HZ11_RHOER
2270500000	2652100000	2421900000	2576600000	2051200000	2954800000	3144500000	2194400000	2997200000	2435000000				22	22	22	62.7	62.7	62.7	47.474	0	323.31	246480000000	550	tr|T5HZ13|T5HZ13_RHOER	tr|T5HZ13|T5HZ13_RHOER
35416000	29593000	39978000	0	0	0	35912000	0	28481000	34631000				1	1	1	20.4	20.4	20.4	15.463	0	35.411	205980000	2	tr|T5HZ16|T5HZ16_RHOER	tr|T5HZ16|T5HZ16_RHOER
80199000	87950000	79554000	70331000	71029000	82987000	97774000	92496000	86631000	80130000				12	12	12	44	44	44	41.658	0	19.225	2996100000	50	tr|T5HZ19|T5HZ19_RHOER	tr|T5HZ19|T5HZ19_RHOER
34276000	37345000	36617000	31019000	27639000	40371000	43816000	35344000	39533000	36713000				6	6	6	30.6	30.6	30.6	24.883	0	18.164	782270000	17	tr|T5HZ22|T5HZ22_RHOER	tr|T5HZ22|T5HZ22_RHOER
3234800000	3381600000	3046200000	2974500000	2760500000	3904000000	3643000000	2887000000	3788500000	3320800000				42	42	42	78.7	78.7	78.7	79.472	0	323.31	537690000000	887	tr|T5HZ24|T5HZ24_RHOER	tr|T5HZ24|T5HZ24_RHOER
0	0	0	0	0	14330000	11543000	18063000	0	15391000				1	1	1	3.6	3.6	3.6	31.619	0.0099871	1.5004	46416000	4	tr|T5HZ25|T5HZ25_RHOER	tr|T5HZ25|T5HZ25_RHOER
11775000	7818900	11169000	12656000	8495200	15345000	11479000	13599000	10219000	16558000				3	3	3	16.7	16.7	16.7	22.471	0	5.2628	136170000	10	tr|T5HZ29|T5HZ29_RHOER	tr|T5HZ29|T5HZ29_RHOER
56570000	63728000	62486000	54134000	53809000	30019000	53060000	43429000	36421000	38250000				2	2	2	22	22	22	11.021	0	17.638	716230000	21	tr|T5HZ33|T5HZ33_RHOER	tr|T5HZ33|T5HZ33_RHOER
967750000	573130000	773270000	574810000	1093300000	226380000	258410000	1645200000	734260000	1107200000				2	2	2	51.7	51.7	51.7	6.316	0	61.663	13288000000	85	tr|T5HZ36|T5HZ36_RHOER	tr|T5HZ36|T5HZ36_RHOER
12129000	19114000	22236000	21384000	18866000	15540000	13091000	20192000	18729000	18165000				4	4	4	8	8	8	60.86	0	10.104	351640000	11	tr|T5HZ37|T5HZ37_RHOER	tr|T5HZ37|T5HZ37_RHOER
229430000	262400000	235760000	198570000	309880000	210880000	225260000	244190000	224290000	279550000				4	4	4	40.7	40.7	40.7	12.228	0	188.42	6144200000	37	tr|T5HZ39|T5HZ39_RHOER	tr|T5HZ39|T5HZ39_RHOER
26007000	28359000	21248000	20142000	17745000	23174000	28800000	22168000	31622000	15264000				3	3	3	26.2	26.2	26.2	15.887	0	7.7825	460380000	18	tr|T5HZ40|T5HZ40_RHOER	tr|T5HZ40|T5HZ40_RHOER
50886000	67367000	62815000	58384000	64384000	42368000	53682000	46217000	46229000	61416000				7	7	7	27.1	27.1	27.1	36.356	0	91.085	1371400000	22	tr|T5HZ42|T5HZ42_RHOER	tr|T5HZ42|T5HZ42_RHOER
54413000	71886000	46948000	18361000	30752000	61568000	75820000	29019000	60087000	35338000				5	5	5	39.3	39.3	39.3	28.354	0	47.215	1191100000	26	tr|T5HZ46|T5HZ46_RHOER	tr|T5HZ46|T5HZ46_RHOER
39563000	48058000	51744000	26448000	46067000	50530000	49318000	47012000	37098000	53038000				1	1	1	2.5	2.5	2.5	51.949	0.0084306	1.5699	582110000	10	tr|T5HZ49|T5HZ49_RHOER	tr|T5HZ49|T5HZ49_RHOER
204960000	252250000	223950000	233740000	211150000	255190000	269440000	197680000	292100000	240560000				12	12	12	53.1	53.1	53.1	34.054	0	84.565	8745700000	104	tr|T5HZ50|T5HZ50_RHOER	tr|T5HZ50|T5HZ50_RHOER
138460000	89071000	105760000	102310000	164140000	53573000	49995000	182240000	70871000	97688000				10	10	9	47.7	47.7	43.4	43.718	0	147.86	4637100000	63	tr|T5HZ51|T5HZ51_RHOER	tr|T5HZ51|T5HZ51_RHOER
232910000	140680000	196090000	177600000	311030000	95372000	81044000	281680000	106240000	171350000				15	15	15	49.2	49.2	49.2	47.862	0	321.89	9649900000	120	tr|T5HZ57|T5HZ57_RHOER	tr|T5HZ57|T5HZ57_RHOER
997550000	946000000	882510000	942070000	846890000	742790000	810610000	814980000	890990000	934990000				6	6	6	37.9	37.9	37.9	21.124	0	199.86	16703000000	57	tr|T5HZ59|T5HZ59_RHOER	tr|T5HZ59|T5HZ59_RHOER
3732900000	3639600000	3696500000	3420500000	3662600000	4774500000	4076200000	4029200000	4648700000	4572900000				8	8	8	66	66	66	15.201	0	323.31	121160000000	154	tr|T5HZ61|T5HZ61_RHOER	tr|T5HZ61|T5HZ61_RHOER
3381600000	3448900000	3611200000	3544500000	3554500000	3193800000	3708000000	4130300000	4405300000	3957800000				5	5	5	58.2	58.2	58.2	6.4423	0	20.03	88410000000	55	tr|T5HZ65|T5HZ65_RHOER	tr|T5HZ65|T5HZ65_RHOER
323960000	428460000	313270000	353640000	305660000	315310000	394980000	171020000	432000000	341210000				7	7	7	10.2	10.2	10.2	90.443	0	10.835	4106000000	23	tr|T5HZ69|T5HZ69_RHOER	tr|T5HZ69|T5HZ69_RHOER
253010000	279780000	282420000	221370000	241860000	255490000	286900000	244180000	275370000	242670000				11	11	11	69.8	69.8	69.8	25.386	0	225.66	14277000000	110	tr|T5HZ70|T5HZ70_RHOER	tr|T5HZ70|T5HZ70_RHOER
10842000000	4423700000	8064900000	7596900000	16088000000	2335500000	822770000	17171000000	2691300000	6574400000				4	4	4	100	100	100	3.488	0	304.35	117810000000	75	tr|T5HZ73|T5HZ73_RHOER	tr|T5HZ73|T5HZ73_RHOER
1548700000	1493600000	1558900000	1253100000	1230300000	1368600000	1454100000	1626700000	1519700000	1356100000				9	9	9	70.6	70.6	70.6	15.942	0	323.31	56530000000	123	tr|T5HZ76|T5HZ76_RHOER	tr|T5HZ76|T5HZ76_RHOER
29689000	37551000	30681000	34184000	38723000	38017000	26407000	21852000	27762000	25830000				6	6	6	33.5	33.5	33.5	26.52	0	12.084	776290000	24	tr|T5HZ78|T5HZ78_RHOER	tr|T5HZ78|T5HZ78_RHOER
12018000	9175800	0	14413000	10593000	0	10806000	0	8248100	0				3	3	3	10.8	10.8	10.8	33.743	0	10.741	118740000	8	tr|T5HZ89|T5HZ89_RHOER	tr|T5HZ89|T5HZ89_RHOER
955780000	953440000	915600000	842790000	828100000	738060000	927030000	881900000	977770000	850290000				23	23	23	65.4	65.4	65.4	38.815	0	323.31	47225000000	252	tr|T5HZ91|T5HZ91_RHOER	tr|T5HZ91|T5HZ91_RHOER
40158000	40868000	43021000	39304000	43304000	45212000	44011000	47952000	45022000	51627000				2	2	2	29.5	29.5	29.5	10.578	0	3.6879	412610000	14	tr|T5HZ92|T5HZ92_RHOER	tr|T5HZ92|T5HZ92_RHOER
18619000	16983000	15747000	15324000	14685000	14717000	16229000	13148000	12074000	15815000				1	1	1	5.4	5.4	5.4	21.198	0.0074919	1.6309	146840000	9	tr|T5HZ93|T5HZ93_RHOER	tr|T5HZ93|T5HZ93_RHOER
159180000	201610000	280660000	157040000	166700000	325500000	231070000	149630000	302910000	270910000				4	4	4	4.5	4.5	4.5	100.73	0	6.7279	2263300000	20	tr|T5HZ94|T5HZ94_RHOER	tr|T5HZ94|T5HZ94_RHOER
111360000	128230000	112150000	114530000	86564000	122510000	128920000	111660000	117990000	98252000				9	9	9	50.5	50.5	50.5	21.535	0	40.915	3353000000	64	tr|T5HZ99|T5HZ99_RHOER	tr|T5HZ99|T5HZ99_RHOER
21122000	23480000	22485000	16170000	20348000	19656000	19994000	15652000	20230000	17563000				2	2	2	6.5	6.5	6.5	41.994	0	3.6327	309440000	11	tr|T5HZA1|T5HZA1_RHOER	tr|T5HZA1|T5HZA1_RHOER
532330000	523140000	513670000	498140000	477700000	505270000	520770000	511620000	505350000	480680000				19	19	19	80	80	80	29.334	0	323.31	34794000000	268	tr|T5HZA2|T5HZA2_RHOER	tr|T5HZA2|T5HZA2_RHOER
64560000	99313000	60077000	71992000	44729000	0	0	0	0	0				4	4	4	13.8	13.8	13.8	41.514	0	8.8612	603000000	15	tr|T5HZA3|T5HZA3_RHOER	tr|T5HZA3|T5HZA3_RHOER
9670200	8806900	9706000	0	0	7814300	7590400	7258000	9160600	0				1	1	1	3.1	3.1	3.1	36.933	0.0027045	2.141	60759000	6	tr|T5HZB0|T5HZB0_RHOER	tr|T5HZB0|T5HZB0_RHOER
110200000	136230000	130760000	113820000	106020000	96438000	126270000	109760000	126090000	107010000				8	8	8	39.9	39.9	39.9	22.909	0	26.655	5123700000	58	tr|T5HZB1|T5HZB1_RHOER	tr|T5HZB1|T5HZB1_RHOER
122050000	100090000	99882000	117940000	95934000	106240000	147450000	159260000	131810000	132750000				5	5	5	14.2	14.2	14.2	54.668	0	6.7465	1475000000	16	tr|T5HZB2|T5HZB2_RHOER	tr|T5HZB2|T5HZB2_RHOER
23366000	27557000	22489000	0	15750000	14641000	21016000	15891000	25118000	17915000				3	3	3	7.6	7.6	7.6	46.616	0	4.6682	190730000	10	tr|T5HZB4|T5HZB4_RHOER	tr|T5HZB4|T5HZB4_RHOER
0	10721000	0	6024000	9383900	0	0	7899700	9777200	6803600				2	2	2	22.1	22.1	22.1	14.986	0.0033659	2.0837	55117000	3	tr|T5HZB5|T5HZB5_RHOER	tr|T5HZB5|T5HZB5_RHOER
65011000	62788000	61456000	67797000	56976000	70573000	71858000	58037000	58706000	58489000				5	5	5	26.7	26.7	26.7	34.102	0	49.425	1370200000	29	tr|T5HZB8|T5HZB8_RHOER	tr|T5HZB8|T5HZB8_RHOER
111050000	111770000	123300000	99551000	102020000	117620000	102200000	102100000	116870000	112150000				7	7	7	44.3	44.3	44.3	24.782	0	39.655	3025000000	64	tr|T5HZB9|T5HZB9_RHOER	tr|T5HZB9|T5HZB9_RHOER
0	0	0	0	0	0	0	0	0	0				1	1	1	3.1	3.1	3.1	36.993	0.0072368	1.7433	0	4	tr|T5HZC4|T5HZC4_RHOER	tr|T5HZC4|T5HZC4_RHOER
1416500000	1374600000	1273700000	1571400000	1334700000	1204300000	1306100000	1079800000	1342100000	1122700000				7	7	7	65.3	65.3	65.3	15.462	0	323.31	42340000000	106	tr|T5HZC7|T5HZC7_RHOER	tr|T5HZC7|T5HZC7_RHOER
17582000	24366000	20680000	16926000	18410000	16446000	18449000	16861000	18397000	15253000				2	2	2	11.9	11.9	11.9	18.794	0.00070151	2.7648	249750000	11	tr|T5HZC8|T5HZC8_RHOER	tr|T5HZC8|T5HZC8_RHOER
0	0	0	0	0	0	0	0	0	0				3	3	3	8.2	8.2	8.2	40.542	0.00070696	2.9248	104050000	6	tr|T5HZC9|T5HZC9_RHOER	tr|T5HZC9|T5HZC9_RHOER
273640000	259540000	246650000	237980000	245640000	161850000	199490000	254680000	194680000	206730000				7	7	7	47.2	47.2	47.2	25.193	0	45.74	8365600000	48	tr|T5HZD0|T5HZD0_RHOER	tr|T5HZD0|T5HZD0_RHOER
150730000	119390000	129700000	126220000	157410000	219670000	109020000	145350000	134190000	118160000				3	3	3	48.7	48.7	48.7	11.45	0	22.003	2799700000	27	tr|T5HZD1|T5HZD1_RHOER	tr|T5HZD1|T5HZD1_RHOER
61573000	50547000	56809000	48177000	57345000	67781000	41379000	51071000	43498000	43322000				7	7	7	31.5	31.5	31.5	30.707	0	296.57	1798300000	56	tr|T5HZD2|T5HZD2_RHOER	tr|T5HZD2|T5HZD2_RHOER
54586000	67760000	58970000	60831000	53866000	44982000	62624000	52040000	46036000	45213000				5	4	4	36.7	31.4	31.4	21.928	0	9.0458	1004600000	24	tr|T5HZD3|T5HZD3_RHOER	tr|T5HZD3|T5HZD3_RHOER
131590000	144250000	140880000	118420000	96380000	108160000	136780000	136250000	150070000	150900000				7	7	7	18.5	18.5	18.5	52.106	0	15.312	1780500000	16	tr|T5HZD4|T5HZD4_RHOER	tr|T5HZD4|T5HZD4_RHOER
2997000000	2828300000	3148800000	2858400000	3449200000	2725100000	3213900000	3004000000	3527100000	3656800000				8	8	8	58.1	58.1	58.1	14.294	0	167.39	117920000000	221	tr|T5HZD5|T5HZD5_RHOER	tr|T5HZD5|T5HZD5_RHOER
1032600000	1160100000	1171100000	1038800000	866650000	1029200000	1260800000	899280000	1145000000	769190000				17	17	17	82.7	82.7	82.7	26.307	0	323.31	73935000000	280	tr|T5HZD6|T5HZD6_RHOER	tr|T5HZD6|T5HZD6_RHOER
379350000	418370000	383410000	389530000	361320000	401030000	463070000	381590000	435920000	399590000				12	12	12	47.2	47.2	47.2	43.092	0	323.31	17729000000	95	tr|T5HZE0|T5HZE0_RHOER	tr|T5HZE0|T5HZE0_RHOER
32371000	38457000	31282000	0	0	46857000	89428000	16571000	58171000	40918000				3	3	3	30.8	30.8	30.8	22.911	0	64.557	616810000	12	tr|T5HZE4|T5HZE4_RHOER	tr|T5HZE4|T5HZE4_RHOER
612160000	691090000	673940000	592940000	578060000	669000000	751110000	569580000	728160000	612700000				21	21	21	56.7	56.7	56.7	50.871	0	323.31	30816000000	184	tr|T5HZE5|T5HZE5_RHOER	tr|T5HZE5|T5HZE5_RHOER
34695000	27581000	29259000	33866000	28238000	30224000	23306000	28855000	21762000	24911000				5	5	5	25.8	25.8	25.8	25.887	0	31.297	755210000	33	tr|T5HZF1|T5HZF1_RHOER	tr|T5HZF1|T5HZF1_RHOER
0	16805000	0	11832000	15296000	16316000	19050000	17850000	0	15944000				1	1	1	2.5	2.5	2.5	37.802	0.00499	1.9128	102750000	10	tr|T5HZF5|T5HZF5_RHOER	tr|T5HZF5|T5HZF5_RHOER
15705000	13490000	33980000	0	24575000	0	0	40146000	0	19770000				1	1	1	20.7	20.7	20.7	6.2339	0.0066225	1.8316	126160000	4	tr|T5HZF7|T5HZF7_RHOER	tr|T5HZF7|T5HZF7_RHOER
384620000	375820000	393660000	333120000	348980000	344330000	346320000	366890000	380940000	403870000				6	6	6	61.2	61.2	61.2	16.236	0	44.331	9199200000	56	tr|T5HZF8|T5HZF8_RHOER	tr|T5HZF8|T5HZF8_RHOER
140100000	145030000	132830000	153030000	163800000	139560000	135320000	110210000	132850000	102110000				9	9	9	37.8	37.8	37.8	38.248	0	130.79	4471000000	68	tr|T5HZG2|T5HZG2_RHOER	tr|T5HZG2|T5HZG2_RHOER
18673000	11787000	17338000	9243900	8171600	15033000	20559000	7690700	12831000	5744300				3	3	3	9.9	9.9	9.9	38.649	0.00036075	3.3002	161440000	7	tr|T5HZG4|T5HZG4_RHOER	tr|T5HZG4|T5HZG4_RHOER
404150000	431420000	406570000	365130000	343370000	287170000	373290000	391460000	352300000	334850000				7	7	7	42.6	42.6	42.6	20.618	0	12.782	9273200000	61	tr|T5HZG6|T5HZG6_RHOER	tr|T5HZG6|T5HZG6_RHOER
77898000	87632000	74779000	56008000	55813000	71289000	90732000	49529000	76190000	39031000				7	7	7	51.2	51.2	51.2	17.967	0	124.14	1819300000	30	tr|T5HZG8|T5HZG8_RHOER	tr|T5HZG8|T5HZG8_RHOER
19533000	20322000	33307000	20879000	17980000	19535000	15078000	15428000	16122000	15882000				2	2	2	11.1	11.1	11.1	36.744	0.001385	2.5268	204630000	13	tr|T5HZG9|T5HZG9_RHOER	tr|T5HZG9|T5HZG9_RHOER
105950000	112130000	107860000	88490000	88121000	75182000	93316000	79385000	105230000	85639000				4	4	4	22.3	22.3	22.3	22.129	0	86.144	1688500000	30	tr|T5HZH2|T5HZH2_RHOER	tr|T5HZH2|T5HZH2_RHOER
61378000	64817000	62606000	59015000	50232000	69951000	55383000	63824000	49198000	56049000				10	10	10	23	23	23	52.492	0	20.615	1274900000	43	tr|T5HZH3|T5HZH3_RHOER	tr|T5HZH3|T5HZH3_RHOER
234410000	250630000	252390000	241430000	210370000	161960000	211210000	219490000	205190000	172820000				6	6	6	57.8	57.8	57.8	11.705	0	104.2	6240200000	71	tr|T5HZH5|T5HZH5_RHOER	tr|T5HZH5|T5HZH5_RHOER
220260000	234420000	239350000	209740000	188490000	232470000	246230000	181550000	230880000	214390000				19	19	19	51.1	51.1	51.1	43.862	0	170.09	14544000000	150	tr|T5HZH7|T5HZH7_RHOER	tr|T5HZH7|T5HZH7_RHOER
21044000	30135000	26636000	22940000	16833000	27081000	32057000	21894000	31582000	18716000				5	5	5	23.6	23.6	23.6	31.048	0	17.624	682530000	23	tr|T5HZH8|T5HZH8_RHOER	tr|T5HZH8|T5HZH8_RHOER
26547000	30993000	27988000	20742000	24773000	25112000	36223000	22929000	29066000	22844000				4	4	4	27.9	27.9	27.9	24.449	0	6.6278	583120000	13	tr|T5HZI0|T5HZI0_RHOER	tr|T5HZI0|T5HZI0_RHOER
1010100000	1086500000	1013800000	988590000	922670000	1114100000	1130900000	891000000	1081400000	988760000				35	35	35	56.5	56.5	56.5	80.78	0	239.94	26636000000	256	tr|T5HZI1|T5HZI1_RHOER	tr|T5HZI1|T5HZI1_RHOER
15999000	23748000	26596000	31916000	11447000	58554000	66159000	29592000	57316000	49001000				11	11	11	40.3	40.3	40.3	36.806	0	22.939	1532600000	43	tr|T5HZI4|T5HZI4_RHOER	tr|T5HZI4|T5HZI4_RHOER
1005000000	704590000	827320000	961890000	1264100000	336060000	384740000	1297100000	524260000	689090000				7	7	7	30.7	30.7	30.7	24.447	0	139.84	22921000000	103	tr|T5HZI5|T5HZI5_RHOER	tr|T5HZI5|T5HZI5_RHOER
101970000	108500000	98815000	101200000	79195000	84292000	100270000	92706000	97052000	77557000				7	7	7	32.6	32.6	32.6	32.391	0	42.728	3804000000	56	tr|T5HZI8|T5HZI8_RHOER	tr|T5HZI8|T5HZI8_RHOER
262320000	288930000	278330000	258650000	215340000	270240000	300610000	240820000	266240000	232840000				15	15	15	40.5	40.5	40.5	49.994	0	102.53	10758000000	98	tr|T5HZI9|T5HZI9_RHOER	tr|T5HZI9|T5HZI9_RHOER
1579700000	1686400000	1651200000	1420000000	1515000000	1524200000	1557400000	1539100000	1659300000	1555600000				14	14	14	59	59	59	27.212	0	204.58	95075000000	197	tr|T5HZJ0|T5HZJ0_RHOER	tr|T5HZJ0|T5HZJ0_RHOER
341800000	362480000	370460000	331490000	336790000	327730000	381920000	348580000	355600000	304790000				11	11	11	36.2	36.2	36.2	32.662	0	212.71	14553000000	122	tr|T5HZJ2|T5HZJ2_RHOER	tr|T5HZJ2|T5HZJ2_RHOER
733550000	783060000	685030000	686510000	644800000	756160000	721910000	666360000	718280000	628300000				34	34	34	57.9	57.9	57.9	88.306	0	323.31	74938000000	426	tr|T5HZJ3|T5HZJ3_RHOER	tr|T5HZJ3|T5HZJ3_RHOER
57556000	70330000	58049000	54497000	59541000	146970000	143410000	110330000	142050000	117100000				17	17	17	56.2	56.2	56.2	55.671	0	197	5249900000	84	tr|T5HZJ4|T5HZJ4_RHOER	tr|T5HZJ4|T5HZJ4_RHOER
75063000	71678000	80287000	60594000	71758000	71206000	62494000	63840000	71786000	54971000				11	11	11	26.5	26.5	26.5	56.005	0	28.531	1894900000	55	tr|T5HZJ8|T5HZJ8_RHOER	tr|T5HZJ8|T5HZJ8_RHOER
139710000	162300000	147530000	144000000	139940000	116520000	140680000	136980000	151180000	130410000				11	11	11	55.5	55.5	55.5	33.484	0	91.228	5702100000	79	tr|T5HZJ9|T5HZJ9_RHOER	tr|T5HZJ9|T5HZJ9_RHOER
37494000	39564000	35680000	32523000	33343000	28422000	40102000	37078000	32008000	28435000				5	5	5	48.4	48.4	48.4	16.287	0	50.006	773400000	26	tr|T5HZK0|T5HZK0_RHOER	tr|T5HZK0|T5HZK0_RHOER
688810000	852640000	740140000	727310000	644260000	776640000	895390000	699020000	840900000	649080000				19	19	19	82.2	82.2	82.2	37.197	0	323.31	57082000000	304	tr|T5HZK1|T5HZK1_RHOER	tr|T5HZK1|T5HZK1_RHOER
1903400000	2119200000	1994100000	1921600000	1723500000	1870200000	1747400000	1539800000	1955600000	1431000000				10	10	10	30	30	30	38.241	0	74.369	50398000000	75	tr|T5HZK2|T5HZK2_RHOER	tr|T5HZK2|T5HZK2_RHOER
274290000	305050000	276900000	243790000	219860000	357780000	317320000	195740000	303130000	238620000				49	49	49	63.8	63.8	63.8	106.62	0	323.31	38301000000	362	tr|T5HZK4|T5HZK4_RHOER	tr|T5HZK4|T5HZK4_RHOER
157880000	167480000	163380000	203970000	183420000	106420000	126400000	129330000	115710000	136360000				8	8	8	47.5	47.5	47.5	22.953	0	59.856	4260100000	65	tr|T5HZK6|T5HZK6_RHOER	tr|T5HZK6|T5HZK6_RHOER
41172000	46085000	48520000	53857000	40147000	38721000	48314000	37400000	43427000	40130000				2	2	2	4.2	4.2	4.2	64.598	0.0043449	1.9916	476490000	6	tr|T5HZK8|T5HZK8_RHOER	tr|T5HZK8|T5HZK8_RHOER
152020000	138240000	117510000	108860000	135150000	103030000	117330000	110380000	103130000	94076000				9	9	9	28.5	28.5	28.5	49.387	0	56.721	3130600000	54	tr|T5HZL0|T5HZL0_RHOER	tr|T5HZL0|T5HZL0_RHOER
43336000	46034000	42735000	45606000	51166000	0	0	44356000	0	37028000				3	3	3	15.4	15.4	15.4	16.861	0	4.7762	520480000	14	tr|T5HZL1|T5HZL1_RHOER	tr|T5HZL1|T5HZL1_RHOER
119860000	118790000	110440000	104350000	116590000	110500000	99117000	86335000	102780000	99537000				7	7	7	56.8	56.8	56.8	26.785	0	182.2	4598800000	74	tr|T5HZL2|T5HZL2_RHOER	tr|T5HZL2|T5HZL2_RHOER
178580000	140820000	159640000	150990000	222500000	89638000	107400000	160250000	107530000	130140000				5	5	5	26.6	26.6	26.6	25.689	0	28.198	3669800000	34	tr|T5HZL4|T5HZL4_RHOER	tr|T5HZL4|T5HZL4_RHOER
485000000	559370000	548670000	437610000	426940000	455270000	546260000	421370000	516110000	442040000				14	14	14	60.9	60.9	60.9	29.869	0	212.75	28415000000	131	tr|T5HZL5|T5HZL5_RHOER	tr|T5HZL5|T5HZL5_RHOER
44714000	47466000	40979000	41084000	38134000	36342000	47082000	53284000	51986000	45939000				2	2	2	6.3	6.3	6.3	32.202	0.0007125	3.0603	640080000	11	tr|T5HZL6|T5HZL6_RHOER	tr|T5HZL6|T5HZL6_RHOER
42078000	39163000	51531000	51338000	37185000	47322000	62746000	47118000	57093000	62543000				4	4	4	21.1	21.1	21.1	24.972	0	29.625	656780000	8	tr|T5HZL9|T5HZL9_RHOER	tr|T5HZL9|T5HZL9_RHOER
43348000	43092000	36037000	33306000	30334000	41834000	44233000	15535000	73534000	27337000				5	5	5	18.4	18.4	18.4	41.209	0	29.18	843130000	20	tr|T5HZM1|T5HZM1_RHOER	tr|T5HZM1|T5HZM1_RHOER
812980000	880530000	870840000	810720000	654970000	994640000	955010000	767340000	906180000	835910000				21	21	21	78.3	78.3	78.3	46.548	0	323.31	45287000000	237	tr|T5HZM9|T5HZM9_RHOER	tr|T5HZM9|T5HZM9_RHOER
61241000	54277000	52781000	62152000	72136000	49429000	48681000	44440000	49236000	42292000				7	7	7	20.4	20.4	20.4	47.137	0	53.363	1189200000	31	tr|T5HZN0|T5HZN0_RHOER	tr|T5HZN0|T5HZN0_RHOER
310590000	320780000	308990000	285020000	272540000	307370000	296600000	209240000	326320000	297800000				12	12	12	56.4	56.4	56.4	33.724	0	304.64	16567000000	139	tr|T5HZN1|T5HZN1_RHOER	tr|T5HZN1|T5HZN1_RHOER
29880000	30328000	37247000	24166000	34264000	38041000	27013000	30157000	34348000	22735000				4	4	4	18.3	18.3	18.3	38.155	0	28.699	599190000	9	tr|T5HZN2|T5HZN2_RHOER	tr|T5HZN2|T5HZN2_RHOER
104910000	102460000	91618000	78990000	104600000	108680000	103720000	89547000	111310000	87101000				22	22	22	44.5	44.5	44.5	74.858	0	221.36	6769200000	137	tr|T5HZN3|T5HZN3_RHOER	tr|T5HZN3|T5HZN3_RHOER
0	24549000	0	0	25440000	17188000	13407000	0	14560000	14301000				2	2	2	13.5	13.5	13.5	18.04	0.00069979	2.6972	111920000	11	tr|T5HZN4|T5HZN4_RHOER	tr|T5HZN4|T5HZN4_RHOER
236610000	269310000	257570000	263940000	244790000	325400000	228120000	274950000	230190000	219570000				8	8	8	69.6	69.6	69.6	24.993	0	248.55	9006000000	84	tr|T5HZN5|T5HZN5_RHOER	tr|T5HZN5|T5HZN5_RHOER
302230000	314460000	285140000	307840000	297590000	254010000	250660000	230360000	277460000	253180000				17	17	17	59.1	59.1	59.1	41.818	0	300.95	17885000000	134	tr|T5HZN6|T5HZN6_RHOER	tr|T5HZN6|T5HZN6_RHOER
608300000	586460000	607680000	587800000	527950000	522950000	462030000	464730000	461440000	521100000				15	15	15	69.8	69.8	69.8	29.171	0	135.94	23317000000	118	tr|T5HZN7|T5HZN7_RHOER	tr|T5HZN7|T5HZN7_RHOER
253790000	284370000	285430000	243420000	219230000	201560000	320820000	242600000	294560000	245960000				8	8	8	73.8	73.8	73.8	15.527	0	312.54	11309000000	97	tr|T5HZN9|T5HZN9_RHOER	tr|T5HZN9|T5HZN9_RHOER
71126000	67942000	63919000	56180000	60752000	65119000	56263000	52479000	60500000	48467000				6	6	6	17.3	17.3	17.3	40.62	0	11.927	1174100000	27	tr|T5HZP0|T5HZP0_RHOER	tr|T5HZP0|T5HZP0_RHOER
11729000	18843000	19966000	23984000	17930000	12639000	23208000	35526000	16818000	0				4	4	4	24.6	24.6	24.6	21.781	0	13.654	247150000	11	tr|T5HZP1|T5HZP1_RHOER	tr|T5HZP1|T5HZP1_RHOER
133350000	141770000	117650000	127090000	118130000	121360000	116820000	96725000	105350000	51284000				7	7	7	36.8	36.8	36.8	38.1	0	169.99	3220900000	58	tr|T5HZP2|T5HZP2_RHOER	tr|T5HZP2|T5HZP2_RHOER
1477000000	1555200000	1568800000	1411700000	1388800000	1405100000	1325200000	901910000	1283100000	1158500000				14	14	14	66.6	66.6	66.6	30.654	0	323.31	82053000000	244	tr|T5HZP3|T5HZP3_RHOER	tr|T5HZP3|T5HZP3_RHOER
43822000	43244000	37292000	25719000	37858000	44642000	41641000	0	37865000	34783000				1	1	1	3.9	3.9	3.9	26.791	0.00071048	3.0214	345420000	8	tr|T5HZP4|T5HZP4_RHOER	tr|T5HZP4|T5HZP4_RHOER
32857000	27986000	30935000	28268000	24959000	30533000	30778000	26004000	30315000	29023000				4	4	4	12.4	12.4	12.4	51.093	0	15.68	808410000	13	tr|T5HZP5|T5HZP5_RHOER	tr|T5HZP5|T5HZP5_RHOER
44962000	47380000	47235000	36977000	41706000	69597000	64014000	20540000	42075000	25662000				8	8	8	58.8	58.8	58.8	14.904	0	38.115	875090000	25	tr|T5HZP7|T5HZP7_RHOER	tr|T5HZP7|T5HZP7_RHOER
24355000	29031000	29405000	30488000	23488000	10520000	12450000	0	12539000	9513600				4	4	4	7.6	7.6	7.6	56.245	0	8.0322	403890000	18	tr|T5HZQ0|T5HZQ0_RHOER	tr|T5HZQ0|T5HZQ0_RHOER
37203000	23201000	36296000	28460000	49444000	0	0	66722000	0	30556000				5	4	4	20.1	17.8	17.8	35.903	0	22.681	444950000	18	tr|T5HZQ1|T5HZQ1_RHOER	tr|T5HZQ1|T5HZQ1_RHOER
100440000	110520000	111570000	90622000	91240000	205460000	171650000	125430000	199800000	130320000				21	15	15	54.3	43.5	43.5	52.778	0	167.95	8109500000	90	tr|T5HZQ2|T5HZQ2_RHOER	tr|T5HZQ2|T5HZQ2_RHOER
223190000	270250000	251630000	253840000	222600000	412080000	400580000	262370000	407000000	321590000				13	13	13	41.4	41.4	41.4	50.176	0	154.94	11233000000	118	tr|T5HZQ3|T5HZQ3_RHOER	tr|T5HZQ3|T5HZQ3_RHOER
10088000	8589900	8060000	9500100	0	0	12731000	0	11974000	9667400				3	3	3	26.8	26.8	26.8	16.055	0	5.3004	125930000	11	tr|T5HZQ7|T5HZQ7_RHOER	tr|T5HZQ7|T5HZQ7_RHOER
16793000	19551000	19849000	20522000	13354000	18195000	17434000	86017000	11620000	13021000				2	2	2	14.6	14.6	14.6	17.091	0	7.9731	295050000	14	tr|T5HZQ9|T5HZQ9_RHOER	tr|T5HZQ9|T5HZQ9_RHOER
14220000	13720000	13581000	18600000	0	13898000	18220000	14561000	0	13553000				5	5	5	19.8	19.8	19.8	35.779	0	8.9062	204540000	14	tr|T5HZR3|T5HZR3_RHOER	tr|T5HZR3|T5HZR3_RHOER
45270000	42006000	45355000	42179000	38836000	37786000	49100000	47196000	50731000	54253000				3	3	3	9.3	9.3	9.3	30.119	0.0033693	2.097	666210000	5	tr|T5HZR5|T5HZR5_RHOER	tr|T5HZR5|T5HZR5_RHOER
241990000	202420000	176540000	146830000	221850000	110980000	164330000	267600000	175370000	232290000				5	5	5	95.8	95.8	95.8	7.6475	0	92.799	2794500000	24	tr|T5HZR6|T5HZR6_RHOER	tr|T5HZR6|T5HZR6_RHOER
44021000	48370000	49747000	46600000	43143000	45394000	45379000	37517000	45888000	33457000				7	7	7	52.7	52.7	52.7	24.796	0	45.061	1434200000	49	tr|T5HZR8|T5HZR8_RHOER	tr|T5HZR8|T5HZR8_RHOER
0	0	0	0	47114000	0	0	0	0	45224000				3	3	3	12.3	12.3	12.3	34.415	0.00070922	2.9815	202200000	1	tr|T5HZR9|T5HZR9_RHOER	tr|T5HZR9|T5HZR9_RHOER
332620000	340900000	384580000	379880000	376800000	322710000	344430000	303960000	315890000	237570000				2	2	2	16.2	16.2	16.2	28.498	0	85.314	5082400000	30	tr|T5HZS3|T5HZS3_RHOER	tr|T5HZS3|T5HZS3_RHOER
0	17988000	0	26473000	10999000	20674000	25607000	18193000	21713000	16400000				2	2	2	25.8	25.8	25.8	9.9741	0.0056347	1.8596	197130000	5	tr|T5HZS4|T5HZS4_RHOER	tr|T5HZS4|T5HZS4_RHOER
29836000	32109000	32905000	23893000	22838000	29680000	41725000	31446000	33846000	32544000				4	4	4	59.5	59.5	59.5	13.157	0	12.596	607800000	22	tr|T5HZS6|T5HZS6_RHOER	tr|T5HZS6|T5HZS6_RHOER
331940000	388210000	367410000	357080000	302130000	405590000	409940000	315270000	389470000	340280000				12	12	12	66.8	66.8	66.8	26.193	0	323.31	19944000000	180	tr|T5HZS8|T5HZS8_RHOER	tr|T5HZS8|T5HZS8_RHOER
0	0	19011000	22395000	0	15041000	0	16971000	0	11399000				1	1	1	11.2	11.2	11.2	9.308	0.0074821	1.6224	74299000	4	tr|T5HZT1|T5HZT1_RHOER	tr|T5HZT1|T5HZT1_RHOER
166020000	177970000	178850000	138250000	156020000	173400000	180040000	144390000	168790000	128360000				8	8	8	41.1	41.1	41.1	29.273	0	72.509	3924300000	53	tr|T5HZT5|T5HZT5_RHOER	tr|T5HZT5|T5HZT5_RHOER
38003000	39118000	35306000	27173000	37098000	38303000	36289000	53899000	38421000	35252000				3	3	3	21.5	21.5	21.5	15.89	0.00036036	3.2832	471950000	14	tr|T5HZT6|T5HZT6_RHOER	tr|T5HZT6|T5HZT6_RHOER
93514000	97547000	94010000	88633000	85871000	86096000	84386000	73773000	85734000	75508000				27	26	26	56.1	54.5	54.5	75.042	0	272.3	7184200000	168	tr|T5HZU0|T5HZU0_RHOER	tr|T5HZU0|T5HZU0_RHOER
12968000	9925800	11956000	0	12821000	11220000	0	10108000	10305000	14874000				1	1	1	3.8	3.8	3.8	56.676	0.00035778	3.1656	84589000	4	tr|T5HZU1|T5HZU1_RHOER	tr|T5HZU1|T5HZU1_RHOER
444200000	471040000	457680000	419280000	401330000	420090000	459010000	357420000	456580000	257550000				15	15	14	68.4	68.4	66.2	39.653	0	323.31	23388000000	200	tr|T5HZU6|T5HZU6_RHOER	tr|T5HZU6|T5HZU6_RHOER
90562000	108680000	90944000	65277000	71887000	91140000	111300000	81109000	109040000	87659000				7	7	7	21.5	21.5	21.5	42.573	0	9.0719	2669300000	34	tr|T5HZU7|T5HZU7_RHOER	tr|T5HZU7|T5HZU7_RHOER
833080000	953330000	895220000	707160000	684480000	1697800000	1645700000	966580000	1711100000	1279200000				20	20	20	74.6	74.6	74.6	44.809	0	323.31	90168000000	252	tr|T5HZU8|T5HZU8_RHOER	tr|T5HZU8|T5HZU8_RHOER
11750000000	11101000000	10929000000	10068000000	11401000000	13197000000	11305000000	11625000000	12939000000	12903000000				47	47	47	84.8	84.8	84.8	58.519	0	323.31	1261500000000	1394	tr|T5HZU9|T5HZU9_RHOER	tr|T5HZU9|T5HZU9_RHOER
269310000	406900000	389720000	302540000	257280000	249500000	275780000	325950000	233860000	148950000				5	5	5	24.9	24.9	24.9	29.676	0	14.211	2049100000	25	tr|T5HZV4|T5HZV4_RHOER	tr|T5HZV4|T5HZV4_RHOER
11414000	13908000	13927000	11026000	11543000	10289000	15071000	12741000	6266400	9436300				2	2	2	8.3	8.3	8.3	24.38	0.00071225	3.0571	125740000	10	tr|T5HZV7|T5HZV7_RHOER	tr|T5HZV7|T5HZV7_RHOER
4141400000	4383400000	4094900000	4010100000	3477900000	4085000000	4245400000	3622400000	4262800000	3799900000				32	32	32	86.3	86.3	86.3	49.738	0	323.31	368300000000	685	tr|T5HZV9|T5HZV9_RHOER	tr|T5HZV9|T5HZV9_RHOER
63510000	79420000	65149000	65113000	44214000	55890000	50726000	50771000	55305000	45957000				8	8	8	29.7	29.7	29.7	34.23	0	34.138	1413400000	20	tr|T5HZW1|T5HZW1_RHOER	tr|T5HZW1|T5HZW1_RHOER
35788000	44234000	33467000	29946000	33989000	37347000	35291000	36405000	36766000	38131000				4	4	4	17.4	17.4	17.4	29.716	0	10.775	523340000	21	tr|T5HZW2|T5HZW2_RHOER	tr|T5HZW2|T5HZW2_RHOER
780280000	1015500000	1005900000	985790000	802350000	684440000	1076300000	937180000	1024600000	692580000				5	5	5	27.2	27.2	27.2	21.422	0	18.192	9503000000	24	tr|T5HZW4|T5HZW4_RHOER	tr|T5HZW4|T5HZW4_RHOER
232100000	255780000	228810000	232660000	230240000	273330000	243660000	203130000	238490000	209830000				10	10	10	42.2	42.2	42.2	26.805	0	100.83	7530200000	99	tr|T5HZW8|T5HZW8_RHOER	tr|T5HZW8|T5HZW8_RHOER
40285000	35851000	37656000	31232000	0	34150000	29560000	28498000	0	22417000				2	2	2	28.4	28.4	28.4	10.052	0	106.22	315150000	9	tr|T5HZW9|T5HZW9_RHOER	tr|T5HZW9|T5HZW9_RHOER
34747000	27156000	27244000	33944000	27433000	28752000	19834000	24541000	24314000	27435000				6	4	4	13.9	11.2	11.2	65.185	0	7.4826	496940000	17	tr|T5HZX1|T5HZX1_RHOER	tr|T5HZX1|T5HZX1_RHOER
1017800000	1024400000	927240000	725060000	754300000	1019900000	1019400000	605420000	936730000	689530000				11	11	11	48.1	48.1	48.1	32.553	0	112.03	14101000000	96	tr|T5HZX3|T5HZX3_RHOER	tr|T5HZX3|T5HZX3_RHOER
46245000	42896000	44681000	38757000	38934000	49524000	44221000	38036000	33025000	37946000				2	2	2	17.1	17.1	17.1	13.836	0	7.0616	597900000	8	tr|T5HZX5|T5HZX5_RHOER	tr|T5HZX5|T5HZX5_RHOER
10801000	17141000	13255000	14192000	7394300	13887000	13219000	0	8811000	15286000				2	2	2	7	7	7	38.117	0.0075286	1.6755	192200000	8	tr|T5HZX9|T5HZX9_RHOER	tr|T5HZX9|T5HZX9_RHOER
154950000	165370000	155880000	132750000	147900000	94053000	145150000	130640000	138870000	108450000				6	6	6	29.4	29.4	29.4	28.903	0	22.113	4308400000	46	tr|T5HZY0|T5HZY0_RHOER	tr|T5HZY0|T5HZY0_RHOER
440280000	328270000	323750000	369710000	260600000	276000000	207920000	436860000	226700000	306080000				5	5	5	84.8	84.8	84.8	11.308	0	42.539	5407400000	10	tr|T5HZY2|T5HZY2_RHOER	tr|T5HZY2|T5HZY2_RHOER
0	0	0	10781000	23482000	0	14663000	14432000	0	14075000				4	4	4	17.1	17.1	17.1	41.518	0	9.1602	112400000	6	tr|T5HZY3|T5HZY3_RHOER	tr|T5HZY3|T5HZY3_RHOER
238960000	240290000	234980000	205550000	199500000	223240000	284340000	212230000	243940000	258580000				4	4	4	46.2	46.2	46.2	15.307	0	82.083	4925000000	42	tr|T5HZY4|T5HZY4_RHOER	tr|T5HZY4|T5HZY4_RHOER
114670000	113320000	109370000	113400000	101140000	110520000	110200000	94363000	104410000	96468000				24	24	24	39.5	39.5	39.5	95.072	0	194.25	7180700000	110	tr|T5HZY5|T5HZY5_RHOER	tr|T5HZY5|T5HZY5_RHOER
57563000	51217000	59151000	55327000	54265000	51084000	42816000	45699000	40822000	45398000				8	8	8	56.5	56.5	56.5	19.715	0	20.506	2081700000	49	tr|T5HZZ0|T5HZZ0_RHOER	tr|T5HZZ0|T5HZZ0_RHOER
17230000	15819000	19938000	22207000	19311000	24550000	27124000	23252000	25117000	22795000				5	5	5	17.4	17.4	17.4	46.909	0	12.325	346620000	19	tr|T5HZZ2|T5HZZ2_RHOER	tr|T5HZZ2|T5HZZ2_RHOER
0	0	22802000	24158000	0	36169000	26048000	23810000	31653000	0				3	3	3	3.6	3.6	3.6	69.114	0.0017147	2.4167	183760000	8	tr|T5HZZ3|T5HZZ3_RHOER	tr|T5HZZ3|T5HZZ3_RHOER
64359000	84635000	75127000	82364000	55389000	146640000	148670000	84138000	136720000	95925000				5	5	5	14.9	14.9	14.9	38.998	0	18.357	1950200000	25	tr|T5HZZ5|T5HZZ5_RHOER	tr|T5HZZ5|T5HZZ5_RHOER
0	0	0	18336000	0	12127000	16904000	7893000	9223800	0				2	2	2	10.1	10.1	10.1	28.491	0	10.898	64442000	5	tr|T5HZZ7|T5HZZ7_RHOER	tr|T5HZZ7|T5HZZ7_RHOER
105320000	115410000	110950000	103900000	96784000	118700000	117760000	92602000	111020000	106870000				14	14	14	58.5	58.5	58.5	33.58	0	91.727	5023700000	109	tr|T5HZZ8|T5HZZ8_RHOER	tr|T5HZZ8|T5HZZ8_RHOER
63017000	68451000	67765000	62805000	56717000	66615000	74481000	59003000	71634000	67445000				16	16	16	27.7	27.7	27.7	78.028	0	203.1	3325300000	93	tr|T5HZZ9|T5HZZ9_RHOER	tr|T5HZZ9|T5HZZ9_RHOER
131330000	116060000	123420000	114050000	118100000	85312000	103560000	97653000	107170000	90181000				6	6	6	40.5	40.5	40.5	23.687	0	89.897	2050700000	36	tr|T5I002|T5I002_RHOER	tr|T5I002|T5I002_RHOER
71151000	74772000	70866000	67416000	56334000	60625000	80010000	63948000	72325000	55116000				6	6	6	33.1	33.1	33.1	30.193	0	17.098	1560000000	36	tr|T5I003|T5I003_RHOER	tr|T5I003|T5I003_RHOER
20062000	22765000	24893000	19464000	20215000	23915000	25704000	18304000	21446000	21512000				9	9	9	25.5	25.5	25.5	52.891	0	14.155	827190000	27	tr|T5I004|T5I004_RHOER	tr|T5I004|T5I004_RHOER
1130300000	1190900000	1194200000	942630000	970160000	963330000	1094800000	736750000	990970000	663790000				21	21	21	85.1	85.1	85.1	37.799	0	323.31	62475000000	229	tr|T5I005|T5I005_RHOER	tr|T5I005|T5I005_RHOER
25669000	26842000	26053000	24973000	23863000	24765000	32173000	28834000	27526000	0				4	4	4	17.4	17.4	17.4	24.544	0	6.585	514960000	20	tr|T5I006|T5I006_RHOER	tr|T5I006|T5I006_RHOER
311740000	315340000	325650000	263960000	243380000	302200000	279560000	218620000	264350000	260820000				12	12	12	66.4	66.4	66.4	35.245	0	323.31	15237000000	118	tr|T5I007|T5I007_RHOER	tr|T5I007|T5I007_RHOER
312310000	328160000	330360000	291160000	264790000	318930000	312460000	243470000	283250000	237420000				44	44	44	67.3	67.3	67.3	86.008	0	323.31	41390000000	370	tr|T5I008|T5I008_RHOER	tr|T5I008|T5I008_RHOER
112560000	140200000	135070000	112680000	101370000	111790000	119410000	82550000	125030000	86147000				12	12	12	38.1	38.1	38.1	49.924	0	17.971	2584400000	30	tr|T5I009|T5I009_RHOER	tr|T5I009|T5I009_RHOER
171440000	179990000	188170000	159510000	148460000	160140000	160280000	142170000	172480000	124700000				12	12	12	53.8	53.8	53.8	23.656	0	171.91	8897100000	101	tr|T5I010|T5I010_RHOER	tr|T5I010|T5I010_RHOER
149020000	128770000	136970000	130920000	185600000	104220000	105020000	120410000	125880000	112830000				9	9	9	45.9	45.9	45.9	34.89	0	146.49	4307800000	59	tr|T5I012|T5I012_RHOER	tr|T5I012|T5I012_RHOER
375000000	364840000	352330000	356440000	329380000	493220000	421610000	404830000	442210000	423310000				22	22	22	58.3	58.3	58.3	55.175	0	312.73	23762000000	187	tr|T5I013|T5I013_RHOER	tr|T5I013|T5I013_RHOER
178920000	144570000	171900000	318180000	225980000	184560000	93980000	209610000	139580000	185030000				2	2	2	21.4	21.4	21.4	10.437	0	17.92	2909600000	28	tr|T5I015|T5I015_RHOER	tr|T5I015|T5I015_RHOER
73994000	86416000	78865000	88488000	77934000	72574000	77489000	75756000	71699000	65210000				13	13	13	27.5	27.5	27.5	65.536	0	25.6	2725800000	69	tr|T5I016|T5I016_RHOER	tr|T5I016|T5I016_RHOER
95529000	96781000	105670000	94935000	106360000	87405000	108610000	113530000	111670000	70816000				4	4	4	10.8	10.8	10.8	41.121	0	15.362	1452600000	17	tr|T5I018|T5I018_RHOER	tr|T5I018|T5I018_RHOER
515550000	594130000	564470000	535690000	464080000	377390000	620760000	471650000	565920000	471550000				14	14	14	74.5	74.5	74.5	18.002	0	109.79	20619000000	142	tr|T5I023|T5I023_RHOER	tr|T5I023|T5I023_RHOER
286150000	292620000	285050000	269080000	252500000	299420000	319130000	256320000	356520000	229500000				2	2	2	1.1	1.1	1.1	179.39	0	3.7807	2750300000	20	tr|T5I024|T5I024_RHOER	tr|T5I024|T5I024_RHOER
0	0	0	0	67122000	0	0	95541000	0	0	+			1	1	1	2.3	2.3	2.3	82.547	1	-2	117850000	1	tr|T5I025|T5I025_RHOER	tr|T5I025|T5I025_RHOER
78110000	72474000	79906000	65848000	95356000	59063000	51647000	63522000	57601000	51978000				5	5	5	38.3	38.3	38.3	17.467	0	11.04	1486500000	19	tr|T5I026|T5I026_RHOER	tr|T5I026|T5I026_RHOER
21105000	30336000	27425000	16727000	18519000	20306000	27219000	25366000	21021000	0				2	2	2	7.1	7.1	7.1	28.706	0.00070646	2.8925	222000000	8	tr|T5I027|T5I027_RHOER	tr|T5I027|T5I027_RHOER
1345700000	1426600000	1389900000	1231900000	1190200000	1450500000	1449700000	1070800000	1402700000	1284200000				17	17	17	58.2	58.2	58.2	44.543	0	233.45	23701000000	107	tr|T5I029|T5I029_RHOER	tr|T5I029|T5I029_RHOER
0	0	0	0	0	0	0	0	0	0				1	1	1	10.5	10.5	10.5	11.571	0.003695	2.0562	13086000	2	tr|T5I031|T5I031_RHOER	tr|T5I031|T5I031_RHOER
93398000	108600000	95436000	120990000	106390000	99610000	135930000	94171000	126990000	100470000				6	6	6	37.7	37.7	37.7	27.951	0	81.114	1918300000	26	tr|T5I032|T5I032_RHOER	tr|T5I032|T5I032_RHOER
189480000	202740000	186630000	171890000	155300000	238320000	231370000	182480000	251730000	221340000				6	6	6	22.1	22.1	22.1	40.419	0	31.375	3787800000	46	tr|T5I033|T5I033_RHOER	tr|T5I033|T5I033_RHOER
43022000	44952000	31811000	38814000	43023000	29275000	23332000	25668000	41900000	29196000				6	6	6	18.5	18.5	18.5	44.062	0	11.494	782210000	18	tr|T5I036|T5I036_RHOER	tr|T5I036|T5I036_RHOER
2686700000	2671500000	2584300000	2659000000	2494200000	2646500000	2541600000	2401200000	2498000000	2312000000				21	21	21	86.9	86.9	86.9	35.2	0	323.31	190780000000	543	tr|T5I037|T5I037_RHOER	tr|T5I037|T5I037_RHOER
27700000	30519000	29317000	37439000	30662000	20970000	34286000	33628000	42136000	33303000				5	5	5	35	35	35	24.325	0	28.116	893720000	24	tr|T5I039|T5I039_RHOER	tr|T5I039|T5I039_RHOER
31533000	40596000	37583000	28231000	33304000	33005000	37155000	37010000	38423000	29919000				21	21	21	28.9	28.9	28.9	87.6	0	42.648	1651400000	70	tr|T5I040|T5I040_RHOER	tr|T5I040|T5I040_RHOER
1289600000	1469000000	1383900000	1618700000	1549900000	1800500000	1100600000	1328100000	1285100000	1431900000				5	5	5	35.6	35.6	35.6	30.638	0	33.766	14041000000	43	tr|T5I042|T5I042_RHOER	tr|T5I042|T5I042_RHOER
83324000	105950000	105240000	80508000	71556000	107180000	116610000	80804000	101470000	85847000				5	5	5	8.3	8.3	8.3	56.876	0	14.652	1919000000	20	tr|T5I043|T5I043_RHOER	tr|T5I043|T5I043_RHOER
2052200000	2122200000	2124000000	1629900000	1779200000	1460100000	1886800000	2560800000	1809500000	1820100000				11	11	11	94.7	94.7	94.7	8.1894	0	323.31	68710000000	141	tr|T5I044|T5I044_RHOER	tr|T5I044|T5I044_RHOER
36331000	41628000	36995000	35328000	28659000	47784000	39996000	30681000	41558000	36544000				12	12	12	33.7	33.7	33.7	40.876	0	41.219	1775400000	66	tr|T5I045|T5I045_RHOER	tr|T5I045|T5I045_RHOER
496210000	488360000	468970000	456670000	483130000	485850000	543380000	404830000	560010000	467870000				12	12	12	44.6	44.6	44.6	39.019	0	210.32	12105000000	94	tr|T5I047|T5I047_RHOER	tr|T5I047|T5I047_RHOER
50777000	55089000	52820000	50759000	53562000	116800000	121850000	79582000	119520000	109350000				13	13	13	40	40	40	47.15	0	126.69	2172900000	50	tr|T5I050|T5I050_RHOER	tr|T5I050|T5I050_RHOER
11384000	12759000	11403000	0	8638500	7831000	9255700	0	8514900	8331000				2	2	2	7.6	7.6	7.6	35.961	0.0043435	1.9763	102900000	4	tr|T5I052|T5I052_RHOER	tr|T5I052|T5I052_RHOER
614380000	695170000	659150000	574450000	561370000	648670000	697860000	543570000	668170000	575100000				31	31	31	81.1	81.1	81.1	59.114	0	323.31	60310000000	332	tr|T5I053|T5I053_RHOER	tr|T5I053|T5I053_RHOER
148670000	162040000	169720000	118970000	150960000	156300000	161630000	129040000	172880000	137260000				5	5	5	48.4	48.4	48.4	9.9543	0	14.472	3943500000	53	tr|T5I055|T5I055_RHOER	tr|T5I055|T5I055_RHOER
19134000	24923000	22553000	22890000	23086000	26249000	23298000	20707000	32802000	19187000				4	4	4	23.2	23.2	23.2	24.023	0	11.271	511180000	19	tr|T5I056|T5I056_RHOER	tr|T5I056|T5I056_RHOER
45676000	49825000	55036000	43523000	45866000	50438000	58322000	53522000	53359000	51563000				3	3	3	12.2	12.2	12.2	35.363	0	7.4274	889010000	21	tr|T5I058|T5I058_RHOER	tr|T5I058|T5I058_RHOER
0	40351000	0	31797000	0	0	36130000	0	0	8827800				2	2	2	26.4	26.4	26.4	14.156	0	4.5403	142250000	5	tr|T5I059|T5I059_RHOER	tr|T5I059|T5I059_RHOER
815020000	867340000	792680000	714420000	584540000	723000000	725370000	618340000	753650000	630360000				14	14	14	80.4	80.4	80.4	24.029	0	323.31	39945000000	134	tr|T5I064|T5I064_RHOER	tr|T5I064|T5I064_RHOER
697530000	375570000	551500000	530540000	1030500000	162810000	135590000	989260000	246240000	483760000				12	12	12	39.2	39.2	39.2	45.173	0	307.68	17872000000	70	tr|T5I066|T5I066_RHOER	tr|T5I066|T5I066_RHOER
6192100	0	0	0	0	11264000	11692000	8455800	7787400	11481000				4	4	4	8.2	8.2	8.2	59.286	0	4.627	77503000	7	tr|T5I069|T5I069_RHOER	tr|T5I069|T5I069_RHOER
286060000	311870000	311750000	301710000	261160000	288520000	303780000	235200000	298480000	235720000				21	21	21	48	48	48	69.372	0	154.22	12918000000	131	tr|T5I071|T5I071_RHOER	tr|T5I071|T5I071_RHOER
0	0	0	0	0	7715700	5878600	0	0	0				2	2	2	3.9	3.9	3.9	65.493	0.0003592	3.2363	20274000	3	tr|T5I072|T5I072_RHOER	tr|T5I072|T5I072_RHOER
63842000	78933000	72311000	56943000	62711000	58170000	61757000	69947000	59491000	53565000				4	4	4	32.8	32.8	32.8	26.423	0	25.608	1223400000	26	tr|T5I073|T5I073_RHOER	tr|T5I073|T5I073_RHOER
632500000	606210000	626510000	574490000	626680000	551690000	512960000	548470000	456650000	451560000				14	14	14	78.8	78.8	78.8	26.678	0	289.56	24709000000	203	tr|T5I074|T5I074_RHOER	tr|T5I074|T5I074_RHOER
30093000	40167000	37089000	42810000	0	29098000	39387000	0	33184000	0				1	1	1	6.7	6.7	6.7	14.148	0.0087407	1.544	269900000	4	tr|T5I075|T5I075_RHOER	tr|T5I075|T5I075_RHOER
1649700000	1826600000	1652000000	1709100000	1526300000	1662500000	1665900000	1492400000	1547100000	1308200000				20	20	20	82.9	82.9	82.9	27.84	0	323.31	122630000000	359	tr|T5I076|T5I076_RHOER	tr|T5I076|T5I076_RHOER
700190000	801960000	719400000	704160000	620000000	792040000	798040000	670110000	764870000	657770000				20	20	20	69.3	69.3	69.3	39.292	0	323.31	60521000000	226	tr|T5I078|T5I078_RHOER	tr|T5I078|T5I078_RHOER
155080000	160540000	127990000	92817000	141590000	141020000	136670000	126020000	134910000	121510000				5	5	5	62.7	62.7	62.7	11.539	0	61.757	3257600000	40	tr|T5I081|T5I081_RHOER	tr|T5I081|T5I081_RHOER
39122000	44406000	45920000	43853000	36396000	36432000	40357000	41646000	35583000	28820000				4	4	4	8.8	8.8	8.8	55.323	0	14.096	756660000	12	tr|T5I082|T5I082_RHOER	tr|T5I082|T5I082_RHOER
14667000	16672000	17810000	15378000	13920000	12449000	16826000	11914000	13552000	8516500				3	3	3	15.8	15.8	15.8	27.902	0	15.621	191010000	11	tr|T5I083|T5I083_RHOER	tr|T5I083|T5I083_RHOER
749620000	751140000	691230000	624280000	637410000	621530000	645710000	611360000	667310000	645910000				11	11	11	24.7	24.7	24.7	68.024	0	282	17262000000	119	tr|T5I087|T5I087_RHOER	tr|T5I087|T5I087_RHOER
183350000	214770000	154110000	184170000	221420000	120190000	145560000	189920000	151030000	97317000				4	4	4	75	75	75	7.8119	0	20.571	2964200000	26	tr|T5I088|T5I088_RHOER	tr|T5I088|T5I088_RHOER
0	0	278470000	0	0	0	230610000	0	0	0	+			1	1	1	16	16	16	11.518	1	-2	593800000	2	tr|T5I089|T5I089_RHOER	tr|T5I089|T5I089_RHOER
34282000	42503000	34408000	34746000	32070000	28785000	46363000	28818000	31935000	30179000				8	7	7	18.8	16	16	55.791	0	20.007	1089500000	29	tr|T5I092|T5I092_RHOER	tr|T5I092|T5I092_RHOER
74214000	76229000	63922000	82570000	106650000	85054000	88837000	80380000	64237000	70798000				4	4	4	19.6	19.6	19.6	30.56	0	13.929	1428100000	11	tr|T5I094|T5I094_RHOER	tr|T5I094|T5I094_RHOER
402100000	398460000	394090000	420380000	330790000	400030000	423870000	310200000	400170000	358230000				17	17	17	62.9	62.9	62.9	56.354	0	258.63	16915000000	117	tr|T5I095|T5I095_RHOER	tr|T5I095|T5I095_RHOER
108290000	107450000	119730000	115390000	97703000	112110000	91903000	98749000	99698000	97678000				6	6	6	14.9	14.9	14.9	52.166	0	46.732	3702200000	56	tr|T5I096|T5I096_RHOER	tr|T5I096|T5I096_RHOER
16006000	19311000	14201000	16139000	15122000	19065000	20362000	18869000	18780000	17289000				2	2	2	16.7	16.7	16.7	15.617	0.0013841	2.5207	173650000	6	tr|T5I098|T5I098_RHOER	tr|T5I098|T5I098_RHOER
382040000	406790000	400130000	349520000	300050000	385070000	402180000	292760000	371280000	317080000				20	17	17	56.2	49.6	49.6	52.819	0	323.31	26727000000	150	tr|T5I0A6|T5I0A6_RHOER	tr|T5I0A6|T5I0A6_RHOER
10721000	0	14440000	14131000	12694000	0	10500000	9139500	0	8501000				1	1	1	6.9	6.9	6.9	22.995	0.0017094	2.3653	76249000	3	tr|T5I0A8|T5I0A8_RHOER	tr|T5I0A8|T5I0A8_RHOER
8289600000	8303700000	8351800000	7830900000	8070700000	9644300000	8155400000	6768800000	8326800000	8273100000				18	18	18	90	90	90	30.618	0	323.31	482810000000	552	tr|T5I0B0|T5I0B0_RHOER	tr|T5I0B0|T5I0B0_RHOER
1122000000	1245900000	1140600000	993860000	992470000	1132300000	1106100000	878660000	1034900000	946330000				51	51	51	52.2	52.2	52.2	113.07	0	323.31	110260000000	557	tr|T5I0B1|T5I0B1_RHOER	tr|T5I0B1|T5I0B1_RHOER
11655000	0	0	12956000	14442000	15263000	14541000	10860000	20434000	20388000				3	3	3	7	7	7	50.089	0	5.3838	136710000	12	tr|T5I0B2|T5I0B2_RHOER	tr|T5I0B2|T5I0B2_RHOER
0	14097000	9464300	0	0	26684000	21252000	8285300	22660000	17553000				7	7	7	35.6	35.6	35.6	26.82	0	9.9176	317170000	16	tr|T5I0B3|T5I0B3_RHOER	tr|T5I0B3|T5I0B3_RHOER
203970000	239340000	224240000	243430000	197630000	172410000	223670000	205880000	224860000	207000000				7	7	7	33.7	33.7	33.7	33.724	0	111.77	5822000000	90	tr|T5I0B4|T5I0B4_RHOER	tr|T5I0B4|T5I0B4_RHOER
44331000	51877000	60203000	38696000	18041000	36852000	60811000	28638000	57053000	40249000				4	4	4	18.9	18.9	18.9	37.471	0	12.143	927120000	9	tr|T5I0B7|T5I0B7_RHOER	tr|T5I0B7|T5I0B7_RHOER
1851500000	2025700000	1879200000	1576600000	1641000000	1910700000	2143000000	1534000000	1987700000	1472600000				27	27	27	72.9	72.9	72.9	48.611	0	323.31	98434000000	349	tr|T5I0B9|T5I0B9_RHOER	tr|T5I0B9|T5I0B9_RHOER
51852000	54644000	48747000	47177000	45215000	47493000	48868000	54420000	51570000	41984000				7	7	7	30.8	30.8	30.8	27.661	0	19.523	1766400000	51	tr|T5I0C0|T5I0C0_RHOER	tr|T5I0C0|T5I0C0_RHOER
90561000	79585000	75102000	78515000	104160000	70501000	81908000	80955000	79330000	71094000				7	7	7	26.3	26.3	26.3	39.646	0	13.977	1546400000	14	tr|T5I0C2|T5I0C2_RHOER	tr|T5I0C2|T5I0C2_RHOER
37941000	23326000	26556000	22050000	0	17990000	15744000	17278000	23279000	19130000				6	6	6	14.1	14.1	14.1	54.016	0	6.865	355910000	11	tr|T5I0C3|T5I0C3_RHOER	tr|T5I0C3|T5I0C3_RHOER
56751000	69920000	50177000	58771000	56321000	54504000	57150000	59145000	64380000	58383000				3	3	3	21.4	21.4	21.4	20.012	0	37.772	979590000	18	tr|T5I0C4|T5I0C4_RHOER	tr|T5I0C4|T5I0C4_RHOER
740610000	761910000	789780000	542700000	578940000	441450000	771060000	494080000	638110000	540190000				13	13	13	92.8	92.8	92.8	19.696	0	256.56	25512000000	122	tr|T5I0D0|T5I0D0_RHOER	tr|T5I0D0|T5I0D0_RHOER
302120000	404470000	409800000	504210000	486930000	349920000	282130000	354200000	316140000	257680000				9	5	5	17.2	11.6	11.6	64.324	0	80.703	4523800000	18	tr|T5I0D3|T5I0D3_RHOER	tr|T5I0D3|T5I0D3_RHOER
28069000000	17818000000	25070000000	15239000000	33661000000	9087800000	8841500000	36000000000	15177000000	20484000000				9	9	9	95.5	95.5	95.5	7.2779	0	323.31	485740000000	754	tr|T5I0D5|T5I0D5_RHOER	tr|T5I0D5|T5I0D5_RHOER
11860000	11412000	10371000	10337000	12772000	8716800	9783200	9016000	12829000	14318000				2	2	2	15	15	15	16.503	0	3.5394	144350000	7	tr|T5I0D6|T5I0D6_RHOER	tr|T5I0D6|T5I0D6_RHOER
1419000000	1339800000	1292300000	1560900000	1382900000	1108800000	1065300000	1030500000	1278400000	1229800000				3	3	3	26.4	26.4	26.4	14.624	0	180.45	24923000000	48	tr|T5I0D7|T5I0D7_RHOER	tr|T5I0D7|T5I0D7_RHOER
14549000	17796000	11210000	13564000	9773100	0	0	0	0	18020000				1	1	1	9.6	9.6	9.6	11.708	0.0099903	1.5008	80112000	8	tr|T5I0D8|T5I0D8_RHOER	tr|T5I0D8|T5I0D8_RHOER
412600000	405650000	489930000	482800000	397550000	424560000	364420000	359660000	338980000	316010000				8	8	8	32.4	32.4	32.4	32.63	0	42.148	6284800000	34	tr|T5I0E0|T5I0E0_RHOER	tr|T5I0E0|T5I0E0_RHOER
1808300000	1956500000	1889100000	1838200000	1704700000	2123500000	2110100000	1740100000	2180200000	1892100000				53	50	49	71.3	67.8	66.6	92.478	0	323.31	108030000000	494	tr|T5I0E1|T5I0E1_RHOER	tr|T5I0E1|T5I0E1_RHOER
101960000	89763000	87460000	100020000	110000000	85608000	64291000	115830000	49320000	55640000				5	5	5	32.5	32.5	32.5	23.552	0	18.675	1287100000	32	tr|T5I0E2|T5I0E2_RHOER	tr|T5I0E2|T5I0E2_RHOER
0	0	0	0	0	0	10233000	8342300	7819500	0				3	3	3	16.3	16.3	16.3	24.801	0.0013855	2.5325	46319000	3	tr|T5I0E4|T5I0E4_RHOER	tr|T5I0E4|T5I0E4_RHOER
81680000	101030000	70501000	90383000	48687000	0	4985000	27783000	13655000	13742000				13	13	13	39	39	39	58.135	0	52.095	1810700000	30	tr|T5I0E6|T5I0E6_RHOER	tr|T5I0E6|T5I0E6_RHOER
107090000	109840000	112530000	106420000	92039000	113680000	102120000	106590000	94453000	85685000				6	6	6	26.7	26.7	26.7	30.596	0	58.652	2660600000	46	tr|T5I0E7|T5I0E7_RHOER	tr|T5I0E7|T5I0E7_RHOER
0	18803000	14506000	15152000	15644000	14505000	13535000	11039000	14886000	13028000				2	2	2	8.7	8.7	8.7	33.685	0.00035727	3.1434	129290000	4	tr|T5I0E9|T5I0E9_RHOER	tr|T5I0E9|T5I0E9_RHOER
303690000	329740000	316660000	358660000	302670000	210580000	361790000	268960000	345980000	342710000				5	5	5	25.2	25.2	25.2	27.633	0	36.21	4597000000	20	tr|T5I0F2|T5I0F2_RHOER	tr|T5I0F2|T5I0F2_RHOER
236210000	240260000	247270000	242690000	234320000	220840000	218670000	219750000	213110000	204290000				9	9	9	66.5	66.5	66.5	17.684	0	90.256	7952300000	116	tr|T5I0F3|T5I0F3_RHOER	tr|T5I0F3|T5I0F3_RHOER
126120000	128530000	124490000	120870000	118080000	276530000	286700000	219580000	274280000	255200000				16	16	16	38	38	38	63.942	0	261.78	9245400000	131	tr|T5I0F4|T5I0F4_RHOER	tr|T5I0F4|T5I0F4_RHOER
21392000	23734000	21432000	19785000	19830000	17783000	24217000	17265000	23664000	21270000				5	5	5	29.7	29.7	29.7	23.054	0	6.7875	610110000	19	tr|T5I0F7|T5I0F7_RHOER	tr|T5I0F7|T5I0F7_RHOER
44573000	42821000	43135000	46784000	43571000	46022000	42058000	40549000	43507000	38541000				8	8	8	39.1	39.1	39.1	29.095	0	58.399	1428100000	46	tr|T5I0F8|T5I0F8_RHOER	tr|T5I0F8|T5I0F8_RHOER
0	0	0	0	0	0	0	0	0	0				1	1	1	14.8	14.8	14.8	13.274	0.00035894	3.2175	24884000	1	tr|T5I0F9|T5I0F9_RHOER	tr|T5I0F9|T5I0F9_RHOER
346910000	380110000	388130000	290630000	343940000	389040000	382090000	330240000	409470000	304570000				18	18	18	57.7	57.7	57.7	52.708	0	323.31	23659000000	150	tr|T5I0G3|T5I0G3_RHOER	tr|T5I0G3|T5I0G3_RHOER
87617000	95498000	99268000	80141000	83858000	73565000	81671000	64197000	63258000	66381000				15	15	15	41.2	41.2	41.2	60.683	0	105.91	3914100000	111	tr|T5I0G6|T5I0G6_RHOER	tr|T5I0G6|T5I0G6_RHOER
96296000	98394000	86635000	102320000	86524000	30091000	50086000	47633000	51585000	44903000				4	4	4	14.8	14.8	14.8	31.629	0	18.472	1138400000	29	tr|T5I0G8|T5I0G8_RHOER	tr|T5I0G8|T5I0G8_RHOER
248740000	234160000	228200000	246250000	217120000	263850000	265260000	207500000	271360000	212730000				6	6	6	50.9	50.9	50.9	18.168	0	113.06	6422200000	39	tr|T5I0H0|T5I0H0_RHOER	tr|T5I0H0|T5I0H0_RHOER
0	0	0	8071600	0	0	5244800	0	0	0				2	2	2	15.6	15.6	15.6	15.809	0.0072559	1.7732	14645000	3	tr|T5I0H1|T5I0H1_RHOER	tr|T5I0H1|T5I0H1_RHOER
518360000	499190000	482710000	462960000	387460000	608490000	520200000	368080000	490320000	433890000				12	12	12	50.7	50.7	50.7	32.433	0	210.7	19227000000	122	tr|T5I0H4|T5I0H4_RHOER	tr|T5I0H4|T5I0H4_RHOER
0	71392000	92067000	60070000	94889000	0	87308000	102710000	0	110230000				2	2	2	4	4	4	61.105	0.0075385	1.6851	557180000	5	tr|T5I0H5|T5I0H5_RHOER	tr|T5I0H5|T5I0H5_RHOER
47527000	53656000	55822000	41196000	40089000	43086000	51342000	38186000	50389000	29156000				5	5	5	19.2	19.2	19.2	33.6	0	10.917	1107500000	25	tr|T5I0H6|T5I0H6_RHOER	tr|T5I0H6|T5I0H6_RHOER
18447000	24352000	25150000	38344000	0	0	20436000	0	25334000	0				5	5	5	30.9	30.9	30.9	27.723	0	18.811	217070000	11	tr|T5I0H8|T5I0H8_RHOER	tr|T5I0H8|T5I0H8_RHOER
111750000	116820000	120130000	115750000	102450000	92297000	97792000	89160000	94509000	89069000				16	16	16	39.8	39.8	39.8	69.558	0	103.08	5916900000	78	tr|T5I0I2|T5I0I2_RHOER	tr|T5I0I2|T5I0I2_RHOER
22912000	22430000	23348000	17252000	17927000	23753000	21552000	19837000	19688000	19166000				2	2	2	11.2	11.2	11.2	27.383	0	3.7046	316180000	3	tr|T5I0I3|T5I0I3_RHOER	tr|T5I0I3|T5I0I3_RHOER
19952000	18582000	17034000	0	12831000	16648000	12508000	12994000	16234000	16198000				7	7	7	17.2	17.2	17.2	61.031	0	11.168	246740000	18	tr|T5I0J1|T5I0J1_RHOER	tr|T5I0J1|T5I0J1_RHOER
822410000	907610000	857000000	813490000	821860000	630760000	775580000	670990000	726740000	677400000				18	18	18	40.5	40.5	40.5	56.728	0	323.31	57936000000	243	tr|T5I0J3|T5I0J3_RHOER	tr|T5I0J3|T5I0J3_RHOER
152260000	164970000	154840000	114270000	131010000	215510000	162690000	142330000	178040000	128970000				16	16	16	66.8	66.8	66.8	35.022	0	100.12	6467000000	120	tr|T5I0K0|T5I0K0_RHOER	tr|T5I0K0|T5I0K0_RHOER
566690000	608730000	578000000	577950000	513470000	554980000	526320000	474770000	537950000	554050000				14	14	14	54.3	54.3	54.3	35.456	0	216.41	20138000000	119	tr|T5I0K4|T5I0K4_RHOER	tr|T5I0K4|T5I0K4_RHOER
51746000	52025000	48139000	51114000	50096000	84614000	73298000	63849000	77212000	63663000				10	10	10	42	42	42	28.693	0	25.856	2146100000	66	tr|T5I0K5|T5I0K5_RHOER	tr|T5I0K5|T5I0K5_RHOER
15146000	21791000	25935000	0	10878000	22976000	27913000	12079000	25390000	21383000				1	1	1	3.9	3.9	3.9	27.865	0.0046589	1.9171	178820000	8	tr|T5I0K7|T5I0K7_RHOER	tr|T5I0K7|T5I0K7_RHOER
38329000	38136000	39641000	49247000	35414000	0	45901000	50786000	39193000	41082000				3	3	3	24.3	24.3	24.3	12.251	0	4.8951	567970000	13	tr|T5I0L0|T5I0L0_RHOER	tr|T5I0L0|T5I0L0_RHOER
0	0	0	0	0	0	0	0	0	0	+			3	1	1	4.3	1.5	1.5	64.381	1	-2	0	1	tr|T5I0L1|T5I0L1_RHOER	tr|T5I0L1|T5I0L1_RHOER
19137000	18919000	19694000	0	0	13078000	16842000	12819000	17570000	0				3	3	3	16.7	16.7	16.7	20.451	0	22.559	155070000	10	tr|T5I0L2|T5I0L2_RHOER	tr|T5I0L2|T5I0L2_RHOER
73299000	53178000	71353000	71380000	66565000	56920000	56488000	98976000	61000000	85140000				2	2	2	26.7	26.7	26.7	11.212	0	30.957	732510000	16	tr|T5I0L3|T5I0L3_RHOER	tr|T5I0L3|T5I0L3_RHOER
109940000	66529000	82587000	106870000	152100000	19723000	27762000	117640000	48119000	44232000				2	2	2	35.4	35.4	35.4	8.6735	0	31.766	1053300000	17	tr|T5I0L8|T5I0L8_RHOER	tr|T5I0L8|T5I0L8_RHOER
33412000	30296000	47469000	44104000	47720000	44087000	38518000	60950000	31410000	34403000				3	3	3	7.1	7.1	7.1	49.707	0	8.4168	619540000	9	tr|T5I0M0|T5I0M0_RHOER	tr|T5I0M0|T5I0M0_RHOER
31951000	31391000	0	24351000	21808000	0	36672000	27798000	0	16043000				2	2	2	10.6	10.6	10.6	23.197	0	6.6556	244400000	8	tr|T5I0M1|T5I0M1_RHOER	tr|T5I0M1|T5I0M1_RHOER
161610000	177480000	180270000	158190000	182600000	188260000	202460000	157550000	186360000	70130000				6	6	6	33.3	33.3	33.3	34.189	0	94.412	4882200000	61	tr|T5I0M9|T5I0M9_RHOER	tr|T5I0M9|T5I0M9_RHOER
33821000	30752000	29052000	25378000	23579000	31262000	39817000	24755000	42634000	25969000				3	3	3	18.3	18.3	18.3	28.025	0	19.088	510120000	20	tr|T5I0N2|T5I0N2_RHOER	tr|T5I0N2|T5I0N2_RHOER
116670000	118370000	124080000	115820000	109820000	128370000	150100000	113280000	166280000	116510000				9	9	9	30.8	30.8	30.8	40.252	0	117.51	3126700000	54	tr|T5I0N8|T5I0N8_RHOER	tr|T5I0N8|T5I0N8_RHOER
193310000	156090000	156250000	149020000	189920000	216060000	197330000	183830000	192840000	124730000				3	3	3	48.2	48.2	48.2	9.0725	0	6.6233	2462200000	29	tr|T5I0P1|T5I0P1_RHOER	tr|T5I0P1|T5I0P1_RHOER
430620000	548470000	535520000	406790000	335740000	304820000	527770000	320470000	343370000	101680000				4	4	4	33.3	33.3	33.3	15.283	0	16.484	4415600000	8	tr|T5I0P3|T5I0P3_RHOER	tr|T5I0P3|T5I0P3_RHOER
75752000	70120000	62323000	77373000	91999000	49498000	56787000	95553000	60091000	57763000				5	5	5	14	14	14	48.847	0	13.359	953910000	23	tr|T5I0P6|T5I0P6_RHOER	tr|T5I0P6|T5I0P6_RHOER
111300000	110700000	112330000	94777000	109080000	84989000	88934000	92017000	99770000	82065000				9	9	9	46.6	46.6	46.6	31.87	0	159.65	4174900000	60	tr|T5I0P7|T5I0P7_RHOER	tr|T5I0P7|T5I0P7_RHOER
106240000	128620000	114510000	83364000	91459000	84511000	116360000	88600000	99955000	87355000				13	13	13	49.8	49.8	49.8	35.032	0	62.948	3916200000	63	tr|T5I0Q3|T5I0Q3_RHOER	tr|T5I0Q3|T5I0Q3_RHOER
203210000	206690000	210540000	183970000	173210000	177970000	194810000	154510000	184960000	171130000				45	45	45	55.6	55.6	55.6	115.16	0	323.31	17066000000	282	tr|T5I0Q4|T5I0Q4_RHOER	tr|T5I0Q4|T5I0Q4_RHOER
152420000	150570000	158290000	133190000	109790000	106490000	149230000	142670000	152680000	121740000				6	6	6	44.6	44.6	44.6	16.458	0	41.602	3628300000	43	tr|T5I0Q9|T5I0Q9_RHOER	tr|T5I0Q9|T5I0Q9_RHOER
41548000	43434000	40266000	39785000	43419000	42719000	33869000	36232000	40791000	33432000				10	10	10	24.4	24.4	24.4	47.754	0	60.056	1193800000	54	tr|T5I0R0|T5I0R0_RHOER	tr|T5I0R0|T5I0R0_RHOER
88385000	117130000	132690000	100500000	134940000	117260000	120000000	93478000	124760000	123060000				9	9	9	68.8	68.8	68.8	24.389	0	81.415	3657900000	41	tr|T5I0R6|T5I0R6_RHOER	tr|T5I0R6|T5I0R6_RHOER
1112900000	1115600000	1121100000	1548300000	994900000	918600000	1209800000	1182500000	871200000	1353000000				2	2	2	9.1	9.1	9.1	36.064	0	33.866	12133000000	22	tr|T5I0R7|T5I0R7_RHOER	tr|T5I0R7|T5I0R7_RHOER
57605000	58175000	68026000	56460000	48290000	41900000	54410000	53115000	57237000	50320000				7	7	7	36.8	36.8	36.8	23.359	0	290.66	1824200000	38	tr|T5I0R8|T5I0R8_RHOER	tr|T5I0R8|T5I0R8_RHOER
22614000	29467000	22851000	30727000	21511000	34529000	35435000	24405000	26506000	28361000				2	2	2	12	12	12	19.296	0.00035855	3.1911	418490000	13	tr|T5I0S2|T5I0S2_RHOER	tr|T5I0S2|T5I0S2_RHOER
206780000	221360000	169710000	177230000	143050000	210130000	240480000	198370000	242970000	187360000				8	8	8	25.9	25.9	25.9	45.429	0	55.035	2597200000	45	tr|T5I0S4|T5I0S4_RHOER	tr|T5I0S4|T5I0S4_RHOER
164080000	173610000	151820000	177570000	134730000	126960000	144970000	121210000	129340000	102610000				12	12	12	66.5	66.5	66.5	30.295	0	250.07	7255200000	64	tr|T5I0S5|T5I0S5_RHOER	tr|T5I0S5|T5I0S5_RHOER
67703000	81136000	77374000	74450000	61064000	77290000	71756000	63020000	75083000	71364000				8	8	8	21.9	21.9	21.9	58.654	0	115.16	2603300000	55	tr|T5I0S6|T5I0S6_RHOER	tr|T5I0S6|T5I0S6_RHOER
18346000	20049000	20306000	18378000	16483000	34754000	36170000	32475000	36809000	35224000				3	3	3	11	11	11	29.762	0	4.7023	613010000	14	tr|T5I0S7|T5I0S7_RHOER	tr|T5I0S7|T5I0S7_RHOER
1073200000	1149800000	1104600000	992310000	975420000	939570000	1032900000	776170000	966670000	789120000				21	21	18	63.8	63.8	57	50.332	0	323.31	82410000000	373	tr|T5I0T0|T5I0T0_RHOER	tr|T5I0T0|T5I0T0_RHOER
163810000	203940000	180020000	196940000	154800000	149670000	178340000	148780000	161460000	163610000				12	12	12	58.1	58.1	58.1	39.351	0	307.6	6758500000	76	tr|T5I0T1|T5I0T1_RHOER	tr|T5I0T1|T5I0T1_RHOER
182620000	216000000	210820000	186050000	174500000	176320000	220550000	191740000	183140000	130860000				15	15	15	46.7	46.7	46.7	52.422	0	33.461	4055300000	57	tr|T5I0T2|T5I0T2_RHOER	tr|T5I0T2|T5I0T2_RHOER
797620000	818260000	801160000	718530000	722060000	717030000	758710000	681130000	749500000	689840000				13	13	13	88	88	88	20.244	0	259.16	30444000000	153	tr|T5I0T8|T5I0T8_RHOER	tr|T5I0T8|T5I0T8_RHOER
181150000	209430000	210430000	237540000	183130000	161400000	142840000	200990000	178120000	162110000				7	4	4	50.2	32.7	32.7	26.05	0	130.48	3345000000	31	tr|T5I0T9|T5I0T9_RHOER	tr|T5I0T9|T5I0T9_RHOER
25477000	26856000	31609000	23032000	18887000	26627000	24499000	25767000	27732000	23847000				2	2	2	6.7	6.7	6.7	26.062	0.0027027	2.1374	325840000	8	tr|T5I0U0|T5I0U0_RHOER	tr|T5I0U0|T5I0U0_RHOER
32066000	24584000	24622000	18318000	24373000	19005000	25912000	0	25992000	22109000				4	4	4	12.6	12.6	12.6	58.6	0	7.7813	510630000	14	tr|T5I0U3|T5I0U3_RHOER	tr|T5I0U3|T5I0U3_RHOER
1005200000	1063300000	986630000	980510000	964820000	968120000	924000000	777430000	939380000	778810000				27	27	27	66.2	66.2	66.2	56.726	0	323.31	76576000000	416	tr|T5I0U4|T5I0U4_RHOER	tr|T5I0U4|T5I0U4_RHOER
41598000	38359000	40863000	29397000	31965000	36839000	38558000	32490000	37356000	32836000				9	9	9	31.8	31.8	31.8	44.669	0	40.302	1439600000	55	tr|T5I0U5|T5I0U5_RHOER	tr|T5I0U5|T5I0U5_RHOER
5177500000	6314500000	5600100000	4499000000	4569900000	9822300000	9661800000	6009700000	9821500000	8157100000				36	36	36	87.2	87.2	87.2	53.633	0	323.31	580010000000	878	tr|T5I0U6|T5I0U6_RHOER	tr|T5I0U6|T5I0U6_RHOER
499820000	541280000	531630000	465210000	417690000	407690000	475870000	407800000	448720000	342250000				11	11	11	73.3	73.3	73.3	25.342	0	323.31	29058000000	156	tr|T5I0U7|T5I0U7_RHOER	tr|T5I0U7|T5I0U7_RHOER
142950000	136650000	128460000	141890000	162390000	123850000	109510000	102210000	120630000	108690000				14	14	14	39.9	39.9	39.9	53.133	0	189.13	5467500000	77	tr|T5I0U8|T5I0U8_RHOER	tr|T5I0U8|T5I0U8_RHOER
1542500000	1470300000	1490900000	1303100000	1218600000	1320400000	1433600000	1027600000	1304000000	972590000				9	9	9	74.2	74.2	74.2	16.664	0	323.31	35191000000	109	tr|T5I0U9|T5I0U9_RHOER	tr|T5I0U9|T5I0U9_RHOER
0	11097000	0	9083100	0	14736000	0	0	0	0				1	1	1	5.2	5.2	5.2	26.342	0	4.6579	35641000	4	tr|T5I0V0|T5I0V0_RHOER	tr|T5I0V0|T5I0V0_RHOER
115020000	117010000	122360000	100670000	120210000	108540000	90163000	100020000	88327000	102700000				13	13	13	67.8	67.8	67.8	31.167	0	268.57	4321600000	80	tr|T5I0V1|T5I0V1_RHOER	tr|T5I0V1|T5I0V1_RHOER
108120000	104920000	94809000	98610000	80070000	160400000	141650000	95075000	152350000	133670000				8	8	8	49	49	49	26.991	0	47.476	4982300000	57	tr|T5I0V3|T5I0V3_RHOER	tr|T5I0V3|T5I0V3_RHOER
129600000	120920000	138460000	136470000	146580000	115500000	99732000	132890000	109990000	121950000				12	12	12	39.2	39.2	39.2	47.304	0	132.25	5443500000	85	tr|T5I0V6|T5I0V6_RHOER	tr|T5I0V6|T5I0V6_RHOER
11556000	15229000	12391000	0	0	15780000	19454000	15437000	22786000	16194000				4	4	4	11.4	11.4	11.4	47.315	0.00036232	3.3991	211230000	8	tr|T5I0V9|T5I0V9_RHOER	tr|T5I0V9|T5I0V9_RHOER
101110000	102170000	102880000	102690000	92863000	96768000	103960000	96005000	96368000	94555000				11	11	11	33	33	33	51.875	0	114.03	3270300000	58	tr|T5I0W3|T5I0W3_RHOER	tr|T5I0W3|T5I0W3_RHOER
14560000	15686000	15790000	14422000	15465000	14137000	15624000	13653000	14832000	12260000				13	13	13	12.5	12.5	12.5	135.75	0	28.02	696500000	55	tr|T5I0W7|T5I0W7_RHOER	tr|T5I0W7|T5I0W7_RHOER
66923000	74280000	68431000	78508000	74112000	51594000	70497000	64350000	56141000	58556000				7	7	7	27.9	27.9	27.9	39.277	0	17.877	1049300000	23	tr|T5I0W8|T5I0W8_RHOER	tr|T5I0W8|T5I0W8_RHOER
10526000	13934000	12939000	13045000	12188000	11382000	22915000	13408000	16072000	9453700				3	3	3	15.9	15.9	15.9	23.038	0	5.1789	171930000	7	tr|T5I0X3|T5I0X3_RHOER	tr|T5I0X3|T5I0X3_RHOER
24121000	25211000	25858000	21896000	23448000	22702000	31939000	21019000	25487000	27725000				4	4	4	29.1	29.1	29.1	25.966	0	8.1434	623130000	16	tr|T5I0X5|T5I0X5_RHOER	tr|T5I0X5|T5I0X5_RHOER
56631000	60456000	69165000	63647000	55483000	64491000	60796000	47114000	67883000	54696000				8	8	8	21.3	21.3	21.3	48.068	0	11.55	1056800000	31	tr|T5I0X7|T5I0X7_RHOER	tr|T5I0X7|T5I0X7_RHOER
90470000	94990000	101190000	95599000	79830000	69253000	87464000	84287000	98635000	87948000				10	10	10	46.2	46.2	46.2	36.178	0	66.154	2591400000	62	tr|T5I0X8|T5I0X8_RHOER	tr|T5I0X8|T5I0X8_RHOER
821420000	459390000	758990000	434820000	635250000	271480000	282520000	1102300000	402540000	572330000				4	4	4	55.6	55.6	55.6	12.519	0	179.33	10677000000	54	tr|T5I0Y5|T5I0Y5_RHOER	tr|T5I0Y5|T5I0Y5_RHOER
38207000	45805000	40701000	36298000	35274000	33319000	37203000	38878000	35773000	38104000				2	2	2	15.4	15.4	15.4	15.414	0.00036311	3.4315	512350000	7	tr|T5I0Y6|T5I0Y6_RHOER	tr|T5I0Y6|T5I0Y6_RHOER
90733000	55028000	86882000	71636000	126010000	24356000	19562000	121660000	35363000	60945000				6	6	6	18.3	18.3	18.3	62.006	0	64.939	2038000000	33	tr|T5I0Y8|T5I0Y8_RHOER	tr|T5I0Y8|T5I0Y8_RHOER
24305000	33804000	32212000	17060000	22057000	27822000	33910000	23243000	27426000	30510000				5	5	5	12.6	12.6	12.6	40.39	0	12.725	615480000	39	tr|T5I0Y9|T5I0Y9_RHOER	tr|T5I0Y9|T5I0Y9_RHOER
354250000	401820000	405590000	269950000	303360000	340540000	382260000	318620000	345030000	326410000				17	17	17	54.3	54.3	54.3	45.145	0	323.31	27629000000	142	tr|T5I0Z0|T5I0Z0_RHOER	tr|T5I0Z0|T5I0Z0_RHOER
2634800000	2931300000	2722000000	2365800000	2429500000	2569100000	2373600000	2271700000	2436200000	2228900000				16	16	16	63.8	63.8	63.8	29.095	0	323.31	176910000000	264	tr|T5I0Z2|T5I0Z2_RHOER	tr|T5I0Z2|T5I0Z2_RHOER
103130000	108070000	87657000	80754000	88017000	124850000	133210000	130530000	146950000	105490000				6	6	6	35.6	35.6	35.6	26.714	0	35.027	3056600000	47	tr|T5I0Z3|T5I0Z3_RHOER	tr|T5I0Z3|T5I0Z3_RHOER
2431400000	2488900000	2472500000	1548400000	2045900000	2224300000	2333800000	1921500000	2237100000	1760200000				11	11	11	54.1	54.1	54.1	33.043	0	323.31	126140000000	222	tr|T5I0Z5|T5I0Z5_RHOER	tr|T5I0Z5|T5I0Z5_RHOER
229700000	229740000	237260000	238360000	213790000	188350000	230650000	182080000	221730000	175470000				7	7	7	33.6	33.6	33.6	39.498	0	46.908	7017600000	58	tr|T5I0Z6|T5I0Z6_RHOER	tr|T5I0Z6|T5I0Z6_RHOER
163680000	159690000	174820000	159840000	156290000	201750000	198230000	149660000	211110000	154610000				10	10	10	40.4	40.4	40.4	38.066	0	175.27	7057500000	97	tr|T5I0Z8|T5I0Z8_RHOER	tr|T5I0Z8|T5I0Z8_RHOER
16093000	14578000	14514000	8737900	8568200	94696000	102890000	58050000	109750000	64703000				5	5	5	18.4	18.4	18.4	43.143	0	115.75	1716300000	32	tr|T5I100|T5I100_RHOER	tr|T5I100|T5I100_RHOER
38463000	31210000	32021000	38663000	51337000	42699000	53954000	54953000	32193000	22493000				4	4	4	20.5	20.5	20.5	31.282	0	19.086	560010000	12	tr|T5I103|T5I103_RHOER	tr|T5I103|T5I103_RHOER
0	20582000	0	29936000	0	0	25378000	0	18486000	0				4	4	4	43	43	43	16.751	0.00069662	2.5993	290740000	4	tr|T5I106|T5I106_RHOER	tr|T5I106|T5I106_RHOER
23653000	26111000	20242000	9336800	27327000	30158000	24605000	22219000	26729000	29326000				5	5	5	30	30	30	25.388	0	11.508	332990000	23	tr|T5I112|T5I112_RHOER	tr|T5I112|T5I112_RHOER
1805700000	2048000000	1791500000	1713500000	1597100000	2916500000	3659300000	3006800000	4017100000	3112100000				15	15	15	94.9	94.9	94.9	21.497	0	323.31	145280000000	273	tr|T5I116|T5I116_RHOER	tr|T5I116|T5I116_RHOER
74241000	89619000	84498000	76679000	74536000	79706000	89582000	65328000	79341000	68632000				19	19	19	28.7	28.7	28.7	92.404	0	170.94	4369100000	92	tr|T5I121|T5I121_RHOER	tr|T5I121|T5I121_RHOER
174940000	180650000	164850000	194200000	135110000	145040000	159700000	154790000	158190000	128450000				6	6	6	54.4	54.4	54.4	17.388	0	62.368	4263000000	26	tr|T5I124|T5I124_RHOER	tr|T5I124|T5I124_RHOER
27137000	33938000	35107000	33923000	20660000	29427000	34843000	25224000	28869000	27520000				8	8	8	23.6	23.6	23.6	44.84	0	15.425	658770000	36	tr|T5I127|T5I127_RHOER	tr|T5I127|T5I127_RHOER
114450000	132300000	132450000	103610000	105380000	87571000	112530000	91545000	119030000	82374000				2	2	2	6.2	6.2	6.2	36.658	0.00070998	2.9918	1248800000	12	tr|T5I128|T5I128_RHOER	tr|T5I128|T5I128_RHOER
247260000	235390000	245130000	197340000	209280000	194180000	191840000	203940000	197920000	175470000				19	19	19	40.4	40.4	40.4	81.215	0	200.32	7810700000	100	tr|T5I132|T5I132_RHOER	tr|T5I132|T5I132_RHOER
446050000	359730000	372210000	376620000	421530000	419810000	424600000	483350000	488850000	473110000				4	4	4	67.9	67.9	67.9	8.5616	0	124.02	9680400000	61	tr|T5I133|T5I133_RHOER	tr|T5I133|T5I133_RHOER
12770000	16328000	12809000	11265000	12758000	13878000	11918000	14077000	9839900	11348000				8	8	8	21.2	21.2	21.2	44.879	0	15.855	357080000	33	tr|T5I136|T5I136_RHOER	tr|T5I136|T5I136_RHOER
230360000	239900000	236720000	182010000	196270000	180390000	215620000	165850000	226130000	161640000				5	5	5	41.4	41.4	41.4	19.18	0	70.853	6730000000	55	tr|T5I139|T5I139_RHOER	tr|T5I139|T5I139_RHOER
898370000	1053700000	1051600000	382060000	0	909100000	1205000000	0	900620000	372500000				1	1	1	19.4	19.4	19.4	12.227	0.0087464	1.5551	7369500000	12	tr|T5I143|T5I143_RHOER	tr|T5I143|T5I143_RHOER
265020000	286750000	272660000	216920000	266450000	284300000	273680000	235460000	302380000	220560000				8	8	8	40	40	40	31.409	0	112.33	6951200000	66	tr|T5I145|T5I145_RHOER	tr|T5I145|T5I145_RHOER
616030000	663320000	660360000	659090000	525050000	566820000	663170000	513890000	554220000	480260000				12	12	12	24.5	24.5	24.5	59.762	0	91.622	8729600000	61	tr|T5I146|T5I146_RHOER	tr|T5I146|T5I146_RHOER
35850000	28410000	32301000	32753000	36513000	29109000	33885000	22530000	19917000	31171000				2	2	2	4	4	4	56.918	0.00036337	3.4469	302490000	6	tr|T5I147|T5I147_RHOER	tr|T5I147|T5I147_RHOER
20953000	27456000	27329000	23899000	21522000	21791000	25543000	21355000	25716000	23071000				6	6	6	15.4	15.4	15.4	42.495	0	5.4017	632170000	27	tr|T5I148|T5I148_RHOER	tr|T5I148|T5I148_RHOER
314570000	309410000	339170000	333610000	305810000	283850000	349430000	245090000	290810000	261440000				8	8	8	45.5	45.5	45.5	29.657	0	168.9	7769700000	60	tr|T5I150|T5I150_RHOER	tr|T5I150|T5I150_RHOER
34869000	39388000	33928000	29629000	32022000	27152000	29160000	32165000	33271000	29118000				5	5	5	25.4	25.4	25.4	18.907	0	10.96	891450000	29	tr|T5I154|T5I154_RHOER	tr|T5I154|T5I154_RHOER
204750000	231570000	209640000	203010000	161700000	226600000	239220000	153910000	228810000	152110000				7	7	7	37.3	37.3	37.3	23.983	0	58.744	5830500000	64	tr|T5I155|T5I155_RHOER	tr|T5I155|T5I155_RHOER
17017000	0	0	16428000	9309100	0	0	0	0	0				3	3	3	3.1	3.1	3.1	121.43	0	4.2084	150720000	5	tr|T5I156|T5I156_RHOER	tr|T5I156|T5I156_RHOER
0	10039000	9294400	7308400	0	8290400	11187000	0	6955700	7910400				2	2	2	11	11	11	22.112	0.0017259	2.4902	76998000	10	tr|T5I158|T5I158_RHOER	tr|T5I158|T5I158_RHOER
138930000	144520000	139900000	126250000	117880000	145900000	159160000	117070000	145220000	108970000				39	39	39	43.6	43.6	43.6	131.31	0	187.57	12177000000	227	tr|T5I159|T5I159_RHOER	tr|T5I159|T5I159_RHOER
27378000	78312000	27610000	29912000	22247000	18932000	27407000	26405000	26225000	16672000				4	4	4	11.1	11.1	11.1	51.624	0	7.167	462380000	18	tr|T5I160|T5I160_RHOER	tr|T5I160|T5I160_RHOER
254530000	233310000	260660000	278660000	265900000	244000000	195040000	197150000	201730000	198530000				9	9	9	49.8	49.8	49.8	30.961	0	70.774	4268600000	55	tr|T5I161|T5I161_RHOER	tr|T5I161|T5I161_RHOER
0	0	8790900	10591000	10468000	12582000	0	0	8878200	10999000				1	1	1	2.4	2.4	2.4	57.179	0.0046605	1.9173	56944000	2	tr|T5I162|T5I162_RHOER	tr|T5I162|T5I162_RHOER
21728000	34466000	24608000	36443000	18625000	0	30450000	17984000	26586000	23051000				1	1	1	20.6	20.6	20.6	10.256	0	25.171	338140000	5	tr|T5I163|T5I163_RHOER	tr|T5I163|T5I163_RHOER
1532900000	1677700000	1566600000	1356600000	1255700000	1483900000	1474500000	1016600000	1425200000	1046100000				25	25	25	72.6	72.6	72.6	52.197	0	323.31	69550000000	357	tr|T5I164|T5I164_RHOER	tr|T5I164|T5I164_RHOER
3254900000	3504800000	3387600000	2827500000	2766600000	2905400000	2897100000	1951800000	2932100000	2509700000				15	15	15	63.1	63.1	63.1	34.767	0	323.31	140110000000	255	tr|T5I166|T5I166_RHOER	tr|T5I166|T5I166_RHOER
308490000	306740000	280000000	276380000	229600000	232890000	302360000	280480000	287550000	246250000				11	11	11	64.3	64.3	64.3	25.266	0	246.07	15403000000	84	tr|T5I167|T5I167_RHOER	tr|T5I167|T5I167_RHOER
32382000	26700000	26146000	26130000	33896000	31172000	29007000	25950000	33120000	0				3	3	3	15.1	15.1	15.1	35.292	0	10.152	413800000	9	tr|T5I168|T5I168_RHOER	tr|T5I168|T5I168_RHOER
236380000	252010000	222140000	230870000	227030000	178970000	189430000	167560000	194050000	190890000				12	12	12	56.5	56.5	56.5	24.325	0	44.195	10628000000	94	tr|T5I171|T5I171_RHOER	tr|T5I171|T5I171_RHOER
3775400000	4064400000	3993700000	2654700000	2824200000	3426600000	3929900000	2959500000	3564200000	3473300000				5	5	5	29.4	29.4	29.4	22.204	0	33.41	43547000000	53	tr|T5I172|T5I172_RHOER	tr|T5I172|T5I172_RHOER
146600000	155080000	167010000	149660000	124930000	191580000	225320000	162810000	215220000	171470000				12	12	12	48.7	48.7	48.7	31.668	0	106.9	9303400000	75	tr|T5I174|T5I174_RHOER	tr|T5I174|T5I174_RHOER
357750000	401180000	383520000	370760000	300610000	195610000	361170000	280320000	337550000	274340000				6	6	6	40.1	40.1	40.1	19.096	0	13.859	6339500000	68	tr|T5I175|T5I175_RHOER	tr|T5I175|T5I175_RHOER
419840000	446290000	412780000	382920000	350660000	429900000	424350000	294420000	399420000	381850000				17	17	17	48.4	48.4	48.4	52.473	0	161.4	17037000000	93	tr|T5I176|T5I176_RHOER	tr|T5I176|T5I176_RHOER
111810000	111290000	107430000	95375000	92748000	99579000	94724000	71008000	99725000	78319000				4	4	4	27.2	27.2	27.2	16.772	0	45.175	1988600000	43	tr|T5I178|T5I178_RHOER	tr|T5I178|T5I178_RHOER
65270000	66927000	68533000	61498000	62780000	56867000	60923000	52020000	62599000	53567000				9	9	9	62	62	62	23.35	0	57.776	2681300000	63	tr|T5I179|T5I179_RHOER	tr|T5I179|T5I179_RHOER
191560000	201510000	195660000	190880000	171540000	210140000	220000000	158020000	198220000	154740000				14	14	14	36.3	36.3	36.3	53.586	0	150.1	9676100000	101	tr|T5I180|T5I180_RHOER	tr|T5I180|T5I180_RHOER
411630000	442260000	438740000	367890000	364980000	370260000	443660000	388290000	404940000	342220000				13	13	13	85.6	85.6	85.6	26.769	0	202.29	18294000000	149	tr|T5I181|T5I181_RHOER	tr|T5I181|T5I181_RHOER
8457800000	8250500000	8438700000	8012600000	8257400000	7789100000	7769000000	7498200000	7931400000	7872600000				37	37	37	91.3	91.3	91.3	51.98	0	323.31	1129400000000	1606	tr|T5I184|T5I184_RHOER	tr|T5I184|T5I184_RHOER
236570000	308540000	263160000	218650000	241910000	226690000	265960000	190590000	243220000	254830000				5	5	5	39.9	39.9	39.9	15.848	0	143.38	4168400000	39	tr|T5I185|T5I185_RHOER	tr|T5I185|T5I185_RHOER
0	68179000	0	0	88147000	58377000	0	0	65583000	58262000				3	3	3	29.2	29.2	29.2	21.241	0	28.129	454020000	3	tr|T5I189|T5I189_RHOER	tr|T5I189|T5I189_RHOER
8921700000	9635200000	9268600000	7932200000	8699700000	11993000000	9705500000	10348000000	9304500000	10243000000				7	7	7	98.8	98.8	98.8	8.2197	0	132.37	188630000000	64	tr|T5I190|T5I190_RHOER	tr|T5I190|T5I190_RHOER
270460000	282340000	266860000	247090000	225900000	311470000	329490000	243420000	305100000	269950000				16	16	16	66.9	66.9	66.9	37.533	0	323.31	15313000000	170	tr|T5I191|T5I191_RHOER	tr|T5I191|T5I191_RHOER
197330000	221740000	179960000	185970000	153660000	227550000	263470000	184680000	233430000	172900000				21	21	21	78.7	78.7	78.7	35.996	0	98.253	7007100000	100	tr|T5I192|T5I192_RHOER	tr|T5I192|T5I192_RHOER
266290000	342020000	253990000	121640000	193190000	225380000	350190000	194210000	277640000	111940000				2	2	2	28.2	28.2	28.2	16.396	0	127.96	4995400000	31	tr|T5I197|T5I197_RHOER	tr|T5I197|T5I197_RHOER
103220000	107470000	91769000	98529000	80019000	108780000	109480000	98809000	114190000	91070000				9	9	9	33.2	33.2	33.2	32.981	0	45.787	4265200000	38	tr|T5I198|T5I198_RHOER	tr|T5I198|T5I198_RHOER
32539000	28914000	34006000	31334000	34815000	24997000	29270000	24272000	24195000	21928000				3	3	3	31.5	31.5	31.5	21.012	0	59.531	664460000	31	tr|T5I199|T5I199_RHOER	tr|T5I199|T5I199_RHOER
249010000	232710000	217420000	162240000	215140000	120030000	224650000	278830000	216580000	94203000				5	5	5	26.3	26.3	26.3	15.092	0	18.777	2766000000	24	tr|T5I1A0|T5I1A0_RHOER	tr|T5I1A0|T5I1A0_RHOER
0	0	0	6361400	0	0	0	5329100	0	0				1	1	1	5	5	5	36.92	0	4.213	9675600	1	tr|T5I1A1|T5I1A1_RHOER	tr|T5I1A1|T5I1A1_RHOER
414900000	492020000	485160000	433590000	433820000	402750000	492390000	386830000	467000000	404630000				10	10	10	50	50	50	29.654	0	179.92	21911000000	93	tr|T5I1A2|T5I1A2_RHOER	tr|T5I1A2|T5I1A2_RHOER
2826900000	2818000000	2659700000	2559000000	2403700000	3070200000	2734200000	2021900000	2840800000	2365900000				20	20	20	69.6	69.6	69.6	45.45	0	323.31	85519000000	227	tr|T5I1A3|T5I1A3_RHOER	tr|T5I1A3|T5I1A3_RHOER
13947000	13507000	14071000	9733000	8670300	0	15680000	10504000	0	9966800				3	3	3	17.2	17.2	17.2	25.486	0.0017106	2.3726	153100000	5	tr|T5I1A4|T5I1A4_RHOER	tr|T5I1A4|T5I1A4_RHOER
127680000	151560000	155810000	139470000	119640000	124180000	125490000	109320000	134100000	119420000				6	6	6	28.6	28.6	28.6	30.569	0	78.001	5459800000	98	tr|T5I1A6|T5I1A6_RHOER	tr|T5I1A6|T5I1A6_RHOER
16095000	14576000	18631000	0	0	0	0	0	0	0				2	2	2	11.4	11.4	11.4	15.739	0.0072631	1.7818	58067000	8	tr|T5I1A7|T5I1A7_RHOER	tr|T5I1A7|T5I1A7_RHOER
214470000	230910000	229870000	206950000	220120000	256020000	216940000	270620000	220880000	225580000				13	13	13	45.6	45.6	45.6	40.381	0	54.56	6397500000	55	tr|T5I1A8|T5I1A8_RHOER	tr|T5I1A8|T5I1A8_RHOER
108650000	127550000	128710000	116540000	96765000	136530000	131300000	118300000	144170000	127860000				15	15	15	28.1	28.1	28.1	86.284	0	323.31	9221000000	127	tr|T5I1B0|T5I1B0_RHOER	tr|T5I1B0|T5I1B0_RHOER
15447000	13782000	12272000	13846000	0	12395000	19085000	0	17794000	10923000				3	3	3	14.9	14.9	14.9	25.89	0	19.377	185410000	11	tr|T5I1B1|T5I1B1_RHOER	tr|T5I1B1|T5I1B1_RHOER
121420000	130600000	115950000	104730000	112790000	116700000	133540000	117990000	138740000	122890000				15	15	15	55.9	55.9	55.9	36.876	0	319.59	9166600000	136	tr|T5I1B2|T5I1B2_RHOER	tr|T5I1B2|T5I1B2_RHOER
22107000	21998000	20075000	20089000	26989000	21007000	24154000	21865000	20830000	20557000				3	3	3	38.8	38.8	38.8	11.526	0	9.5119	344570000	9	tr|T5I1B6|T5I1B6_RHOER	tr|T5I1B6|T5I1B6_RHOER
65932000	57767000	57768000	70862000	47799000	40357000	62022000	38820000	68235000	90687000				6	6	6	22.3	22.3	22.3	25.818	0	15.234	1213900000	29	tr|T5I1B7|T5I1B7_RHOER	tr|T5I1B7|T5I1B7_RHOER
41943000	41543000	38450000	30703000	35489000	35081000	44281000	37336000	35715000	36049000				7	7	7	40.1	40.1	40.1	29.301	0	50.956	1061600000	30	tr|T5I1C0|T5I1C0_RHOER	tr|T5I1C0|T5I1C0_RHOER
1140200000	1250600000	1241900000	1223300000	1188800000	1359100000	2011000000	2533500000	2255500000	2338400000				6	6	6	56	56	56	12.386	0	158.89	41146000000	75	tr|T5I1C1|T5I1C1_RHOER	tr|T5I1C1|T5I1C1_RHOER
87496000	82099000	82723000	91884000	80860000	78711000	76567000	69127000	74512000	66635000				8	8	8	53	53	53	19.973	0	55.533	2937200000	52	tr|T5I1C4|T5I1C4_RHOER	tr|T5I1C4|T5I1C4_RHOER
80205000	85907000	85109000	78807000	83298000	55921000	81157000	60039000	59646000	60961000				4	4	4	31.7	31.7	31.7	22.109	0	45.759	1964200000	33	tr|T5I1C9|T5I1C9_RHOER	tr|T5I1C9|T5I1C9_RHOER
1077700000	1181700000	1101100000	1008900000	991230000	1053500000	1076000000	897800000	1021200000	840310000				22	22	22	69.7	69.7	69.7	52.012	0	323.31	73762000000	336	tr|T5I1D2|T5I1D2_RHOER	tr|T5I1D2|T5I1D2_RHOER
142890000	154390000	158250000	155260000	132820000	129130000	161000000	139960000	157550000	137870000				6	6	6	43.8	43.8	43.8	16.744	0	26.747	4455500000	37	tr|T5I1D9|T5I1D9_RHOER	tr|T5I1D9|T5I1D9_RHOER
67485000	75609000	74568000	68482000	62788000	102140000	112200000	102940000	134520000	112060000				7	7	7	34.3	34.3	34.3	31.017	0	107.58	3160000000	59	tr|T5I1E0|T5I1E0_RHOER	tr|T5I1E0|T5I1E0_RHOER
16533000	17147000	22016000	22035000	15717000	10354000	15773000	0	18299000	24313000				4	4	4	4.4	4.4	4.4	103.7	0	4.5444	282470000	12	tr|T5I1E1|T5I1E1_RHOER	tr|T5I1E1|T5I1E1_RHOER
11241000	8330100	8857100	0	0	9146500	0	0	9451900	10409000				1	1	1	9.4	9.4	9.4	20.933	0.0056403	1.8717	54414000	2	tr|T5I1E3|T5I1E3_RHOER	tr|T5I1E3|T5I1E3_RHOER
55299000	54094000	56996000	60337000	53190000	34462000	45194000	81024000	49981000	42175000				3	3	3	31.8	31.8	31.8	13.774	0	6.7116	787960000	17	tr|T5I1E9|T5I1E9_RHOER	tr|T5I1E9|T5I1E9_RHOER
0	0	0	11072000	0	0	0	0	0	12718000				3	3	3	20.1	20.1	20.1	21.612	0.0013817	2.5049	86490000	6	tr|T5I1F1|T5I1F1_RHOER	tr|T5I1F1|T5I1F1_RHOER
1717400000	1695300000	1598900000	1300800000	1327800000	1666800000	1490000000	1408100000	1443700000	1178000000				17	17	17	64.5	64.5	64.5	41.583	0	323.31	90656000000	339	tr|T5I1F3|T5I1F3_RHOER	tr|T5I1F3|T5I1F3_RHOER
320940000	268270000	255790000	257670000	260610000	264760000	240010000	305020000	264920000	269390000				4	4	4	78.6	78.6	78.6	7.3763	0	171.31	6147900000	40	tr|T5I1F8|T5I1F8_RHOER	tr|T5I1F8|T5I1F8_RHOER
31533000	18238000	25179000	27299000	45594000	15395000	0	34054000	16631000	24713000				2	2	2	12.7	12.7	12.7	17.578	0	4.4725	351000000	10	tr|T5I1F9|T5I1F9_RHOER	tr|T5I1F9|T5I1F9_RHOER
54961000	60256000	58454000	68476000	57289000	71075000	79552000	59291000	62846000	64722000				6	6	6	13.6	13.6	13.6	52.562	0	6.931	850320000	35	tr|T5I1G2|T5I1G2_RHOER	tr|T5I1G2|T5I1G2_RHOER
534520000	686450000	654970000	601990000	293970000	570570000	567300000	486280000	738860000	425770000				6	6	6	18.8	18.8	18.8	52.894	0	75.158	6828500000	31	tr|T5I1G3|T5I1G3_RHOER	tr|T5I1G3|T5I1G3_RHOER
213460000	216850000	189150000	175510000	158820000	81761000	184500000	179140000	171490000	91478000				2	2	2	29	29	29	12.684	0	43.459	1979100000	16	tr|T5I1G4|T5I1G4_RHOER	tr|T5I1G4|T5I1G4_RHOER
110790000	122580000	117550000	105190000	108940000	120040000	98413000	112730000	92416000	102270000				10	10	10	48.4	48.4	48.4	25.705	0	87.16	3621500000	66	tr|T5I1G7|T5I1G7_RHOER	tr|T5I1G7|T5I1G7_RHOER
46792000	47974000	40101000	29877000	44539000	44965000	43321000	43051000	41309000	40036000				4	4	4	26.5	26.5	26.5	23.578	0	27.822	759020000	32	tr|T5I1G9|T5I1G9_RHOER	tr|T5I1G9|T5I1G9_RHOER
194790000	225730000	214250000	207780000	151550000	271940000	286790000	171030000	282550000	210060000				21	21	21	65.3	65.3	65.3	39.496	0	304.2	20548000000	190	tr|T5I1H0|T5I1H0_RHOER	tr|T5I1H0|T5I1H0_RHOER
0	0	8660700	7900800	0	0	0	0	0	0				1	1	1	3	3	3	31.288	0.0075484	1.7032	17891000	6	tr|T5I1H1|T5I1H1_RHOER	tr|T5I1H1|T5I1H1_RHOER
395680000	392800000	384450000	329980000	325960000	431620000	430720000	333710000	349690000	351780000				15	15	15	45.8	45.8	45.8	48.785	0	131.8	6282800000	93	tr|T5I1H3|T5I1H3_RHOER	tr|T5I1H3|T5I1H3_RHOER
63575000	68901000	63048000	74830000	61188000	66785000	82044000	59907000	70183000	60873000				6	6	6	43.7	43.7	43.7	25.993	0	55.432	1503800000	28	tr|T5I1H4|T5I1H4_RHOER	tr|T5I1H4|T5I1H4_RHOER
19322000000	19246000000	17452000000	17674000000	17272000000	25629000000	19790000000	17918000000	20741000000	21829000000				28	28	28	86.6	86.6	86.6	43.312	0	323.31	1316300000000	1607	tr|T5I1H8|T5I1H8_RHOER	tr|T5I1H8|T5I1H8_RHOER
31781000	24761000	26636000	22480000	24441000	26194000	26104000	21155000	27810000	26646000				9	9	9	5	5	5	271.63	0	7.9687	681400000	16	tr|T5I1I0|T5I1I0_RHOER	tr|T5I1I0|T5I1I0_RHOER
36389000	42271000	36005000	43073000	35734000	38465000	41800000	36746000	42625000	27425000				10	10	10	37.1	37.1	37.1	41.715	0	103.3	1152200000	45	tr|T5I1I2|T5I1I2_RHOER	tr|T5I1I2|T5I1I2_RHOER
85846000	91486000	80503000	50542000	48578000	45494000	84999000	52354000	75413000	57887000				5	5	5	19.5	19.5	19.5	34.834	0	9.2162	1707600000	17	tr|T5I1I5|T5I1I5_RHOER	tr|T5I1I5|T5I1I5_RHOER
332880000	304560000	411230000	0	0	379650000	513220000	218230000	349900000	412090000				4	4	4	10.7	10.7	10.7	40.823	0.0003639	3.4971	2976900000	4	tr|T5I1I8|T5I1I8_RHOER	tr|T5I1I8|T5I1I8_RHOER
13739000	6233700	14042000	0	0	0	0	20433000	0	0				1	1	1	6.7	6.7	6.7	20.457	0	3.8274	48703000	5	tr|T5I1J1|T5I1J1_RHOER	tr|T5I1J1|T5I1J1_RHOER
409510000	387740000	405640000	376740000	372760000	354550000	355320000	320550000	370330000	244770000				14	14	14	55.2	55.2	55.2	33.068	0	93.784	15126000000	84	tr|T5I1J2|T5I1J2_RHOER	tr|T5I1J2|T5I1J2_RHOER
157360000	195040000	146220000	148930000	149860000	232760000	143880000	142610000	147250000	146450000				2	2	2	23.4	23.4	23.4	17.517	0	115.8	1797400000	5	tr|T5I1J3|T5I1J3_RHOER	tr|T5I1J3|T5I1J3_RHOER
109830000	115950000	121030000	121540000	96968000	81246000	101680000	91431000	91477000	87807000				7	7	7	39.9	39.9	39.9	33.032	0	60.773	2053800000	39	tr|T5I1J9|T5I1J9_RHOER	tr|T5I1J9|T5I1J9_RHOER
126370000	135950000	134140000	113030000	123740000	116690000	126450000	100280000	115470000	104820000				10	10	10	32.9	32.9	32.9	42.695	0	132.64	6347200000	72	tr|T5I547|T5I547_RHOER;tr|T5I1K0|T5I1K0_RHOER	tr|T5I547|T5I547_RHOER;tr|T5I1K0|T5I1K0_RHOER
360750000	377860000	357380000	305480000	271730000	378030000	375080000	273600000	374680000	308540000				16	16	16	51.1	51.1	51.1	38.658	0	157.5	15243000000	131	tr|T5I1K1|T5I1K1_RHOER	tr|T5I1K1|T5I1K1_RHOER
85516000	77262000	81803000	46421000	112630000	36207000	57342000	85123000	66649000	62448000				5	5	5	57	57	57	14.081	0	18.475	1104400000	35	tr|T5I1K3|T5I1K3_RHOER	tr|T5I1K3|T5I1K3_RHOER
34020000	31128000	37603000	33484000	19312000	32563000	32789000	24096000	0	22020000				5	5	5	35.5	35.5	35.5	22.132	0	15.16	293030000	8	tr|T5I1K5|T5I1K5_RHOER	tr|T5I1K5|T5I1K5_RHOER
203500000	142990000	203220000	172810000	276440000	89341000	84731000	247570000	116200000	141610000				10	10	10	40.9	40.9	40.9	37.89	0	273.74	4675700000	72	tr|T5I1K8|T5I1K8_RHOER	tr|T5I1K8|T5I1K8_RHOER
26004000	33506000	28657000	28583000	25117000	26738000	29604000	25830000	25108000	25579000				6	6	6	11.6	11.6	11.6	65.026	0	18.338	610110000	17	tr|T5I1K9|T5I1K9_RHOER	tr|T5I1K9|T5I1K9_RHOER
20027000	0	0	0	0	28037000	36284000	30362000	33778000	45077000	+			1	1	1	2.1	2.1	2.1	61.394	1	-2	164160000	1	tr|T5I1L0|T5I1L0_RHOER	tr|T5I1L0|T5I1L0_RHOER
136760000	163720000	151020000	145160000	111560000	115470000	160930000	78706000	128470000	143610000				10	10	10	52	52	52	30.866	0	79.771	4495800000	62	tr|T5I1L2|T5I1L2_RHOER	tr|T5I1L2|T5I1L2_RHOER
7012300000	6968800000	6516600000	5801500000	5547900000	8377900000	7909500000	6525700000	8525700000	7645900000				17	17	17	69.9	69.9	69.9	25.308	0	323.31	284580000000	372	tr|T5I1L3|T5I1L3_RHOER	tr|T5I1L3|T5I1L3_RHOER
0	31294000	28025000	17266000	0	0	20778000	22252000	18448000	15374000				2	2	2	14.2	14.2	14.2	19.961	0.0033727	2.1034	232740000	7	tr|T5I1L5|T5I1L5_RHOER	tr|T5I1L5|T5I1L5_RHOER
284290000	305870000	305060000	280870000	250460000	247850000	271290000	223820000	255580000	233200000				24	24	24	56.4	56.4	56.4	60.171	0	323.31	23648000000	258	tr|T5I1L8|T5I1L8_RHOER	tr|T5I1L8|T5I1L8_RHOER
2666400000	2858400000	2822300000	2361600000	2587100000	1519600000	2773800000	2212200000	2648800000	2376600000				5	5	5	29.8	29.8	29.8	21.35	0	122.6	66923000000	80	tr|T5I1L9|T5I1L9_RHOER	tr|T5I1L9|T5I1L9_RHOER
264590000	276190000	249530000	238450000	233540000	253990000	282210000	245250000	325010000	275660000				10	10	10	78.3	78.3	78.3	20.334	0	323.31	14792000000	95	tr|T5I1M0|T5I1M0_RHOER	tr|T5I1M0|T5I1M0_RHOER
92798000	90687000	94826000	87350000	85664000	102060000	110320000	102350000	113570000	108490000				9	9	9	18.8	18.8	18.8	66.849	0	37.314	2697900000	49	tr|T5I1M2|T5I1M2_RHOER	tr|T5I1M2|T5I1M2_RHOER
30125000	38851000	31810000	30960000	34516000	35664000	34277000	38179000	29477000	28993000				10	10	10	29.4	29.4	29.4	44.589	0	26.781	1217200000	44	tr|T5I1M5|T5I1M5_RHOER	tr|T5I1M5|T5I1M5_RHOER
195010000	149020000	147860000	150130000	60854000	192920000	205700000	115530000	192230000	111420000				7	7	7	22	22	22	42.663	0	11.503	2298400000	34	tr|T5I1M7|T5I1M7_RHOER	tr|T5I1M7|T5I1M7_RHOER
69745000	69972000	78052000	65635000	69129000	74808000	66313000	54757000	78671000	63438000				10	10	10	47.3	47.3	47.3	30.258	0	34.926	2776300000	43	tr|T5I1N0|T5I1N0_RHOER	tr|T5I1N0|T5I1N0_RHOER
25698000	32954000	34901000	24520000	23564000	30553000	45321000	26229000	34938000	33547000				6	6	6	21.4	21.4	21.4	28.652	0	5.6287	746010000	14	tr|T5I1N3|T5I1N3_RHOER	tr|T5I1N3|T5I1N3_RHOER
64945000	59019000	58532000	52810000	67043000	36442000	47136000	66183000	45614000	47336000				4	4	4	19	19	19	33.768	0	36.29	1145800000	31	tr|T5I1N4|T5I1N4_RHOER	tr|T5I1N4|T5I1N4_RHOER
21912000	17184000	20520000	19956000	20339000	17811000	20441000	23215000	19191000	22396000				3	3	3	6.3	6.3	6.3	54.406	0.00036324	3.4409	305950000	11	tr|T5I1N5|T5I1N5_RHOER	tr|T5I1N5|T5I1N5_RHOER
67878000	66087000	76341000	52139000	75528000	47343000	52112000	73979000	62059000	60942000				4	4	4	31.8	31.8	31.8	14.212	0	25.93	1447000000	28	tr|T5I1N6|T5I1N6_RHOER	tr|T5I1N6|T5I1N6_RHOER
15645000	0	14221000	0	11947000	22036000	0	14128000	0	10373000				2	2	2	3.4	3.4	3.4	76.921	0	4.9397	87136000	5	tr|T5I1N8|T5I1N8_RHOER	tr|T5I1N8|T5I1N8_RHOER
363320000	383840000	397450000	372220000	343310000	366330000	370400000	366540000	341880000	346610000				7	7	7	60.3	60.3	60.3	19.524	0	148.01	7627400000	47	tr|T5I1N9|T5I1N9_RHOER	tr|T5I1N9|T5I1N9_RHOER
29730000	37212000	36120000	0	23256000	33748000	34987000	35495000	31621000	28874000				4	4	4	17.5	17.5	17.5	29.737	0	10.886	450240000	20	tr|T5I1P6|T5I1P6_RHOER	tr|T5I1P6|T5I1P6_RHOER
108190000	113210000	105890000	96545000	89708000	137180000	109410000	89846000	113520000	101000000				17	17	17	40.5	40.5	40.5	53.996	0	74.513	4905800000	83	tr|T5I1Q0|T5I1Q0_RHOER	tr|T5I1Q0|T5I1Q0_RHOER
40602000	51800000	55726000	24384000	34037000	29261000	54270000	41271000	48608000	37958000				4	4	4	44.9	44.9	44.9	12.132	0	11.98	551450000	12	tr|T5I1Q3|T5I1Q3_RHOER	tr|T5I1Q3|T5I1Q3_RHOER
199860000	212180000	214690000	202680000	185170000	237470000	262620000	202610000	258130000	217160000				7	7	7	46.9	46.9	46.9	24.065	0	50.086	8239100000	75	tr|T5I1Q5|T5I1Q5_RHOER	tr|T5I1Q5|T5I1Q5_RHOER
209820000	209170000	193340000	190860000	194270000	201510000	206580000	175070000	199360000	166670000				20	20	20	65.1	65.1	65.1	41.879	0	274.01	15526000000	179	tr|T5I1Q6|T5I1Q6_RHOER	tr|T5I1Q6|T5I1Q6_RHOER
4674800000	5278500000	5303600000	4719800000	4249300000	4467100000	5529900000	5162900000	5948600000	5135400000				15	15	15	62.3	62.3	62.3	30.225	0	323.31	80218000000	113	tr|T5I1Q9|T5I1Q9_RHOER	tr|T5I1Q9|T5I1Q9_RHOER
875710000	1021100000	968530000	1012400000	987190000	868670000	778020000	739880000	1010800000	791000000				9	9	9	80.6	80.6	80.6	15.806	0	62.136	26779000000	87	tr|T5I1R2|T5I1R2_RHOER	tr|T5I1R2|T5I1R2_RHOER
66917000	68685000	66369000	68029000	57033000	169650000	164340000	109310000	180340000	150610000				8	8	8	52.5	52.5	52.5	27.185	0	118.02	3630000000	68	tr|T5I1R3|T5I1R3_RHOER	tr|T5I1R3|T5I1R3_RHOER
177820000	188610000	206160000	197690000	163510000	175560000	173690000	175910000	154460000	165740000				14	14	14	55.8	55.8	55.8	33.481	0	48.235	4346300000	82	tr|T5I1R4|T5I1R4_RHOER	tr|T5I1R4|T5I1R4_RHOER
64644000	75245000	69291000	66469000	59434000	101620000	100700000	63314000	80841000	71843000				18	18	18	21.3	21.3	21.3	100.84	0	44.293	3419000000	73	tr|T5I1R7|T5I1R7_RHOER	tr|T5I1R7|T5I1R7_RHOER
178780000	189690000	169950000	190650000	177080000	197860000	210180000	200250000	189100000	198740000				6	6	6	41.8	41.8	41.8	21.322	0	62.027	6131700000	47	tr|T5I1R8|T5I1R8_RHOER	tr|T5I1R8|T5I1R8_RHOER
162080000	152650000	144000000	148190000	157520000	155330000	156400000	155650000	156700000	161750000				7	7	7	49.4	49.4	49.4	24.94	0	95.916	6853500000	59	tr|T5I1S0|T5I1S0_RHOER	tr|T5I1S0|T5I1S0_RHOER
136200000	125640000	129520000	99393000	115530000	97543000	115440000	98205000	110850000	97760000				5	5	5	7	7	7	46.815	0	21.024	2725700000	42	tr|T5I1S1|T5I1S1_RHOER	tr|T5I1S1|T5I1S1_RHOER
71662000	76831000	71425000	65443000	49846000	47141000	67836000	51112000	64462000	43243000				4	4	4	33.3	33.3	33.3	20.86	0	37.433	978760000	16	tr|T5I1S4|T5I1S4_RHOER	tr|T5I1S4|T5I1S4_RHOER
175460000	181690000	191240000	162470000	170120000	134440000	178690000	164350000	161380000	125580000				1	1	1	5.3	5.3	5.3	21.656	0	4.0383	1591000000	8	tr|T5I1S5|T5I1S5_RHOER	tr|T5I1S5|T5I1S5_RHOER
15128000	11122000	13111000	12005000	10468000	10974000	7802100	10702000	13842000	12513000				3	3	3	5.5	5.5	5.5	68.733	0.00070796	2.9456	174210000	6	tr|T5I1S7|T5I1S7_RHOER	tr|T5I1S7|T5I1S7_RHOER
513450000	573340000	555760000	348130000	499440000	478490000	686040000	579120000	642290000	665810000				8	8	8	43	43	43	25.839	0	31.797	5923500000	31	tr|T5I1S8|T5I1S8_RHOER	tr|T5I1S8|T5I1S8_RHOER
139850000	137740000	143400000	144140000	139040000	136370000	149350000	122550000	146300000	134390000				4	4	4	17.2	17.2	17.2	33.327	0	31.959	2422000000	36	tr|T5I1S9|T5I1S9_RHOER	tr|T5I1S9|T5I1S9_RHOER
560570000	577840000	554130000	528690000	519740000	656390000	643900000	544020000	652900000	575540000				22	22	22	79.9	79.9	79.9	37.201	0	323.31	54450000000	402	tr|T5I1T2|T5I1T2_RHOER	tr|T5I1T2|T5I1T2_RHOER
30300000	31628000	30178000	35722000	27945000	47434000	50955000	20548000	51560000	47197000				4	4	4	9.2	9.2	9.2	53.014	0	29.262	647680000	23	tr|T5I1T3|T5I1T3_RHOER	tr|T5I1T3|T5I1T3_RHOER
63464000	51860000	60758000	71773000	59560000	46454000	56673000	52922000	59623000	44932000				3	3	3	21.8	21.8	21.8	19.528	0	3.7002	751930000	6	tr|T5I1T5|T5I1T5_RHOER	tr|T5I1T5|T5I1T5_RHOER
1967900000	1840400000	2018800000	2028700000	2707300000	2320300000	2278500000	2113700000	2288300000	2395800000				8	8	8	29.1	29.1	29.1	21.836	0	71.38	26599000000	32	tr|T5I1T8|T5I1T8_RHOER	tr|T5I1T8|T5I1T8_RHOER
50908000	62401000	59804000	48645000	50716000	43602000	63504000	45450000	52957000	44007000				8	8	8	33.5	33.5	33.5	38.758	0	59.809	1673100000	26	tr|T5I1T9|T5I1T9_RHOER	tr|T5I1T9|T5I1T9_RHOER
34654000	42450000	35097000	22462000	35414000	39673000	37493000	39219000	38015000	45231000				2	2	2	37.8	37.8	37.8	10.216	0	3.9364	531150000	13	tr|T5I1U0|T5I1U0_RHOER	tr|T5I1U0|T5I1U0_RHOER
172140000	196650000	181120000	148700000	166980000	456440000	391480000	296730000	429270000	402890000				19	19	19	47.6	47.6	47.6	69.199	0	323.31	19325000000	148	tr|T5I1U3|T5I1U3_RHOER	tr|T5I1U3|T5I1U3_RHOER
156630000	162950000	167950000	151350000	161540000	170430000	157180000	131010000	143590000	120940000				19	19	19	41.5	41.5	41.5	70.226	0	70.15	4705700000	85	tr|T5I1U5|T5I1U5_RHOER	tr|T5I1U5|T5I1U5_RHOER
120990000	105840000	121120000	82550000	99816000	131760000	142860000	108390000	158400000	152070000				8	8	8	27.6	27.6	27.6	42.269	0	39.967	1880100000	45	tr|T5I1U9|T5I1U9_RHOER	tr|T5I1U9|T5I1U9_RHOER
44328000	48059000	59426000	42876000	59902000	31490000	43279000	44995000	23342000	21290000				8	8	8	32.8	32.8	32.8	34.948	0	19.189	1465200000	22	tr|T5I1V0|T5I1V0_RHOER	tr|T5I1V0|T5I1V0_RHOER
34362000	40419000	43675000	30334000	34522000	31797000	41288000	30618000	36322000	33628000				7	7	7	27.9	27.9	27.9	32.026	0	26.713	1125000000	38	tr|T5I1V4|T5I1V4_RHOER	tr|T5I1V4|T5I1V4_RHOER
43715000	49129000	42367000	44665000	37522000	46042000	45503000	36126000	42373000	34577000				10	10	10	40.2	40.2	40.2	38.604	0	60.546	2496700000	67	tr|T5I1V6|T5I1V6_RHOER	tr|T5I1V6|T5I1V6_RHOER
49030000	33238000	29849000	35663000	45009000	38425000	43804000	26196000	35492000	26193000				5	5	5	26.2	26.2	26.2	29.48	0	22.507	676890000	10	tr|T5I1V8|T5I1V8_RHOER	tr|T5I1V8|T5I1V8_RHOER
170150000	170980000	161380000	159330000	144570000	138230000	186410000	121110000	135700000	135550000				6	6	6	35.3	35.3	35.3	27.495	0	70.046	2153400000	41	tr|T5I1W0|T5I1W0_RHOER	tr|T5I1W0|T5I1W0_RHOER
19983000	41971000	25313000	0	0	28696000	29066000	30775000	28082000	0				1	1	1	5	5	5	28.089	0.00070225	2.8077	204190000	4	tr|T5I1W2|T5I1W2_RHOER	tr|T5I1W2|T5I1W2_RHOER
804400000	892970000	806860000	799960000	803250000	860210000	767590000	696910000	816130000	682400000				15	15	15	76.2	76.2	76.2	30.516	0	323.31	41456000000	183	tr|T5I1W3|T5I1W3_RHOER	tr|T5I1W3|T5I1W3_RHOER
563370000	621630000	599760000	610120000	512310000	535870000	610760000	436280000	580120000	449590000				23	23	23	44.9	44.9	44.9	72.927	0	323.31	42874000000	287	tr|T5I1W4|T5I1W4_RHOER	tr|T5I1W4|T5I1W4_RHOER
437520000	466350000	468760000	411720000	374530000	363870000	493500000	374710000	460090000	379850000				12	12	12	70	70	70	27.714	0	319.15	27708000000	154	tr|T5I1W5|T5I1W5_RHOER	tr|T5I1W5|T5I1W5_RHOER
72030000	77999000	73984000	50065000	56392000	93168000	96667000	70367000	90953000	68226000				8	8	8	50.2	50.2	50.2	32.264	0	124.17	3172800000	48	tr|T5I1W9|T5I1W9_RHOER	tr|T5I1W9|T5I1W9_RHOER
31360000	29108000	29981000	28011000	24171000	29802000	36605000	27944000	34929000	28911000				3	3	3	17.3	17.3	17.3	24.514	0	7.5531	680340000	20	tr|T5I1X1|T5I1X1_RHOER	tr|T5I1X1|T5I1X1_RHOER
20267000	30089000	27917000	26223000	18734000	21918000	24933000	21602000	25072000	23490000				6	6	6	26.1	26.1	26.1	29.146	0	8.9224	536210000	14	tr|T5I1X3|T5I1X3_RHOER	tr|T5I1X3|T5I1X3_RHOER
121350000	127740000	120990000	108130000	99544000	126790000	127080000	109310000	126790000	115450000				16	16	16	57.2	57.2	57.2	39.866	0	180.96	7088400000	120	tr|T5I1X4|T5I1X4_RHOER	tr|T5I1X4|T5I1X4_RHOER
20810000	19353000	25423000	0	15161000	13461000	9672300	16580000	11321000	17141000				2	2	2	6	6	6	35.665	0	4.1405	148490000	9	tr|T5I1X8|T5I1X8_RHOER	tr|T5I1X8|T5I1X8_RHOER
316710000	300950000	294590000	256060000	328500000	216740000	207370000	290240000	272260000	283900000				1	1	1	10.1	10.1	10.1	14.883	0	29.866	2609400000	13	tr|T5I1X9|T5I1X9_RHOER	tr|T5I1X9|T5I1X9_RHOER
21477000	19624000	17499000	18398000	22086000	0	18741000	0	20604000	0				2	2	2	5.1	5.1	5.1	55.985	0	4.1363	225900000	7	tr|T5I1Y0|T5I1Y0_RHOER	tr|T5I1Y0|T5I1Y0_RHOER
128850000	125630000	134020000	149250000	121000000	149560000	154170000	129550000	140510000	127330000				10	10	10	49.2	49.2	49.2	27.403	0	212.14	5394700000	112	tr|T5I1Y2|T5I1Y2_RHOER	tr|T5I1Y2|T5I1Y2_RHOER
4614500	0	0	4897500	6272600	0	8237500	7004300	0	0				2	2	2	6	6	6	30.74	0.0084333	1.5733	29504000	6	tr|T5I1Y4|T5I1Y4_RHOER	tr|T5I1Y4|T5I1Y4_RHOER
287450000	311130000	288510000	307150000	263300000	261930000	285120000	316050000	353160000	313290000				3	3	3	19.8	19.8	19.8	19.866	0	6.0023	2962200000	13	tr|T5I1Y6|T5I1Y6_RHOER	tr|T5I1Y6|T5I1Y6_RHOER
20529000	27090000	23718000	26097000	21841000	22864000	24298000	21049000	21276000	19897000				7	7	7	14.1	14.1	14.1	54.989	0	19.445	376940000	34	tr|T5I1Z0|T5I1Z0_RHOER	tr|T5I1Z0|T5I1Z0_RHOER
1643400000	1665800000	1610800000	1393900000	1414700000	1900300000	1517700000	1418500000	1486100000	1240100000				31	31	31	80.6	80.6	80.6	33.133	0	323.31	123720000000	416	tr|T5I1Z1|T5I1Z1_RHOER	tr|T5I1Z1|T5I1Z1_RHOER
293130000	167030000	220550000	170120000	270640000	55953000	72129000	252070000	116660000	97928000				10	8	8	51.9	43.2	43.2	37.709	0	321.28	3640500000	28	tr|T5I1Z2|T5I1Z2_RHOER	tr|T5I1Z2|T5I1Z2_RHOER
591050000	700030000	611430000	595290000	595020000	707490000	697000000	521580000	755320000	544040000				9	9	9	56.2	56.2	56.2	12.836	0	53.881	16742000000	102	tr|T5I1Z3|T5I1Z3_RHOER	tr|T5I1Z3|T5I1Z3_RHOER
33413000	39853000	40128000	50566000	51078000	33947000	36798000	52219000	27938000	63159000				2	2	2	14.9	14.9	14.9	22.367	0	100.12	580980000	17	tr|T5I1Z5|T5I1Z5_RHOER	tr|T5I1Z5|T5I1Z5_RHOER
368370000	366150000	393870000	402790000	472390000	252380000	340880000	298300000	318460000	359040000				5	5	5	46.7	46.7	46.7	12.924	0	103.33	10009000000	54	tr|T5I1Z6|T5I1Z6_RHOER	tr|T5I1Z6|T5I1Z6_RHOER
464140000	489980000	430100000	459600000	454970000	465550000	503150000	473300000	502830000	468580000				21	21	21	74.7	74.7	74.7	38.828	0	323.31	38480000000	178	tr|T5I1Z9|T5I1Z9_RHOER	tr|T5I1Z9|T5I1Z9_RHOER
0	0	6032400	0	0	0	8692700	6651600	0	0				1	1	1	4.6	4.6	4.6	24.33	0	3.8262	21266000	6	tr|T5I200|T5I200_RHOER	tr|T5I200|T5I200_RHOER
43661000	49305000	53433000	48234000	40779000	58347000	52198000	48958000	57159000	45951000				2	2	2	10.2	10.2	10.2	28.461	0	24.991	626450000	19	tr|T5I202|T5I202_RHOER	tr|T5I202|T5I202_RHOER
419990000	476280000	450930000	332140000	360260000	506790000	493470000	307820000	534470000	297840000				11	11	11	49.7	49.7	49.7	34.364	0	183.44	15418000000	88	tr|T5I203|T5I203_RHOER	tr|T5I203|T5I203_RHOER
14024000	15012000	15834000	11186000	10345000	0	0	13156000	17443000	12279000				4	4	4	9.1	9.1	9.1	54.744	0	4.1866	113980000	8	tr|T5I204|T5I204_RHOER	tr|T5I204|T5I204_RHOER
137380000	163080000	148810000	144730000	127750000	128430000	138560000	116840000	140470000	120750000				11	11	11	29	29	29	48.724	0	202.01	4974300000	97	tr|T5I205|T5I205_RHOER	tr|T5I205|T5I205_RHOER
393770000	291420000	359700000	442120000	259230000	177700000	255820000	575060000	290860000	381600000				6	6	6	85.3	85.3	85.3	7.5106	0	195.6	11236000000	62	tr|T5I208|T5I208_RHOER	tr|T5I208|T5I208_RHOER
100400000	111060000	96956000	101660000	92836000	98453000	93877000	87103000	97378000	96491000				11	11	11	73.1	73.1	73.1	21.484	0	181.22	4578300000	114	tr|T5I211|T5I211_RHOER	tr|T5I211|T5I211_RHOER
17959000	0	0	17010000	23749000	0	0	16592000	13720000	12479000				1	1	1	5.4	5.4	5.4	23.178	0.00070447	2.8679	88391000	5	tr|T5I212|T5I212_RHOER	tr|T5I212|T5I212_RHOER
391360000	405810000	391900000	308170000	341590000	426920000	417590000	300660000	406770000	339400000				17	17	17	64.1	64.1	64.1	46.844	0	318.68	23338000000	232	tr|T5I213|T5I213_RHOER	tr|T5I213|T5I213_RHOER
15469000	11121000	13174000	22042000	0	0	11923000	0	12245000	24372000				2	2	2	12.4	12.4	12.4	25.375	0.00035958	3.2644	131300000	6	tr|T5I214|T5I214_RHOER	tr|T5I214|T5I214_RHOER
53545000	64472000	49585000	56586000	56460000	61648000	51681000	41971000	47756000	46522000				5	5	5	18.5	18.5	18.5	35.033	0	35.27	1761100000	33	tr|T5I215|T5I215_RHOER	tr|T5I215|T5I215_RHOER
242850000	161360000	220110000	184880000	285370000	65397000	99153000	318140000	125070000	146910000				2	2	2	26.1	26.1	26.1	13.085	0	42.293	2431900000	27	tr|T5I217|T5I217_RHOER	tr|T5I217|T5I217_RHOER
0	0	432140000	0	0	0	0	120640000	0	537150000				4	4	4	37.2	37.2	37.2	20.779	0.0075459	1.6988	1034400000	2	tr|T5I221|T5I221_RHOER	tr|T5I221|T5I221_RHOER
41255000	46815000	47546000	42464000	37397000	38789000	41269000	35250000	46808000	35603000				6	6	6	24.9	24.9	24.9	26.686	0	52.006	1471800000	38	tr|T5I222|T5I222_RHOER	tr|T5I222|T5I222_RHOER
10935000	0	0	0	8491700	0	29399000	26428000	0	19599000				2	2	2	6.8	6.8	6.8	47.335	0	15.298	89628000	4	tr|T5I224|T5I224_RHOER	tr|T5I224|T5I224_RHOER
123850000	127070000	114830000	118640000	102080000	169380000	148240000	134240000	167640000	91603000				4	4	4	14.9	14.9	14.9	37.445	0	16.6	2353000000	22	tr|T5I228|T5I228_RHOER	tr|T5I228|T5I228_RHOER
522590000	545860000	599750000	443160000	433050000	600190000	582720000	466510000	606420000	643670000				11	11	9	1.4	1.4	1.2	955.78	0	7.5393	9224700000	26	tr|T5I229|T5I229_RHOER	tr|T5I229|T5I229_RHOER
70286000	71495000	52734000	46326000	49220000	66187000	63765000	0	71137000	72548000				3	3	3	16.1	16.1	16.1	24.204	0	12.011	1092400000	18	tr|T5I230|T5I230_RHOER	tr|T5I230|T5I230_RHOER
351430000	356710000	369360000	325240000	336910000	327010000	327680000	334260000	333410000	297050000				17	17	17	71.8	71.8	71.8	40.354	0	323.31	18217000000	140	tr|T5I233|T5I233_RHOER	tr|T5I233|T5I233_RHOER
26710000	28846000	35208000	36999000	29390000	25107000	18475000	66133000	20532000	27087000				3	3	3	15.4	15.4	15.4	23.066	0	6.8866	474590000	17	tr|T5I234|T5I234_RHOER	tr|T5I234|T5I234_RHOER
33749000	25179000	32982000	29344000	26280000	29483000	29794000	21047000	23984000	37459000				4	4	4	8.2	8.2	8.2	56.294	0	6.1215	385620000	15	tr|T5I235|T5I235_RHOER	tr|T5I235|T5I235_RHOER
772430000	867040000	733390000	743360000	699700000	635070000	694200000	577060000	704880000	629960000				10	10	10	43.3	43.3	43.3	37.179	0	233.41	32548000000	140	tr|T5I236|T5I236_RHOER	tr|T5I236|T5I236_RHOER
1488000000	1739800000	1578600000	1305100000	1180200000	1737300000	2179300000	1435000000	2040200000	1701400000				25	25	25	70.3	70.3	70.3	50.735	0	323.31	87370000000	256	tr|T5I237|T5I237_RHOER	tr|T5I237|T5I237_RHOER
162490000	176730000	177280000	164200000	164890000	133940000	146850000	137360000	131500000	115180000				22	22	22	40.5	40.5	40.5	70.858	0	323.31	10151000000	173	tr|T5I238|T5I238_RHOER	tr|T5I238|T5I238_RHOER
333150000	369870000	322520000	309130000	309320000	367200000	290350000	307550000	289260000	303380000				8	8	8	67.1	67.1	67.1	18.498	0	127.29	7856100000	55	tr|T5I240|T5I240_RHOER	tr|T5I240|T5I240_RHOER
426960000	450720000	448900000	402890000	370260000	415790000	491170000	392910000	448420000	390230000				7	7	7	39.1	39.1	39.1	29.095	0	161.85	10547000000	84	tr|T5I241|T5I241_RHOER	tr|T5I241|T5I241_RHOER
97785000	116020000	96833000	90241000	93901000	100310000	109280000	74410000	93310000	70132000				9	9	9	31.8	31.8	31.8	51.651	0	199.07	5059200000	80	tr|T5I242|T5I242_RHOER	tr|T5I242|T5I242_RHOER
244930000	240480000	228490000	227300000	202810000	221870000	222270000	168230000	229330000	184070000				35	35	35	41.7	41.7	41.7	132.78	0	323.31	16167000000	250	tr|T5I243|T5I243_RHOER	tr|T5I243|T5I243_RHOER
86846000	105690000	72906000	0	86548000	88861000	85292000	0	95067000	71406000				2	2	2	10.1	10.1	10.1	37.399	0	98.267	1313800000	9	tr|T5I245|T5I245_RHOER	tr|T5I245|T5I245_RHOER
81522000	85737000	76353000	57467000	66129000	77970000	88966000	68760000	61756000	75446000				5	5	5	27.2	27.2	27.2	29.511	0	32.077	1931600000	25	tr|T5I247|T5I247_RHOER	tr|T5I247|T5I247_RHOER
21913000	17844000	0	13591000	23157000	20238000	13595000	0	12135000	12201000				2	2	2	11.4	11.4	11.4	24.072	0	3.706	131560000	7	tr|T5I249|T5I249_RHOER	tr|T5I249|T5I249_RHOER
50978000	64131000	63242000	40010000	37573000	43697000	50894000	43687000	45564000	35147000				2	2	2	7.1	7.1	7.1	35.268	0.0049867	1.9072	460980000	3	tr|T5I251|T5I251_RHOER	tr|T5I251|T5I251_RHOER
62487000	64697000	66048000	67915000	56814000	43758000	54761000	50847000	57301000	42975000				8	8	8	49.4	49.4	49.4	25.06	0	30.608	1686700000	41	tr|T5I252|T5I252_RHOER	tr|T5I252|T5I252_RHOER
515310000	365020000	393190000	416540000	214230000	188650000	363160000	206790000	367890000	387980000				3	3	3	44.2	44.2	44.2	10.297	0	33.905	5235100000	16	tr|T5I253|T5I253_RHOER	tr|T5I253|T5I253_RHOER
82896000	89862000	83389000	69727000	77057000	77582000	90621000	76744000	90229000	76670000				8	8	8	51.4	51.4	51.4	26.043	0	59.25	2941900000	58	tr|T5I254|T5I254_RHOER	tr|T5I254|T5I254_RHOER
237060000	259560000	244220000	218570000	215150000	225500000	263400000	186070000	268120000	236310000				20	20	20	74.9	74.9	74.9	42.333	0	320.82	12387000000	149	tr|T5I255|T5I255_RHOER	tr|T5I255|T5I255_RHOER
160800000	187330000	144160000	165050000	161420000	101860000	160780000	113950000	123880000	121240000				4	4	4	23.4	23.4	23.4	28.95	0	239.36	2978900000	39	tr|T5I256|T5I256_RHOER	tr|T5I256|T5I256_RHOER
46075000	44775000	47299000	43963000	34339000	50327000	49977000	33525000	42425000	37272000				3	3	3	8.1	8.1	8.1	37.655	0	6.6372	972450000	35	tr|T5I257|T5I257_RHOER	tr|T5I257|T5I257_RHOER
112340000	146440000	149840000	167590000	133390000	130560000	153240000	145760000	170600000	156420000				14	14	14	46	46	46	34.164	0	78.212	6587200000	60	tr|T5I258|T5I258_RHOER	tr|T5I258|T5I258_RHOER
0	0	0	0	0	0	0	0	0	0				2	2	2	14.6	14.6	14.6	20.498	0.0043507	2.0081	20498000	1	tr|T5I260|T5I260_RHOER	tr|T5I260|T5I260_RHOER
141110000	146760000	143310000	135260000	139330000	145110000	175160000	158570000	156870000	152700000				10	10	10	61.4	61.4	61.4	28.79	0	228.16	5909800000	84	tr|T5I261|T5I261_RHOER	tr|T5I261|T5I261_RHOER
215980000	246670000	234130000	206520000	194120000	205830000	209590000	188750000	209570000	187210000				13	13	13	69	69	69	32.229	0	86.874	12636000000	88	tr|T5I262|T5I262_RHOER	tr|T5I262|T5I262_RHOER
964100000	1032600000	897100000	860580000	750110000	1036200000	1133100000	952990000	1090400000	1040000000				15	15	15	78.1	78.1	78.1	30.476	0	323.31	44159000000	169	tr|T5I263|T5I263_RHOER	tr|T5I263|T5I263_RHOER
344510000	408060000	347370000	347720000	366770000	353550000	441960000	350630000	444370000	371230000				6	6	6	45.2	45.2	45.2	21.599	0	170.79	10916000000	80	tr|T5I264|T5I264_RHOER	tr|T5I264|T5I264_RHOER
174430000	189530000	178940000	171010000	152050000	186860000	198380000	144170000	201160000	140410000				41	41	41	52.7	52.7	52.7	129.15	0	323.31	25613000000	307	tr|T5I267|T5I267_RHOER	tr|T5I267|T5I267_RHOER
55857000	63342000	54572000	50462000	56034000	62940000	54642000	49879000	58550000	49245000				11	11	11	34.4	34.4	34.4	36.451	0	164.36	2192400000	59	tr|T5I270|T5I270_RHOER	tr|T5I270|T5I270_RHOER
32059000	29053000	40399000	54789000	23075000	36878000	36780000	35670000	31441000	36296000				4	4	4	4.2	4.2	4.2	100.12	0	10.483	645560000	14	tr|T5I271|T5I271_RHOER	tr|T5I271|T5I271_RHOER
59411000	46935000	42368000	50246000	45511000	35867000	61936000	56662000	46478000	42376000				12	12	12	34.4	34.4	34.4	52.269	0	56.863	1560400000	42	tr|T5I272|T5I272_RHOER	tr|T5I272|T5I272_RHOER
203670000	209050000	211920000	159580000	151250000	174930000	233730000	164240000	181300000	156800000				13	13	13	53	53	53	45.892	0	323.31	5794200000	91	tr|T5I273|T5I273_RHOER	tr|T5I273|T5I273_RHOER
212250000	216030000	202750000	165890000	181230000	123770000	197150000	145620000	206830000	181550000				8	8	8	55.8	55.8	55.8	21.695	0	28.719	5647300000	72	tr|T5I275|T5I275_RHOER	tr|T5I275|T5I275_RHOER
96869000	95186000	92095000	76960000	94947000	81662000	86264000	110380000	100770000	67592000				6	6	6	15	15	15	57.09	0	43.841	1995100000	29	tr|T5I276|T5I276_RHOER	tr|T5I276|T5I276_RHOER
58802000	64146000	69753000	68261000	55096000	40076000	63083000	54178000	51120000	50743000				6	6	6	42.9	42.9	42.9	21.739	0	22.472	1802500000	47	tr|T5I277|T5I277_RHOER	tr|T5I277|T5I277_RHOER
58901000	61431000	57800000	70076000	64880000	50065000	55908000	59074000	54478000	56618000				6	6	6	29.3	29.3	29.3	33.658	0	46.612	1822300000	36	tr|T5I279|T5I279_RHOER	tr|T5I279|T5I279_RHOER
54999000	80437000	90093000	56093000	41531000	68039000	104120000	45196000	0	0				3	3	3	15.3	15.3	15.3	18.561	0	3.5737	891050000	6	tr|T5I280|T5I280_RHOER	tr|T5I280|T5I280_RHOER
178610000	200050000	205890000	223350000	200360000	220510000	202510000	160960000	193480000	170980000				9	9	9	49.2	49.2	49.2	37.547	0	215.49	8128400000	77	tr|T5I283|T5I283_RHOER	tr|T5I283|T5I283_RHOER
289430000	326660000	366630000	277780000	299330000	329660000	317890000	334110000	329620000	326960000				2	2	2	5.5	5.5	5.5	28.07	0.0017224	2.458	3631700000	15	tr|T5I284|T5I284_RHOER	tr|T5I284|T5I284_RHOER
1347700000	633860000	1057700000	961110000	1560100000	318960000	290780000	1133300000	455800000	581970000				2	2	2	28.1	28.1	28.1	17.543	0	139.65	10705000000	31	tr|T5I285|T5I285_RHOER	tr|T5I285|T5I285_RHOER
2793700000	3052400000	2889900000	2729200000	2552000000	2657200000	2804200000	2119600000	2816700000	2075000000				46	46	46	76.6	76.6	76.6	78.752	0	323.31	392140000000	879	tr|T5I286|T5I286_RHOER	tr|T5I286|T5I286_RHOER
35153000	39762000	43374000	33529000	35539000	31574000	40078000	31181000	35654000	34192000				7	7	7	21.3	21.3	21.3	63.669	0	18.442	1017500000	30	tr|T5I290|T5I290_RHOER	tr|T5I290|T5I290_RHOER
113190000	114260000	107140000	102880000	88596000	136650000	141120000	116030000	148110000	127730000				9	9	9	43.3	43.3	43.3	26.901	0	26.408	3049400000	72	tr|T5I291|T5I291_RHOER	tr|T5I291|T5I291_RHOER
2489500000	1414400000	1420500000	1118500000	2302000000	843200000	594460000	1952200000	1098200000	1440500000				3	3	3	71.9	71.9	71.9	6.9161	0	240.21	19140000000	29	tr|T5I293|T5I293_RHOER	tr|T5I293|T5I293_RHOER
23192000	28279000	24428000	20036000	23903000	17748000	21201000	23625000	22272000	18687000				3	3	3	17.6	17.6	17.6	22.132	0	4.9913	392440000	18	tr|T5I295|T5I295_RHOER	tr|T5I295|T5I295_RHOER
162790000	178450000	169140000	155000000	146640000	174460000	175950000	145350000	192610000	141700000				14	14	14	50	50	50	35.155	0	64.384	7780200000	70	tr|T5I298|T5I298_RHOER	tr|T5I298|T5I298_RHOER
482970000	515530000	466020000	373440000	448260000	245370000	408480000	482410000	462290000	381780000				6	6	6	43.8	43.8	43.8	18.062	0	115.58	6474700000	58	tr|T5I2A0|T5I2A0_RHOER	tr|T5I2A0|T5I2A0_RHOER
754400000	735530000	684070000	681740000	651720000	718930000	748730000	698130000	779160000	818990000				17	17	17	91.7	91.7	91.7	27.6	0	323.31	49633000000	233	tr|T5I2A1|T5I2A1_RHOER	tr|T5I2A1|T5I2A1_RHOER
60731000	61723000	71786000	59571000	49523000	40671000	55366000	60507000	57155000	42875000				3	3	3	11.4	11.4	11.4	31.647	0	4.3156	1084400000	17	tr|T5I2A2|T5I2A2_RHOER	tr|T5I2A2|T5I2A2_RHOER
154370000	133950000	174160000	138370000	121040000	150600000	183580000	127540000	160540000	136920000				12	12	12	49	49	49	31.668	0	48.821	3340000000	66	tr|T5I2A3|T5I2A3_RHOER	tr|T5I2A3|T5I2A3_RHOER
0	11796000	14471000	11207000	13535000	20222000	16911000	15760000	13575000	13516000				2	2	2	19.6	19.6	19.6	10.455	0.0043493	2.003	151620000	8	tr|T5I2A7|T5I2A7_RHOER	tr|T5I2A7|T5I2A7_RHOER
29281000	31132000	30863000	32894000	0	34542000	32292000	28623000	23782000	24553000				8	8	8	36.8	36.8	36.8	38.861	0	15.835	640690000	16	tr|T5I2A8|T5I2A8_RHOER	tr|T5I2A8|T5I2A8_RHOER
209300000	212630000	267220000	242730000	283680000	260810000	200190000	236530000	224920000	245540000				3	3	3	28.6	28.6	28.6	11.78	0	16.401	2780100000	14	tr|T5I2A9|T5I2A9_RHOER	tr|T5I2A9|T5I2A9_RHOER
99682000	83725000	71004000	76460000	81532000	74936000	70966000	59879000	76561000	94454000				3	3	3	12.7	12.7	12.7	28.983	0	6.7314	1210200000	11	tr|T5I2B2|T5I2B2_RHOER	tr|T5I2B2|T5I2B2_RHOER
59529000	49851000	23800000	74644000	68936000	24144000	54422000	47366000	60124000	109460000				2	2	2	6.7	6.7	6.7	37.798	0	7.563	546260000	14	tr|T5I2B7|T5I2B7_RHOER	tr|T5I2B7|T5I2B7_RHOER
341150000	376560000	370680000	338090000	285310000	346620000	311560000	222250000	331180000	284290000				11	11	11	53.7	53.7	53.7	33.844	0	205.11	10978000000	90	tr|T5I2B8|T5I2B8_RHOER	tr|T5I2B8|T5I2B8_RHOER
81967000	96820000	84924000	85027000	89674000	69989000	68680000	88147000	69842000	69537000				3	3	3	24.1	24.1	24.1	17.684	0	5.196	1766900000	25	tr|T5I2C1|T5I2C1_RHOER	tr|T5I2C1|T5I2C1_RHOER
235460000	269270000	251960000	282240000	224300000	240610000	278700000	179270000	233990000	199010000				11	11	11	40.3	40.3	40.3	37.33	0	96.193	10331000000	126	tr|T5I2C2|T5I2C2_RHOER	tr|T5I2C2|T5I2C2_RHOER
385310000	440420000	419330000	311620000	403900000	336910000	382680000	329040000	393560000	338970000				7	7	7	37.5	37.5	37.5	35.047	0	188.37	7918000000	54	tr|T5I2C3|T5I2C3_RHOER	tr|T5I2C3|T5I2C3_RHOER
103480000	118390000	119580000	90394000	98567000	105590000	128750000	93177000	108420000	93429000				5	5	5	30.4	30.4	30.4	28.497	0	32.923	2558900000	39	tr|T5I2C7|T5I2C7_RHOER	tr|T5I2C7|T5I2C7_RHOER
25189000	25586000	20010000	19303000	26694000	40205000	36636000	33355000	32994000	24629000				3	3	3	9.7	9.7	9.7	55.115	0	15.51	376960000	12	tr|T5I2C8|T5I2C8_RHOER	tr|T5I2C8|T5I2C8_RHOER
0	113820000	117780000	0	80829000	113850000	0	0	113660000	91630000	+			1	1	1	7	7	7	23.081	1	-2	616400000	1	tr|T5I2C9|T5I2C9_RHOER	tr|T5I2C9|T5I2C9_RHOER
71085000	76787000	69100000	68428000	58117000	44572000	62015000	46288000	46217000	46587000				5	5	5	31.2	31.2	31.2	22.175	0	29.26	1137900000	35	tr|T5I2D2|T5I2D2_RHOER	tr|T5I2D2|T5I2D2_RHOER
102240000	127080000	99963000	127820000	80835000	222670000	209340000	92682000	195550000	168580000				10	10	10	59.1	59.1	59.1	24.279	0	168.51	7206000000	81	tr|T5I2D6|T5I2D6_RHOER	tr|T5I2D6|T5I2D6_RHOER
50783000	42480000	47278000	56383000	35345000	29351000	38849000	36275000	41451000	34472000				3	3	3	16.6	16.6	16.6	26.615	0	42.5	600190000	15	tr|T5I2D7|T5I2D7_RHOER	tr|T5I2D7|T5I2D7_RHOER
232020000	283550000	257980000	254720000	237190000	202760000	254740000	221560000	294550000	233530000				3	3	3	21.5	21.5	21.5	18.731	0	34.511	2866800000	23	tr|T5I2D9|T5I2D9_RHOER	tr|T5I2D9|T5I2D9_RHOER
2400300000	1325900000	1654200000	1525700000	2852600000	735740000	523670000	2946300000	1005600000	1556500000				24	24	24	43.2	43.2	43.2	55.113	0	323.31	67506000000	204	tr|T5I2E3|T5I2E3_RHOER	tr|T5I2E3|T5I2E3_RHOER
49545000	51639000	51387000	56039000	57669000	48213000	59460000	47240000	44942000	45238000				3	3	3	25	25	25	14.21	0	93.306	987450000	17	tr|T5I2E5|T5I2E5_RHOER	tr|T5I2E5|T5I2E5_RHOER
541490000	639010000	487770000	674800000	606680000	375810000	411410000	422420000	429020000	568020000				1	1	1	3.3	3.3	3.3	35.927	0	5.2838	4907700000	14	tr|T5I2E7|T5I2E7_RHOER	tr|T5I2E7|T5I2E7_RHOER
311670000	322620000	309950000	284470000	341290000	212150000	235380000	247820000	239390000	202120000				10	10	10	61.2	61.2	61.2	34.231	0	323.31	14258000000	116	tr|T5I2E8|T5I2E8_RHOER	tr|T5I2E8|T5I2E8_RHOER
813240000	844150000	812320000	574640000	690200000	724240000	724680000	621200000	647650000	532640000				17	17	17	70.8	70.8	70.8	32.14	0	323.31	44529000000	205	tr|T5I2E9|T5I2E9_RHOER	tr|T5I2E9|T5I2E9_RHOER
85893000	87604000	82152000	81431000	87180000	79427000	110840000	82340000	109120000	89494000				9	9	9	53.4	53.4	53.4	16.298	0	106.36	3572300000	69	tr|T5I2F0|T5I2F0_RHOER	tr|T5I2F0|T5I2F0_RHOER
144100000	184220000	152540000	169130000	165190000	115760000	180130000	99352000	191930000	167950000				4	4	4	40.7	40.7	40.7	9.4376	0	14.096	2940500000	59	tr|T5I2F1|T5I2F1_RHOER	tr|T5I2F1|T5I2F1_RHOER
219980000	239390000	220280000	202680000	199750000	232490000	235630000	197700000	242020000	210540000				9	9	9	72.6	72.6	72.6	17.88	0	63.887	5190300000	60	tr|T5I2F6|T5I2F6_RHOER	tr|T5I2F6|T5I2F6_RHOER
18983000	21949000	19985000	22440000	0	19705000	18140000	17868000	18578000	18830000				2	2	2	10.2	10.2	10.2	24.734	0.00035997	3.2704	186670000	14	tr|T5I2F7|T5I2F7_RHOER	tr|T5I2F7|T5I2F7_RHOER
27508000	22150000	0	0	25356000	0	26344000	26311000	23953000	13464000				1	1	1	8	8	8	31.47	0.0017188	2.4427	154870000	6	tr|T5I2F9|T5I2F9_RHOER	tr|T5I2F9|T5I2F9_RHOER
0	0	7551500	10931000	0	16060000	10100000	10622000	0	0				2	2	2	16.3	16.3	16.3	18.63	0	26.591	64905000	5	tr|T5I2G2|T5I2G2_RHOER	tr|T5I2G2|T5I2G2_RHOER
106140000	118140000	114020000	96695000	85775000	199260000	192260000	126720000	210210000	160320000				17	17	17	56.3	56.3	56.3	36.23	0	68.127	8095300000	108	tr|T5I2G3|T5I2G3_RHOER	tr|T5I2G3|T5I2G3_RHOER
793550000	825540000	730190000	707070000	699510000	850020000	714670000	747380000	757350000	628690000				16	16	16	59.7	59.7	59.7	39.293	0	297.03	20333000000	102	tr|T5I2G4|T5I2G4_RHOER	tr|T5I2G4|T5I2G4_RHOER
2466300000	2738700000	2736200000	2889300000	2531800000	2562900000	2492500000	2288400000	2199100000	2517500000				19	19	19	50.3	50.3	50.3	61.537	0	323.31	104640000000	287	tr|T5I2G5|T5I2G5_RHOER;tr|T5HVS2|T5HVS2_RHOER	tr|T5I2G5|T5I2G5_RHOER
258860000	241440000	263790000	260110000	267690000	382960000	346830000	249600000	365800000	345100000				17	17	17	59	59	59	40.255	0	323.31	17641000000	167	tr|T5I2G7|T5I2G7_RHOER	tr|T5I2G7|T5I2G7_RHOER
379440000	423880000	393210000	352620000	322120000	459240000	490540000	362540000	461270000	387910000				16	16	16	73.5	73.5	73.5	34.561	0	323.31	27889000000	166	tr|T5I2H1|T5I2H1_RHOER	tr|T5I2H1|T5I2H1_RHOER
13517000	15538000	27328000	20731000	47430000	65495000	77028000	54652000	89388000	53707000				2	2	2	11.7	11.7	11.7	26.304	0	35.49	573750000	17	tr|T5I2H2|T5I2H2_RHOER	tr|T5I2H2|T5I2H2_RHOER
49230000	40829000	35881000	34276000	51816000	36750000	42055000	45059000	41733000	44230000				2	2	2	22.3	22.3	22.3	13.337	0	3.5322	516540000	9	tr|T5I2H4|T5I2H4_RHOER	tr|T5I2H4|T5I2H4_RHOER
59910000	67750000	62445000	62333000	57947000	51992000	63559000	48776000	56235000	53336000				11	11	11	22	22	22	70.002	0	29.835	2601200000	53	tr|T5I2H5|T5I2H5_RHOER	tr|T5I2H5|T5I2H5_RHOER
137330000	145580000	133100000	112430000	126680000	127530000	144670000	133510000	143200000	119900000				10	10	10	37.4	37.4	37.4	39.959	0	146.53	6521400000	85	tr|T5I2H6|T5I2H6_RHOER	tr|T5I2H6|T5I2H6_RHOER
55563000	54636000	50981000	20261000	48528000	45883000	40189000	44034000	41686000	41693000				6	6	6	33.6	33.6	33.6	31.693	0	23.713	952840000	37	tr|T5I2H8|T5I2H8_RHOER	tr|T5I2H8|T5I2H8_RHOER
1481000000	1639800000	1435000000	1272500000	1267200000	1569500000	1598500000	1093600000	1637800000	1047700000				16	16	16	85.3	85.3	85.3	27.747	0	323.31	80720000000	271	tr|T5I2H9|T5I2H9_RHOER	tr|T5I2H9|T5I2H9_RHOER
1224800000	1379400000	1243600000	1075500000	1001300000	1154600000	1261300000	1021800000	1286300000	1037600000				14	14	14	56.8	56.8	56.8	38.836	0	323.31	45015000000	242	tr|T5I2I1|T5I2I1_RHOER	tr|T5I2I1|T5I2I1_RHOER
396700000	405100000	402470000	398580000	427630000	435520000	442460000	420410000	461520000	427410000				5	5	5	69.4	69.4	69.4	10.142	0	229.85	12741000000	62	tr|T5I2I2|T5I2I2_RHOER	tr|T5I2I2|T5I2I2_RHOER
167490000	182590000	177940000	145520000	133060000	206020000	214290000	139180000	221290000	139610000				24	24	24	48.9	48.9	48.9	73.001	0	315.63	13902000000	167	tr|T5I2I3|T5I2I3_RHOER	tr|T5I2I3|T5I2I3_RHOER
37784000	46113000	42556000	33159000	35942000	44325000	42107000	36092000	37441000	32801000				10	10	10	22.6	22.6	22.6	50.756	0	19.036	979650000	28	tr|T5I2I5|T5I2I5_RHOER	tr|T5I2I5|T5I2I5_RHOER
12278000	23501000	13123000	0	11215000	0	12734000	11084000	0	0				3	3	3	6.7	6.7	6.7	73.789	0.0043478	1.9969	170960000	2	tr|T5I2I6|T5I2I6_RHOER	tr|T5I2I6|T5I2I6_RHOER
321100000	299100000	338700000	315510000	294550000	255990000	310000000	178740000	286610000	192440000				2	2	2	20.6	20.6	20.6	26.354	0	140.25	3006700000	26	tr|T5I2I7|T5I2I7_RHOER	tr|T5I2I7|T5I2I7_RHOER
19719000	14176000	15130000	0	0	12430000	12367000	19269000	17961000	11718000				1	1	1	10.4	10.4	10.4	19.129	0.0017036	2.3112	167600000	4	tr|T5I2I8|T5I2I8_RHOER	tr|T5I2I8|T5I2I8_RHOER
131130000	157180000	134830000	119380000	125230000	178000000	193460000	173950000	177750000	164790000				3	3	3	57.7	57.7	57.7	8.4226	0	21.06	1707000000	14	tr|T5I2I9|T5I2I9_RHOER	tr|T5I2I9|T5I2I9_RHOER
20206000	21073000	19362000	0	14434000	14394000	17609000	13167000	17344000	5758000				1	1	1	6	6	6	29.293	0.00070597	2.8843	142410000	6	tr|T5I2J2|T5I2J2_RHOER	tr|T5I2J2|T5I2J2_RHOER
57314000	66895000	72510000	68507000	66294000	63140000	73052000	61092000	72273000	59970000				12	12	12	30.4	30.4	30.4	53.334	0	35.803	3006000000	84	tr|T5I2J7|T5I2J7_RHOER	tr|T5I2J7|T5I2J7_RHOER
75235000	88682000	87073000	84346000	71620000	77212000	86112000	65158000	85617000	69642000				6	6	6	27.6	27.6	27.6	29.723	0	54.775	2427600000	49	tr|T5I2K1|T5I2K1_RHOER	tr|T5I2K1|T5I2K1_RHOER
833460000	967770000	872500000	774850000	705010000	849570000	967990000	667330000	867650000	621720000				28	28	28	83.1	83.1	83.1	53.512	0	323.31	96722000000	449	tr|T5I2K2|T5I2K2_RHOER	tr|T5I2K2|T5I2K2_RHOER
31673000	41762000	39682000	30664000	25838000	25610000	36058000	23830000	36071000	34548000				7	7	7	13.4	13.4	13.4	67.955	0	50.877	779670000	33	tr|T5I2K4|T5I2K4_RHOER	tr|T5I2K4|T5I2K4_RHOER
168460000	167430000	157340000	167500000	139400000	148910000	161740000	144110000	146090000	139910000				8	8	8	35.8	35.8	35.8	32.352	0	31.183	3914800000	55	tr|T5I2K7|T5I2K7_RHOER	tr|T5I2K7|T5I2K7_RHOER
74057000	87360000	85620000	50099000	65327000	56464000	95963000	62505000	86867000	40729000				6	6	6	85.1	85.1	85.1	7.4985	0	67.367	2301700000	38	tr|T5I2K9|T5I2K9_RHOER	tr|T5I2K9|T5I2K9_RHOER
1215900000	1379400000	1240600000	1056600000	1019600000	1212800000	1170100000	890080000	1184400000	967600000				29	29	29	58.8	58.8	58.8	72.325	0	323.31	84792000000	362	tr|T5I2L0|T5I2L0_RHOER	tr|T5I2L0|T5I2L0_RHOER
2800900000	2762000000	2919600000	3106300000	4029400000	2340000000	2622300000	4216000000	3009200000	3299500000				6	6	6	67.4	67.4	67.4	9.2674	0	254.4	91402000000	101	tr|T5I2L2|T5I2L2_RHOER	tr|T5I2L2|T5I2L2_RHOER
40172000	41812000	51194000	43303000	46341000	27826000	41237000	44401000	40204000	38072000				7	7	7	18	18	18	57.585	0	19.084	1196100000	36	tr|T5I2L3|T5I2L3_RHOER	tr|T5I2L3|T5I2L3_RHOER
213580000	193430000	202210000	218950000	223270000	181830000	200160000	196900000	155430000	205800000				3	3	3	9.1	9.1	9.1	34.673	0	23.931	1913700000	15	tr|T5I2L4|T5I2L4_RHOER	tr|T5I2L4|T5I2L4_RHOER
23815000	20368000	27071000	23215000	21219000	24281000	26856000	25490000	21235000	22847000				4	4	4	18.1	18.1	18.1	24.427	0	6.8384	569450000	29	tr|T5I2L5|T5I2L5_RHOER	tr|T5I2L5|T5I2L5_RHOER
230710000	257490000	259480000	245370000	229780000	211360000	271470000	200050000	254780000	212040000				16	16	16	63	63	63	50.878	0	266.29	12672000000	95	tr|T5I2L7|T5I2L7_RHOER	tr|T5I2L7|T5I2L7_RHOER
151760000	160000000	164550000	160140000	139200000	165840000	178580000	150200000	155170000	151610000				16	16	16	58.3	58.3	58.3	39.905	0	75.709	6921600000	90	tr|T5I2L9|T5I2L9_RHOER	tr|T5I2L9|T5I2L9_RHOER
52732000	52081000	53604000	47648000	41939000	58531000	65421000	43952000	69907000	50113000				10	10	10	24.9	24.9	24.9	54.716	0	79.644	2057000000	68	tr|T5I2M0|T5I2M0_RHOER	tr|T5I2M0|T5I2M0_RHOER
323890000	359410000	325300000	288130000	270710000	350790000	349700000	282050000	328730000	276830000				32	32	32	56	56	56	85.407	0	323.31	26737000000	233	tr|T5I2M1|T5I2M1_RHOER	tr|T5I2M1|T5I2M1_RHOER
55867000	62400000	62146000	59423000	52658000	50630000	52563000	52065000	46083000	52840000				11	11	11	32	32	32	47.168	0	71.274	2134100000	52	tr|T5I2M2|T5I2M2_RHOER	tr|T5I2M2|T5I2M2_RHOER
20576000	12224000	0	0	0	13799000	0	0	0	0				2	2	2	15.9	15.9	15.9	16.568	0.00071327	3.0929	46879000	2	tr|T5I2M4|T5I2M4_RHOER	tr|T5I2M4|T5I2M4_RHOER
356760000	372450000	358670000	309770000	318550000	324000000	343290000	269120000	350110000	303110000				21	21	21	39.5	39.5	39.5	79.136	0	179.83	19036000000	170	tr|T5I2M6|T5I2M6_RHOER	tr|T5I2M6|T5I2M6_RHOER
17332000	18099000	16975000	9568900	14148000	11270000	15038000	11501000	13942000	13772000				3	3	3	24.3	24.3	24.3	19.932	0	14.171	315570000	18	tr|T5I2M7|T5I2M7_RHOER	tr|T5I2M7|T5I2M7_RHOER
239680000	246970000	251030000	230410000	253080000	212560000	214480000	257570000	259580000	220720000				10	10	10	34	34	34	43.281	0	257.89	9209500000	111	tr|T5I2M8|T5I2M8_RHOER	tr|T5I2M8|T5I2M8_RHOER
119740000	146860000	134530000	134820000	102080000	232220000	228520000	160320000	242470000	203110000				15	15	15	78.1	78.1	78.1	29.366	0	168.49	9601200000	106	tr|T5I2M9|T5I2M9_RHOER	tr|T5I2M9|T5I2M9_RHOER
612460000	599750000	568340000	558840000	571870000	463790000	565760000	472210000	530470000	433190000				10	10	10	38.6	38.6	38.6	32.015	0	244.16	18597000000	116	tr|T5I2N0|T5I2N0_RHOER	tr|T5I2N0|T5I2N0_RHOER
139690000	143770000	149640000	134630000	110510000	122560000	146960000	113490000	151610000	92746000				3	3	3	22	22	22	21.774	0	37.943	2521100000	24	tr|T5I2N2|T5I2N2_RHOER	tr|T5I2N2|T5I2N2_RHOER
40159000	36870000	44322000	0	0	0	36816000	16949000	0	0				1	1	1	9.1	9.1	9.1	20.184	0	4.9272	186580000	4	tr|T5I2N3|T5I2N3_RHOER	tr|T5I2N3|T5I2N3_RHOER
162340000	175580000	175640000	157380000	133190000	148100000	166460000	146280000	140680000	110040000				12	12	12	37.5	37.5	37.5	43.863	0	149.35	8506500000	77	tr|T5I2N7|T5I2N7_RHOER	tr|T5I2N7|T5I2N7_RHOER
24386000	36090000	33875000	32186000	29326000	34109000	41437000	27426000	32907000	37019000				4	4	4	23.8	23.8	23.8	18.579	0	5.3038	576920000	21	tr|T5I2N8|T5I2N8_RHOER	tr|T5I2N8|T5I2N8_RHOER
390860000	423190000	376080000	353640000	340470000	337370000	391640000	293390000	310060000	277760000				8	8	8	43.5	43.5	43.5	25.833	0	39.645	10306000000	50	tr|T5I2N9|T5I2N9_RHOER	tr|T5I2N9|T5I2N9_RHOER
0	0	0	0	0	0	0	0	0	0				1	1	1	2.4	2.4	2.4	57.191	0.0027109	2.1775	0	3	tr|T5I2P3|T5I2P3_RHOER	tr|T5I2P3|T5I2P3_RHOER
160870000	181930000	179900000	153900000	125180000	184100000	189060000	143050000	180140000	131090000				7	7	7	66.9	66.9	66.9	15.467	0	122.48	5623800000	60	tr|T5I2P5|T5I2P5_RHOER	tr|T5I2P5|T5I2P5_RHOER
579510000	604450000	623400000	560200000	488840000	641650000	630020000	456510000	621400000	491520000				28	28	28	64.6	64.6	64.6	69.327	0	323.31	26825000000	287	tr|T5I2P6|T5I2P6_RHOER	tr|T5I2P6|T5I2P6_RHOER
44489000	40449000	34544000	39274000	51755000	31453000	36369000	44691000	37704000	33023000				3	3	3	38.3	38.3	38.3	11.804	0	83.585	605860000	22	tr|T5I2P9|T5I2P9_RHOER	tr|T5I2P9|T5I2P9_RHOER
3921900000	3868000000	3261100000	3681600000	3895000000	4401900000	4713000000	4949300000	5064500000	4213900000				6	6	6	47.7	47.7	47.7	9.2745	0	139.59	106500000000	65	tr|T5I2Q3|T5I2Q3_RHOER	tr|T5I2Q3|T5I2Q3_RHOER
842830000	548550000	801120000	740770000	1250700000	444580000	282590000	1915200000	401410000	914100000				3	3	3	18.6	18.6	18.6	23.106	0	12.068	7244400000	22	tr|T5I2Q4|T5I2Q4_RHOER	tr|T5I2Q4|T5I2Q4_RHOER
197910000	249580000	212550000	228650000	179000000	412240000	411980000	229960000	425940000	347770000				23	23	23	55.4	55.4	55.4	78.875	0	323.31	20675000000	246	tr|T5I2Q5|T5I2Q5_RHOER	tr|T5I2Q5|T5I2Q5_RHOER
610570000	578920000	553500000	544860000	520580000	482450000	623750000	578690000	695100000	465950000				7	7	7	68.2	68.2	68.2	16.446	0	45.856	14418000000	60	tr|T5I2Q8|T5I2Q8_RHOER	tr|T5I2Q8|T5I2Q8_RHOER
0	0	0	0	0	0	0	20930000	0	24929000				1	1	1	3.3	3.3	3.3	43.366	0.0056329	1.8579	25977000	2	tr|T5I2Q9|T5I2Q9_RHOER	tr|T5I2Q9|T5I2Q9_RHOER
148450000	98652000	142860000	110810000	176900000	62123000	64267000	168560000	69741000	107400000				11	11	11	43.8	43.8	43.8	35.605	0	104.49	4900600000	71	tr|T5I2R0|T5I2R0_RHOER	tr|T5I2R0|T5I2R0_RHOER
23945000	19332000	18959000	0	19186000	23642000	18316000	19822000	0	0				3	3	3	12.8	12.8	12.8	44.33	0	4.9983	243210000	4	tr|T5I2R1|T5I2R1_RHOER	tr|T5I2R1|T5I2R1_RHOER
15738000	16705000	16572000	13499000	0	118130000	95387000	44010000	149500000	101990000				8	8	8	29.2	29.2	29.2	39.837	0	27.154	1887300000	36	tr|T5I2R3|T5I2R3_RHOER	tr|T5I2R3|T5I2R3_RHOER
637550000	617300000	607180000	550900000	560780000	763040000	807820000	548770000	801710000	694460000				20	20	19	60.1	60.1	56.8	51.592	0	323.31	51964000000	229	tr|T5I2R4|T5I2R4_RHOER	tr|T5I2R4|T5I2R4_RHOER
44934000	56788000	50508000	58582000	45450000	43227000	53050000	49255000	52248000	49469000				4	4	4	38	38	38	18.957	0	22.065	935260000	28	tr|T5I2R5|T5I2R5_RHOER	tr|T5I2R5|T5I2R5_RHOER
18691000000	18664000000	19745000000	16908000000	21694000000	17456000000	21641000000	28846000000	21239000000	25449000000				12	12	12	78.1	78.1	78.1	13.438	0	323.31	567880000000	334	tr|T5I2R6|T5I2R6_RHOER	tr|T5I2R6|T5I2R6_RHOER
28617000	0	25356000	31217000	0	44432000	46824000	30758000	41397000	42805000				8	8	8	16	16	16	73.655	0	15.327	339970000	22	tr|T5I2R8|T5I2R8_RHOER	tr|T5I2R8|T5I2R8_RHOER
783010000	860360000	808890000	862010000	748610000	861530000	902300000	696760000	949340000	790250000				14	14	14	65.5	65.5	65.5	32.187	0	323.31	51560000000	200	tr|T5I2R9|T5I2R9_RHOER	tr|T5I2R9|T5I2R9_RHOER
57727000	70869000	50152000	51413000	54751000	75933000	85222000	68489000	86609000	76449000				8	8	8	37.1	37.1	37.1	37.629	0	70.664	2330700000	53	tr|T5I2S0|T5I2S0_RHOER	tr|T5I2S0|T5I2S0_RHOER
158650000	180900000	166160000	159890000	147790000	205430000	211290000	196430000	201450000	196370000				6	6	6	47.5	47.5	47.5	14.836	0	51.395	5587500000	76	tr|T5I2S1|T5I2S1_RHOER	tr|T5I2S1|T5I2S1_RHOER
649290000	687710000	627870000	685440000	607670000	655590000	661360000	605970000	749520000	595410000				17	17	17	69.1	69.1	69.1	37.932	0	323.31	37913000000	167	tr|T5I2S5|T5I2S5_RHOER	tr|T5I2S5|T5I2S5_RHOER
862490000	872620000	905800000	792480000	778470000	801420000	738270000	766710000	789980000	752700000				7	7	7	74.1	74.1	74.1	14.91	0	189.32	21245000000	101	tr|T5I2S6|T5I2S6_RHOER	tr|T5I2S6|T5I2S6_RHOER
112040000	141400000	150850000	107080000	81446000	101120000	140380000	107950000	113350000	92460000				10	10	10	51.9	51.9	51.9	46.963	0	282.83	3792400000	41	tr|T5I2S8|T5I2S8_RHOER	tr|T5I2S8|T5I2S8_RHOER
71855000	68051000	64152000	44607000	47194000	51187000	68201000	54608000	72053000	48039000				3	3	3	41	41	41	10.764	0	29.042	1154700000	14	tr|T5I2S9|T5I2S9_RHOER	tr|T5I2S9|T5I2S9_RHOER
186760000	180470000	179890000	153190000	164310000	130680000	169740000	191310000	165140000	156260000				10	10	10	58.4	58.4	58.4	27.043	0	195.57	5161600000	74	tr|T5I2T0|T5I2T0_RHOER	tr|T5I2T0|T5I2T0_RHOER
50042000	48050000	45223000	44624000	46259000	54143000	55765000	51072000	47928000	51759000				5	5	5	34.3	34.3	34.3	22.178	0	11.76	1265400000	23	tr|T5I2T1|T5I2T1_RHOER	tr|T5I2T1|T5I2T1_RHOER
47634000	48132000	51819000	72958000	46500000	46821000	52322000	26201000	49234000	47638000				3	3	3	20.1	20.1	20.1	25.233	0	75.985	602140000	15	tr|T5I2T2|T5I2T2_RHOER	tr|T5I2T2|T5I2T2_RHOER
33563000	35352000	26805000	26533000	26057000	34763000	34186000	38282000	59425000	42319000				2	2	2	8	8	8	34.218	0.00036417	3.509	452550000	7	tr|T5I2T4|T5I2T4_RHOER	tr|T5I2T4|T5I2T4_RHOER
217680000	247870000	233460000	212570000	211750000	235330000	250520000	236170000	253200000	193600000				23	23	23	63.2	63.2	63.2	47.36	0	297.39	21637000000	173	tr|T5I2T5|T5I2T5_RHOER	tr|T5I2T5|T5I2T5_RHOER
229060000	271770000	255370000	249190000	210410000	243100000	248770000	208920000	245560000	171590000				12	12	12	61.7	61.7	61.7	33.554	0	323.31	12017000000	151	tr|T5I2T6|T5I2T6_RHOER	tr|T5I2T6|T5I2T6_RHOER
167750000	221270000	221160000	161740000	163350000	231670000	237200000	155880000	230460000	164260000				23	23	23	51.6	51.6	51.6	81.491	0	170.89	11257000000	127	tr|T5I2U1|T5I2U1_RHOER	tr|T5I2U1|T5I2U1_RHOER
2567500000	2743800000	2614400000	2248500000	2647600000	2390800000	2344200000	2495200000	2460300000	2378300000				8	8	8	45.7	45.7	45.7	22.403	0	323.31	124250000000	276	tr|T5I2U2|T5I2U2_RHOER	tr|T5I2U2|T5I2U2_RHOER
148360000	188640000	177940000	142950000	153490000	33854000	31051000	23996000	38459000	47109000				3	3	3	16.1	16.1	16.1	23.119	0	109.12	1286500000	11	tr|T5I2U4|T5I2U4_RHOER	tr|T5I2U4|T5I2U4_RHOER
75706000	82966000	64505000	74701000	78818000	65602000	85728000	63278000	83347000	72793000				9	9	9	44.9	44.9	44.9	27.818	0	41.453	2624200000	30	tr|T5I2U5|T5I2U5_RHOER	tr|T5I2U5|T5I2U5_RHOER
0	35087000	0	0	0	0	25114000	64277000	22886000	28763000				2	2	2	10.7	10.7	10.7	36.005	0.00069881	2.6634	284860000	2	tr|T5I2U8|T5I2U8_RHOER	tr|T5I2U8|T5I2U8_RHOER
108100000	148150000	141110000	115000000	109290000	135990000	148830000	99118000	139360000	111250000				5	5	5	31.7	31.7	31.7	20.475	0	56.067	4207800000	60	tr|T5I2U9|T5I2U9_RHOER	tr|T5I2U9|T5I2U9_RHOER
107990000	67112000	100690000	84271000	127770000	32638000	34291000	135100000	43605000	75888000				17	17	17	54.7	54.7	54.7	59.806	0	323.31	5162000000	81	tr|T5I2V4|T5I2V4_RHOER	tr|T5I2V4|T5I2V4_RHOER
29185000	29717000	33993000	18790000	29573000	31338000	33531000	34127000	29634000	30075000				4	4	4	22.5	22.5	22.5	30.551	0	10.468	526450000	14	tr|T5I2V5|T5I2V5_RHOER	tr|T5I2V5|T5I2V5_RHOER
741640000	742720000	713940000	383730000	491960000	791750000	889350000	430240000	714960000	663760000				8	8	8	72.7	72.7	72.7	16.104	0	62.179	12576000000	74	tr|T5I2V7|T5I2V7_RHOER	tr|T5I2V7|T5I2V7_RHOER
371510000	166570000	269390000	125390000	382950000	82601000	76850000	422040000	107670000	157330000				3	3	3	17.2	17.2	17.2	18.671	0	31.639	3900400000	40	tr|T5I2V8|T5I2V8_RHOER	tr|T5I2V8|T5I2V8_RHOER
101340000	99124000	98996000	86823000	79905000	142480000	116350000	75225000	107780000	75671000				3	3	3	39.5	39.5	39.5	12.449	0	7.0755	1574700000	17	tr|T5I2W4|T5I2W4_RHOER	tr|T5I2W4|T5I2W4_RHOER
626860000	701150000	666340000	592580000	540710000	527220000	603890000	493420000	587430000	449910000				30	30	30	62.7	62.7	62.7	80.792	0	323.31	45612000000	311	tr|T5I2W9|T5I2W9_RHOER	tr|T5I2W9|T5I2W9_RHOER
75004000	71712000	66291000	71428000	64684000	46482000	62572000	56098000	68563000	32463000				2	2	2	38.3	38.3	38.3	8.9978	0	12.693	1023700000	31	tr|T5I2X0|T5I2X0_RHOER	tr|T5I2X0|T5I2X0_RHOER
4270400000	4282000000	4291700000	3770600000	3249400000	5582800000	5055800000	4169200000	5006200000	5498400000				8	8	8	56.3	56.3	56.3	15.648	0	277.37	140840000000	271	tr|T5I2X6|T5I2X6_RHOER	tr|T5I2X6|T5I2X6_RHOER
159180000	161940000	158780000	128680000	135640000	153210000	175030000	134570000	192440000	164300000				16	16	16	43.1	43.1	43.1	60.141	0	208.21	10567000000	96	tr|T5I2X7|T5I2X7_RHOER	tr|T5I2X7|T5I2X7_RHOER
80143000	90119000	88095000	95056000	78987000	73624000	83948000	72769000	72942000	65781000				10	10	10	39	39	39	35.561	0	203.05	3297800000	61	tr|T5I2X8|T5I2X8_RHOER	tr|T5I2X8|T5I2X8_RHOER
539590000	490710000	487330000	440560000	534970000	378400000	420870000	516950000	514330000	465220000				4	4	4	39.7	39.7	39.7	8.1976	0	27.948	8441400000	44	tr|T5I2Y0|T5I2Y0_RHOER	tr|T5I2Y0|T5I2Y0_RHOER
575030000	608470000	589180000	579400000	500050000	450380000	604920000	470570000	533910000	416940000				14	14	11	93.6	93.6	75	23.029	0	323.31	46575000000	234	tr|T5I2Y2|T5I2Y2_RHOER	tr|T5I2Y2|T5I2Y2_RHOER
68060000	64577000	61147000	64105000	67908000	52416000	79280000	61635000	84249000	80390000				4	4	4	34.2	34.2	34.2	20.7	0	48.847	1186300000	22	tr|T5I2Y4|T5I2Y4_RHOER	tr|T5I2Y4|T5I2Y4_RHOER
47471000	51911000	49985000	34738000	40302000	47095000	48937000	40890000	45200000	34750000				10	10	10	33.6	33.6	33.6	41.398	0	25.132	1728700000	46	tr|T5I2Y6|T5I2Y6_RHOER	tr|T5I2Y6|T5I2Y6_RHOER
129980000	153120000	144730000	114560000	104340000	87112000	134700000	99815000	146490000	115490000				7	7	7	46.9	46.9	46.9	21.227	0	223.02	4805500000	67	tr|T5I2Y9|T5I2Y9_RHOER	tr|T5I2Y9|T5I2Y9_RHOER
235790000	271110000	246940000	226300000	192910000	327970000	334320000	243490000	322880000	260510000				31	31	31	42.7	42.7	42.7	95.153	0	323.31	28732000000	246	tr|T5I2Z3|T5I2Z3_RHOER	tr|T5I2Z3|T5I2Z3_RHOER
37168000	39191000	43258000	49683000	34833000	31832000	39056000	37581000	33141000	37747000				4	4	4	16.1	16.1	16.1	35.207	0	22.229	1017500000	42	tr|T5I2Z5|T5I2Z5_RHOER	tr|T5I2Z5|T5I2Z5_RHOER
235810000	266190000	258720000	258460000	243500000	186900000	257900000	186760000	216280000	203290000				2	2	2	25.8	25.8	25.8	13.319	0	5.57	4121600000	20	tr|T5I2Z7|T5I2Z7_RHOER	tr|T5I2Z7|T5I2Z7_RHOER
51403000	61691000	61115000	56164000	54611000	61890000	82552000	47946000	69725000	54191000				6	6	6	14.2	14.2	14.2	51.026	0	14.044	1462900000	43	tr|T5I301|T5I301_RHOER	tr|T5I301|T5I301_RHOER
83727000	110220000	98418000	94936000	82478000	114500000	132220000	111750000	131990000	141530000				5	5	5	11.1	11.1	11.1	47.557	0	13.914	2070300000	27	tr|T5I308|T5I308_RHOER	tr|T5I308|T5I308_RHOER
58058000	60902000	64850000	61994000	44113000	57504000	61836000	64304000	60202000	62392000				5	5	5	40.4	40.4	40.4	19.138	0	27.326	1316900000	21	tr|T5I312|T5I312_RHOER	tr|T5I312|T5I312_RHOER
685200000	716700000	690650000	641720000	571390000	586830000	686630000	536490000	654800000	566020000				20	20	20	58.6	58.6	58.6	47.398	0	323.31	50392000000	265	tr|T5I316|T5I316_RHOER	tr|T5I316|T5I316_RHOER
10105000	15942000	9765200	13197000	9840700	0	14347000	0	0	0				3	3	3	14.2	14.2	14.2	42.152	0	4.2511	82197000	6	tr|T5I318|T5I318_RHOER	tr|T5I318|T5I318_RHOER
3464700000	3800600000	3439800000	3284300000	3144600000	4286000000	3951600000	3129800000	3869400000	3695800000				31	31	31	81.8	81.8	81.8	50.85	0	323.31	333670000000	544	tr|T5I321|T5I321_RHOER	tr|T5I321|T5I321_RHOER
11405000	10348000	0	9060500	9569700	0	0	0	0	0				1	1	1	14.6	14.6	14.6	14.894	0	13.773	47501000	3	tr|T5I323|T5I323_RHOER	tr|T5I323|T5I323_RHOER
811530000	815390000	806180000	841600000	809010000	459840000	481590000	449630000	498960000	451800000				15	15	15	69.5	69.5	69.5	45.272	0	323.31	34272000000	201	tr|T5I326|T5I326_RHOER	tr|T5I326|T5I326_RHOER
618150000	485480000	579410000	466350000	809600000	442880000	412540000	714580000	470900000	542390000				19	19	17	42	42	38.7	74.149	0	323.31	21951000000	151	tr|T5I327|T5I327_RHOER	tr|T5I327|T5I327_RHOER
350350000	373920000	341240000	280440000	299050000	425720000	568960000	613600000	676730000	616130000				7	7	7	63.3	63.3	63.3	13.92	0	179.58	14251000000	81	tr|T5I329|T5I329_RHOER	tr|T5I329|T5I329_RHOER
70557000	60230000	75914000	52667000	54992000	39598000	42290000	87920000	59490000	48420000				1	1	1	3.4	3.4	3.4	24.956	0.005631	1.8531	555640000	15	tr|T5I332|T5I332_RHOER	tr|T5I332|T5I332_RHOER
5562100000	6280000000	5849400000	3861200000	4576200000	5907800000	7242200000	5435700000	6956500000	5850900000				8	8	8	90.5	90.5	90.5	10.805	0	323.31	155470000000	157	tr|T5I333|T5I333_RHOER	tr|T5I333|T5I333_RHOER
156470000	149800000	139700000	126620000	135380000	147740000	169300000	130080000	155710000	150240000				1	1	1	3.5	3.5	3.5	34.819	0	8.9667	1397200000	9	tr|T5I334|T5I334_RHOER	tr|T5I334|T5I334_RHOER
144610000	182420000	153520000	158350000	146370000	138600000	147950000	137270000	160170000	132780000				13	13	13	42.6	42.6	42.6	43.333	0	143.41	7290000000	84	tr|T5I339|T5I339_RHOER	tr|T5I339|T5I339_RHOER
87562000	93817000	89143000	82377000	79939000	92065000	87334000	68297000	86132000	74559000				23	23	23	40.2	40.2	40.2	85.182	0	136.89	6891300000	144	tr|T5I344|T5I344_RHOER	tr|T5I344|T5I344_RHOER
31566000	30606000	34604000	39867000	32757000	25530000	26844000	34165000	22413000	27517000				2	2	2	22.5	22.5	22.5	14.967	0	5.8124	459540000	6	tr|T5I346|T5I346_RHOER	tr|T5I346|T5I346_RHOER
27520000	34198000	35437000	34448000	30366000	40122000	34287000	21621000	31759000	31253000				4	4	4	24.3	24.3	24.3	29.216	0	15.302	791780000	30	tr|T5I350|T5I350_RHOER	tr|T5I350|T5I350_RHOER
0	0	14861000	14004000	0	0	0	0	0	0				1	1	1	4.6	4.6	4.6	33.737	0	8.2938	31158000	3	tr|T5I352|T5I352_RHOER	tr|T5I352|T5I352_RHOER
157580000	189820000	184340000	170810000	149410000	179400000	216500000	139840000	210560000	150970000				11	11	11	59.3	59.3	59.3	32.2	0	268.88	7472700000	115	tr|T5I354|T5I354_RHOER	tr|T5I354|T5I354_RHOER
106030000	58755000	86325000	77250000	135400000	34338000	27807000	125570000	44431000	53437000				12	12	12	37.5	37.5	37.5	39.687	0	79.451	3596900000	75	tr|T5I356|T5I356_RHOER	tr|T5I356|T5I356_RHOER
61636000	71435000	64610000	53420000	59531000	90091000	83308000	61321000	82292000	72627000				32	32	32	41.1	41.1	41.1	106.56	0	181.5	8161700000	184	tr|T5I359|T5I359_RHOER	tr|T5I359|T5I359_RHOER
0	0	0	0	0	0	0	0	0	0				4	4	4	10.5	10.5	10.5	38.207	0.0020415	2.2751	39881000	3	tr|T5I365|T5I365_RHOER	tr|T5I365|T5I365_RHOER
128650000	156370000	138390000	116170000	117720000	87982000	128600000	121100000	118560000	100270000				10	10	10	52.1	52.1	52.1	25.598	0	57.654	4487800000	107	tr|T5I368|T5I368_RHOER	tr|T5I368|T5I368_RHOER
76703000	72624000	82005000	85523000	92283000	68787000	90403000	101630000	85548000	83704000				4	4	4	21.7	21.7	21.7	28.426	0	83.192	1743400000	27	tr|T5I370|T5I370_RHOER	tr|T5I370|T5I370_RHOER
63759000	71819000	70149000	0	85754000	68195000	72800000	55952000	62756000	52994000				5	5	5	33.6	33.6	33.6	16.881	0	27.279	1843600000	25	tr|T5I375|T5I375_RHOER	tr|T5I375|T5I375_RHOER
12210000	16721000	14623000	0	13717000	12370000	19035000	11968000	16057000	0				1	1	1	1.4	1.4	1.4	67.078	0.0010424	2.5838	117860000	5	tr|T5I380|T5I380_RHOER	tr|T5I380|T5I380_RHOER
0	0	0	0	0	0	0	0	0	0				2	2	2	7.9	7.9	7.9	39.437	0.0099807	1.4962	33509000	1	tr|T5I381|T5I381_RHOER	tr|T5I381|T5I381_RHOER
0	0	0	0	0	15092000	15882000	0	0	0				1	1	1	4.2	4.2	4.2	23.64	0.0017042	2.3127	33315000	2	tr|T5I383|T5I383_RHOER	tr|T5I383|T5I383_RHOER
63165000	71772000	65657000	76438000	66844000	75282000	86531000	69130000	73125000	69146000				5	5	5	25	25	25	31.405	0	22.511	1201100000	22	tr|T5I386|T5I386_RHOER	tr|T5I386|T5I386_RHOER
80469000	87568000	85423000	83336000	72322000	70685000	85579000	73723000	66682000	82272000				7	7	7	45.3	45.3	45.3	22.638	0	69.406	2140700000	50	tr|T5I387|T5I387_RHOER	tr|T5I387|T5I387_RHOER
3057100000	3095000000	2800700000	2696300000	2693600000	2662600000	2660100000	2427000000	2444000000	2285800000				25	25	25	67.8	67.8	67.8	47.422	0	323.31	178710000000	367	tr|T5I392|T5I392_RHOER	tr|T5I392|T5I392_RHOER
25093000	21154000	22068000	12661000	15403000	21903000	23448000	16316000	18594000	17754000				4	4	4	30.3	30.3	30.3	19.711	0	24.888	415600000	34	tr|T5I393|T5I393_RHOER	tr|T5I393|T5I393_RHOER
23831000	23339000	19968000	22468000	21179000	19331000	16523000	25646000	17232000	0				5	5	5	14.1	14.1	14.1	56.377	0	25.705	392320000	13	tr|T5I395|T5I395_RHOER	tr|T5I395|T5I395_RHOER
22336000	20555000	23076000	24657000	20811000	19938000	23988000	23696000	23833000	17477000				6	6	6	32.9	32.9	32.9	23.082	0	18.328	424270000	29	tr|T5I397|T5I397_RHOER	tr|T5I397|T5I397_RHOER
161440000	108610000	149590000	104340000	226900000	54942000	45080000	213570000	70800000	87494000				9	9	9	39.9	39.9	39.9	34.48	0	120.89	3595000000	51	tr|T5I3A3|T5I3A3_RHOER	tr|T5I3A3|T5I3A3_RHOER
3384000000	3851000000	3790700000	3452200000	3169500000	2891600000	3605500000	3066400000	3929200000	3061200000				12	12	12	86.4	86.4	86.4	20.272	0	323.31	146740000000	314	tr|T5I3A4|T5I3A4_RHOER	tr|T5I3A4|T5I3A4_RHOER
165200000	185100000	170500000	156830000	151570000	183680000	171280000	157310000	169950000	142110000				22	22	22	49.4	49.4	49.4	73.301	0	323.31	10740000000	180	tr|T5I3A8|T5I3A8_RHOER	tr|T5I3A8|T5I3A8_RHOER
0	0	0	17208000	0	0	0	12119000	0	0				3	3	3	11.3	11.3	11.3	40.962	0	4.5558	144380000	5	tr|T5I3B1|T5I3B1_RHOER	tr|T5I3B1|T5I3B1_RHOER
173740000	204060000	193120000	203690000	144980000	173450000	206490000	98772000	170000000	171120000				14	14	14	84.4	84.4	84.4	24.329	0	185.96	7064500000	64	tr|T5I3B3|T5I3B3_RHOER	tr|T5I3B3|T5I3B3_RHOER
290470000	335270000	284580000	328140000	260920000	251270000	347060000	291130000	305820000	224530000				12	12	12	49.3	49.3	49.3	31.266	0	94.082	10851000000	56	tr|T5I3B6|T5I3B6_RHOER	tr|T5I3B6|T5I3B6_RHOER
1409900000	1566000000	1403800000	1153400000	1232200000	1191700000	1815800000	1083800000	1731900000	1407100000				12	12	12	57.1	57.1	57.1	18.177	0	218.88	66643000000	233	tr|T5I3B7|T5I3B7_RHOER	tr|T5I3B7|T5I3B7_RHOER
85410000	85163000	83359000	68317000	74600000	85500000	76404000	79017000	81358000	85341000				13	13	13	54	54	54	27.731	0	83.77	3185100000	58	tr|T5I3C0|T5I3C0_RHOER	tr|T5I3C0|T5I3C0_RHOER
62516000	58936000	54136000	52691000	64330000	58327000	59379000	54511000	58706000	61847000				5	5	5	19.1	19.1	19.1	32.193	0	11.156	1165300000	24	tr|T5I3C2|T5I3C2_RHOER	tr|T5I3C2|T5I3C2_RHOER
231880000	212410000	222130000	166160000	233330000	245310000	236310000	199770000	192540000	221000000				4	4	4	22	22	22	30.172	0	8.8676	3170000000	23	tr|T5I3C3|T5I3C3_RHOER	tr|T5I3C3|T5I3C3_RHOER
29210000	21776000	20557000	20650000	24298000	24543000	21177000	16514000	18862000	12474000				2	2	2	8.9	8.9	8.9	29.468	0	4.9415	250510000	7	tr|T5I3C5|T5I3C5_RHOER	tr|T5I3C5|T5I3C5_RHOER
59117000	63239000	54098000	60652000	51265000	58083000	52877000	47831000	51439000	44915000				14	14	14	40.7	40.7	40.7	54.667	0	64.224	2310900000	62	tr|T5I3D0|T5I3D0_RHOER	tr|T5I3D0|T5I3D0_RHOER
66126000	77861000	0	76646000	73786000	50367000	56431000	24336000	54369000	67305000				2	2	2	12.4	12.4	12.4	22.606	0	11.344	581770000	9	tr|T5I3D1|T5I3D1_RHOER	tr|T5I3D1|T5I3D1_RHOER
23365000	19457000	19814000	21127000	18320000	19491000	22718000	0	20806000	0				7	7	7	27.4	27.4	27.4	37.718	0	9.5559	411550000	21	tr|T5I3D5|T5I3D5_RHOER	tr|T5I3D5|T5I3D5_RHOER
385590000	384410000	398200000	214220000	358380000	420760000	455210000	342660000	439420000	398970000				4	4	4	16.9	16.9	16.9	41.881	0	19.307	4121800000	23	tr|T5I3E0|T5I3E0_RHOER	tr|T5I3E0|T5I3E0_RHOER
13650000	16273000	14726000	9922200	0	18853000	14194000	0	17956000	0				1	1	1	5.7	5.7	5.7	23.016	0.0017059	2.3347	111840000	9	tr|T5I3E3|T5I3E3_RHOER	tr|T5I3E3|T5I3E3_RHOER
41559000	49515000	44387000	44600000	38500000	37087000	53421000	36609000	45587000	40649000				4	4	4	18.8	18.8	18.8	27.647	0	8.2999	932200000	12	tr|T5I3E4|T5I3E4_RHOER	tr|T5I3E4|T5I3E4_RHOER
35122000	46841000	40647000	23807000	42160000	28413000	45448000	21019000	38125000	27126000				5	5	5	30.1	30.1	30.1	27.687	0	33.907	943650000	26	tr|T5I3E6|T5I3E6_RHOER	tr|T5I3E6|T5I3E6_RHOER
924480000	464970000	719530000	592440000	1214100000	310870000	245610000	1417900000	397570000	719100000				10	10	9	45.9	45.9	45.9	37.91	0	286.66	18811000000	92	tr|T5I3F3|T5I3F3_RHOER	tr|T5I3F3|T5I3F3_RHOER
266620000	263270000	314300000	206700000	284090000	183840000	288190000	309370000	293000000	332370000				7	7	7	38.5	38.5	38.5	29.051	0	46.733	4527800000	29	tr|T5I3F7|T5I3F7_RHOER	tr|T5I3F7|T5I3F7_RHOER
206970000	56499000	245930000	51302000	137560000	44817000	195770000	431800000	201740000	169590000				7	7	7	16.6	16.6	16.6	59.871	0	13.63	2002400000	12	tr|T5I3G0|T5I3G0_RHOER	tr|T5I3G0|T5I3G0_RHOER
3149100000	3601500000	3379800000	2722100000	3336700000	2581400000	3526600000	2747200000	3394400000	3229100000				2	2	2	2.9	2.9	2.9	73.273	0	3.9754	30385000000	16	tr|T5I3G2|T5I3G2_RHOER	tr|T5I3G2|T5I3G2_RHOER
20837000	0	11209000	15982000	23500000	0	0	33791000	0	19253000				2	2	2	7.7	7.7	7.7	47.292	0	20.8	151010000	8	tr|T5I3G6|T5I3G6_RHOER	tr|T5I3G6|T5I3G6_RHOER
19704000	0	18178000	0	32992000	0	0	28974000	0	0				1	1	1	14.6	14.6	14.6	18.913	0	12.28	87544000	4	tr|T5I3G9|T5I3G9_RHOER	tr|T5I3G9|T5I3G9_RHOER
15601000	18760000	14995000	17680000	0	14802000	15954000	15698000	13887000	11330000				3	3	3	10.9	10.9	10.9	32.405	0.00070947	2.9857	156380000	12	tr|T5I3H7|T5I3H7_RHOER	tr|T5I3H7|T5I3H7_RHOER
46486000	45722000	53189000	70729000	53542000	55018000	38260000	43253000	55384000	45071000				2	2	2	15.1	15.1	15.1	23.525	0	7.1359	831340000	10	tr|T5I3I4|T5I3I4_RHOER	tr|T5I3I4|T5I3I4_RHOER
12172000	13472000	10638000	12294000	10967000	29908000	30563000	19372000	22588000	20158000				5	5	5	27.5	27.5	27.5	25.619	0	10.034	328860000	24	tr|T5I3I6|T5I3I6_RHOER	tr|T5I3I6|T5I3I6_RHOER
25757000	40735000	47249000	35117000	40325000	36873000	34315000	34734000	35752000	30814000				5	5	5	20.8	20.8	20.8	28.371	0	19.719	622120000	17	tr|T5I3J0|T5I3J0_RHOER	tr|T5I3J0|T5I3J0_RHOER
24250000	27510000	14873000	13902000	16181000	13664000	16844000	0	17137000	14144000				3	3	3	9.6	9.6	9.6	41.442	0	3.6157	243710000	6	tr|T5I3J4|T5I3J4_RHOER	tr|T5I3J4|T5I3J4_RHOER
45767000	77556000	75246000	65817000	58041000	73054000	48562000	54075000	63275000	56751000				3	3	3	10.3	10.3	10.3	36.802	0.0072679	1.7931	894350000	9	tr|T5I3J5|T5I3J5_RHOER	tr|T5I3J5|T5I3J5_RHOER
26358000	13589000	24539000	0	42514000	9610600	6480000	41890000	9741000	14937000				2	2	2	6.8	6.8	6.8	48.864	0	17.788	222660000	6	tr|T5I3J6|T5I3J6_RHOER	tr|T5I3J6|T5I3J6_RHOER
5378400000	5708000000	5572300000	5027900000	4851800000	5079000000	5200300000	5045900000	4962500000	4611400000				26	26	26	78.8	78.8	78.8	46.733	0	323.31	581940000000	719	tr|T5I3J9|T5I3J9_RHOER	tr|T5I3J9|T5I3J9_RHOER
16048000	17470000	16794000	0	23204000	0	16670000	28683000	13853000	17037000				3	3	3	28.9	28.9	28.9	19.227	0	21.686	161730000	5	tr|T5I3K2|T5I3K2_RHOER	tr|T5I3K2|T5I3K2_RHOER
495670000	510630000	504730000	401390000	387130000	403610000	444830000	440030000	402040000	347310000				14	14	14	60.4	60.4	60.4	35.351	0	138.42	21202000000	166	tr|T5I3K3|T5I3K3_RHOER	tr|T5I3K3|T5I3K3_RHOER
1425800000	1508100000	1644700000	1561600000	1397000000	1605500000	1598100000	1361300000	1461700000	1085000000				13	13	13	34.4	34.4	34.4	48.885	0	35.821	16305000000	56	tr|T5I3K5|T5I3K5_RHOER	tr|T5I3K5|T5I3K5_RHOER
16582000	0	9266800	0	8950500	10407000	6872700	0	7171600	0				2	2	2	21.9	21.9	21.9	16.583	0.004342	1.9757	60536000	6	tr|T5I3K9|T5I3K9_RHOER	tr|T5I3K9|T5I3K9_RHOER
195450000	194800000	193320000	209210000	173040000	200750000	159670000	175510000	210800000	166560000				9	9	9	54.7	54.7	54.7	24.462	0	162.78	8310800000	83	tr|T5I3L0|T5I3L0_RHOER	tr|T5I3L0|T5I3L0_RHOER
237210000	259950000	227220000	247310000	191970000	242480000	276070000	184840000	239030000	200860000				8	8	8	68.2	68.2	68.2	22.292	0	323.31	10465000000	109	tr|T5I3L7|T5I3L7_RHOER	tr|T5I3L7|T5I3L7_RHOER
612950000	694180000	677990000	641870000	605500000	621960000	686380000	472250000	598710000	515770000				12	12	12	57.4	57.4	57.4	26.494	0	245.54	25530000000	124	tr|T5I3L8|T5I3L8_RHOER	tr|T5I3L8|T5I3L8_RHOER
552170000	586800000	549530000	510040000	472170000	542080000	583690000	437780000	566100000	504070000				32	32	32	83.5	83.5	83.5	51.304	0	323.31	60980000000	426	tr|T5I3M0|T5I3M0_RHOER	tr|T5I3M0|T5I3M0_RHOER
325020000	345120000	326100000	322250000	289050000	323940000	359850000	250940000	339680000	308810000				17	17	17	37.5	37.5	37.5	45.751	0	319.66	20456000000	127	tr|T5I3M1|T5I3M1_RHOER	tr|T5I3M1|T5I3M1_RHOER
18208000	19062000	22205000	20489000	22493000	27768000	21368000	19344000	21107000	16521000				5	5	5	21	21	21	36.425	0	6.7681	515480000	16	tr|T5I3M2|T5I3M2_RHOER	tr|T5I3M2|T5I3M2_RHOER
189480000	207630000	196730000	198330000	165980000	193810000	195580000	165820000	206980000	161350000				13	13	13	83	83	83	23.797	0	170.74	9205500000	106	tr|T5I3M4|T5I3M4_RHOER	tr|T5I3M4|T5I3M4_RHOER
440780000	459400000	433260000	375510000	382200000	379370000	454590000	353200000	436420000	353880000				17	17	17	76.1	76.1	76.1	32.412	0	323.31	26762000000	204	tr|T5I3M5|T5I3M5_RHOER	tr|T5I3M5|T5I3M5_RHOER
268370000	296870000	284210000	261920000	283250000	251940000	238770000	248090000	241010000	256030000				11	11	11	68.5	68.5	68.5	18.679	0	137.88	13515000000	143	tr|T5I3M6|T5I3M6_RHOER	tr|T5I3M6|T5I3M6_RHOER
368950000	364750000	378880000	342820000	333500000	323930000	334380000	317060000	309080000	308930000				15	15	15	33.3	33.3	33.3	65.123	0	323.31	18754000000	140	tr|T5I3M9|T5I3M9_RHOER	tr|T5I3M9|T5I3M9_RHOER
30905000	36814000	30622000	29193000	37072000	35302000	37306000	28291000	30270000	21170000				8	8	8	37.4	37.4	37.4	31.705	0	27.389	815300000	22	tr|T5I3N0|T5I3N0_RHOER	tr|T5I3N0|T5I3N0_RHOER
9372800	0	10570000	8618000	9261200	0	0	5326500	0	0				3	3	3	14.1	14.1	14.1	25.582	0	4.1556	51692000	12	tr|T5I3N2|T5I3N2_RHOER	tr|T5I3N2|T5I3N2_RHOER
30941000	22058000	26358000	28425000	25128000	20596000	21937000	25427000	23759000	21183000				2	2	2	13.8	13.8	13.8	16.87	0.0010409	2.549	331400000	12	tr|T5I3N3|T5I3N3_RHOER	tr|T5I3N3|T5I3N3_RHOER
465210000	486900000	515240000	410500000	391600000	445460000	509610000	374350000	452610000	399770000				16	16	16	81.9	81.9	81.9	27.614	0	245.01	25705000000	137	tr|T5I3N4|T5I3N4_RHOER	tr|T5I3N4|T5I3N4_RHOER
18399000	19079000	21169000	14770000	13632000	21764000	19025000	15124000	20113000	17198000				5	5	5	11.5	11.5	11.5	49.731	0	7.4132	467810000	18	tr|T5I3N6|T5I3N6_RHOER	tr|T5I3N6|T5I3N6_RHOER
20076000	27225000	24027000	28541000	20697000	19336000	21808000	22989000	19787000	23361000				3	3	3	19	19	19	20.872	0	11.123	368740000	18	tr|T5I3N7|T5I3N7_RHOER	tr|T5I3N7|T5I3N7_RHOER
232390000	213520000	236810000	206710000	250300000	98548000	173300000	329780000	207970000	190980000				4	4	4	33.6	33.6	33.6	13.094	0	31.28	4205200000	70	tr|T5I3N9|T5I3N9_RHOER	tr|T5I3N9|T5I3N9_RHOER
23278000	24416000	29719000	26308000	23811000	23650000	27841000	23898000	23116000	23204000				5	5	5	17.5	17.5	17.5	31.556	0	9.4523	588070000	22	tr|T5I3P0|T5I3P0_RHOER	tr|T5I3P0|T5I3P0_RHOER
35737000	28640000	30511000	34172000	27357000	30040000	35695000	19997000	37627000	27389000				3	3	3	13.8	13.8	13.8	24.001	0.0017077	2.3379	370510000	5	tr|T5I3P2|T5I3P2_RHOER	tr|T5I3P2|T5I3P2_RHOER
268860000	313020000	270420000	207520000	253030000	289810000	287390000	218210000	283320000	203830000				16	16	16	72.8	72.8	72.8	34.616	0	323.31	14399000000	176	tr|T5I3P3|T5I3P3_RHOER	tr|T5I3P3|T5I3P3_RHOER
39097000	50034000	61516000	45497000	36604000	30585000	45486000	36056000	30713000	39799000				3	3	3	14.2	14.2	14.2	30.717	0.0072273	1.7145	519960000	6	tr|T5I3P8|T5I3P8_RHOER	tr|T5I3P8|T5I3P8_RHOER
126760000	129140000	125380000	89826000	104880000	129050000	185010000	131850000	161710000	150890000				4	4	4	20.8	20.8	20.8	24.315	0	5.4697	1623200000	10	tr|T5I3P9|T5I3P9_RHOER	tr|T5I3P9|T5I3P9_RHOER
44421000	60054000	56234000	64769000	64341000	55375000	38163000	59110000	51541000	51677000				6	6	6	41.4	41.4	41.4	23.717	0	23.979	1168800000	34	tr|T5I3Q3|T5I3Q3_RHOER	tr|T5I3Q3|T5I3Q3_RHOER
11747000	18352000	18279000	16042000	13659000	0	17113000	15404000	16438000	0				2	1	1	7.8	4.4	4.4	28.531	0.00036377	3.497	128610000	11	tr|T5I3Q4|T5I3Q4_RHOER	tr|T5I3Q4|T5I3Q4_RHOER
143240000	169910000	152250000	135200000	135320000	151190000	171390000	132680000	161470000	154500000				12	12	12	57.1	57.1	57.1	27.941	0	226.76	7071700000	97	tr|T5I3Q6|T5I3Q6_RHOER	tr|T5I3Q6|T5I3Q6_RHOER
586150000	636660000	575150000	561230000	581850000	527840000	549630000	506960000	577510000	504860000				13	13	13	35	35	35	61.072	0	160.9	12264000000	115	tr|T5I3Q7|T5I3Q7_RHOER	tr|T5I3Q7|T5I3Q7_RHOER
293130000	302070000	296030000	297880000	315220000	246210000	263680000	298460000	279170000	291030000				3	3	3	28.9	28.9	28.9	13.305	0	65.565	3617100000	33	tr|T5I3R1|T5I3R1_RHOER	tr|T5I3R1|T5I3R1_RHOER
22979000	31946000	30073000	29990000	24506000	34159000	39351000	29254000	29093000	26752000				3	3	3	9	9	9	29.788	0	17.224	564370000	30	tr|T5I3R7|T5I3R7_RHOER	tr|T5I3R7|T5I3R7_RHOER
987280000	1055400000	1026100000	995430000	974240000	1006600000	984600000	809920000	1013300000	853810000				19	19	19	66.6	66.6	66.6	40.639	0	323.31	75954000000	254	tr|T5I3R9|T5I3R9_RHOER	tr|T5I3R9|T5I3R9_RHOER
339260000	355950000	332340000	289640000	323010000	238180000	268550000	341150000	289610000	261150000				10	10	10	41.6	41.6	41.6	40.335	0	249.24	10422000000	99	tr|T5I3S2|T5I3S2_RHOER	tr|T5I3S2|T5I3S2_RHOER
505660000	547260000	516970000	482640000	447980000	493930000	580460000	514180000	583160000	489660000				15	15	15	48.3	48.3	48.3	42.597	0	323.31	40039000000	217	tr|T5I3S4|T5I3S4_RHOER	tr|T5I3S4|T5I3S4_RHOER
2198400000	2270900000	2387300000	1971100000	2192200000	2348700000	2238400000	1918900000	2144900000	2344500000				11	11	11	43	43	43	46.415	0	278.69	30795000000	96	tr|T5I3T0|T5I3T0_RHOER	tr|T5I3T0|T5I3T0_RHOER
0	0	0	0	0	0	0	0	0	0				2	2	2	1.4	1.4	1.4	158.36	0.0074894	1.6278	114800000	2	tr|T5I3T4|T5I3T4_RHOER	tr|T5I3T4|T5I3T4_RHOER
77205000	50880000	77975000	79651000	114450000	43496000	29999000	158130000	39445000	57485000				3	3	3	11.6	11.6	11.6	32.565	0	3.9628	807540000	4	tr|T5I3T5|T5I3T5_RHOER	tr|T5I3T5|T5I3T5_RHOER
816180000	612240000	790080000	682000000	903920000	345150000	392580000	1190200000	528630000	567810000				10	10	10	73.2	73.2	73.2	27.287	0	310.06	25053000000	104	tr|T5I3T7|T5I3T7_RHOER	tr|T5I3T7|T5I3T7_RHOER
167280000	183240000	172430000	140870000	195060000	126890000	161450000	157680000	168920000	107410000				4	4	4	18.3	18.3	18.3	32.786	0	32.765	2502900000	19	tr|T5I3U3|T5I3U3_RHOER	tr|T5I3U3|T5I3U3_RHOER
719540000	760860000	726450000	678630000	611930000	737470000	790720000	570460000	780770000	700570000				12	12	12	88.4	88.4	88.4	23.673	0	323.31	45008000000	128	tr|T5I3U7|T5I3U7_RHOER	tr|T5I3U7|T5I3U7_RHOER
367450000	399310000	426450000	376900000	416000000	344160000	336680000	373160000	292870000	272000000				11	11	11	39.5	39.5	39.5	51.383	0	313.35	16004000000	110	tr|T5I3V0|T5I3V0_RHOER	tr|T5I3V0|T5I3V0_RHOER
24728000	18922000	17143000	14086000	0	15750000	23408000	20115000	17881000	17687000				3	3	3	14.8	14.8	14.8	26.033	0.0043522	2.0083	267330000	8	tr|T5I3V1|T5I3V1_RHOER	tr|T5I3V1|T5I3V1_RHOER
278020000	153220000	272560000	348300000	255970000	80031000	0	764880000	113780000	208610000				1	1	1	28.6	28.6	28.6	3.5701	0	5.0962	2591500000	8	tr|T5I3V2|T5I3V2_RHOER	tr|T5I3V2|T5I3V2_RHOER
820410000	453540000	688480000	614890000	1098700000	277020000	244240000	1482700000	359660000	672460000				9	9	9	28.6	28.6	28.6	46.081	0	217.73	22171000000	115	tr|T5I3V3|T5I3V3_RHOER	tr|T5I3V3|T5I3V3_RHOER
75622000	71531000	66271000	70057000	93509000	51394000	49198000	100770000	57428000	72327000				5	5	5	15.9	15.9	15.9	60.986	0	123.74	1874000000	43	tr|T5I3V5|T5I3V5_RHOER	tr|T5I3V5|T5I3V5_RHOER
242150000	256060000	198890000	197490000	178760000	298120000	264530000	199030000	295560000	233770000				5	5	5	44	44	44	19.395	0	134.83	6496200000	67	tr|T5I3V9|T5I3V9_RHOER	tr|T5I3V9|T5I3V9_RHOER
249260000	291070000	253890000	238040000	204850000	291670000	310400000	188990000	312560000	217980000				19	19	19	55.2	55.2	55.2	46.327	0	207.13	18226000000	239	tr|T5I3W1|T5I3W1_RHOER	tr|T5I3W1|T5I3W1_RHOER
156430000	172000000	168440000	138460000	163890000	190130000	188480000	164880000	205470000	184170000				21	21	21	30.3	30.3	30.3	102.78	0	234.03	9082100000	109	tr|T5I3W9|T5I3W9_RHOER	tr|T5I3W9|T5I3W9_RHOER
280700000	154170000	220380000	209990000	331450000	56036000	64262000	224900000	109580000	117980000				2	2	2	41.9	41.9	41.9	5.0474	0	103.16	2585900000	20	tr|T5I3X0|T5I3X0_RHOER	tr|T5I3X0|T5I3X0_RHOER
24646000	30945000	27040000	26965000	33019000	25481000	29321000	0	30482000	24028000				5	5	5	13.9	13.9	13.9	54.6	0	13.175	591130000	20	tr|T5I3X1|T5I3X1_RHOER	tr|T5I3X1|T5I3X1_RHOER
79566000	86225000	81888000	86493000	67847000	85114000	85776000	70480000	69790000	70876000				5	5	5	34.9	34.9	34.9	20.44	0	44.707	2234300000	45	tr|T5I3X4|T5I3X4_RHOER	tr|T5I3X4|T5I3X4_RHOER
135990000	146630000	137470000	133420000	117690000	120140000	152710000	122220000	158560000	146600000				11	11	11	53.2	53.2	53.2	26.893	0	63.491	7475700000	89	tr|T5I3X5|T5I3X5_RHOER	tr|T5I3X5|T5I3X5_RHOER
702340000	480460000	511440000	458280000	737490000	208390000	335620000	981270000	444600000	529200000				4	4	4	40	40	40	6.9145	0	16.533	8776400000	28	tr|T5I3X7|T5I3X7_RHOER	tr|T5I3X7|T5I3X7_RHOER
73554000	41695000	23690000	27596000	22439000	41827000	50342000	26977000	41018000	20157000				4	4	4	13.3	13.3	13.3	50.631	0	4.6873	606690000	10	tr|T5I3X9|T5I3X9_RHOER	tr|T5I3X9|T5I3X9_RHOER
47917000	49546000	45184000	41250000	42443000	42901000	50988000	44695000	39068000	40034000				17	17	17	22	22	22	119.1	0	62.456	1942800000	90	tr|T5I3Y1|T5I3Y1_RHOER	tr|T5I3Y1|T5I3Y1_RHOER
21330000	20394000	24061000	19251000	18896000	13995000	25529000	26897000	25617000	22583000				2	2	2	19.2	19.2	19.2	13.746	0	6.6588	271050000	11	tr|T5I3Y3|T5I3Y3_RHOER	tr|T5I3Y3|T5I3Y3_RHOER
57286000	51179000	61099000	40174000	46870000	51992000	46240000	50552000	58801000	61177000				5	5	5	21	21	21	38.397	0	15.458	979830000	20	tr|T5I3Y6|T5I3Y6_RHOER	tr|T5I3Y6|T5I3Y6_RHOER
0	0	7915900	0	0	0	5394500	0	0	0				3	3	3	8	8	8	45.673	0.0072607	1.7766	15473000	3	tr|T5I3Y7|T5I3Y7_RHOER	tr|T5I3Y7|T5I3Y7_RHOER
691190000	758390000	681830000	687130000	659450000	799380000	712130000	552770000	727370000	640380000				19	19	19	66.5	66.5	66.5	47.151	0	323.31	40616000000	201	tr|T5I3Z1|T5I3Z1_RHOER	tr|T5I3Z1|T5I3Z1_RHOER
8938200	0	0	0	0	0	3844700	0	0	0				1	1	1	7.1	7.1	7.1	22.954	0.0074967	1.6314	13597000	3	tr|T5I3Z6|T5I3Z6_RHOER	tr|T5I3Z6|T5I3Z6_RHOER
18348000	18147000	15488000	12446000	11016000	19935000	28711000	0	21106000	18165000				1	1	1	6.8	6.8	6.8	20.104	0	9.0864	163760000	6	tr|T5I3Z7|T5I3Z7_RHOER	tr|T5I3Z7|T5I3Z7_RHOER
677530000	653110000	551700000	343150000	444480000	769270000	723480000	535110000	702210000	539560000				14	14	14	66.4	66.4	66.4	35.577	0	323.31	25255000000	102	tr|T5I403|T5I403_RHOER	tr|T5I403|T5I403_RHOER
19635000	0	0	0	0	0	12269000	0	0	0				1	1	1	4.7	4.7	4.7	55.957	0.0075041	1.636	34502000	1	tr|T5I404|T5I404_RHOER	tr|T5I404|T5I404_RHOER
294990000	334660000	299920000	317160000	227050000	324860000	331560000	236490000	317660000	277620000				10	10	10	40.4	40.4	40.4	37.826	0	63.142	12129000000	88	tr|T5I407|T5I407_RHOER	tr|T5I407|T5I407_RHOER
0	8942000	5871500	0	0	0	0	9490100	10962000	6721700				2	2	2	4.4	4.4	4.4	44.784	0.0043319	1.9341	37284000	6	tr|T5I408|T5I408_RHOER	tr|T5I408|T5I408_RHOER
114610000	110980000	102180000	102420000	113190000	124010000	130430000	98518000	116270000	75937000				4	4	4	31.8	31.8	31.8	17.025	0	22.914	2066300000	12	tr|T5I413|T5I413_RHOER	tr|T5I413|T5I413_RHOER
458700000	526390000	461800000	332000000	401230000	401860000	454500000	350070000	466040000	342570000				16	16	16	62	62	62	44.09	0	230.23	16305000000	98	tr|T5I416|T5I416_RHOER	tr|T5I416|T5I416_RHOER
0	0	0	0	0	0	0	0	0	0				1	1	1	2.6	2.6	2.6	49.1	0.008735	1.5399	0	1	tr|T5I417|T5I417_RHOER	tr|T5I417|T5I417_RHOER
90102000	104160000	106830000	104150000	129210000	73478000	111090000	106400000	101330000	61441000				5	5	5	34	34	34	23.855	0	16.412	1494600000	25	tr|T5I418|T5I418_RHOER	tr|T5I418|T5I418_RHOER
72915000	35818000	42806000	47901000	76171000	32156000	0	75969000	48032000	0				6	6	6	21	21	21	38.496	0	109.88	963220000	12	tr|T5I419|T5I419_RHOER	tr|T5I419|T5I419_RHOER
250490000	255030000	230820000	252910000	235370000	208870000	225920000	203330000	229670000	208960000				17	17	17	47.2	47.2	47.2	40	0	323.31	11329000000	141	tr|T5I421|T5I421_RHOER	tr|T5I421|T5I421_RHOER
234300000	280310000	251320000	208500000	194630000	221060000	265770000	241770000	253630000	225410000				7	7	7	45.7	45.7	45.7	22.117	0	101.79	6917600000	42	tr|T5I423|T5I423_RHOER	tr|T5I423|T5I423_RHOER
274180000	260800000	273520000	311710000	322690000	207170000	222440000	271720000	224500000	264610000				3	3	3	13.9	13.9	13.9	21.75	0	98.564	4986600000	35	tr|T5I427|T5I427_RHOER	tr|T5I427|T5I427_RHOER
2244500000	1198300000	1508500000	1079300000	3426800000	259380000	190400000	2047500000	432510000	909870000				1	1	1	54.5	54.5	54.5	3.5489	0	3.8432	12640000000	15	tr|T5I428|T5I428_RHOER	tr|T5I428|T5I428_RHOER
72236000	75110000	72013000	76285000	52708000	81323000	88641000	64064000	74136000	65207000				4	4	4	33.1	33.1	33.1	13.452	0	9.4453	1235700000	19	tr|T5I433|T5I433_RHOER	tr|T5I433|T5I433_RHOER
0	0	0	0	0	0	10954000	0	0	6985200				2	2	2	12.5	12.5	12.5	26.818	0.00070621	2.8911	29933000	5	tr|T5I435|T5I435_RHOER	tr|T5I435|T5I435_RHOER
12045000	11934000	0	0	11703000	13221000	11923000	11806000	13289000	0				1	1	1	6.6	6.6	6.6	28.895	0.0072345	1.7429	83540000	1	tr|T5I436|T5I436_RHOER	tr|T5I436|T5I436_RHOER
1327100000	1466600000	1346600000	1243500000	1066500000	1169900000	1211200000	1029400000	1175400000	1238500000				11	11	8	58.9	58.9	46	27.72	0	323.31	47823000000	184	tr|T5I444|T5I444_RHOER	tr|T5I444|T5I444_RHOER
144600000	162040000	144000000	122060000	173930000	127250000	161200000	145620000	144600000	168930000				4	4	4	37.9	37.9	37.9	22.116	0	38.032	3319500000	23	tr|T5I446|T5I446_RHOER	tr|T5I446|T5I446_RHOER
153040000	154100000	161350000	133040000	126670000	139560000	137690000	119940000	145290000	90230000				11	11	11	70	70	70	23.2	0	59.045	3746600000	71	tr|T5I448|T5I448_RHOER	tr|T5I448|T5I448_RHOER
53866000	52812000	50427000	40051000	36677000	47365000	41962000	47662000	41144000	53470000				2	2	2	18.2	18.2	18.2	16.432	0	49.97	536070000	15	tr|T5I453|T5I453_RHOER	tr|T5I453|T5I453_RHOER
24346000	33671000	32479000	17409000	12085000	32417000	35737000	24421000	37066000	22271000				5	5	5	30	30	30	26.263	0	37.304	379100000	19	tr|T5I454|T5I454_RHOER	tr|T5I454|T5I454_RHOER
48880000	49512000	46668000	61411000	70508000	47141000	44006000	27419000	44926000	40121000				7	7	7	23.8	23.8	23.8	46.778	0	9.6774	866640000	11	tr|T5I458|T5I458_RHOER	tr|T5I458|T5I458_RHOER
0	0	0	0	17841000	49513000	23326000	29069000	42464000	23391000				1	1	1	21	21	21	6.676	0	25.878	163650000	8	tr|T5I459|T5I459_RHOER	tr|T5I459|T5I459_RHOER
216010000	230880000	204100000	202940000	222220000	266150000	215830000	93384000	214580000	177570000				3	3	3	32.9	32.9	32.9	22.783	0	323.31	5429700000	39	tr|T5I460|T5I460_RHOER	tr|T5I460|T5I460_RHOER
318000000	350360000	337570000	323460000	300210000	331930000	357670000	281390000	347550000	269150000				20	20	20	61.6	61.6	61.6	49.396	0	323.31	19273000000	205	tr|T5I463|T5I463_RHOER	tr|T5I463|T5I463_RHOER
53863000	52102000	48596000	44435000	41653000	52114000	68273000	34021000	52941000	54468000				4	4	4	34.6	34.6	34.6	16.995	0	18.586	957600000	20	tr|T5I466|T5I466_RHOER	tr|T5I466|T5I466_RHOER
129530000	133780000	128510000	147100000	123080000	170640000	147610000	131280000	134250000	133990000				11	11	11	49.8	49.8	49.8	28.182	0	103.41	5050400000	64	tr|T5I467|T5I467_RHOER	tr|T5I467|T5I467_RHOER
39584000	41341000	39031000	35594000	30269000	46637000	47855000	36903000	41711000	31564000				13	13	13	32.6	32.6	32.6	56.525	0	101.46	1860900000	68	tr|T5I470|T5I470_RHOER	tr|T5I470|T5I470_RHOER
64468000	65251000	67235000	46839000	82818000	57878000	74539000	61149000	53281000	55994000				4	4	4	17.8	17.8	17.8	36.91	0	12.373	936730000	24	tr|T5I474|T5I474_RHOER	tr|T5I474|T5I474_RHOER
1799000000	1294700000	1550100000	1794700000	2551200000	691820000	1003100000	4649900000	1379000000	2888200000				4	4	4	95.3	95.3	95.3	8.1882	0	58.195	36026000000	69	tr|T5I475|T5I475_RHOER	tr|T5I475|T5I475_RHOER
0	21604000	14973000	0	14304000	17659000	0	0	0	0				2	2	2	7	7	7	43.462	0.0043348	1.9497	94909000	4	tr|T5I479|T5I479_RHOER	tr|T5I479|T5I479_RHOER
114320000	124470000	126690000	80212000	93057000	105410000	199600000	143110000	213690000	120000000				2	2	2	4.6	4.6	4.6	43.944	0	12.726	1746700000	13	tr|T5I480|T5I480_RHOER	tr|T5I480|T5I480_RHOER
114980000	131720000	134910000	93280000	112720000	109750000	112210000	82430000	118470000	83276000				5	5	5	31.6	31.6	31.6	22.73	0	26.26	2549300000	46	tr|T5I487|T5I487_RHOER	tr|T5I487|T5I487_RHOER
287910000	177750000	169410000	161430000	275840000	88277000	107190000	375270000	159400000	212550000				4	4	4	69.5	69.5	69.5	9.199	0	20.143	3889100000	36	tr|T5I489|T5I489_RHOER	tr|T5I489|T5I489_RHOER
81714000	81529000	83639000	56419000	83771000	69462000	76053000	81640000	71113000	60449000				14	14	14	33.9	33.9	33.9	63.769	0	64.141	2409400000	54	tr|T5I490|T5I490_RHOER	tr|T5I490|T5I490_RHOER
710520000	1673500000	1011100000	0	1623400000	3193800000	2054400000	1606700000	2124900000	888120000				3	3	3	67.4	67.4	67.4	10.07	0	17.987	16738000000	7	tr|T5I494|T5I494_RHOER	tr|T5I494|T5I494_RHOER
50171000	50517000	57842000	50028000	40717000	45526000	50035000	39587000	54931000	33361000				4	4	4	17.4	17.4	17.4	31.139	0	5.929	706610000	18	tr|T5I499|T5I499_RHOER	tr|T5I499|T5I499_RHOER
572400000	299680000	358660000	432320000	855070000	74912000	82322000	679260000	166060000	316440000				2	2	2	29.2	29.2	29.2	5.0984	0	15.789	5244900000	29	tr|T5I4A5|T5I4A5_RHOER	tr|T5I4A5|T5I4A5_RHOER
172800000	207340000	201500000	174340000	148740000	173130000	200390000	150900000	194430000	158560000				7	7	7	79.2	79.2	79.2	12.286	0	83.765	5533200000	53	tr|T5I4B2|T5I4B2_RHOER	tr|T5I4B2|T5I4B2_RHOER
29535000	23360000	24639000	32959000	34730000	28408000	27086000	21734000	29552000	28022000				4	4	4	56	56	56	12.599	0	36.903	511330000	15	tr|T5I4B5|T5I4B5_RHOER	tr|T5I4B5|T5I4B5_RHOER
246080000	258710000	252120000	234840000	209520000	284750000	290260000	231930000	272350000	230650000				36	36	36	59.6	59.6	59.6	84.04	0	261.82	18806000000	226	tr|T5I4B6|T5I4B6_RHOER	tr|T5I4B6|T5I4B6_RHOER
525280000	553090000	587840000	455540000	474960000	508040000	533540000	492480000	581710000	526760000				6	6	6	65	65	65	8.4485	0	49.626	23299000000	96	tr|T5I4C3|T5I4C3_RHOER	tr|T5I4C3|T5I4C3_RHOER
255150000	267630000	254800000	225610000	213490000	238130000	273620000	199810000	245560000	200640000				24	24	24	57.6	57.6	57.6	64.586	0	323.31	25037000000	248	tr|T5I4C4|T5I4C4_RHOER	tr|T5I4C4|T5I4C4_RHOER
3175400000	3443300000	3396000000	3268200000	3260500000	4638900000	4360100000	3461600000	4590000000	4253100000				14	14	14	79.5	79.5	79.5	12.057	0	323.31	126880000000	269	tr|T5I4C7|T5I4C7_RHOER	tr|T5I4C7|T5I4C7_RHOER
0	0	0	0	0	0	0	0	0	0				2	2	2	4.1	4.1	4.1	49.903	0.0087294	1.5374	12158000	5	tr|T5I4C8|T5I4C8_RHOER	tr|T5I4C8|T5I4C8_RHOER
391820000	370470000	388410000	399770000	372740000	271980000	376030000	318370000	328170000	310930000				6	6	6	37.5	37.5	37.5	18.951	0	91.17	11516000000	76	tr|T5I4D2|T5I4D2_RHOER	tr|T5I4D2|T5I4D2_RHOER
96507000	97165000	103780000	105600000	84285000	96277000	123190000	109520000	101690000	105070000				11	11	11	32.4	32.4	32.4	49.357	0	42.629	2820700000	36	tr|T5I4D3|T5I4D3_RHOER	tr|T5I4D3|T5I4D3_RHOER
379690000	437480000	442200000	392630000	406190000	468810000	471790000	370320000	440870000	353570000				10	10	10	69.3	69.3	69.3	18.406	0	180.23	12941000000	95	tr|T5I4D4|T5I4D4_RHOER	tr|T5I4D4|T5I4D4_RHOER
1431800000	1417300000	1275900000	1277700000	1332400000	951570000	1161800000	828460000	1256000000	1187000000				15	15	15	74.7	74.7	74.7	27.807	0	323.31	61044000000	218	tr|T5I4D6|T5I4D6_RHOER	tr|T5I4D6|T5I4D6_RHOER
34384000	35080000	40168000	21556000	38253000	35475000	41583000	36219000	27435000	36741000				4	4	4	26.5	26.5	26.5	26.371	0	41.35	817220000	13	tr|T5I4D8|T5I4D8_RHOER	tr|T5I4D8|T5I4D8_RHOER
46491000	54183000	42687000	45390000	43846000	52130000	55580000	32077000	56210000	42285000				8	8	8	19.2	19.2	19.2	59.225	0	52.596	1222300000	36	tr|T5I4E1|T5I4E1_RHOER	tr|T5I4E1|T5I4E1_RHOER
1637400000	1789200000	1640100000	1540800000	1419900000	1559400000	1408100000	1212500000	1479900000	1250900000				21	21	21	82.4	82.4	82.4	34.268	0	323.31	87366000000	287	tr|T5I4E2|T5I4E2_RHOER	tr|T5I4E2|T5I4E2_RHOER
63446000	106190000	129330000	71794000	73935000	52750000	83932000	110180000	142550000	69739000				2	2	2	43.8	43.8	43.8	10.914	0	57.095	1295900000	28	tr|T5I4E3|T5I4E3_RHOER	tr|T5I4E3|T5I4E3_RHOER
31002000	33232000	31155000	39383000	38382000	25117000	37499000	25716000	27065000	27578000				3	3	3	15.7	15.7	15.7	33.604	0	10.889	359350000	8	tr|T5I4E4|T5I4E4_RHOER	tr|T5I4E4|T5I4E4_RHOER
38961000	33710000	49618000	37206000	24393000	41159000	30232000	19366000	23985000	23420000				6	6	6	17.7	17.7	17.7	52.533	0	13.212	763100000	18	tr|T5I4E6|T5I4E6_RHOER	tr|T5I4E6|T5I4E6_RHOER
34853000	29561000	29398000	22013000	28848000	30826000	0	29397000	22354000	34295000				3	3	3	7.7	7.7	7.7	53.667	0	5.2135	238620000	6	tr|T5I4E7|T5I4E7_RHOER	tr|T5I4E7|T5I4E7_RHOER
0	0	0	0	0	0	0	0	0	0				1	1	1	3	3	3	38.317	0.0036962	2.0646	0	1	tr|T5I4E8|T5I4E8_RHOER	tr|T5I4E8|T5I4E8_RHOER
48533000	63539000	57038000	48701000	62760000	56164000	60186000	69003000	61473000	58560000				2	2	2	6.1	6.1	6.1	36.991	0	5.6137	433230000	10	tr|T5I4E9|T5I4E9_RHOER	tr|T5I4E9|T5I4E9_RHOER
84674000	66026000	76916000	70939000	92767000	37005000	38213000	97306000	44600000	62393000				3	3	3	32.6	32.6	32.6	15.388	0	47.272	885670000	16	tr|T5I4F2|T5I4F2_RHOER	tr|T5I4F2|T5I4F2_RHOER
462090000	548360000	479490000	492830000	416470000	522890000	535330000	343320000	528740000	372360000				21	21	21	67.4	67.4	67.4	50.48	0	323.31	33483000000	274	tr|T5I4F7|T5I4F7_RHOER	tr|T5I4F7|T5I4F7_RHOER
60230000	76920000	74360000	63354000	40042000	69814000	99311000	84507000	88033000	80795000				4	4	4	10.7	10.7	10.7	39.972	0	6.7121	1417800000	27	tr|T5I4F8|T5I4F8_RHOER	tr|T5I4F8|T5I4F8_RHOER
63933000	67922000	75166000	54806000	61909000	72211000	58659000	41047000	56416000	46829000				2	2	2	5.3	5.3	5.3	40.333	0.00035907	3.2264	811850000	19	tr|T5I4G2|T5I4G2_RHOER	tr|T5I4G2|T5I4G2_RHOER
39133000	41516000	38855000	43266000	34332000	31288000	39582000	28295000	33502000	30248000				9	9	9	35.5	35.5	35.5	40.036	0	34.899	1343500000	34	tr|T5I4G3|T5I4G3_RHOER	tr|T5I4G3|T5I4G3_RHOER
69457000	80174000	56317000	41411000	62181000	57233000	58818000	67901000	74298000	64500000				7	6	6	46.6	42.5	42.5	23.318	0	33.489	1504200000	37	tr|T5I4G6|T5I4G6_RHOER	tr|T5I4G6|T5I4G6_RHOER
599390000	591620000	566480000	524720000	536530000	748570000	716130000	679510000	744550000	764810000				10	10	10	73.7	73.7	73.7	18.138	0	323.31	28845000000	160	tr|T5I4G7|T5I4G7_RHOER	tr|T5I4G7|T5I4G7_RHOER
50333000	24388000	37847000	31984000	51413000	0	0	54903000	0	21030000				4	4	4	10.4	10.4	10.4	39.357	0	4.8051	363260000	11	tr|T5I4G8|T5I4G8_RHOER	tr|T5I4G8|T5I4G8_RHOER
839560000	912330000	815700000	779950000	673720000	734860000	811470000	530690000	772090000	692450000				15	15	15	71	71	71	29.446	0	248.5	43201000000	184	tr|T5I4H1|T5I4H1_RHOER	tr|T5I4H1|T5I4H1_RHOER
334180000	298030000	311540000	302520000	318360000	269810000	262890000	248770000	291580000	234580000				5	5	5	34.2	34.2	34.2	28.452	0	257.57	8852000000	75	tr|T5I4H2|T5I4H2_RHOER	tr|T5I4H2|T5I4H2_RHOER
440040000	397960000	459480000	365900000	479080000	487920000	188980000	1147600000	231020000	245810000				7	7	7	16.9	16.9	16.9	59.013	0	25.409	4955500000	17	tr|T5I4H3|T5I4H3_RHOER	tr|T5I4H3|T5I4H3_RHOER
124390000	151550000	145350000	119370000	103190000	375540000	362600000	204580000	406310000	338070000				9	9	9	41.9	41.9	41.9	30.177	0	136.23	12155000000	99	tr|T5I4H6|T5I4H6_RHOER	tr|T5I4H6|T5I4H6_RHOER
54617000	63332000	57455000	40225000	44277000	63108000	66811000	61447000	67820000	58030000				9	9	9	40.9	40.9	40.9	23.748	0	16.609	1471100000	57	tr|T5I4H7|T5I4H7_RHOER	tr|T5I4H7|T5I4H7_RHOER
58532000	69910000	65789000	65500000	63121000	60022000	76901000	66087000	64804000	54249000				16	16	16	20.5	20.5	20.5	103.4	0	53.995	2311600000	79	tr|T5I4I0|T5I4I0_RHOER	tr|T5I4I0|T5I4I0_RHOER
85709000	97678000	74682000	83664000	73735000	82175000	107130000	81375000	106350000	89444000				8	8	8	59.9	59.9	59.9	25.488	0	78.43	3331800000	51	tr|T5I4I1|T5I4I1_RHOER	tr|T5I4I1|T5I4I1_RHOER
4765000000	4820000000	4493900000	4432300000	4442700000	4577600000	5192300000	4566200000	5288100000	5062200000				23	23	23	81.1	81.1	81.1	29.25	0	323.31	455600000000	736	tr|T5I4I2|T5I4I2_RHOER	tr|T5I4I2|T5I4I2_RHOER
25856000	15867000	24033000	22917000	21324000	20993000	11508000	23744000	20068000	23516000				1	1	1	3.7	3.7	3.7	47.767	0.0010431	2.5864	195710000	2	tr|T5I4I5|T5I4I5_RHOER	tr|T5I4I5|T5I4I5_RHOER
92766000	89026000	90305000	71077000	79326000	116410000	129220000	99744000	132210000	111120000				10	10	10	42.1	42.1	42.1	42.715	0	116.27	2826200000	55	tr|T5I4I6|T5I4I6_RHOER	tr|T5I4I6|T5I4I6_RHOER
40335000	47949000	46289000	38302000	30922000	49959000	55271000	40075000	50176000	32354000				5	5	5	30.1	30.1	30.1	27.413	0	121.81	1150100000	26	tr|T5I4I7|T5I4I7_RHOER	tr|T5I4I7|T5I4I7_RHOER
0	0	0	0	0	0	0	0	0	0				2	2	2	5.6	5.6	5.6	58.198	0.00035689	3.1085	35873000	1	tr|T5I4I9|T5I4I9_RHOER	tr|T5I4I9|T5I4I9_RHOER
517850000	531220000	554950000	506300000	450410000	428240000	519320000	500050000	540920000	478170000				7	7	7	27.8	27.8	27.8	39.556	0	154.72	16184000000	86	tr|T5I4J0|T5I4J0_RHOER	tr|T5I4J0|T5I4J0_RHOER
86481000	81480000	92698000	85508000	77184000	67243000	98521000	83877000	73912000	60227000				8	8	8	39	39	39	31.299	0	229.84	2911900000	59	tr|T5I4J1|T5I4J1_RHOER	tr|T5I4J1|T5I4J1_RHOER
138590000	140870000	136810000	124100000	107790000	124530000	146660000	155200000	129330000	126300000				6	6	6	24.9	24.9	24.9	35.269	0	28.152	2336600000	40	tr|T5I4J5|T5I4J5_RHOER	tr|T5I4J5|T5I4J5_RHOER
3623900000	3814200000	3740900000	3327900000	3660200000	4845000000	4406000000	3454400000	4458100000	4016800000				11	11	11	50.4	50.4	50.4	12.929	0	129.64	110420000000	285	tr|T5I4J8|T5I4J8_RHOER	tr|T5I4J8|T5I4J8_RHOER
26277000	43554000	31711000	29611000	22285000	29264000	36996000	36378000	35082000	31007000				4	4	4	25.5	25.5	25.5	27.265	0	10.916	557360000	12	tr|T5I4K1|T5I4K1_RHOER	tr|T5I4K1|T5I4K1_RHOER
0	22043000	22144000	0	28749000	29074000	0	0	24661000	20744000				1	1	1	4.3	4.3	4.3	35.587	0.0027064	2.1459	140010000	2	tr|T5I4K2|T5I4K2_RHOER	tr|T5I4K2|T5I4K2_RHOER
49711000	60595000	42675000	54822000	38483000	44319000	70718000	51749000	52856000	44878000				3	3	3	21	21	21	17.297	0	8.8898	757280000	20	tr|T5I4K5|T5I4K5_RHOER	tr|T5I4K5|T5I4K5_RHOER
49335000	61658000	46215000	40373000	34296000	53375000	61676000	37612000	64135000	46313000				4	4	4	20.5	20.5	20.5	25.641	0	25.011	1029700000	27	tr|T5I4K7|T5I4K7_RHOER	tr|T5I4K7|T5I4K7_RHOER
173980000	189210000	178060000	152410000	126930000	1025700000	1416900000	855270000	1690300000	1195800000				9	9	9	63.8	63.8	63.8	19.281	0	323.31	21274000000	86	tr|T5I4K9|T5I4K9_RHOER	tr|T5I4K9|T5I4K9_RHOER
357950000	386290000	352110000	288860000	297120000	357900000	382960000	294640000	346570000	306530000				11	11	11	44.2	44.2	44.2	30.398	0	138.88	17403000000	145	tr|T5I4L0|T5I4L0_RHOER	tr|T5I4L0|T5I4L0_RHOER
416100000	434700000	430930000	421710000	390930000	468050000	452630000	399970000	446910000	412300000				26	26	26	73.3	73.3	73.3	55.212	0	323.31	46343000000	281	tr|T5I4L2|T5I4L2_RHOER	tr|T5I4L2|T5I4L2_RHOER
145180000	125480000	112240000	103410000	128860000	67337000	103500000	94014000	103040000	110820000				4	4	4	75.3	75.3	75.3	8.8079	0	107.39	2865000000	40	tr|T5I4L5|T5I4L5_RHOER	tr|T5I4L5|T5I4L5_RHOER
180520000	178160000	169640000	166440000	164880000	185560000	187110000	132580000	177390000	177300000				36	36	36	32.4	32.4	32.4	129	0	252.74	7658400000	158	tr|T5I4L7|T5I4L7_RHOER	tr|T5I4L7|T5I4L7_RHOER
188850000	153970000	171430000	178550000	195570000	149030000	149770000	178590000	155900000	172590000				3	3	3	24.1	24.1	24.1	16.323	0	19.225	2668100000	31	tr|T5I4L9|T5I4L9_RHOER	tr|T5I4L9|T5I4L9_RHOER
148870000	175310000	178400000	169150000	157010000	165430000	206830000	178670000	206070000	147500000				13	13	13	38.6	38.6	38.6	54.592	0	87.616	4307700000	68	tr|T5I4M0|T5I4M0_RHOER	tr|T5I4M0|T5I4M0_RHOER
2008700000	2063000000	2017300000	1975000000	1791800000	1999200000	2474900000	2639300000	2247300000	2286300000				2	2	2	51.7	51.7	51.7	6.6046	0	118.05	30136000000	58	tr|T5I4M2|T5I4M2_RHOER	tr|T5I4M2|T5I4M2_RHOER
57054000	54425000	62908000	51262000	58919000	31152000	53933000	53371000	44087000	35734000				5	5	5	37.3	37.3	37.3	30.648	0	133.7	1023200000	25	tr|T5I4M3|T5I4M3_RHOER	tr|T5I4M3|T5I4M3_RHOER
2174600000	2307400000	2215600000	1292700000	1662900000	1741000000	2228600000	1822500000	2230400000	1403300000				5	5	5	48.9	48.9	48.9	17.419	0	323.31	42337000000	130	tr|T5I4M5|T5I4M5_RHOER	tr|T5I4M5|T5I4M5_RHOER
595170000	632000000	606530000	567650000	529170000	747600000	704760000	594130000	743550000	643330000				56	56	56	62.3	62.3	62.3	121.66	0	323.31	74982000000	514	tr|T5I4M6|T5I4M6_RHOER	tr|T5I4M6|T5I4M6_RHOER
386610000	454970000	410140000	394130000	365030000	415710000	414030000	313230000	377100000	343790000				21	21	21	56.3	56.3	56.3	58.067	0	203.54	22440000000	179	tr|T5I4N2|T5I4N2_RHOER	tr|T5I4N2|T5I4N2_RHOER
365650000	443590000	410390000	428300000	369820000	388470000	452660000	359000000	368380000	313210000				9	9	9	56.1	56.1	56.1	24.025	0	46.212	6919700000	108	tr|T5I4N3|T5I4N3_RHOER	tr|T5I4N3|T5I4N3_RHOER
39972000	48192000	49114000	38555000	47571000	54079000	42704000	44591000	46300000	34303000				9	9	9	38.6	38.6	38.6	40.138	0	80.389	1281900000	24	tr|T5I4N8|T5I4N8_RHOER	tr|T5I4N8|T5I4N8_RHOER
101800000	110900000	102130000	111400000	110180000	106220000	96551000	100620000	72415000	86135000				11	11	11	28.6	28.6	28.6	74.821	0	154.12	3127500000	54	tr|T5I4P0|T5I4P0_RHOER	tr|T5I4P0|T5I4P0_RHOER
63399000	77511000	79252000	58861000	62617000	70688000	84831000	66170000	76116000	52232000				3	3	3	12.8	12.8	12.8	30.023	0	44.89	2033000000	28	tr|T5I4P3|T5I4P3_RHOER	tr|T5I4P3|T5I4P3_RHOER
123390000	0	72349000	0	103280000	124650000	83111000	116420000	105560000	117610000				4	4	4	8	8	8	96.585	0.00070299	2.8325	744990000	7	tr|T5I4P4|T5I4P4_RHOER	tr|T5I4P4|T5I4P4_RHOER
7197100000	8122100000	6604300000	8516000000	6423200000	9036100000	10244000000	6988600000	8779400000	7008600000				11	11	11	43.5	43.5	43.5	19.615	0	265.68	292810000000	361	tr|T5I4P5|T5I4P5_RHOER	tr|T5I4P5|T5I4P5_RHOER
16843000	0	0	0	0	17050000	14888000	18564000	0	16930000				2	2	2	13.5	13.5	13.5	30.977	0	14.836	181870000	2	tr|T5I4P6|T5I4P6_RHOER	tr|T5I4P6|T5I4P6_RHOER
952910000	1075500000	1009800000	900950000	860630000	796760000	969600000	741450000	928800000	751460000				10	10	10	86	86	86	16.076	0	186.36	25210000000	105	tr|T5I4P7|T5I4P7_RHOER	tr|T5I4P7|T5I4P7_RHOER
189170000	174440000	117040000	166240000	215740000	218260000	136040000	100590000	151530000	152370000				2	2	2	30.8	30.8	30.8	7.542	0	66.028	1784700000	22	tr|T5I4Q0|T5I4Q0_RHOER	tr|T5I4Q0|T5I4Q0_RHOER
229750000	263940000	247300000	225780000	203230000	229160000	250460000	228620000	241900000	228100000				21	21	21	72.2	72.2	72.2	48.487	0	323.31	20380000000	165	tr|T5I4Q1|T5I4Q1_RHOER	tr|T5I4Q1|T5I4Q1_RHOER
156200000	155260000	176480000	142730000	145620000	140040000	179650000	162060000	155490000	134700000				6	6	6	52	52	52	19.029	0	21.839	3304100000	39	tr|T5I4Q2|T5I4Q2_RHOER	tr|T5I4Q2|T5I4Q2_RHOER
176980000	169420000	162570000	134990000	154290000	99690000	146280000	193790000	139070000	166590000				3	3	3	22.8	22.8	22.8	10.118	0	3.9025	4197900000	23	tr|T5I4Q3|T5I4Q3_RHOER	tr|T5I4Q3|T5I4Q3_RHOER
1783600000	1985400000	1753000000	1670400000	1498400000	1784700000	1872700000	1505000000	1971300000	1664700000				30	30	30	86.6	86.6	86.6	54.928	0	323.31	239690000000	497	tr|T5I4Q5|T5I4Q5_RHOER	tr|T5I4Q5|T5I4Q5_RHOER
874960000	1000600000	894490000	820980000	800120000	836670000	912920000	724290000	866080000	708490000				33	33	33	54	54	54	101.08	0	323.31	89091000000	444	tr|T5I4Q6|T5I4Q6_RHOER	tr|T5I4Q6|T5I4Q6_RHOER
128410000	125980000	113410000	84437000	95692000	92422000	114670000	98579000	122320000	113040000				7	7	7	47.8	47.8	47.8	19.887	0	35.554	3819600000	30	tr|T5I4Q7|T5I4Q7_RHOER	tr|T5I4Q7|T5I4Q7_RHOER
61450000	52805000	55988000	46664000	43124000	33497000	39811000	46849000	33872000	52062000				7	7	7	26.2	26.2	26.2	39.373	0	11.424	1292900000	29	tr|T5I4Q8|T5I4Q8_RHOER	tr|T5I4Q8|T5I4Q8_RHOER
3147200000	2975600000	3032600000	2728900000	3418200000	1022200000	1936600000	6249000000	2198300000	2135400000				5	5	5	29.1	29.1	29.1	14.292	0	36.819	55769000000	79	tr|T5I4R0|T5I4R0_RHOER	tr|T5I4R0|T5I4R0_RHOER
717330000	750910000	709930000	656280000	621640000	804750000	790740000	660700000	781540000	719270000				27	27	27	70.8	70.8	70.8	64.264	0	323.31	96284000000	356	tr|T5I4R1|T5I4R1_RHOER	tr|T5I4R1|T5I4R1_RHOER
235900000	274050000	249590000	228160000	237300000	232000000	254190000	272750000	220950000	213040000				8	8	8	34.6	34.6	34.6	26.52	0	16.771	7095800000	54	tr|T5I4R2|T5I4R2_RHOER	tr|T5I4R2|T5I4R2_RHOER
4007600000	4026600000	3898800000	4141000000	3895200000	3757200000	3760600000	3425300000	3575100000	3317400000				17	17	17	71.2	71.2	71.2	31.948	0	323.31	297730000000	541	tr|T5I4R3|T5I4R3_RHOER	tr|T5I4R3|T5I4R3_RHOER
620570000	683090000	630310000	656940000	589480000	669210000	715250000	546220000	669900000	555530000				26	26	26	73.6	73.6	73.6	54.675	0	323.31	48102000000	249	tr|T5I4R6|T5I4R6_RHOER	tr|T5I4R6|T5I4R6_RHOER
1926300000	2314400000	1905000000	2096600000	1792500000	1728200000	1681000000	1360800000	1825500000	1310000000				5	5	5	20.6	20.6	20.6	33.173	0	81.083	22759000000	37	tr|T5I4R7|T5I4R7_RHOER	tr|T5I4R7|T5I4R7_RHOER
61208000	66033000	62724000	62551000	62300000	71304000	72649000	50673000	62831000	59830000				6	5	5	31.1	24.7	24.7	31.926	0	42.585	1316800000	32	tr|T5I4R8|T5I4R8_RHOER	tr|T5I4R8|T5I4R8_RHOER
65685000	65414000	47616000	44425000	58714000	75429000	45095000	46595000	53642000	55390000				2	2	2	13.8	13.8	13.8	21.247	0	14.957	1006200000	19	tr|T5I4S1|T5I4S1_RHOER	tr|T5I4S1|T5I4S1_RHOER
788590000	858750000	814630000	790200000	753010000	795760000	836830000	644450000	813640000	686330000				20	20	20	66.9	66.9	66.9	51.135	0	323.31	55405000000	310	tr|T5I4S3|T5I4S3_RHOER	tr|T5I4S3|T5I4S3_RHOER
55543000	80602000	76948000	59537000	54650000	56020000	87304000	69663000	97366000	68348000				8	8	8	39.8	39.8	39.8	24.363	0	33.305	2168000000	41	tr|T5I4S4|T5I4S4_RHOER	tr|T5I4S4|T5I4S4_RHOER
81428000	97055000	98949000	70885000	84401000	82461000	89979000	73171000	89121000	76310000				10	10	10	24.3	24.3	24.3	59.847	0	35.179	3897900000	47	tr|T5I4S6|T5I4S6_RHOER	tr|T5I4S6|T5I4S6_RHOER
31046000	34584000	34067000	32215000	31405000	35004000	33827000	28104000	30233000	25505000				8	8	8	22.1	22.1	22.1	54.922	0	18.777	1336500000	23	tr|T5I4S7|T5I4S7_RHOER	tr|T5I4S7|T5I4S7_RHOER
51536000	53829000	44115000	10922000	42217000	54210000	48560000	45804000	49008000	60221000				7	7	7	34.1	34.1	34.1	35.592	0	40.792	1124300000	33	tr|T5I4S8|T5I4S8_RHOER	tr|T5I4S8|T5I4S8_RHOER
430960000	393270000	443810000	356570000	458340000	241220000	304960000	537030000	340080000	359820000				9	9	9	65	65	65	24.326	0	189.61	11659000000	109	tr|T5I4T2|T5I4T2_RHOER	tr|T5I4T2|T5I4T2_RHOER
9599800000	9122600000	8910500000	6412800000	7735800000	8326700000	7821000000	6258800000	8049100000	7165600000				22	22	22	89	89	89	31.969	0	323.31	505080000000	593	tr|T5I4T4|T5I4T4_RHOER	tr|T5I4T4|T5I4T4_RHOER
9285100	7470400	9992700	10149000	6356300	7350200	6059800	8636600	7359700	0				1	1	1	8.2	8.2	8.2	15.461	0.00069832	2.6466	72009000	9	tr|T5I4T6|T5I4T6_RHOER	tr|T5I4T6|T5I4T6_RHOER
100440000	122270000	102010000	108910000	98709000	109760000	111860000	99363000	111770000	103300000				11	11	11	47.9	47.9	47.9	40.763	0	132.06	4557700000	75	tr|T5I4T7|T5I4T7_RHOER	tr|T5I4T7|T5I4T7_RHOER
29337000	26531000	22341000	0	0	59326000	65249000	25095000	66624000	64975000				16	1	1	57.7	5.9	5.9	34.055	0	5.4785	538560000	8	tr|T5I4T8|T5I4T8_RHOER	tr|T5I4T8|T5I4T8_RHOER
102200000	117270000	110850000	112940000	102910000	109610000	136600000	95657000	107790000	101150000				11	11	11	40.9	40.9	40.9	28.041	0	27.693	4085900000	70	tr|T5I4T9|T5I4T9_RHOER	tr|T5I4T9|T5I4T9_RHOER
14590000	16185000	0	15277000	0	0	12992000	0	13409000	0				1	1	1	4	4	4	33.355	0.0074845	1.6236	77924000	5	tr|T5I4U0|T5I4U0_RHOER	tr|T5I4U0|T5I4U0_RHOER
12134000	18366000	0	12109000	11268000	14708000	16100000	11132000	18176000	14358000				2	2	2	11.6	11.6	11.6	22.464	0.0020394	2.2521	121920000	10	tr|T5I4U2|T5I4U2_RHOER	tr|T5I4U2|T5I4U2_RHOER
76142000	74966000	77514000	76423000	80511000	61817000	72239000	70176000	75303000	67977000				13	13	13	31.9	31.9	31.9	56.676	0	176.29	4855100000	115	tr|T5I4U4|T5I4U4_RHOER	tr|T5I4U4|T5I4U4_RHOER
231630000	257300000	228170000	196620000	206840000	275850000	269750000	248420000	260120000	234920000				14	14	14	83.9	83.9	83.9	29.328	0	144.04	13296000000	118	tr|T5I4U5|T5I4U5_RHOER	tr|T5I4U5|T5I4U5_RHOER
759540000	681210000	721310000	823920000	781950000	683500000	547180000	654000000	923380000	577390000				4	4	4	50.4	50.4	50.4	12.999	0	120.65	8721000000	39	tr|T5I4U8|T5I4U8_RHOER	tr|T5I4U8|T5I4U8_RHOER
178300000	180120000	191810000	164610000	161190000	168670000	204400000	179080000	194740000	180320000				10	10	10	42.9	42.9	42.9	35.66	0	184.24	8246600000	56	tr|T5I4V0|T5I4V0_RHOER	tr|T5I4V0|T5I4V0_RHOER
139950000	156050000	144700000	0	49417000	148380000	222340000	66123000	167820000	145920000				3	3	3	18.9	18.9	18.9	25.766	0	41.747	1568900000	17	tr|T5I4V4|T5I4V4_RHOER	tr|T5I4V4|T5I4V4_RHOER
0	11975000	0	10890000	11020000	14091000	0	0	10057000	0				1	1	1	9.4	9.4	9.4	18.112	0.007244	1.7498	58042000	1	tr|T5I4V5|T5I4V5_RHOER	tr|T5I4V5|T5I4V5_RHOER
21743000	20315000	19595000	16277000	20526000	29868000	33889000	16100000	24097000	14623000				4	4	4	21.5	21.5	21.5	26.386	0	7.9771	515490000	15	tr|T5I4V6|T5I4V6_RHOER	tr|T5I4V6|T5I4V6_RHOER
0	17743000	0	10251000	0	0	29585000	0	18037000	0				1	1	1	10.4	10.4	10.4	20.883	0.0027073	2.1469	84330000	2	tr|T5I4V7|T5I4V7_RHOER	tr|T5I4V7|T5I4V7_RHOER
68026000	77275000	65720000	58875000	54284000	71156000	73090000	58275000	65145000	64253000				11	11	11	46.7	46.7	46.7	31.142	0	42.518	2476300000	62	tr|T5I4W0|T5I4W0_RHOER	tr|T5I4W0|T5I4W0_RHOER
84495000	83809000	69128000	88698000	67521000	75295000	80921000	91036000	85931000	74106000				5	5	5	49.5	49.5	49.5	19.088	0	101.88	2837800000	34	tr|T5I4W1|T5I4W1_RHOER	tr|T5I4W1|T5I4W1_RHOER
36199000	0	53838000	0	0	0	38363000	0	35954000	0				2	2	2	28.2	28.2	28.2	13.526	0	16.905	238690000	9	tr|T5I4W3|T5I4W3_RHOER	tr|T5I4W3|T5I4W3_RHOER
152770000	150940000	153770000	144260000	151850000	153010000	146270000	128120000	137080000	141300000				11	11	11	55.5	55.5	55.5	33.524	0	253.43	7293900000	92	tr|T5I4W6|T5I4W6_RHOER	tr|T5I4W6|T5I4W6_RHOER
19077000	15394000	16119000	16293000	19950000	20279000	23806000	23263000	24792000	28617000				5	5	5	19.3	19.3	19.3	42.673	0	12.918	513920000	18	tr|T5I4W7|T5I4W7_RHOER	tr|T5I4W7|T5I4W7_RHOER
126120000	160010000	146590000	134400000	123490000	130690000	127450000	86254000	119880000	98122000				13	13	13	23.5	23.5	23.5	86.528	0	54.864	4765900000	72	tr|T5I4X2|T5I4X2_RHOER	tr|T5I4X2|T5I4X2_RHOER
223920000	235320000	239620000	242800000	175970000	264110000	230980000	185510000	233470000	219250000				10	10	10	41.6	41.6	41.6	33.473	0	185.12	7471100000	56	tr|T5I4X3|T5I4X3_RHOER	tr|T5I4X3|T5I4X3_RHOER
103490000	104270000	100040000	100090000	82710000	87001000	82065000	79513000	91639000	88901000				5	5	5	29.1	29.1	29.1	27.849	0	10.39	1175500000	24	tr|T5I4X6|T5I4X6_RHOER	tr|T5I4X6|T5I4X6_RHOER
86164000	76835000	78098000	50060000	70171000	75418000	69413000	56862000	81496000	61661000				5	5	5	66.4	66.4	66.4	12.339	0	12.241	1946800000	39	tr|T5I4X9|T5I4X9_RHOER	tr|T5I4X9|T5I4X9_RHOER
56075000	68275000	55284000	33766000	51438000	47719000	64285000	50159000	68499000	36269000				2	2	2	9	9	9	28.136	0	22.826	643810000	24	tr|T5I4Y2|T5I4Y2_RHOER	tr|T5I4Y2|T5I4Y2_RHOER
78806000	90872000	72976000	74732000	49914000	896210000	853140000	822280000	953700000	749020000				21	21	18	68.2	68.2	63.1	45.787	0	323.31	18364000000	132	tr|T5I4Y3|T5I4Y3_RHOER	tr|T5I4Y3|T5I4Y3_RHOER
112180000	128760000	98915000	132220000	76511000	88073000	116350000	65413000	61926000	90442000				1	1	1	14.8	14.8	14.8	15.158	0	3.7755	1204300000	12	tr|T5I4Y7|T5I4Y7_RHOER	tr|T5I4Y7|T5I4Y7_RHOER
332390000	329080000	328610000	329740000	336120000	321730000	308300000	271200000	295930000	272120000				9	9	9	47.9	47.9	47.9	22.687	0	237.38	16774000000	101	tr|T5I4Z1|T5I4Z1_RHOER	tr|T5I4Z1|T5I4Z1_RHOER
39480000	42097000	36696000	0	33425000	0	32569000	30288000	30236000	25428000				2	2	2	10.4	10.4	10.4	31.565	0	33.997	376030000	14	tr|T5I4Z3|T5I4Z3_RHOER	tr|T5I4Z3|T5I4Z3_RHOER
117970000	114600000	97085000	125760000	119160000	88860000	95957000	85739000	105740000	75257000				9	9	9	37	37	37	37.168	0	88.335	4924100000	56	tr|T5I4Z4|T5I4Z4_RHOER	tr|T5I4Z4|T5I4Z4_RHOER
192630000	199820000	220200000	209160000	182940000	190100000	192110000	152200000	183010000	190580000				5	5	5	20.9	20.9	20.9	28.225	0	16.329	4596200000	37	tr|T5I4Z5|T5I4Z5_RHOER	tr|T5I4Z5|T5I4Z5_RHOER
54667000	76252000	64080000	46147000	40826000	96552000	88656000	63822000	97776000	70297000				10	10	10	40.2	40.2	40.2	36.32	0	48.868	2170700000	52	tr|T5I4Z6|T5I4Z6_RHOER	tr|T5I4Z6|T5I4Z6_RHOER
17447000	17632000	13436000	0	14011000	19565000	16133000	22430000	14254000	17883000				4	4	4	18.2	18.2	18.2	30.709	0	16.352	264490000	7	tr|T5I4Z7|T5I4Z7_RHOER	tr|T5I4Z7|T5I4Z7_RHOER
57482000	62522000	57044000	45788000	55827000	56724000	65871000	54690000	64549000	56797000				6	6	6	33.5	33.5	33.5	24.103	0	45.307	1904700000	47	tr|T5I500|T5I500_RHOER	tr|T5I500|T5I500_RHOER
1543300000	1649700000	1576700000	1334800000	1465300000	1982600000	1768000000	1343600000	1751400000	1518500000				25	25	25	87.4	87.4	87.4	43.206	0	323.31	141310000000	411	tr|T5I501|T5I501_RHOER	tr|T5I501|T5I501_RHOER
53011000	53985000	59940000	53733000	58096000	39232000	43479000	33535000	46801000	38981000				5	5	5	26.9	26.9	26.9	26.279	0	6.4799	786690000	14	tr|T5I502|T5I502_RHOER	tr|T5I502|T5I502_RHOER
189630000	205170000	195240000	172990000	176770000	199690000	186750000	159170000	190640000	162210000				23	23	23	60	60	60	51.246	0	319.14	16507000000	197	tr|T5I504|T5I504_RHOER	tr|T5I504|T5I504_RHOER
256030000	255340000	265370000	253930000	240010000	290010000	264980000	231590000	263390000	255330000				21	21	21	62.6	62.6	62.6	44.713	0	323.31	26030000000	194	tr|T5I505|T5I505_RHOER	tr|T5I505|T5I505_RHOER
407560000	455050000	453130000	411740000	386710000	457020000	478760000	356130000	476360000	357900000				27	27	27	83	83	83	48.009	0	323.31	39659000000	254	tr|T5I507|T5I507_RHOER	tr|T5I507|T5I507_RHOER
74925000	78945000	84584000	70432000	66539000	76307000	74751000	64434000	68122000	72065000				16	16	16	27.9	27.9	27.9	76.91	0	76.893	3641700000	87	tr|T5I509|T5I509_RHOER	tr|T5I509|T5I509_RHOER
99161000	109080000	106900000	99741000	91802000	94518000	110130000	80467000	95921000	83795000				9	9	9	33.6	33.6	33.6	37.47	0	56.404	3584100000	69	tr|T5I511|T5I511_RHOER	tr|T5I511|T5I511_RHOER
44395000	50032000	62813000	36218000	37378000	41213000	55504000	40677000	45743000	30600000				5	5	5	21.1	21.1	21.1	40.004	0	18.034	790550000	25	tr|T5I512|T5I512_RHOER	tr|T5I512|T5I512_RHOER
21317000	23251000	24563000	15705000	19121000	15593000	15568000	23195000	15839000	12901000				2	2	2	9.1	9.1	9.1	30.666	0	4.4635	288450000	10	tr|T5I513|T5I513_RHOER	tr|T5I513|T5I513_RHOER
124430000	103980000	114470000	132160000	63814000	111730000	108760000	64216000	117160000	114410000				2	2	2	59.7	59.7	59.7	8.1377	0	216.55	1091000000	12	tr|T5I515|T5I515_RHOER	tr|T5I515|T5I515_RHOER
692260000	740390000	674900000	647910000	649990000	669520000	724090000	590830000	687740000	613700000				35	35	35	37.6	37.6	37.6	118.44	0	323.31	69622000000	423	tr|T5I516|T5I516_RHOER	tr|T5I516|T5I516_RHOER
24511000	23212000	22067000	17031000	28798000	22909000	0	30447000	14156000	15966000				2	2	2	5.8	5.8	5.8	43.769	0	4.6874	275660000	11	tr|T5I517|T5I517_RHOER	tr|T5I517|T5I517_RHOER
173490000	204070000	190600000	161090000	156240000	173600000	187770000	160050000	161960000	148020000				12	12	11	44.3	44.3	37.7	30.677	0	251.46	6555200000	128	tr|T5I518|T5I518_RHOER	tr|T5I518|T5I518_RHOER
277040000	368100000	342010000	291580000	307500000	267280000	354660000	347160000	423560000	292670000				5	5	5	27.8	27.8	27.8	25.837	0	74.191	6860700000	82	tr|T5I519|T5I519_RHOER	tr|T5I519|T5I519_RHOER
277240000	308710000	289380000	257500000	230020000	265860000	287850000	244120000	295020000	217620000				21	21	21	50.4	50.4	50.4	73.335	0	154.57	16524000000	135	tr|T5I521|T5I521_RHOER	tr|T5I521|T5I521_RHOER
156990000	69583000	119630000	86080000	105060000	0	62127000	346290000	102510000	128990000				1	1	1	16.7	16.7	16.7	5.733	0.0099839	1.4984	1008100000	3	tr|T5I522|T5I522_RHOER	tr|T5I522|T5I522_RHOER
20756000	28449000	22964000	19375000	6895500	0	24098000	0	19871000	18431000				2	2	2	14.2	14.2	14.2	20.885	0.0003574	3.1454	202850000	6	tr|T5I526|T5I526_RHOER	tr|T5I526|T5I526_RHOER
259960000	267680000	278050000	185750000	240520000	252790000	268330000	237880000	267560000	234710000				11	11	11	57.8	57.8	57.8	32.876	0	181.09	6421500000	95	tr|T5I527|T5I527_RHOER	tr|T5I527|T5I527_RHOER
155840000	163510000	157540000	178620000	177310000	157460000	174820000	165060000	196090000	141290000				1	1	1	14.8	14.8	14.8	12.712	0	178	2510900000	35	tr|T5I528|T5I528_RHOER	tr|T5I528|T5I528_RHOER
5569900000	5513600000	5690800000	4560700000	4814100000	5312700000	5155500000	4365100000	5230800000	4444600000				14	14	14	72.3	72.3	72.3	23.992	0	323.31	178840000000	245	tr|T5I529|T5I529_RHOER	tr|T5I529|T5I529_RHOER
102450000	122590000	119660000	97489000	98265000	123210000	115400000	91288000	117330000	97623000				12	12	12	50	50	50	32.115	0	45.474	4764100000	66	tr|T5I530|T5I530_RHOER	tr|T5I530|T5I530_RHOER
44004000	49139000	47525000	42434000	32196000	52901000	71619000	51249000	74296000	78388000				4	4	4	29.9	29.9	29.9	17.856	0	20.832	863560000	28	tr|T5I531|T5I531_RHOER	tr|T5I531|T5I531_RHOER
483810000	468840000	482140000	492890000	667510000	353870000	401140000	530590000	463610000	379940000				4	4	4	30.7	30.7	30.7	27.156	0	52.605	8542000000	27	tr|T5I532|T5I532_RHOER	tr|T5I532|T5I532_RHOER
1402200000	1377000000	1325000000	1227700000	1313300000	994780000	1216500000	1361800000	1296500000	1221100000				13	13	13	94.9	94.9	94.9	16.861	0	323.31	64373000000	212	tr|T5I533|T5I533_RHOER	tr|T5I533|T5I533_RHOER
206930000	218810000	230800000	169420000	214800000	259910000	223810000	164470000	200030000	152170000				8	8	8	42	42	42	26.098	0	97.785	4114600000	54	tr|T5I534|T5I534_RHOER	tr|T5I534|T5I534_RHOER
202080000	203050000	188790000	180510000	185750000	177360000	208980000	173880000	194190000	181500000				13	13	13	51.6	51.6	51.6	38.028	0	251.33	10153000000	144	tr|T5I535|T5I535_RHOER	tr|T5I535|T5I535_RHOER
420370000	249910000	380410000	356250000	548480000	124570000	119210000	508810000	165970000	291950000				15	15	15	35.5	35.5	35.5	55.798	0	194.19	15164000000	102	tr|T5I536|T5I536_RHOER	tr|T5I536|T5I536_RHOER
461640000	442250000	423880000	215980000	426830000	457680000	512080000	432410000	502820000	359670000				4	4	4	56.3	56.3	56.3	10.625	0	205.62	9191200000	80	tr|T5I538|T5I538_RHOER	tr|T5I538|T5I538_RHOER
2401900000	2361800000	2355900000	2194600000	2171600000	2206000000	1910400000	1896400000	1954400000	1955400000				10	10	10	44.1	44.1	44.1	34.369	0	323.31	56126000000	146	tr|T5I539|T5I539_RHOER	tr|T5I539|T5I539_RHOER
263450000	297170000	280210000	234700000	194480000	248490000	315310000	199640000	276920000	213140000				13	13	13	53.1	53.1	53.1	38.421	0	170.62	17220000000	144	tr|T5I541|T5I541_RHOER	tr|T5I541|T5I541_RHOER
68998000	80869000	63881000	64431000	74815000	50607000	54635000	67775000	58182000	65284000				4	4	4	38.5	38.5	38.5	14.957	0	16.901	1483600000	39	tr|T5I546|T5I546_RHOER	tr|T5I546|T5I546_RHOER
526720000	562970000	538330000	447970000	435840000	575220000	616390000	452710000	597130000	518450000				27	27	27	46.1	46.1	46.1	80.734	0	323.31	40361000000	274	tr|T5I549|T5I549_RHOER	tr|T5I549|T5I549_RHOER
20589000	24823000	20009000	17238000	28251000	28306000	29979000	17880000	22449000	25830000				4	4	4	7.9	7.9	7.9	70.964	0.0010402	2.5434	306920000	10	tr|T5I551|T5I551_RHOER	tr|T5I551|T5I551_RHOER
41202000	54753000	48675000	56659000	41860000	40628000	45530000	45017000	42467000	37698000				6	6	6	21.5	21.5	21.5	47.106	0	21.376	1057100000	26	tr|T5I554|T5I554_RHOER	tr|T5I554|T5I554_RHOER
623830000	655350000	639750000	577060000	539950000	591100000	627720000	509600000	584040000	437740000				27	27	27	71.8	71.8	71.8	48.223	0	323.31	65791000000	370	tr|T5I556|T5I556_RHOER	tr|T5I556|T5I556_RHOER
629250000	641810000	674930000	681970000	574630000	591890000	672470000	536170000	629540000	652450000				13	13	13	69.3	69.3	69.3	26.703	0	311.34	27745000000	133	tr|T5I566|T5I566_RHOER	tr|T5I566|T5I566_RHOER
13513000	14646000	17716000	0	21883000	16085000	13981000	11249000	14800000	14982000				1	1	1	3.2	3.2	3.2	49.692	0	14.196	131890000	9	tr|T5I569|T5I569_RHOER	tr|T5I569|T5I569_RHOER
199480000	172640000	187620000	135430000	176630000	82699000	133590000	222110000	132540000	111200000				3	3	3	56.6	56.6	56.6	8.3752	0	15.621	2092000000	23	tr|T5I571|T5I571_RHOER	tr|T5I571|T5I571_RHOER
1198200000	1276700000	1223200000	1211300000	1164900000	1221800000	1205800000	996780000	1104500000	1088700000				26	26	26	55.3	55.3	55.3	66.245	0	323.31	85084000000	418	tr|T5I573|T5I573_RHOER	tr|T5I573|T5I573_RHOER
113420000	104790000	75823000	95523000	121960000	98897000	80832000	80964000	94739000	80796000				1	1	1	13.5	13.5	13.5	14.137	0	65.344	905520000	13	tr|T5I575|T5I575_RHOER	tr|T5I575|T5I575_RHOER
39677000	38479000	41397000	33728000	38406000	35634000	41882000	39840000	45650000	38132000				3	3	3	12.9	12.9	12.9	27.407	0	9.6756	597370000	22	tr|T5I577|T5I577_RHOER	tr|T5I577|T5I577_RHOER
73894000	64399000	65096000	64547000	55806000	54499000	84437000	75563000	70783000	74838000				4	4	4	17.2	17.2	17.2	35.125	0	8.623	1551600000	27	tr|T5I579|T5I579_RHOER	tr|T5I579|T5I579_RHOER
8010000	8315500	7888600	8132300	8485000	5664400	8507600	10048000	6671700	11519000				2	2	2	7.3	7.3	7.3	29.116	0.0017112	2.3768	93566000	5	tr|T5I581|T5I581_RHOER	tr|T5I581|T5I581_RHOER
41521000	40181000	42119000	32822000	27164000	38854000	45765000	25506000	35632000	15040000				11	11	11	20.2	20.2	20.2	72.54	0	17.931	991900000	47	tr|T5I583|T5I583_RHOER	tr|T5I583|T5I583_RHOER
11695000	0	8825500	12559000	9774500	0	14191000	0	0	0				4	4	4	12.7	12.7	12.7	38.073	0	11.161	105020000	5	tr|T5I585|T5I585_RHOER	tr|T5I585|T5I585_RHOER
209360000	255730000	234000000	155230000	147380000	155690000	288130000	160080000	241360000	162900000				5	5	5	22.2	22.2	22.2	33.052	0	164.04	8715900000	53	tr|T5I588|T5I588_RHOER	tr|T5I588|T5I588_RHOER
56024000	62196000	59073000	52131000	54687000	56122000	52832000	48176000	57911000	57351000				6	6	6	42.4	42.4	42.4	18.874	0	32.817	1551400000	33	tr|T5I593|T5I593_RHOER	tr|T5I593|T5I593_RHOER
58854000	75960000	73571000	61123000	55849000	76403000	88825000	68364000	91709000	72760000				5	5	5	34.3	34.3	34.3	18.683	0	4.9053	1569800000	11	tr|T5I597|T5I597_RHOER	tr|T5I597|T5I597_RHOER
950180000	998970000	978400000	849390000	915480000	1040200000	967220000	1026200000	935050000	969880000				16	16	16	58.8	58.8	58.8	31.349	0	323.31	60520000000	187	tr|T5I599|T5I599_RHOER	tr|T5I599|T5I599_RHOER
29236000	24513000	33089000	32111000	42559000	22332000	13339000	34001000	20116000	22890000				1	1	1	40.4	40.4	40.4	5.4043	0	68.631	365190000	15	tr|T5I5A1|T5I5A1_RHOER	tr|T5I5A1|T5I5A1_RHOER
3383800000	3243300000	3069600000	2773100000	2366600000	3785600000	2901400000	3175800000	3194300000	3413500000				9	9	9	50.8	50.8	50.8	20.493	0	107.51	84902000000	108	tr|T5I5A2|T5I5A2_RHOER	tr|T5I5A2|T5I5A2_RHOER
53032000	81363000	95373000	76386000	80897000	96741000	94135000	84931000	102190000	93767000				3	3	3	11.7	11.7	11.7	22.56	0.001042	2.56	988860000	17	tr|T5I5A4|T5I5A4_RHOER	tr|T5I5A4|T5I5A4_RHOER
18196000	30749000	0	0	0	34649000	21330000	0	22865000	18212000				7	5	5	28.7	22.5	22.5	25.929	0	4.1151	345300000	5	tr|T5I5A7|T5I5A7_RHOER	tr|T5I5A7|T5I5A7_RHOER
199900000	228190000	223110000	187730000	181630000	182140000	215350000	170050000	187700000	153600000				5	5	5	29	29	29	20.935	0	11.383	5443700000	43	tr|T5I5A8|T5I5A8_RHOER	tr|T5I5A8|T5I5A8_RHOER
7944500	0	0	0	0	15790000	24724000	13997000	19401000	16012000				3	3	3	14.1	14.1	14.1	20.267	0.00035881	3.2036	125180000	10	tr|T5I5A9|T5I5A9_RHOER	tr|T5I5A9|T5I5A9_RHOER
983350000	966670000	929350000	938800000	893520000	877490000	859380000	756930000	838920000	879050000				19	19	19	78.6	78.6	78.6	40.904	0	323.31	70350000000	284	tr|T5I5B2|T5I5B2_RHOER	tr|T5I5B2|T5I5B2_RHOER
742860000	734220000	628490000	580620000	663230000	703730000	771620000	636650000	826490000	690850000				5	5	5	91.9	91.9	91.9	10.685	0	301.66	13680000000	71	tr|T5I5B3|T5I5B3_RHOER	tr|T5I5B3|T5I5B3_RHOER
13197000	22393000	0	12575000	0	13198000	13011000	16447000	18195000	0				3	3	3	11.6	11.6	11.6	39.686	0	5.0969	196400000	8	tr|T5I5B4|T5I5B4_RHOER	tr|T5I5B4|T5I5B4_RHOER
117550000	116230000	124530000	129610000	90010000	139450000	116340000	117610000	132820000	84197000				6	6	6	70.6	70.6	70.6	18.182	0	62.87	3765400000	47	tr|T5I5B7|T5I5B7_RHOER	tr|T5I5B7|T5I5B7_RHOER
215760000	195580000	145480000	320650000	322340000	363590000	128660000	143240000	133300000	176690000				1	1	1	36.8	36.8	36.8	7.2291	0	43.986	2037100000	10	tr|T5I5B8|T5I5B8_RHOER	tr|T5I5B8|T5I5B8_RHOER
512000000	535380000	501890000	518290000	487180000	668570000	617930000	500300000	655390000	537240000				14	14	14	75.4	75.4	75.4	28.182	0	323.31	33201000000	207	tr|T5I5B9|T5I5B9_RHOER	tr|T5I5B9|T5I5B9_RHOER
93153000	72892000	90538000	83888000	85138000	79927000	80189000	70414000	67537000	65323000				6	6	6	28.1	28.1	28.1	33.004	0	33.774	2182500000	31	tr|T5I5C2|T5I5C2_RHOER	tr|T5I5C2|T5I5C2_RHOER
78112000	85482000	87620000	78738000	93292000	84770000	87677000	77300000	80426000	62476000				9	9	9	42	42	42	35.561	0	186.95	3092900000	30	tr|T5I5C3|T5I5C3_RHOER	tr|T5I5C3|T5I5C3_RHOER
30084000	36794000	30767000	38351000	25608000	36762000	37148000	20088000	35052000	31227000				9	9	9	16.6	16.6	16.6	79.391	0	82.839	1006900000	36	tr|T5I5C8|T5I5C8_RHOER	tr|T5I5C8|T5I5C8_RHOER
206900000	245290000	230540000	220330000	186220000	340330000	369380000	258180000	374630000	311090000				18	18	18	55.7	55.7	55.7	56.854	0	288.78	16023000000	158	tr|T5I5C9|T5I5C9_RHOER	tr|T5I5C9|T5I5C9_RHOER
1873400000	2091600000	1957200000	2067800000	1686900000	1919600000	2198500000	1749000000	2061500000	1922500000				17	17	17	71.6	71.6	71.6	27.016	0	323.31	112080000000	311	tr|T5I5D3|T5I5D3_RHOER	tr|T5I5D3|T5I5D3_RHOER
86812000	94507000	88978000	89825000	85314000	85760000	97743000	82459000	82142000	75574000				39	39	39	37.9	37.9	37.9	144.25	0	139.42	6741300000	138	tr|T5I5D7|T5I5D7_RHOER	tr|T5I5D7|T5I5D7_RHOER
38717000	37532000	14180000	35243000	27126000	37143000	44457000	21132000	32795000	25485000				1	1	1	1.8	1.8	1.8	68.735	0.0074797	1.6144	305130000	8	tr|T5I5D9|T5I5D9_RHOER	tr|T5I5D9|T5I5D9_RHOER
3127300000	3488400000	3178400000	3153400000	3060400000	3147000000	3471500000	3193500000	3308000000	3248200000				21	21	21	67.6	67.6	67.6	40.274	0	323.31	219650000000	315	tr|T5I5E3|T5I5E3_RHOER	tr|T5I5E3|T5I5E3_RHOER
4017600000	4119600000	3472100000	3207900000	3058900000	3525400000	3680800000	2835600000	3382900000	2953700000				11	11	11	24.2	24.2	24.2	65.885	0	158.77	45084000000	114	tr|T5I5E6|T5I5E6_RHOER	tr|T5I5E6|T5I5E6_RHOER
316000000	122580000	221430000	142200000	295130000	44416000	48445000	317810000	69627000	123390000				10	10	10	39.1	39.1	39.1	49.591	0	139.44	5592000000	62	tr|T5I5E8|T5I5E8_RHOER	tr|T5I5E8|T5I5E8_RHOER
109460000	63611000	103660000	24532000	96793000	31127000	21048000	131800000	53159000	76801000				5	5	5	29.4	29.4	29.4	34.121	0	54.194	968610000	17	tr|T5I5E9|T5I5E9_RHOER	tr|T5I5E9|T5I5E9_RHOER
926780000	1008800000	901210000	883360000	857800000	1402100000	1523800000	1026000000	1551700000	1381300000				17	17	17	79.5	79.5	79.5	29.04	0	323.31	62095000000	210	tr|T5I5F2|T5I5F2_RHOER	tr|T5I5F2|T5I5F2_RHOER
160850000	196920000	181070000	157360000	150290000	132730000	161450000	146510000	149970000	114950000				6	6	6	31.2	31.2	31.2	32.299	0	178.65	3940500000	57	tr|T5I5F5|T5I5F5_RHOER	tr|T5I5F5|T5I5F5_RHOER
67151000	67327000	88398000	62104000	60100000	39546000	93252000	39677000	60267000	45237000				2	2	2	10.9	10.9	10.9	25.327	0	7.1456	807780000	5	tr|T5I5F8|T5I5F8_RHOER	tr|T5I5F8|T5I5F8_RHOER
4042500000	4408100000	4209600000	3965600000	3606000000	4033800000	4395300000	3742500000	4392900000	3558600000				51	51	51	74.1	74.1	74.1	100.85	0	323.31	689800000000	1003	tr|T5I5G1|T5I5G1_RHOER	tr|T5I5G1|T5I5G1_RHOER
54900000	78164000	70972000	0	36034000	65494000	65634000	52911000	70545000	43788000				4	4	4	21.7	21.7	21.7	33.081	0	8.9559	1020400000	16	tr|T5I5G2|T5I5G2_RHOER	tr|T5I5G2|T5I5G2_RHOER
98115000	87476000	92566000	72977000	75030000	67432000	77967000	91324000	92303000	84076000				6	6	6	25.2	25.2	25.2	34.868	0	33.885	1571200000	20	tr|T5I5G5|T5I5G5_RHOER	tr|T5I5G5|T5I5G5_RHOER
101750000	98712000	81213000	49997000	79647000	77964000	60397000	52150000	20709000	74513000				3	3	3	13.6	13.6	13.6	33.474	0	122.51	1875000000	30	tr|T5I5G8|T5I5G8_RHOER	tr|T5I5G8|T5I5G8_RHOER
22233000	24007000	13741000	4416600	17045000	25478000	14854000	16561000	11470000	19958000				3	3	3	28.8	28.8	28.8	21.625	0	40.634	204000000	16	tr|T5I5H3|T5I5H3_RHOER	tr|T5I5H3|T5I5H3_RHOER
52915000	46574000	50278000	35881000	0	27796000	45499000	55625000	44630000	44329000				1	1	1	6.3	6.3	6.3	13.779	0.0056422	1.8727	382300000	3	tr|T5I5H4|T5I5H4_RHOER	tr|T5I5H4|T5I5H4_RHOER
54476000	64355000	68185000	67694000	57764000	59759000	60886000	61822000	62458000	75623000				8	8	8	34.9	34.9	34.9	37.278	0	19.206	1611400000	58	tr|T5I5H8|T5I5H8_RHOER	tr|T5I5H8|T5I5H8_RHOER
124120000	137750000	144950000	150560000	111420000	148830000	154620000	110420000	148070000	114610000				13	13	13	23.5	23.5	23.5	81.094	0	69.727	5343500000	82	tr|T5I5H9|T5I5H9_RHOER	tr|T5I5H9|T5I5H9_RHOER
79350000	76831000	85503000	71312000	77622000	61707000	76627000	57510000	65621000	62602000				10	10	10	22.6	22.6	22.6	49.521	0	20.529	2781000000	71	tr|T5I5I1|T5I5I1_RHOER	tr|T5I5I1|T5I5I1_RHOER
204250000	227050000	205290000	186450000	179980000	182190000	174020000	199680000	191170000	186970000				17	17	17	44.2	44.2	44.2	59.116	0	77.138	4935200000	105	tr|T5I5I2|T5I5I2_RHOER	tr|T5I5I2|T5I5I2_RHOER
558640000	549510000	513290000	469530000	564320000	336100000	407050000	392080000	482870000	310670000				9	9	9	57.9	57.9	57.9	16.968	0	108.9	11118000000	61	tr|T5I5I3|T5I5I3_RHOER	tr|T5I5I3|T5I5I3_RHOER
50832000	51892000	49579000	44570000	37741000	36934000	51922000	44450000	48219000	45918000				5	5	5	22.7	22.7	22.7	22.025	0	8.69	1176500000	31	tr|T5I5J3|T5I5J3_RHOER	tr|T5I5J3|T5I5J3_RHOER
0	0	0	0	0	0	0	0	0	0				2	2	2	9.1	9.1	9.1	38.853	0.0013831	2.5168	53209000	1	tr|T5I5J7|T5I5J7_RHOER	tr|T5I5J7|T5I5J7_RHOER
24111000	37433000	39512000	27275000	44563000	40286000	37850000	54629000	37899000	25985000				4	4	4	20.1	20.1	20.1	30.131	0	14.955	676370000	14	tr|T5I5K7|T5I5K7_RHOER	tr|T5I5K7|T5I5K7_RHOER
0	0	0	0	0	0	0	0	0	0				2	2	2	1.3	1.3	1.3	195.56	0	5.0633	0	3	tr|T5I5K8|T5I5K8_RHOER	tr|T5I5K8|T5I5K8_RHOER
14302000	17292000	12797000	16195000	12935000	16390000	13951000	13857000	0	17406000				2	2	2	8.2	8.2	8.2	21.879	0.0075139	1.6415	173240000	13	tr|T5I5L0|T5I5L0_RHOER	tr|T5I5L0|T5I5L0_RHOER
2611900000	2694900000	2651900000	2406700000	2500400000	2512500000	2312900000	1821000000	2317000000	1803800000				14	14	14	55	55	55	42.266	0	269.2	31699000000	126	tr|T5I5L1|T5I5L1_RHOER	tr|T5I5L1|T5I5L1_RHOER
895420000	395040000	586540000	509890000	1242000000	509740000	84684000	526790000	268960000	480390000				9	9	9	74.5	74.5	74.5	16.776	0	323.31	8065100000	54	tr|T5I5L4|T5I5L4_RHOER	tr|T5I5L4|T5I5L4_RHOER
0	0	0	0	0	0	0	0	0	0	+			1	1	1	3.2	3.2	3.2	34.278	1	-2	11662000	1	tr|T5I5L5|T5I5L5_RHOER	tr|T5I5L5|T5I5L5_RHOER
40845000	25820000	28869000	0	53543000	18629000	15494000	45094000	22416000	26033000				2	2	2	19.2	19.2	19.2	26.838	0	33.574	276180000	9	tr|T5I5L8|T5I5L8_RHOER	tr|T5I5L8|T5I5L8_RHOER
49366000	45174000	44992000	59554000	48367000	41669000	48022000	36937000	51613000	30444000				2	2	2	5.9	5.9	5.9	42.792	0	5.0788	740810000	10	tr|T5I5M0|T5I5M0_RHOER	tr|T5I5M0|T5I5M0_RHOER
79222000	94104000	84865000	78532000	65116000	79528000	89942000	65840000	92071000	50123000				8	8	8	46.4	46.4	46.4	22.45	0	25.883	1572900000	45	tr|T5I5M3|T5I5M3_RHOER	tr|T5I5M3|T5I5M3_RHOER
26372000	23697000	25926000	30694000	27958000	25047000	25282000	23318000	22234000	19502000				3	3	3	12.8	12.8	12.8	33.51	0	4.4466	474770000	12	tr|T5I5M4|T5I5M4_RHOER	tr|T5I5M4|T5I5M4_RHOER
956130000	518880000	811600000	665800000	1268700000	228710000	220040000	1539000000	334310000	644920000				7	7	7	33.5	33.5	33.5	22.557	0	94.385	22494000000	99	tr|T5I5M5|T5I5M5_RHOER	tr|T5I5M5|T5I5M5_RHOER
568840000	503450000	488790000	462080000	492460000	568360000	474280000	464030000	544120000	561160000				11	11	11	69	69	69	25.219	0	323.31	14529000000	94	tr|T5I5N0|T5I5N0_RHOER	tr|T5I5N0|T5I5N0_RHOER
73527000	78267000	82027000	73205000	54567000	90324000	74377000	70908000	67847000	71322000				5	5	5	36	36	36	14.71	0	28.125	1832800000	35	tr|T5I5N1|T5I5N1_RHOER	tr|T5I5N1|T5I5N1_RHOER
39023000	30691000	33957000	31608000	41814000	0	30217000	39072000	31532000	30435000				2	2	2	8.2	8.2	8.2	28.323	0	18.155	362100000	13	tr|T5I5N5|T5I5N5_RHOER	tr|T5I5N5|T5I5N5_RHOER
102990000	104340000	106340000	106210000	90938000	104330000	109050000	92318000	95039000	95160000				12	12	12	29.7	29.7	29.7	52.72	0	63.706	3924000000	87	tr|T5I5N6|T5I5N6_RHOER	tr|T5I5N6|T5I5N6_RHOER
5361500000	4963100000	4690600000	4277500000	5656500000	4183000000	4624600000	5123100000	4329200000	4773500000				6	6	6	38.9	38.9	38.9	14.73	0	123.51	134050000000	95	tr|T5I5N7|T5I5N7_RHOER	tr|T5I5N7|T5I5N7_RHOER
649080000	381350000	531380000	448430000	807680000	172740000	145750000	756800000	230030000	355250000				13	13	13	37	37	37	50.447	0	323.31	19559000000	135	tr|T5I5P0|T5I5P0_RHOER	tr|T5I5P0|T5I5P0_RHOER
225320000	239470000	248410000	253080000	213650000	235840000	248910000	203590000	231690000	207070000				12	12	12	69	69	69	23.328	0	157.2	10737000000	103	tr|T5I5P2|T5I5P2_RHOER	tr|T5I5P2|T5I5P2_RHOER
310550000	325960000	313090000	269750000	255290000	365630000	394630000	235100000	372620000	249600000				14	14	14	43.9	43.9	43.9	48.159	0	217.21	15678000000	157	tr|T5I5P5|T5I5P5_RHOER	tr|T5I5P5|T5I5P5_RHOER
150570000	149800000	165280000	119610000	119990000	157410000	154840000	127980000	142350000	109250000				3	3	3	22	22	22	15.084	0	11.836	2746600000	31	tr|T5I5P7|T5I5P7_RHOER	tr|T5I5P7|T5I5P7_RHOER
13225000000	8660400000	11852000000	9409000000	14096000000	5596400000	4791200000	21498000000	7255000000	10695000000				13	13	9	62.2	62.2	47.9	36.668	0	323.31	492800000000	558	tr|T5I5P9|T5I5P9_RHOER	tr|T5I5P9|T5I5P9_RHOER
74471000	74631000	63317000	67984000	73222000	71104000	79503000	64447000	74771000	62318000				5	5	5	31.8	31.8	31.8	23.542	0	54.017	1555400000	32	tr|T5I5Q0|T5I5Q0_RHOER	tr|T5I5Q0|T5I5Q0_RHOER
428480000	478000000	453700000	399310000	379080000	470740000	469250000	353120000	468060000	380070000				59	59	59	56.3	56.3	56.3	175.02	0	323.31	57361000000	427	tr|T5I5Q4|T5I5Q4_RHOER	tr|T5I5Q4|T5I5Q4_RHOER
61226000	69538000	69371000	62904000	60468000	55019000	66834000	53024000	57352000	44576000				7	7	7	13.7	13.7	13.7	68.762	0	49.828	2091800000	50	tr|T5I5R2|T5I5R2_RHOER	tr|T5I5R2|T5I5R2_RHOER
109230000	118550000	120940000	99443000	89446000	98304000	113730000	113650000	119990000	101330000				9	9	9	57.7	57.7	57.7	21.874	0	139.27	3990300000	69	tr|T5I5R6|T5I5R6_RHOER	tr|T5I5R6|T5I5R6_RHOER
36215000	35493000	38134000	30612000	30537000	42631000	54009000	30635000	36004000	25636000				2	2	2	6	6	6	33.463	0.0017123	2.3936	387100000	12	tr|T5I5S0|T5I5S0_RHOER	tr|T5I5S0|T5I5S0_RHOER
422630000	436530000	358750000	350470000	380290000	372390000	481790000	384800000	414170000	314620000				5	5	5	22.7	22.7	22.7	32.367	0	6.568	4323800000	25	tr|T5I5S1|T5I5S1_RHOER	tr|T5I5S1|T5I5S1_RHOER
530740000	565040000	558960000	527610000	422950000	487980000	551650000	425940000	478540000	461330000				16	16	16	72.3	72.3	72.3	34.095	0	323.31	28176000000	187	tr|T5I5S4|T5I5S4_RHOER	tr|T5I5S4|T5I5S4_RHOER
738390000	795970000	778740000	666050000	592330000	723060000	825480000	652340000	785820000	700430000				15	15	15	72.9	72.9	72.9	27.843	0	323.31	34904000000	120	tr|T5I5S5|T5I5S5_RHOER	tr|T5I5S5|T5I5S5_RHOER
201310000	264680000	236610000	218640000	181250000	183350000	214420000	157090000	187800000	155490000				17	17	17	37.8	37.8	37.8	60.758	0	147.34	5978300000	86	tr|T5I5S9|T5I5S9_RHOER	tr|T5I5S9|T5I5S9_RHOER
48265000	30413000	41918000	37388000	79137000	10671000	16728000	71339000	17250000	34333000				10	10	10	25.5	25.5	25.5	59.237	0	29.294	1171700000	42	tr|T5I5T2|T5I5T2_RHOER	tr|T5I5T2|T5I5T2_RHOER
39406000	19186000	23338000	25207000	37714000	0	0	0	0	23656000				1	1	1	7.8	7.8	7.8	22.405	0	52.611	160710000	4	tr|T5I5U1|T5I5U1_RHOER	tr|T5I5U1|T5I5U1_RHOER
9181600000	5760400000	6137200000	7362200000	11594000000	2518900000	3164300000	14945000000	5524300000	7371800000				9	9	9	81	81	81	6.418	0	323.31	182260000000	155	tr|T5I5U2|T5I5U2_RHOER	tr|T5I5U2|T5I5U2_RHOER
1004300000	1112400000	985130000	928920000	901660000	845250000	893440000	726830000	893700000	824320000				40	40	39	80	80	78	65.353	0	323.31	97240000000	430	tr|T5I5U3|T5I5U3_RHOER	tr|T5I5U3|T5I5U3_RHOER
38410000	39215000	37221000	36643000	40099000	35095000	37871000	24893000	35327000	29314000				5	5	5	14.6	14.6	14.6	49.632	0	168.36	723160000	28	tr|T5I5U5|T5I5U5_RHOER	tr|T5I5U5|T5I5U5_RHOER
23858000	28141000	29405000	28685000	26129000	21582000	22144000	29466000	21815000	25512000				7	7	7	49	49	49	16.473	0	17.255	799620000	42	tr|T5I5U7|T5I5U7_RHOER	tr|T5I5U7|T5I5U7_RHOER
352060000	407690000	386880000	382310000	375870000	281790000	328930000	409770000	369630000	353060000				3	3	3	40.7	40.7	40.7	11.862	0	40.384	7506000000	38	tr|T5I5U8|T5I5U8_RHOER	tr|T5I5U8|T5I5U8_RHOER
71252000	73501000	80407000	73001000	78545000	54309000	72195000	67272000	73908000	67756000				9	9	9	35.6	35.6	35.6	35.361	0	112.82	2577100000	60	tr|T5I5V3|T5I5V3_RHOER	tr|T5I5V3|T5I5V3_RHOER
25330000	32058000	22892000	27230000	20598000	17928000	26156000	24495000	21024000	23518000				4	4	4	10.5	10.5	10.5	51.618	0	6.4771	357710000	13	tr|T5I5V5|T5I5V5_RHOER	tr|T5I5V5|T5I5V5_RHOER
[truncated: 1,188 more rows]
