# Supplementary material for: Multi-Omics Strategies to Investigate the Biodegradation of Hexahydro-1,3,5-trinitro-1,3,5-triazine in Rhodococcus sp. Strain DN22
Source: Microorganisms. 2023 Dec 30;12(1):76. doi: 10.3390/microorganisms12010076 (PMC10820124; doi:10.3390/microorganisms12010076)
Supplement: Supplementary file 1 [file microorganisms-12-00076-s001.zip › Table S3.xlsx]

## Sheet: positive
The qualitative and quantitative results of metabolites
ID	m/z	rt(s)	Name	adduct	HMDB	KEGG	SuperClass	Class	SubClass	LR-1	LR-2	LR-3	LR-4	LR-5	LN-1	LN-2	LN-3	LN-4	LN-5	QC-1	QC-2	QC-3
M919T226	919.36	226.417	.alpha.-amanitin	[M+H]+		C08438	Organic acids and derivatives	Carboxylic acids and derivatives	Amino acids, peptides, and analogues	593.513	857.212	921.956	529.296	359.92	685.985	912.262	1028.93	617.647	729.566	382.848	340.511	382.588
M853T188	852.501	188.31	.alpha.-chaconine	[M+H]+		C10796	Lipids and lipid-like molecules	Steroids and steroid derivatives	Steroidal glycosides	1161.82	1257.9	988.384	1891.58	1524.73	822.024	1101.9	732.383	1020.12	965.731	1024.36	1033.95	1161.39
M219T588	219.174	588.321	.alpha.-cyperone	[M+H]+		C17090	Lipids and lipid-like molecules	Prenol lipids	Sesquiterpenoids	43915.7	44164.8	42995.2	42860	41097.6	40004.7	43649	44335.5	42330.7	39381.6	38935.5	39797.3	39798.1
M463T348_2	463.301	348.103	.beta.-ecdysone	[M+H-H2O]+	HMDB0030180	C02633	Lipids and lipid-like molecules	Steroids and steroid derivatives	Bile acids, alcohols and derivatives	30991.1	34280.2	32198.8	31758.9	31050.2	33088.9	29930.9	29552	27056.8	33957.7	30330.6	30425.6	30425.8
M744T484	744.081	484.284	.beta.-nicotinamide adenine dinucleotide phosphate	[M+H]+	HMDB0000221	C00006				10167.2	12210.3	11183.1	10857.1	9576.72	10605.1	11792.8	9655.74	7129.98	12554.1	4505.28	4546.03	4882.12
M666T391	666.13	391.076	.beta.-nicotinamide adenine dinucleotide, reduced(NADH)	[M+H]+	HMDB0001487	C00004				9987.74	11623	12327.7	10962.1	9926.41	5568.43	6034.52	4460.88	2938.47	5217.71	4204.19	4246.04	4314.27
M419T274	419.276	273.726	.delta.-tocotrienol	[M+Na]+		C14156	Lipids and lipid-like molecules	Prenol lipids	Quinone and hydroquinone lipids	32786.3	32161	28409.5	15076.4	19424.2	33003.6	14777.1	17792.9	26307.9	11071.9	54647.2	54636.2	45458.1
M86T335	86.0594	334.548	.gamma.-aminobutyric acid	[M+H-H2O]+	HMDB0000112	C00334	Organic acids and derivatives	Carboxylic acids and derivatives	Amino acids, peptides, and analogues	11828.1	10101.3	10464.1	10069.1	10074	13796.2	9803.48	9776.04	817.872	13955	10335.4	10284.9	9835.18
M258T280	258.144	279.997	.gamma.-L-Glu-.epsilon.-L-Lys	(M+H-H2O)+						31830.4	22317.6	15335.6	17653.5	24805.1	23280.2	34090.8	18069.8	13708.8	31824.3	8415.15	8434.35	8989.86
M443T392	443.083	391.781	(-)-catechin gallate	[M+H]+	HMDB0037944		Phenylpropanoids and polyketides	Flavonoids	Flavans	6317.43	7251.31	8180.4	7091.78	8250.27	8898.79	12697.5	3794.58	8525.79	9181.89	8351.77	8355.86	6871.46
M359T74	359.134	74.265	(-)-Riboflavin	(M+H-H2O)+						107352	112898	50331.8	54508	56849.7	43720.7	50192	36100.6	39428.7	68037.2	58146.3	58240.6	58576
M403T367	403.15	366.921	(+)-cloprostenol methyl ester	[M+H-2H2O]+			Lipids and lipid-like molecules	Fatty Acyls	Eicosanoids	1234.34	1099	1231.92	1237.21	1461.94	1171.48	1399.53	1373.04	1010.38	1267.35	1130.48	1143.27	652.049
M375T411	375.149	411.026	(2-acetyloxy-3,6-diphenylcyclohexyl) acetate	[M+Na]+						1662.1	5670.37	1605.01	3019.5	2550.06	3328.34	1930.64	4249.96	4547.77	2471.66	1943.55	2006.09	2102.19
M557T443	557.166	443.188	(2r,3s,4s,5r,6r)-2-(hydroxymethyl)-6-[[(2r,3s,4s,5r,6s)-3,4,5-trihydroxy-6-[4-[(e)-3-hydroxyprop-1-enyl]-2,6-dimethoxyphenoxy]oxan-2-yl]methoxy]oxane-3,4,5-triol	[M+Na]+			Organic oxygen compounds	Organooxygen compounds	Carbohydrates and carbohydrate conjugates	5310.76	5395.31	5486.35	5527.09	6712.82	13532.2	7506.89	9934.31	12067	12089.9	4274.34	6232.38	6142.83
M439T392	439.141	392.356	(2r,3s,4s,5r,6r)-5-[(2s,3r,4r)-3,4-dihydroxy-4-(hydroxymethyl)oxolan-2-yl]oxy-2-(hydroxymethyl)-6-(2-phenylethoxy)oxane-3,4-diol	[M+Na]+			Organic oxygen compounds	Organooxygen compounds	Carbohydrates and carbohydrate conjugates	22727.3	24936.5	24544.1	22257.3	23959.6	22580.1	24868.4	22371.5	22383.4	23574.7	17667.6	17762.6	18464.1
M617T233	617.262	233.257	(2r,3s,4s,5r,6r)-6-[1,7-bis(4-hydroxyphenyl)heptan-3-yloxy]-5-[(2s,3r,4r)-3,4-dihydroxy-4-(hydroxymethyl)oxolan-2-yl]oxy-2-(hydroxymethyl)oxane-3,4-diol	[M+Na]+			Phenylpropanoids and polyketides	Diarylheptanoids	Linear diarylheptanoids	551.878	840.733	747.382	661.54	628.405	621.083	922.824	903.631	432.266	643.764	474.321	448.877	474.163
M523T319	523.301	318.781	(2r)-3-hydroxyisovaleroylcarnitine	[2M+H]+			Lipids and lipid-like molecules	Fatty Acyls	Fatty acid esters	64699	64610.5	66799.1	62604.4	58045.4	63244	71967.8	61183.5	62999.1	70325.7	59671.5	58509	59666.4
M655T318_3	655.379	318.145	(2s,3s,4s,5r,6r)-6-[[(3s,6ar,6bs,8as,14br)-8a-carboxy-4,4,6a,6b,11,11,14b-heptamethyl-1,2,3,4a,5,6,7,8,9,10,12,12a,14,14a-tetradecahydropicen-3-yl]oxy]-3,4,5-trihydroxyoxane-2-carboxylic acid	[M+Na]+			Lipids and lipid-like molecules	Prenol lipids	Terpene glycosides	19102.1	18400	18404.7	19862.7	18225.9	18350.9	20639.9	18441.6	18629.8	20880.6	17576	17893.5	17900.2
M335T424	335.073	423.564	(2s,3s)-3,5,7-trihydroxy-6-methyl-2-(3,4,5-trihydroxyphenyl)-2,3-dihydrochromen-4-one	[M+H]+			Phenylpropanoids and polyketides	Flavonoids	Flavans	30599.7	28321.3	21547.6	23608.2	25698.6	32737.8	41982.7	28787.7	22894.9	36541.7	18427.6	18428.7	18799.2
M601T396	601.193	395.667	(3s,4s)-5-[(3s,4s)-4,10-dihydroxy-7,9-dimethoxy-3-methyl-3,4-dihydro-1h-benzo[g]isochromen-5-yl]-7,9-dimethoxy-3-methyl-3,4-dihydro-1h-benzo[g]isochromene-4,10-diol	[M+Na]+						2357.22	2536.87	2217.67	2538.51	1759.18	1954.35	2079.32	1527.24	1311.84	2296.38	1029.98	1071	1196.46
M362T58	362.326	58.431	(r)-(+)-arachidonyl-1'-hydroxy-2'-propylamide	[M+H]+			Lipids and lipid-like molecules	Fatty Acyls	Fatty amides	949695	1.18479e+06	773506	908584	1.01345e+06	944358	918494	1.17164e+06	904524	1.24615e+06	1.26096e+06	1.26601e+06	1.35317e+06
M168T417	168.065	417.421	(R)-3-Hydroxybutyric acid	(M+CH3CN+Na)+	HMDB0000011/HMDB0000357	C01089	Organic acids and derivatives	Hydroxy acids and derivatives	Beta hydroxy acids and derivatives	25158.6	24469	21889.7	22727.5	21219.3	22166.7	23067.5	23001.3	9498.15	26130.7	4167.95	4167.21	4469.88
M281T127	281.149	126.725	(r)-lisofylline	[M+H]+			Organoheterocyclic compounds	Imidazopyrimidines	Purines and purine derivatives	12010.1	10734.2	14195.1	10743.8	11664.2	15189.1	12859.3	5446.62	6652.61	11932	10652	11254.1	11281.8
M699T318_2	699.405	318.145	[(2r,3r,4s,5s,6r)-3-acetyloxy-2-(acetyloxymethyl)-5-hexanoyloxy-6-[(2s,3r)-2,3,4-trihydroxybutoxy]oxan-4-yl] tetradecanoate	[M+Na]+						9828.16	10590.8	10404.1	10743.7	9503.08	11055.9	11828.1	9446.04	10267.9	11305.4	9324.67	9325.13	9380.74
M611T468	611.14	467.526	[(2r,3s,4s,5r,6s)-6-[3,5-dihydroxy-4-[3-(4-hydroxyphenyl)propanoyl]phenoxy]-3,4,5-trihydroxyoxan-2-yl]methyl 3,4,5-trihydroxybenzoate	[M+Na]+			Phenylpropanoids and polyketides	Flavonoids	Flavonoid glycosides	1438.52	1355.65	1590.11	1293.1	879.974	841.129	1253.95	1238.84	541.574	1058.76	928.114	927.62	891.212
M883T473	883.12	473.338	[(2s,3r,4s,5r,6r)-5-hydroxy-2,4-bis[(3,4,5-trihydroxybenzoyl)oxy]-6-[(3,4,5-trihydroxybenzoyl)oxymethyl]oxan-3-yl] 3,4,5-trihydroxy-2-(2-methoxy-2-oxoethyl)benzoate	[M+Na]+						4006.39	3485.51	3067.81	4277.53	4047.28	5887.01	4329.54	4227.17	5397.4	5528.94	3184.54	3372.99	3187.86
M583T422	583.119	422.334	[4,5-dihydroxy-6-(hydroxymethyl)-2-[2,4,6-trihydroxy-3-(4-hydroxybenzoyl)phenyl]oxan-3-yl] 3,4,5-trihydroxybenzoate	[M+Na]+			Organic oxygen compounds	Organooxygen compounds	Carbohydrates and carbohydrate conjugates	6601.11	8774.87	6345.58	5807.58	4820.57	541.194	1678.79	924.005	467.468	485.131	724.239	784.053	781.377
M252T130_2	252.157	129.512	[dala2] .alpha.-neo-endorphin (1-2), amide	[M+H]+			Organic acids and derivatives	Carboxylic acids and derivatives	Amino acids, peptides, and analogues	4954.42	2900.82	5987.6	5588.2	3939.68	4504.41	8492.06	5924.16	6868.25	5218.03	5593.76	5594.7	5901.31
M369T167	369.02	167.334	1-.beta.-d-arabinofuranosyluracil 5'-monophosphate	[M-H+2Na]+			Nucleosides, nucleotides, and analogues	Pyrimidine nucleotides	Pyrimidine ribonucleotides	7183.45	7475.08	7005.29	8885.53	18987.9	10118.6	7600.68	7804.66	36731.7	14734.2	66791.5	79915.2	79719.7
M819T599_1	818.62	599.051	1-(1z-octadecenyl)-2-(4z,7z,10z,13z,16z,19z-docosahexaenoyl)-sn-glycero-3-phosphocholine	[M+H]+	HMDB0011262		Lipids and lipid-like molecules	Glycerophospholipids	Glycerophosphocholines	1258.93	946.506	1592.75	2642.4	1611.57	1095.33	1226.81	1366.8	1357.33	1300.78	1472.37	1483.52	1599.76
M777T37_1	776.572	36.777	1-(1z-octadecenyl)-2-(4z,7z,10z,13z,16z,19z-docosahexaenoyl)-sn-glycero-3-phosphoethanolamine	[M+H]+						81945.9	74673.9	63108.1	85780.4	89062.3	97344.4	64676.6	82584.1	74913.7	93568	75686.4	76829.2	76830
M773T583	772.612	583.28	1-(1z-octadecenyl)-2-(9z-octadecenoyl)-sn-glycero-3-phosphocholine	[M+H]+	HMDB0011243		Lipids and lipid-like molecules	Glycerophospholipids	Glycerophosphocholines	4697.44	4414.68	4674.56	4390.57	3894.98	4630.67	4773.82	4263.56	4654.26	4513.08	4378.65	4850.87	4400.72
M152T173	152.117	172.8	1-(cyclopropylcarbonyl)-3-piperidinamine	[M+H-NH3]+			Organoheterocyclic compounds	Piperidines	N-acylpiperidines	19650.6	18000.3	3888.45	17992.7	18208.1	16629.4	18719.6	20701.7	12958.3	17228.6	10565.5	10527.7	10677.5
M535T377	535.17	377.279	1-[2-[3-[(2r,3r,4s,5s,6r)-6-[[(2r,3r,4r)-3,4-dihydroxy-4-(hydroxymethyl)oxolan-2-yl]oxymethyl]-3,4,5-trihydroxyoxan-2-yl]oxyprop-1-en-2-yl]-2,3-dihydro-1-benzofuran-5-yl]ethanone	[M+Na]+			Organic oxygen compounds	Organooxygen compounds	Carbohydrates and carbohydrate conjugates	1080.96	1413.64	1234.7	1439.36	1473.52	1115.9	1308.06	1200.35	1152.85	1331.03	1347.52	1189.41	1161.42
M543T400	543.15	400.046	1-[4,5-dihydroxy-6-(hydroxymethyl)-3-[(e)-3-(4-hydroxyphenyl)prop-2-enoyl]oxyoxan-2-yl]oxy-6-hydroxy-7-methylidene-4a,5,6,7a-tetrahydro-1h-cyclopenta[c]pyran-4-carboxylic acid	[M+Na]+			Phenylpropanoids and polyketides	Cinnamic acids and derivatives	Hydroxycinnamic acids and derivatives	6785.63	4464.46	4126.12	3944.76	3197.71	3573.62	7170.26	3278.27	2633.22	2960.95	1199.44	2003.21	1996.15
M126T517	126.091	516.808	1-acetyl-3-piperidinamine	[M+H-NH3]+			Organoheterocyclic compounds	Piperidines	N-acylpiperidines	10741.1	15595.7	15546.6	11386.6	10378.4	11047.6	15273.2	11296.4	8717.77	11736.6	3620.45	3623.59	3855.98
M84T387	84.0442	386.555	1-Aminocyclopropanecarboxylic acid	(M+H-H2O)+	HMDB0036458	C01234	Organic acids and derivatives	Carboxylic acids and derivatives	"Amino acids, peptides, and analogues"	507439	506962	459597	425047	416818	118414	124074	103678	63638.2	280073	173883	185589	185370
M620T595	619.524	594.588	1-linoleoyl-2-oleoyl-rac-glycerol	[M+H]+			Lipids and lipid-like molecules	Fatty Acyls	Lineolic acids and derivatives	2345.63	4653.41	3147.33	2223.7	3838.76	2692.68	1911.95	2449.85	2870.38	2373.6	2215.97	2009.89	2036.81
M115T396	115.122	395.895	1-methyl-3-piperidinamine	[M+H]+			Organoheterocyclic compounds	Piperidines	Aminopiperidines	17479.4	17450.6	23833.6	19902.6	19569.7	23228.2	12047.9	20000.9	44333.2	19641.3	17580.9	17625.2	17625.1
M124T347	124.086	347.5	1-methyl-l-histidine	[M+H-CH2O2]+	HMDB0000001	C01152	Organic acids and derivatives	Carboxylic acids and derivatives	Amino acids, peptides, and analogues	41592.2	33122.5	32084.4	42569.7	32481.6	36172.3	38996.1	36302.7	36713.8	31656.5	24368.9	23941.7	22628.7
M355T36	355.283	36.0145	1-monolinoleoyl-rac-glycerol	[M+H]+			Lipids and lipid-like molecules	Fatty Acyls	Lineolic acids and derivatives	285834	254893	190189	227752	210757	214703	264217	183477	235526	338624	233451	231448	231424
M493T319	493.29	318.93	1-oleoyl-2-hydroxy-sn-glycero-3-phospho-(1'-rac-glycerol)	[M+H-H2O]+			Lipids and lipid-like molecules	Glycerophospholipids	Glycerophosphoglycerols	5572.57	2781.98	4763.6	4522.67	4395.51	5233.24	2761.18	4383.82	4935.74	2856.53	4654.85	4586.97	4654.24
M419T348_3	419.275	348.093	1-oleoyl-l-.alpha.-lysophosphatidic acid	[M+H-H2O]+			Lipids and lipid-like molecules	Glycerophospholipids	Glycerophosphates	38522	34630.5	35658.8	34920.9	36687.9	32624.6	33587.8	33177.9	33296.5	35502.2	33714.1	32784.9	33721.5
M522T181	522.35	180.655	1-oleoyl-sn-glycero-3-phosphocholine	[M+H]+	HMDB0002815		Lipids and lipid-like molecules	Glycerophospholipids	Glycerophosphocholines	1836.39	934.615	6516.24	3549.69	1567.67	3793.67	1885.57	1402.37	739.301	2162.44	1222.52	1222.42	1215.76
M480T40	480.307	40.274	1-oleoyl-sn-glycero-3-phosphoethanolamine	[M+H]+	HMDB0011506		Lipids and lipid-like molecules	Glycerophospholipids	Glycerophosphoethanolamines	53024.9	54559.7	63160.1	63678.2	54103.1	32309.1	38736.7	40381.7	31524.5	50876.6	51287.9	51287.1	48725.4
M454T70	454.291	69.535	1-Palmitoyl-2-hydroxy-sn-glycero-3-phosphoethanolamine	(M+H)+						7406.66	6168.41	4527.25	29743.9	11131.7	8409.54	7323.76	9386.67	7466.17	9309.76	15791.9	10747.1	10707.1
M578T38_1	577.517	38.202	1-palmitoyl-2-oleoyl-sn-glycerol	[M+H-H2O]+	HMDB0007102		Lipids and lipid-like molecules	Glycerolipids	Diradylglycerols	244502	241893	210754	223956	221416	149742	177924	141064	141670	164430	161415	162837	159011
M534T625	534.298	624.843	1-palmitoyl-sn-glycero-3-phosphocholine	[M+K]+	HMDB0010382		Lipids and lipid-like molecules	Glycerophospholipids	Glycerophosphocholines	24115.5	20796.3	2789.85	13727.5	5108.79	11327.9	22029.5	9433.55	3090.83	4796.75	10215.9	10203	4922.34
M331T36	331.284	36.038	1-palmitoylglycerol	[M+H]+			Lipids and lipid-like molecules	Glycerolipids	Monoradylglycerols	306134	316340	288534	318620	314569	289689	282479	264229	301123	302043	313170	321847	321525
M364T257	364.247	256.666	1-pyrrolidineheptanoic acid, 2-[(1e,3s,4s)-3-hydroxy-4-methyl-1-nonen-6-yn-1-yl]-5-oxo-, (2r)-	[M+H]+			Lipids and lipid-like molecules	Fatty Acyls	Fatty acids and conjugates	1443.03	1936.33	1862.73	1085.69	1158.43	2494.68	1795.85	1923.22	984.04	2056.44	639.279	672.398	638.44
M888T181	887.555	181.23	1-stearoyl-2-arachidonoyl-sn-glycero-3-phospho-(1'-myo-inositol)	[M+H]+	HMDB0009815		Lipids and lipid-like molecules	Glycerophospholipids	Glycerophosphoinositols	9574.96	9870.8	8589.46	8763.71	7881.07	10106.6	10992.8	9611.69	7362.14	10337.9	7609.2	7736.05	7610.68
M964T591	963.624	591.418	1-stearoyl-2-hydroxy-sn-glycero-3-phosphoethanolamine	[2M+H]+	HMDB0011130		Lipids and lipid-like molecules	Glycerophospholipids	Glycerophosphoethanolamines	2811.99	2587.08	3248.86	2538.06	2687.74	2628.58	3169.42	3000.2	2661.17	2540.49	2366.74	2497.52	2488.86
M747T40	746.565	40.2665	1-Stearoyl-2-oleoyl-sn-glycero-3-phosphoethanolamine	(M+H)+						68939.1	71733	75741.5	75627.6	75258.6	70668.2	76426.5	72539.4	63753.1	86340.1	68221.1	69840.1	70716.6
M789T583	788.606	582.88	1-Stearoyl-2-oleoyl-sn-glycerol 3-phosphocholine (SOPC)	[M+H]+			Lipids and lipid-like molecules	Glycerophospholipids	Glycerophosphocholines	1920.24	1897.65	1325.42	1338.05	1363.47	1213.83	1508.59	1291.69	1656.57	2937.7	1753.23	1862.31	1705.73
M341T35_3	341.304	35.355	1-stearoyl-rac-glycerol	[M+H-H2O]+			Lipids and lipid-like molecules	Glycerolipids	Monoradylglycerols	644983	672655	502201	554867	650680	582672	603031	482310	539807	568588	599928	599928	608484
M72T295	72.0806	295.082	1,2-diamino-2-methylpropane	[M+H-NH3]+			Organic nitrogen compounds	Organonitrogen compounds	Amines	110969	99474.4	88849.8	220344	92435.3	170680	76685.5	81564.4	95063.2	85028.7	79047.2	74917.2	74862.9
M552T185	551.501	184.902	1,2-dihexadecanoyl-sn-glycerol	[M+H-H2O]+			Lipids and lipid-like molecules	Glycerolipids	Diradylglycerols	22739.6	27027.2	20293.5	20660.4	23676.8	25168	26994.4	24495.7	19736.8	24861.7	18500.8	17596.4	17598.4
M327T584	327.252	584.028	1,2-dihydroxyheptadec-16-yn-4-yl acetate	[M+H]+	HMDB0031049		Lipids and lipid-like molecules	Fatty Acyls	Fatty alcohols	946.844	1011.55	998.619	1049.94	1111.39	2468.49	1068.66	1086.22	1232.58	1007.49	1281	1039.57	1096.06
M608T69	607.564	69.49	1,2-dioctadecanoyl-sn-glycerol	[M+H-H2O]+	HMDB0007158		Lipids and lipid-like molecules	Glycerolipids	Diradylglycerols	7087.9	7900.92	6394.64	5766.56	11683	8731.7	7234.47	8524.53	5501.33	5702.36	6185.66	6197.93	5041.29
M767T40	766.529	39.779	1,2-dioleoyl-sn-glycero-3-phosphoethanolamine	[M+Na]+	HMDB0009059		Lipids and lipid-like molecules	Glycerophospholipids	Glycerophosphoethanolamines	43445.8	38910.8	37306.9	72276.3	50292.2	76435.1	77327.4	38403.1	46358.2	41224.5	41540.7	45126.9	42413.6
M604T181	603.533	181.08	1,2-dioleoyl-sn-glycerol	[M+H-H2O]+	HMDB0007218		Lipids and lipid-like molecules	Glycerolipids	Diradylglycerols	16538.8	15638.6	13739.5	15408.7	14681.7	10637.9	12729.7	10296.3	7308.2	12364.8	9682.01	9714.93	9865.42
M753T124	752.517	123.794	1,2-dipalmitoleoyl-sn-glycero-3-phosphocholine	[M+Na]+	HMDB0008002		Lipids and lipid-like molecules	Glycerophospholipids	Glycerophosphocholines	27994.3	23345.3	20106.2	18808.5	17319.9	23324.4	30220.4	18119.1	17181.5	24818.8	13101.1	11228.6	11803.3
M777T476	777.225	475.82	1,2-disinapoyl diglucoside	[M+Na]+			Phenylpropanoids and polyketides	Cinnamic acids and derivatives	Hydroxycinnamic acids and derivatives	1962.67	3050.61	2540.58	2245.07	1925.81	2924.69	2699.27	3341.41	2922.14	2702.79	998.646	1138.07	1129.46
M700T417	700.481	416.914	1,2-ditetradecanoyl-sn-glycero-3-phosphocholine	[M+Na]+	HMDB0007866		Lipids and lipid-like molecules	Glycerophospholipids	Glycerophosphocholines	3921.78	2759.17	2623.12	4054.89	2212.26	3068.01	4425.03	3244.62	2945.67	3901.08	2655.43	2655.59	2734.71
M441T284	441.058	283.562	1,2,4-oxadiazole, 5-[4-phenyl-5-(trifluoromethyl)-2-thienyl]-3-[3-(trifluoromethyl)phenyl]-	[M+H]+			Organoheterocyclic compounds	Azoles	Oxadiazoles	8520.54	10393.6	7678.1	8723.36	7777.73	10237.3	10717.2	9324.09	6767.07	10872.3	4499.73	4498.61	4571.94
M390T291_2	390.103	291.243	1,3-benzenediol, 4-chloro-6-[5-[[2-(4-morpholinyl)ethyl]amino]-1,2-benzisoxazol-3-yl]-	[M+H]+						4206.44	5780.75	4575.29	4699.63	3494.7	4423.65	6025.94	3368.39	2932.11	5985.56	2345.48	2550.41	2403.8
M605T40	605.14	39.9925	1,4-piperazinediethanesulfonic acid	[2M+H]+			Organoheterocyclic compounds	Diazinanes	Piperazines	40688.2	63677.8	22990.3	69540.1	74901.7	78667.9	53796.4	67969.9	62769.3	70927.2	76246.1	78234.6	78268.1
M86T257	86.096	256.55	1,5-pentanediamine	[M+H-NH3]+	HMDB0002322	C01672	Organic nitrogen compounds	Organonitrogen compounds	Amines	8591.43	10298.2	28009.9	19841.6	8298.45	6190.52	4878.22	5888.96	6405.6	6526.43	22012.5	22055.8	19919.8
M643T181	643.364	181.37	1(2h)-pyrimidineacetamide, n-[(1s,3s,4s)-4-[[2-(2,6-dimethylphenoxy)acetyl]amino]-3-hydroxy-5-phenyl-1-(phenylmethyl)pentyl]tetrahydro-.alpha.-(1-methylethyl)-2,4-dioxo-, (.alpha.s)-	[M+H]+			Organic acids and derivatives	Carboxylic acids and derivatives	Amino acids, peptides, and analogues	2320.19	2696.66	2212.17	1987.13	2236.86	1035.47	1651.68	1320.48	797.21	1239.12	2126.19	2241.07	2126.26
M399T116	399.196	116.071	11,12-methylenedioxykopsinaline	[M+H]+						5856.28	5158.6	3391.55	3531.19	2905.03	4963.57	1406.94	1971	1947.45	6115.45	4306.15	3571.88	4308.49
M284T126	284.33	125.852	15-deoxy-goyazensolide	[M+K]+			Organoheterocyclic compounds	Lactones	Gamma butyrolactones	155752	60872.1	81080.3	155811	105053	107850	199768	74553.3	77495.5	62680.6	100126	103790	103780
M378T68	378.32	68.14	15(s)-15-methylprostaglandin f2.alpha. ethylamide	[M+H-H2O]+						17358.5	18668.1	14085.7	16866.2	17523.9	15282.6	18184	17985.6	15619.8	18452.6	20505.9	20903.4	20504
M323T37	323.257	36.737	15s-hydroperoxy-11z,13e-eicosadienoic acid	[M+H-H2O]+			Lipids and lipid-like molecules	Fatty Acyls	Eicosanoids	216581	233957	187402	225192	229436	212675	211495	212931	228445	256808	211568	210791	211568
M287T175	287.146	174.758	16.alpha.-hydroxyestrone	[M+H]+	HMDB0000335	C05300	Lipids and lipid-like molecules	Steroids and steroid derivatives	Estrane steroids	9881.59	10324.1	8905.61	8118.21	2905.78	25934.2	8305.64	30773.3	2837.24	16548.3	2107.16	2032.39	2033.46
M481T78	481.26	77.745	17-trifluoromethylphenyltrinorprostaglandin f2.alpha. isopropyl ester	[M+H-H2O]+			Lipids and lipid-like molecules	Fatty Acyls	Eicosanoids	5390.57	6082.98	6860.63	4743.26	4809.07	4814.87	4759.91	15755.1	5989.01	21707.8	6450.61	6450.25	6572.72
M429T36	429.319	36.029	17.beta.-nandrolone decanoate	[M+H]+	HMDB0015694	C08154	Lipids and lipid-like molecules	Steroids and steroid derivatives	Steroid esters	389110	394263	379359	383866	407379	358928	381447	351340	377768	432445	334270	348096	348041
M435T138	435.25	137.747	19-norandrosterone glucuronide	[M+H-H2O]+			Lipids and lipid-like molecules	Steroids and steroid derivatives	Steroidal glycosides	4130.77	4021.95	4723.43	3576.29	3716.74	7358.7	4077.04	3865.53	3719.79	3918.23	3160.09	3467.64	3533.3
M85T249	85.05	248.926	1h-1,2,4-triazol-3-amine	[M+H]+		C11261	Organoheterocyclic compounds	Azoles	Triazoles	4808.21	3743.68	376.179	6922.5	4592.05	5311.62	1107.72	1711.43	5015.16	4242.3	4685.95	3011.32	2817.82
M568T450	568.184	449.791	1h-indole-5-sulfonamide, n-(3-chlorophenyl)-3-[[3,5-dimethyl-4-[(4-methyl-1-piperazinyl)carbonyl]-1h-pyrrol-2-yl]methylene]-2,3-dihydro-n-methyl-2-oxo-, (3z)-	[M+H]+			Benzenoids	Benzene and substituted derivatives	Sulfanilides	61734.4	58597.9	58867.2	65635	76743.9	98241.5	89569	70328.1	87123.6	118156	53022.2	58827.1	60838.7
M217T58	217.104	57.811	2-(2',3',4'-trihydroxybutyl)quinoxaline	[M+H-H2O]+			Organoheterocyclic compounds	Diazanaphthalenes	Benzodiazines	170108	201964	255160	232919	211324	205453	206071	199332	172302	231934	153761	162172	162195
M313T408	313.105	408.354	2-(4-benzoyl-3-hydroxyphenoxy)ethyl acrylate	[M+H]+			Benzenoids	Benzene and substituted derivatives	Benzophenones	8399.88	8785.33	8451.63	7277.03	5601.94	7286.37	9102.85	7848.37	4477.64	7042.84	4898.45	4794.32	4796.58
M120T254	120.081	253.802	2-amino-1-phenylethanol	[M+H-H2O]+	HMDB0001065	C02735	Organic nitrogen compounds	Organonitrogen compounds	Amines	1.29035e+06	1.18833e+06	1.0682e+06	1.1471e+06	979470	969261	1.04646e+06	993969	892551	1.21766e+06	751514	775289	768361
M70T246	70.0649	246.499	2-Amino-2-methyl-1,3-propanediol	(M+H-2H2O)+						22749.4	20981.3	35205.8	25084.6	22546.5	22988.8	11628	22040.7	14060.4	23328	17126.2	18701	18700.9
M162T399_2	162.076	398.566	2-aminoadipic acid	[M+H]+	HMDB0000510	C00956	Organic acids and derivatives	Carboxylic acids and derivatives	Amino acids, peptides, and analogues	695834	798999	701637	642308	636046	412355	462013	361998	366060	494708	354944	368725	368034
M606T182	605.548	181.532	2-edahma [dmed-fahfa]	[M+H]+						81606.8	88392.9	72141.9	72528.4	75003.5	89821.7	102175	89401.2	66100.8	91437.7	58808	62011.4	61976.9
M634T179	633.579	179.453	2-edahpa [dmed-fahfa]	[M+H]+						4158.6	4053.66	3523.26	3586.98	4032.83	4259.95	4462.39	3628.24	2869.4	4501.12	3324.47	3322.67	3263.58
M395T353	395.239	353.277	2-hydroxyatrazine	[2M+H]+	HMDB0062766	C06552	Organoheterocyclic compounds	Triazines	1,3,5-triazines	38428.7	41628.3	37879.9	34970.2	42918.9	42538.3	41802.3	30962.5	34855.2	55899.6	23044.8	26653.9	26534.9
M107T254_2	107.049	253.581	2-hydroxybenzyl alcohol	[M+H-H2O]+	HMDB0059709	C02323	Benzenoids	Benzene and substituted derivatives	Benzyl alcohols	8868.55	8448.95	7896.39	9517.54	8611.64	8814.72	7779.35	9106.14	7390.69	9087.85	5428.39	9915.69	9829.08
M592T38_1	591.532	38.204	2-lahpda [dmed-fahfa]	[M+H]+						206934	270357	206013	230785	276570	208085	252267	192548	205204	218534	178714	184573	178715
M717T40	716.521	39.635	2-linoleoyl-1-palmitoyl-sn-glycero-3-phosphoethanolamine	[M+H]+	HMDB0008928		Lipids and lipid-like molecules	Glycerophospholipids	Glycerophosphoethanolamines	454241	419734	449258	450864	445076	271778	275776	246412	202274	332770	294919	303967	303910
M537T186	537.486	185.697	2-mohpda [dmed-fahfa]	[M+H]+						12240.9	14179.7	11034.1	11658	11620.8	12812.9	13728.8	12474.2	9866.47	12435.3	8865.44	9258.06	8870.1
M580T70	579.532	70.452	2-mohsa [dmed-fahfa]	[M+H]+						15566.3	25634.2	15509.7	12834.8	40369.2	16218.9	13816.2	12768.5	13062.5	25579.5	18724.5	14157.2	12995.5
M761T38_2	760.572	38.208	2-oleoyl-1-palmitoyl-sn-glycero-3-phosphocholine	[M+H]+	HMDB0007972	C00157	Lipids and lipid-like molecules	Glycerophospholipids	Glycerophosphocholines	11662.1	34455.8	37459.9	71518.8	79020.4	11137.5	50978.1	72764.5	38053.6	41556.6	66402	66405.3	68812.7
M313T35_3	313.273	35.265	2-palmitoyl-rac-glycerol	[M+H-H2O]+	HMDB0011533		Lipids and lipid-like molecules	Glycerolipids	Monoradylglycerols	614343	643253	574608	569738	611237	549525	611131	513172	589217	563001	628208	636590	636578
M219T461	219.133	461.09	2-phenylpiperidine-2-acetamide	[M+H]+			Organic acids and derivatives	Carboxylic acids and derivatives	Amino acids, peptides, and analogues	59749.1	56982.9	80657.5	63627.1	92121.7	52355.1	46503.5	18227.7	7181.7	45042.6	10338.7	10693.8	11858.8
M525T83	525.286	82.765	2-piperidinecarboxylic acid, 1-(3,3-dimethyl-1,2-dioxopentyl)-, (1r)-1-(3-aminophenyl)-3-(3,4-dimethoxyphenyl)propyl ester, (2s)-	[M+H]+						4594.43	4017.49	7142.87	5399.97	3887.96	4473.36	3490.56	15548.5	4036.76	21779.9	5331.25	5679.19	5674.54
M453T393	453.122	392.75	2-pyrimidinecarboxamide, hexahydro-n-hydroxy-1,3-bis[(4-methoxyphenyl)sulfonyl]-5,5-dimethyl-	[M+H-CH3O2N]+			Benzenoids	Benzene and substituted derivatives	Benzenesulfonamides	1055.08	1209.72	1068.19	1113.86	1187.1	1284.44	1651.85	1280.19	1771.56	1404.64	1023.16	1023.17	1017.58
M210T172_2	210.133	171.529	2,2-bis[hydroxymethyl]-2,2',2''-nitrilotriethanol	[M+H]+			Organic nitrogen compounds	Organonitrogen compounds	Amines	16180.7	5258.15	11945.7	26128	9620.97	25038.2	22181.2	7593.08	1500.12	7933.72	2453.5	2551.55	2442.47
M155T324	155.081	324.251	2,3-dimethoxyphenol	[M+H]+	HMDB0131479		Benzenoids	Phenols	Methoxyphenols	9824.72	9448.71	9199.19	8641.27	9635.84	9545.97	9042.75	7188.61	6592.68	10672.7	10005.4	10005.2	10292.5
M349T66	349.183	65.605	2,3-dinor-8-isoprostaglandin-f2.alpha.	[M+Na]+		C14794	Lipids and lipid-like molecules	Fatty Acyls	Eicosanoids	27380.6	26988.7	36720.1	23251.9	25632.7	27852.1	25470.1	27127.8	25295.3	34402.1	25033.9	25294.3	25187.4
M246T40	246.242	40.352	2,4,6-tri-tert-butylaniline	[M+H-CH4]+			Benzenoids	Benzene and substituted derivatives	Phenylpropanes	125557	126592	93717.5	117841	132811	119456	122529	116924	111605	143038	171721	163034	163071
M332T416	332.075	416.294	2'-deoxyadenosine 5'-monophosphate	[M+H]+	HMDB0000905	C00360	Nucleosides, nucleotides, and analogues	Purine nucleotides	Purine deoxyribonucleotides	157739	173178	150718	165722	122963	109174	102161	87622.8	59643.2	104314	30491.3	30725.8	33489
M332T365	332.082	364.548	2'-Deoxyadenosine 5'-monophosphate (dAMP)	(M+H)+	HMDB0000905	C00360	Nucleosides, nucleotides, and analogues	Purine nucleotides	Purine deoxyribonucleotides	1998.41	2719.29	2800.48	2648.19	3595.09	5556.46	3898.21	3876.47	9017.42	7663.74	16791.8	16651.1	16791.5
M112T195	112.05	195.179	2'-deoxycytidine	[M+H-C5H8O3]+	HMDB0000014	C00881	Nucleosides, nucleotides, and analogues	Pyrimidine nucleosides	Pyrimidine 2'-deoxyribonucleosides	4640.87	25963.5	15188.5	23552.8	9075.98	1909.22	7597.53	7369.73	5445.31	5859.33	4551.76	6748.85	6751.24
M348T241	348.052	241.483	2'-deoxyguanosine 5'-monophosphate	[M+H]+	HMDB0001044	C00362	Nucleosides, nucleotides, and analogues	Purine nucleotides	Purine deoxyribonucleotides	18840.4	22848.1	18258.5	20299.4	20720.4	26664	21904.3	21554.6	24655	28176.6	17750.7	18135	18134.8
M493T437	493.162	437.268	2'-fucosyllactose	[M+Na-H2O]+			Organic oxygen compounds	Organooxygen compounds	Carbohydrates and carbohydrate conjugates	21486.8	21368.7	20383.7	23008.3	26042.5	2467.14	2317.51	2543.78	2454.17	2366.48	8925.17	8933.71	9554.75
M348T365	348.058	364.879	2'-O-methyladenosine	(M-2H+3Na)+	HMDB0004326	C04779	Nucleosides, nucleotides, and analogues	Purine nucleosides		3395.59	1774.89	5480.68	5191.54	1081.59	9458.8	6852.69	7522.92	611.116	10883.8	11763.1	11763.9	11883.3
M212T410	212.091	410.287	2',3'-dideoxycytidine	[M+H]+	HMDB0015078	C07207	Nucleosides, nucleotides, and analogues	Pyrimidine nucleosides	Pyrimidine 2',3'-dideoxyribonucleosides	5725.67	5537.58	5381.38	7143.4	9106.14	7924.28	5398.19	6356.17	10411.6	6692.5	16735.4	16858.8	16858.2
M153T292	153.04	292.171	2',4'-dihydroxyacetophenone	[M+H]+	HMDB0029659	C03663	Organic oxygen compounds	Organooxygen compounds	Carbonyl compounds	1150.45	853.334	1549.49	914.069	1084.77	744.381	629.921	732.074	922.749	1403.6	989.562	1036.79	990.432
M96T418	96.0436	417.516	2(1h)-pyridinone	[M+H]+	HMDB0013751	C02502	Organoheterocyclic compounds	Pyridines and derivatives	Hydropyridines	6585.92	6676.99	7219.15	19117.5	5924.58	7059.39	5659.34	7081.12	4729.47	6650.16	3745.09	3745.11	3685.94
M431T444	431.177	444.296	3-(2,4-dihydroxyphenyl)-7-hydroxy-6,8-bis(3-methylbut-2-enyl)-2,3-dihydrochromen-4-one	[M+Na]+			Phenylpropanoids and polyketides	Isoflavonoids	Isoflavans	2444.81	2274.42	2529.24	2928.41	3086.86	2668.24	2427.67	2879.58	4622.88	3035.54	1679.62	1907.51	1684.56
M193T342	193.081	342.164	3-(2,5-dimethoxyphenyl)propanoic acid	[M+H-H2O]+						3126.77	4492.07	4667.49	2956.59	3425.45	3346.09	3249.93	4493.33	2187.49	2603.74	2258.75	2145.26	2144.55
M590T182	589.517	181.833	3-alahpda [dmed-fahfa]	[M+H]+						13262.8	14903.4	11711.8	12656.9	12321	7336.42	8411	7239.29	5238.56	7780.31	8039.39	7859.01	8039.57
M202T332	202.118	331.596	3-amino-5-morpholinomethyl-2-oxazolidinone	[M+H]+			Organoheterocyclic compounds	Azolidines	Oxazolidines	17718.1	16883.1	9791.89	10376.1	13714.9	10078	10590.9	8655.88	8249.84	26979.7	17447	15756.6	17376.2
M104T51	104.07	50.873	3-aminobutanoic acid	[M+H]+	HMDB0031654		Organic acids and derivatives	Carboxylic acids and derivatives	Amino acids, peptides, and analogues	14587.6	12186.1	9298.68	8680.43	12143.6	9063.8	7939.31	9283.81	9269.54	11258.5	8880.02	9105.73	8981.49
M135T211	135.091	210.818	3,4-dimethylbenzaldehyde	[M+H]+			Benzenoids	Benzene and substituted derivatives	Benzoyl derivatives	15239.7	15126.8	16029.1	11976.7	7584.75	8151.42	12286.1	9685.82	6608.62	9687.34	5703.38	6001.08	5707.28
M305T308	305.085	307.506	3,5,7,3',4'-pentahydroxyflavanone	[M+H]+	HMDB0125371	C01617	Phenylpropanoids and polyketides	Flavonoids	Flavans	23256.1	29850.2	29226.5	20356.5	16979.2	30605.4	36606.3	30717.7	18610.7	24218.7	9677.84	9804.48	9965.47
M363T35_2	363.31	35.402	3,6,9,12-tetraoxatetracosan-1-ol	[M+H]+			Organic oxygen compounds	Organooxygen compounds	Ethers	1.41035e+06	1.61297e+06	1.07212e+06	1.31275e+06	1.81701e+06	1.62785e+06	1.37112e+06	1.62339e+06	1.72373e+06	1.38402e+06	1.38177e+06	1.41323e+06	1.41322e+06
M707T388	707.22	387.69	3.alpha.-galactobiose	[2M+Na]+			Organic oxygen compounds	Organooxygen compounds	Carbohydrates and carbohydrate conjugates	338495	335722	360378	350629	347381	552960	546960	434772	455075	528753	365277	365825	374714
M511T378	511.172	378.142	3'-fucosyllactose	[M+Na]+	HMDB0002094		Organic oxygen compounds	Organooxygen compounds	Carbohydrates and carbohydrate conjugates	13468.8	6387.88	11618.7	8912.84	5693.8	4996.51	6132.53	5141.85	497.466	13904.9	1639.04	1588.37	1665.92
M509T437	509.137	437.132	3'-galactosyllactose	[M+Na-H2O]+	HMDB0006599		Organic oxygen compounds	Organooxygen compounds	Carbohydrates and carbohydrate conjugates	8016.39	8993.5	9171.62	8892.94	10840.3	2067.85	1950.65	3081.55	4596.29	2844.64	3701.24	3745.44	4044.68
M672T450	672.156	449.829	3'-sialyllactose	[M+K]+	HMDB0000825		Organic oxygen compounds	Organooxygen compounds	Carbohydrates and carbohydrate conjugates	1276.72	1313.01	1328.16	1183.21	992	1114.86	1047.17	1228.78	1116.58	1158.92	978.853	1080.96	1070
M491T441	491.147	440.675	3',4',6-trimethoxyisoflavone-7-o-.beta.-d-glucopyranoside	[M+H]+			Phenylpropanoids and polyketides	Isoflavonoids	Isoflavonoid O-glycosides	1812.85	2742.03	3507.64	2290.04	3026.64	2151.9	2286.51	1467.23	1816.63	1935.59	1180.82	1177.23	1341.12
M314T76	314.09	76.076	3',5'-cyclic damp	[M+H]+			Organoheterocyclic compounds	Imidazopyrimidines	Purines and purine derivatives	27117.1	20777	9606.95	22451.6	21186.6	20862	18701.9	17769.9	15436.3	25603.2	18632.2	19504.7	18637
M510T225	510.226	224.686	4-[[4-hydroxy-2-(2-methylpropyl)-1-oxo-3,3a-dihydro-2h-imidazo[1,2-a]indol-4-yl]methyl]-1-methyl-2,4-dihydro-1h-pyrazino[2,1-b]quinazoline-3,6-dione	[M+Na]+			Organoheterocyclic compounds	Diazanaphthalenes	Benzodiazines	2100.3	2792.32	2487.26	1043.56	390.608	1519.9	4821.67	1865.34	374.059	1019.25	363.788	363.875	368.482
M104T364	104.07	364.276	4-Aminobutyric acid(GABA)	[M+H]+	HMDB0000112	C00334	Organic acids and derivatives	Carboxylic acids and derivatives	Amino acids, peptides, and analogues	114294	111001	145018	115203	95027	67010	58967.5	62352.8	58325.5	90549.5	81434.3	83397.9	83307.3
M219T151	218.94	151.144	4-chloro-3-sulfamoylbenzoic acid	[M+H-NH3]+			Benzenoids	Benzene and substituted derivatives	Benzenesulfonamides	396.093	326.964	522.982	971.716	2123.09	1035.73	414.628	539.133	3253.2	778.394	11389.5	11391.6	11596.2
M161T222	161.107	222.458	4-ethyl-n,n-dimethylcathinone	[M+H-C2H7N]+			Organic oxygen compounds	Organooxygen compounds	Carbonyl compounds	8090.15	6638.23	7301.79	5583.49	3406.53	7096.55	10060.2	7791.27	2708.64	6716.84	2127.57	2127.36	2213.46
M202T94_2	202.181	94.269	4-hydroxy-1-(2-hydroxyethyl)-2,2,6,6-tetramethylpiperidine	[M+H]+						2.42496e+06	2.50415e+06	2.10192e+06	2.58463e+06	2.77005e+06	2.44756e+06	3.27108e+06	2.77221e+06	2.41482e+06	3.98202e+06	2.47849e+06	2.49504e+06	2.47869e+06
M87T364	87.0437	364.276	4-hydroxybutanoic acid lactone	[M+H]+	HMDB0000549	C01770	Organoheterocyclic compounds	Lactones	Gamma butyrolactones	93643.8	88053.7	123545	89221.5	75846.5	52154.8	43270.1	44352.1	43809.1	73316.2	62806.3	64706.6	64660.8
M192T49	192.101	49.441	4-hydroxydebrisoquine	[M+H]+	HMDB0006468					38926.5	36093.4	20741.3	37550.7	39125.1	34317.4	36438.9	35007.6	36821	33371.6	33485.6	33505.9	31849.9
M97T116	97.0755	116.057	4-hydroxyhexenal	[M+H-H2O]+			Organic oxygen compounds	Organooxygen compounds	Carbonyl compounds	19405.2	16661.4	14864.5	19334.2	14609	18346.5	22515	15464.1	18505.4	15112	15758.2	14892.3	15719.7
M157T63_1	157.06	63.4725	4-ketopimelic acid	[M+H-H2O]+			Organic acids and derivatives	Keto acids and derivatives	Medium-chain keto acids and derivatives	17431.3	18811.8	15822.2	2345.05	2790.52	9269.79	9919.42	13618.2	9419.87	9223.75	6347.19	6357.64	6699.78
M543T364	543.177	363.882	4-methoxy-6-[2-(4-methoxyphenyl)ethyl]pyran-2-one	[2M+Na]+	HMDB0033016					5286.05	5332.43	4655.75	3682.09	3561.34	2849.08	3332.87	3075.63	2288.68	4284.53	996.205	1043.3	1174.8
M242T246	242.099	245.513	4-penten-1-one, 3,3,4-trimethyl-1-[1-[(tetrahydro-2h-pyran-4-yl)methyl]-1h-indol-3-yl]-	[M+H-C7H14]+			Organoheterocyclic compounds	Indoles and derivatives	N-alkylindoles	65604.4	75858.1	50673.5	45181.9	30879	23631.5	38373.7	19360	7618.55	12094.6	6360.58	6780.92	6775.97
M127T467	127.039	466.65	5-aminoimidazole-4-carboxamide	[M+H]+	HMDB0003192	C04051	Organoheterocyclic compounds	Azoles	Imidazoles	354534	446162	349790	368462	355658	357563	405768	326810	288447	418342	225874	232947	233614
M100T54	100.075	53.995	5-aminovaleric acid	[M+H-H2O]+	HMDB0003355	C00431	Organic acids and derivatives	Carboxylic acids and derivatives	Amino acids, peptides, and analogues	88512.8	143489	255794	153034	96247.3	137464	184077	474092	165867	276207	91698.3	91787.5	93929.4
M160T378	160.133	378.211	5-aminovaleric acid betaine	[M+H]+			Lipids and lipid-like molecules	Fatty Acyls	Fatty acids and conjugates	6678.08	8888.75	33562.8	5292.14	3948.11	9340.57	7262.54	12520.8	46885	7349.51	18171	18176.6	17345.8
M257T35_2	257.225	34.898	5-beta-androstane-3-alpha,17-beta-diol	[M-2H2O+H]+			Lipids and lipid-like molecules	Steroids and steroid derivatives	Androstane steroids	6081.37	3924.43	24366.2	28116.8	5313.5	29684.9	30222.3	23172.4	11064.1	27100.6	23184.8	24238.7	23178.2
M256T391	256.09	390.543	5-Hydroxymethylcytidine	(M+H-H2O)+						2132.56	1930.87	1775.58	2080.4	2150.2	1873.39	1610.87	1768.18	953.81	1819.1	2310.2	2130.37	2136.4
M219T397	219.097	397.374	5-L-Glutamyl-L-alanine	[M+H]+	HMDB0006248	C03740	Organic acids and derivatives	Carboxylic acids and derivatives	"Amino acids, peptides, and analogues"	12499.5	15446.2	15457.1	11518.2	11894.6	7358.02	8022.95	5692.35	5691.03	10123.1	5487.06	6051.88	5985.59
M174T209	174.102	209.219	5-methoxydimethyltryptamine	[M+H-C2H7N]+	HMDB0002004	C08309	Organoheterocyclic compounds	Indoles and derivatives	Tryptamines and derivatives	6230.22	7927.8	8039.44	7613.35	6355.73	4377.59	6104.12	4975.58	3226.07	4764.37	2528.63	2777.11	2776.17
M647T472	647.137	471.532	5,7-dihydroxy-2-(4-hydroxy-3-methoxyphenyl)-3-[3,4,5-trihydroxy-6-[[(2r,3r,4r,5r,6s)-3,4,5-trihydroxy-6-methyloxan-2-yl]oxymethyl]oxan-2-yl]oxychromen-4-one	[M+Na]+			Phenylpropanoids and polyketides	Flavonoids	Flavonoid glycosides	5883.67	5703.34	7030.37	6859.32	7932.45	3053.13	3757.05	4099.77	5524.14	3428.98	2713.96	2676	3148.22
M229T116	229.067	115.666	5'-hydroxythalidomide	[M+H-CH2O2]+			Organoheterocyclic compounds	Isoindoles and derivatives	Isoindolines	15111.5	2867.84	5669.27	17032.3	8404.68	5780.94	1693.52	3934.62	5922.28	4719.14	22797	22809.3	24934.8
M575T498	575.227	498.454	5(s)-5-carboxystrictosidine	[M+H]+			Lipids and lipid-like molecules	Prenol lipids	Terpene glycosides	2445.56	2238.65	2384.54	2779.24	2471.57	6042.77	7269.3	4927.18	5689.48	6170.52	2474.41	2354	2458.65
M114T11	114.091	11.101	6-Aminocaproic acid	(M+H-H2O)+						229277	214058	241886	204307	212176	203151	228629	208010	194942	195496	177160	177185	178692
M393T69	393.208	69.439	6-ketoprostaglandin f1.alpha.	[M+Na]+	HMDB0002886	C05961	Lipids and lipid-like molecules	Fatty Acyls	Eicosanoids	18316.4	14901.8	18357.4	14771.8	16043.7	14792.7	15598.6	19114	15680.4	22589	14917.2	14919	15421.3
M129T405	129.101	405.136	6-methyl-5-hepten-2-ol	[M+H]+	HMDB0030030	C07288	Lipids and lipid-like molecules	Fatty Acyls	Fatty alcohols	34713.1	39409.6	29466.3	30919.5	25952.4	37111	33734.7	36306.2	34216.1	30021	29949.4	30250.8	30252.4
M259T417_3	259.021	416.856	6-Phospho-D-gluconate	(M+H-H2O)+	HMDB0001316	C00345	Organic oxygen compounds	Organooxygen compounds	Carbohydrates and carbohydrate conjugates	74569	109236	74162	89009.2	72153.6	68392	92309.3	72335.5	50967.6	78239.9	45819.8	45820.2	46041.3
M623T479	623.143	479.207	6,10,11-triethylcarbonate-1-demethyl daunomycinone	[M+Na]+			Benzenoids	Naphthacenes	Tetracenequinones	59634	54665	55152.9	31548.6	15657.5	30666.5	58013.6	38604.1	8717.78	35837.2	1275.08	1282.37	1365.99
M385T35_3	385.292	35.409	6h-dibenzo[b,d]pyran, 3-(1,1-dimethylheptyl)-6a,7,10,10a-tetrahydro-1-methoxy-6,6,9-trimethyl-, (6ar,10ar)-	[M+H]+			Organoheterocyclic compounds	Benzopyrans	1-benzopyrans	240622	249668	211721	241873	249645	235595	222214	230822	252024	278312	200751	200795	205839
M163T273	163.06	272.527	7-hydroxycoumarin	[M+H]+	HMDB0029865	C09315	Phenylpropanoids and polyketides	Coumarins and derivatives	Hydroxycoumarins	28182.1	20678.6	35235	27660.5	27166	38149.5	36911.2	33023.5	27677.6	33840.6	15825.8	23016	23019.1
M175T275	175.06	274.613	7-methoxy-2-methylquinolin-4-ol	[M+H-CH3]+			Organoheterocyclic compounds	Quinolines and derivatives	Quinolones and derivatives	98905.1	119003	97613.8	87495.4	99700.3	118863	145792	102756	106989	148860	86309.3	87234.7	87222.8
M519T144	519.277	144.368	7.alpha.,17.alpha.-dimethyl-5.beta.-androstane-3.alpha.,17.beta.-diol glucuronide	[M+Na]+			Lipids and lipid-like molecules	Steroids and steroid derivatives	Steroidal glycosides	1907.52	1192.47	665.595	875.225	1942.35	2729.38	2057.96	1568.84	1318.74	1743.84	1760.88	1750.31	1912.02
M645T181	645.38	180.67	8-iso-prostaglandin a2-biotin	[M+H]+			Lipids and lipid-like molecules	Fatty Acyls	Eicosanoids	5962.06	6829.13	6662.1	5081.05	3724.1	4258.59	6247.21	5135.69	2894.75	4596.68	7204.75	7836.98	7828.4
M295T40	295.226	39.611	9-oxo-10(e),12(e)-octadecadienoic acid	[M+H]+			Lipids and lipid-like molecules	Fatty Acyls	Lineolic acids and derivatives	105293	104058	68524.5	100102	114162	61292.2	56831.6	81707.8	61277.6	111658	70651.5	71157	75087.4
M375T160_2	375.249	159.502	9-oxo-11.alpha.,16r-dihydroxy-17-cyclobutyl-5z,13e-dien-1-oic acid	[M+H-H2O]+			Lipids and lipid-like molecules	Fatty Acyls	Eicosanoids	13132.9	13577.4	13331.3	11878	22783.9	22756.7	23706.2	24589.1	21993.2	14896.6	19193.6	20332	19111.7
M312T309	312.155	309.237	Ac-pro-gly-pro (pgp )	[M+H]+			Organic acids and derivatives	Carboxylic acids and derivatives	Amino acids, peptides, and analogues	4322.16	4050.11	3444.31	4150.77	4034.37	3101.93	3695.42	3033.04	2647.77	3807.1	1857.43	1852.99	1945.45
M152T307	152.07	306.708	Acetaminophen	[M+H]+	HMDB0001859	C06804	Benzenoids	Phenols	1-hydroxy-2-unsubstituted benzenoids	1798.92	3438.64	5697.37	6255.23	5794.99	4751.89	455.508	5130.22	6136.75	3147.54	6480.79	6751.27	6477.02
M810T414	810.132	414.474	Acetyl-coa	[M+H]+	HMDB0001206	C00024	Lipids and lipid-like molecules	Fatty Acyls	Fatty acyl thioesters	15177.1	17727.3	19529.6	13084.7	10717.8	9070.17	7519.07	12246.6	7765.27	11479.4	5441.42	5463.18	5885.04
M500T357	500.272	357.345	Aconine	[M+H]+		C19990	Lipids and lipid-like molecules	Prenol lipids	Diterpenoids	830.625	1032.16	793.277	1099.32	723.296	1167.55	611.298	773.684	2164.82	1451.19	4494.65	4967.9	4987.68
M266T445	266.159	445.477	Acridine orange	[M+H]+		C19315	Organoheterocyclic compounds	Quinolines and derivatives	Benzoquinolines	3521.85	2607.23	2336.77	5100.34	11927.7	8455.7	4306.69	6012.41	13729.3	7780.37	17482.1	16891.5	16901.6
M542T398	542.136	397.845	Acrinathrin	[M+H]+		C18408	Lipids and lipid-like molecules	Fatty Acyls	Fatty acid esters	2903.36	2443.45	4132.4	3462.72	3704.56	3053	5323.22	3952.9	3129.79	3708.66	1226.75	1239.03	1533.45
M136T425	136.061	425.255	Adenine	[M+H]+	HMDB0000034	C00147	Organoheterocyclic compounds	Imidazopyrimidines	Purines and purine derivatives	448281	463270	254011	381605	277575	223590	667142	221449	257915	214770	335321	335489	346313
M268T157	268.104	157.34	Adenosine	[M+H]+	HMDB0000050	C00212	Nucleosides, nucleotides, and analogues	Purine nucleosides		635087	702356	562321	630935	495258	370384	352666	293460	199418	403383	109351	106816	106832
M347T474	347.094	473.962	Adenosine 2',3'-cyclic monophosphate	(M+NH4)+						26010.6	28761.5	31034.8	25679.1	18691.1	30889.3	33400.4	28701.5	18869.5	31224.1	6564.92	6599.95	7404.47
M386T424	386.02	423.624	Adenosine 3'-monophosphate	(M+K)+	HMDB0003540	C01367	Nucleosides, nucleotides, and analogues	Ribonucleoside 3'-phosphates		6732.67	5693.2	5004.44	5912.27	6988.62	5457.63	4709.77	4357.24	5146.51	6245.68	8181.75	8473.39	8185.23
M428T473_2	428.035	472.825	Adenosine 5'-diphosphate	[M+H]+	HMDB0001341	C00008	Nucleosides, nucleotides, and analogues	Purine nucleotides	Purine ribonucleotides	27619.3	24320.1	77804.2	62828.1	69249	97834.4	98983.5	68431.1	39813.8	98069.2	18088.8	20720.2	20655.5
M582T403	582.071	403.323	Adenosine 5'-diphosphoribose	[M+Na]+	HMDB0001178	C00301	Nucleosides, nucleotides, and analogues	Purine nucleotides	Purine nucleotide sugars	4053.18	2842.13	2963.93	3670.77	1148.42	3322.71	4165.99	1346.52	1041.58	2206.12	1201.1	1153.87	1324.09
M348T426	348.071	425.524	Adenosine 5'-monophosphate	[M+H]+	HMDB0000045	C00020	Nucleosides, nucleotides, and analogues	Purine nucleotides	Purine ribonucleotides	3.02761e+06	3.75634e+06	2.87918e+06	2.64201e+06	1.88968e+06	2.94909e+06	4.0179e+06	2.2936e+06	1.12372e+06	3.10548e+06	604426	626547	642396
M530T488	529.973	487.751	Adenosine 5'-triphosphate	[M+Na]+	HMDB0000538	C00002	Nucleosides, nucleotides, and analogues	Purine nucleotides	Purine ribonucleotides	1797.57	843.117	1591.4	2167.61	1925.52	2941.08	2582.57	2282.41	2566.71	5281.7	3284.86	3285.13	3365.98
M508T488	508.001	488.015	Adenosine 5'-triphosphate (atp)	[M+H]+	HMDB0000538	C00002	Nucleosides, nucleotides, and analogues	Purine nucleotides	Purine ribonucleotides	6919.02	5065.71	8350.49	6466.09	5090.64	10213.1	11703.4	8578.84	5163.47	11648.3	3452.64	3467.92	3659.33
M348T495	348.069	495.29	Adenosine monophosphate (AMP)	(M+H)+	HMDB0000045	C00020	Nucleosides, nucleotides, and analogues	Purine nucleotides	Purine ribonucleotides	57322.4	65043.7	56973.7	40609.7	23544.9	41473.7	60427.4	40793.3	17606.2	38668.1	9720.45	9765.6	10232
M524T426	524.056	425.524	ADP-ribose	(M+H-2H2O)+	HMDB0001178	C00301	Nucleosides, nucleotides, and analogues	Purine nucleotides	Purine nucleotide sugars	17639.7	21908.3	19216.1	17067.8	15234.9	18026.5	21774	15635.3	10649.5	20442.5	6860.26	7088.77	7110.99
M161T310	161.091	310.222	Ala-Ala	[M+H]+	HMDB0000303	C00398	Organoheterocyclic compounds	Indoles and derivatives	Tryptamines and derivatives	23935.8	20804	20351.1	17138.1	15933.8	13727.2	16179.7	16499.6	10001.7	20746.5	5443.8	5598.34	6293.6
M332T394	332.18	394.387	Ala-Asn-Lys	[M+H]+			Organic acids and derivatives	Carboxylic acids and derivatives	Amino acids, peptides, and analogues	5482.12	5625.09	5532.6	4544.14	5243.12	4898.32	4683.8	4398.87	4440.56	5378.82	3453.46	3462.25	3584.21
M237T244	237.123	243.876	Ala-phe	[M+H]+			Organic acids and derivatives	Carboxylic acids and derivatives	Amino acids, peptides, and analogues	2304.97	2193.19	1589.87	2025.9	2749.98	1767.47	2313.13	1669.98	1592.43	1576.48	1706.99	1705.47	1754.9
M174T495	174.087	494.979	Ala-Thr-Arg	[M+2H]2+			Organic acids and derivatives	Carboxylic acids and derivatives	Amino acids, peptides, and analogues	13499.7	17203.7	13879.5	15335.7	12938.6	23563.4	34153.7	135128	22123.6	23965.2	10145.2	10756	10700.3
M89T284	89.1069	284.436	Alanine	[M+H]+	HMDB0062251	C00041	Organic acids and derivatives	Carboxylic acids and derivatives	"Amino acids, peptides, and analogues"	92204.1	14290.2	84445.1	108583	107302	121903	63514.7	31024.9	85901.5	67220.3	37511.8	37480	34937.8
M132T263	132.101	262.634	Alanine betaine	[M+H]+			Organic acids and derivatives	Carboxylic acids and derivatives	Amino acids, peptides, and analogues	81303.6	87442.3	83893.1	41265.2	73071.4	69917.6	75752.4	54720.6	54578.2	79478.5	38223.2	39519.1	38255.2
M319T243	319.136	243.499	Albiflorin	[M+H-C6H10O5]+		C17457	Lipids and lipid-like molecules	Prenol lipids	Terpene glycosides	2598.26	3193.13	4243.76	3475.47	3610.48	6907.83	5596.67	3660.37	3459.29	5917.99	3973.26	4037.43	3974.01
M343T116	343.172	116.182	Aldosterone	[M+H-H2O]+		C01780	Lipids and lipid-like molecules	Steroids and steroid derivatives	Hydroxysteroids	34710.5	30071	33487.5	29246.5	27549.9	32398.1	28467.3	32417.3	30328	41700.2	30815.2	30819.4	31088.1
M251T110	251.077	109.848	Allopurinol riboside	(M+H-H2O)+	HMDB0000481		Nucleosides, nucleotides, and analogues	"Pyrazolo[3,4-d]pyrimidine glycosides"		501.135	1413.97	1468.7	903.334	1070.69	1354.17	984.962	1018.9	1265.36	2167.17	1129.49	944.174	949.026
M359T429	359.123	429.457	Aloesin	[M+H-2H2O]+		C08994	Organic oxygen compounds	Organooxygen compounds	Carbohydrates and carbohydrate conjugates	11828.9	10019.8	12268.6	11315.4	36973.5	30928.1	26055.8	12351	70041.7	28053.9	13429.1	13635	19565.4
M327T430	326.982	429.698	alpha-D-Glucose 1-phosphate	(M-2H+3Na)+	HMDB0001586	C00103	Organic oxygen compounds	Organooxygen compounds	Carbohydrates and carbohydrate conjugates	1792.05	4474.16	8673.53	2619.08	2432.99	1729.15	2982.21	1414	2745.16	7906.34	4395.9	4917.84	4384.72
M152T331	152.117	331.289	Aminocarb	[M+H-C2H3NO]+		C11071	Benzenoids	Benzene and substituted derivatives	Phenoxy compounds	22395	17461.3	19651.2	13231.5	19436.8	14146.1	17651	18771.1	18694.1	16922.1	11684.8	12573.1	12594.4
M528T520	528.196	519.83	Amprenavir	[M+Na]+	HMDB0014839	C08086	Benzenoids	Benzene and substituted derivatives	Benzenesulfonamides	2664.76	2064.4	2749.14	1837.53	1649.33	3348.89	3600.49	9238.89	2980	2903.51	925.585	919.875	989.824
M449T319	449.263	319.122	Androstan-3-ol-17-one 3-glucuronide	[M+H-H2O]+	HMDB0004484	C11136	Lipids and lipid-like molecules	Steroids and steroid derivatives	Steroidal glycosides	2379.7	3822.92	4245.72	4165.03	3502.65	3764.12	3858.21	4420.61	2654.94	2464.14	3524.23	3502.31	2529.99
M431T130	431.224	129.543	Androsterone glucuronide	[M+H-2H2O]+	HMDB0002829	C11135	Lipids and lipid-like molecules	Steroids and steroid derivatives	Steroidal glycosides	14083.2	13441.7	17258.6	11449.3	12773.5	14282.9	12268.2	13993.5	11770.2	22125	14206	13923.8	13937.1
M257T225	257.047	225.011	Anhydrobrazilic acid	[M+Na]+			Organoheterocyclic compounds	Benzopyrans	1-benzopyrans	2684.39	2792.86	1898.01	1922.24	1174.84	2421.7	1642.85	2022.61	433005	907.57	835785	835852	860676
M565T399	565.135	399.276	Apiin	[M+H]+	HMDB0031342	C04858	Phenylpropanoids and polyketides	Flavonoids	Flavonoid glycosides	39872.2	42498	39613.2	36395.5	34126.9	16576.7	19130.9	14092.9	10128.1	15322.5	8309.73	8440.48	9076.92
M356T53	356.353	53.325	Arachidoyl ethanolamide	[M+H]+			Organic nitrogen compounds	Organonitrogen compounds	Amines	783280	739513	597297	668877	748071	676514	718737	703092	676128	698273	931430	931461	935261
M258T160	258.012	159.639	Arecoline hydrobromide	[M+Na]+		C07090				11718.5	12477	20597.2	15293	15783.5	14644.9	13267.5	13714.7	19620	11745.7	26735.9	14181.9	10981.2
M245T402	245.16	401.873	Arg-Trp-Lys	[M+2H]2+			Organic acids and derivatives	Carboxylic acids and derivatives	Amino acids, peptides, and analogues	25311.8	19776.5	16985.3	17313.9	19022.7	34588.3	36176.4	28032.5	20355.9	43586.9	12875.1	12903.5	13793.6
M175T538	175.118	538.383	Arginine	[M+H]+	HMDB0000517	C00062	Organic acids and derivatives	Carboxylic acids and derivatives	Amino acids, peptides, and analogues	502402	587616	567669	71699.9	369668	66974.3	67132.8	412182	270212	473092	81391.1	82082.4	91278.2
M305T62	305.156	62.154	Artemisinin	[M+Na]+		C09538	Lipids and lipid-like molecules	Prenol lipids	Terpene lactones	79824.4	85612.9	83724.4	59301.5	58643.3	60078	84166.3	78908.6	82649.5	71909.1	68680.1	63328.7	68622.8
M810T73	809.514	72.886	Ascomycin	[M+NH4]+		C12102				5535.87	4474.82	4028	4732.76	7220.15	4529.09	4386.99	4606.59	2973.43	4121.39	4020.92	3976.3	4020.72
M453T147	453.342	147.009	Asiatic acid	[M+H-2H2O]+	HMDB0035782	C08617	Lipids and lipid-like molecules	Prenol lipids	Triterpenoids	32473.6	6201.07	6050.59	8517.25	6929.53	7143.19	12835.8	25014.7	11952.9	65727.7	14237.6	14245.6	14932.7
M475T138	475.25	137.751	Asn-Trp-Arg	[M+H]+			Organic acids and derivatives	Carboxylic acids and derivatives	Amino acids, peptides, and analogues	6928.84	6068.47	7028.82	4737.66	5977.83	7653.27	7638.43	8275.82	6952.59	10975.3	7907.42	8106.34	8105.55
M160T309	160.06	308.651	Asp-Gly-Lys	[M+2H]2+			Organic acids and derivatives	Carboxylic acids and derivatives	Amino acids, peptides, and analogues	6031.21	5875.47	6186.17	5718.65	5135.39	7853.74	7564.83	8244.24	6155.81	8290.96	5008.53	5478.77	5474.02
M134T427	134.044	427.188	Aspartic acid	[M+H]+	HMDB0000191	C00049	Organic acids and derivatives	Carboxylic acids and derivatives	Amino acids, peptides, and analogues	4749.79	4985.16	5099.07	3707.62	3342.73	2824.25	5473.6	2280.72	2265.84	3946.8	1281.5	1419.06	1419.15
M401T283	401.095	282.89	Aspon	[M+Na]+			Organic acids and derivatives	Organic thiophosphoric acids and derivatives	Thiophosphoric acid esters	10630.6	13716.6	10691.2	10894.6	10425.5	12380.1	13418.4	10114.2	9403.24	15693.3	7636.67	7637.06	7792.53
M451T276	451.121	275.767	Astilbin	[M+H]+	HMDB0033850	C17449	Phenylpropanoids and polyketides	Flavonoids	Flavonoid glycosides	8459.22	8272.54	7322.52	8330.63	6626.98	9099.09	11316.2	6940.64	5429.53	11077.2	2989.8	2842.82	2983.23
M471T379	471.071	379.366	Astragalin	[M+Na]+	HMDB0037429	C12249	Phenylpropanoids and polyketides	Flavonoids	Flavonoid glycosides	1721.14	5671.6	2267.61	937.261	6451.59	2484.66	2525.82	2816.55	6758.63	6692.46	5704.06	5705.2	5846.41
M567T319	567.328	319.064	Atglistatin	[2M+H]+			Benzenoids	Benzene and substituted derivatives	Biphenyls and derivatives	51299.7	47510.4	45193.4	46458	44717.8	44742.8	53013.3	44772.2	43508.8	52912	30968.4	43177.6	43117.7
M382T175	382.168	175.239	Azelastine	[M+H]+	HMDB0015107	C07768	Organoheterocyclic compounds	Diazanaphthalenes	Benzodiazines	2173.96	2746.45	2323.8	2086.53	1043.74	1678.19	4124.13	2280.69	956.852	2042.43	1218.8	1214.87	1074.4
M390T242	390.099	241.511	Azoxystrobin acid	[M+H]+			Organic oxygen compounds	Organooxygen compounds	Ethers	9708.56	11752.7	10156.5	9676.09	8901.84	12286.9	12276.6	9680.93	8821.39	15015.1	5462.06	5728.79	5588.54
M569T36	569.401	35.653	Bafilomycin a1	[M+H-3H2O]+						161778	169469	162985	157005	187466	163048	160930	146560	163895	159314	153031	155638	155537
M447T135	447.09	135.444	Baicalin	[M+H]+		C10025	Phenylpropanoids and polyketides	Flavonoids	Flavonoid glycosides	12645.5	11743.3	11834.3	11356.5	10215.1	12939.8	14588.2	15535.9	7018.92	12956.5	5616.06	5613.63	5426.69
M543T411	543.201	411.462	Beclomethasone dipropionate	[M+Na]+	HMDB0014538	C07813	Lipids and lipid-like molecules	Steroids and steroid derivatives	Pregnane steroids	2916.1	2860.06	2714.03	3002.63	2377.86	6445.1	7004.95	4216.63	5172.17	4900.3	2110.69	2154.92	2201.63
M167T114	167.092	113.847	Bendiocarb	[M+H-C2H3NO]+		C14433				236288	194259	133774	153745	174803	194383	206804	159870	170975	234836	167343	167353	168345
M254T310	254.161	309.532	Benzeneethanamine, 3,5-dimethoxy-.alpha.-methyl-4-propoxy-	[M+H]+			Benzenoids	Benzene and substituted derivatives	Phenethylamines	4086.26	4612.31	4247.49	4206.45	3568.08	3930.13	4600.1	7455.34	3709.19	6661.36	3316.11	3202.75	3204.86
M324T380	324.128	380.028	Benzeneethanamine, 4-chloro-n-[(2-fluorophenyl)methyl]-2,5-dimethoxy-	[M+H]+			Benzenoids	Benzene and substituted derivatives	Methoxybenzenes	10686.4	2533.62	2713.84	5782.24	2235.08	5379.2	5502.36	15209.2	2738.79	5499.76	4725.91	4731.28	4935.35
M497T78	497.235	77.854	Benzoyl-phe-Ala-arg	[M+H]+			Organic acids and derivatives	Carboxylic acids and derivatives	Amino acids, peptides, and analogues	2322.62	1817.64	2135.58	2631.9	2860.47	3247.9	2827.73	5051	2436.14	7241.79	2542.49	2626.05	2627.11
M313T93	313.16	93.455	Benzyl butyl phthalate	[M+H]+		C14211	Benzenoids	Benzene and substituted derivatives	Benzoic acids and derivatives	8682.98	3119.98	4533.1	5959.17	8955.42	4114.75	1486.05	4550.9	1520.43	6078.01	5298.71	4450.83	4540.78
M118T262_1	118.086	262.458	Betaine	[M+H]+	HMDB0000043	C00719	Organic acids and derivatives	Carboxylic acids and derivatives	Amino acids, peptides, and analogues	3.46929e+07	3.43109e+07	3.23699e+07	3.35453e+07	3.22324e+07	3.27545e+07	3.50872e+07	3.28693e+07	3.11098e+07	3.53669e+07	2.47237e+07	2.67549e+07	2.67544e+07
M505T162	505.261	162.068	Betamethasone dipropionate	[M+H]+			Lipids and lipid-like molecules	Steroids and steroid derivatives	Pregnane steroids	2268.66	1962.13	1966.69	2291.71	1799.33	3022.48	2287.47	2805.81	1246.56	3851.89	1611.62	1642.46	1611.48
M457T35_3	457.35	35.355	Betulinic acid	[M+H]+	HMDB0030094	C08619	Lipids and lipid-like molecules	Prenol lipids	Triterpenoids	214422	210752	200870	180269	220457	207123	197610	223059	223354	251217	199400	199464	202810
M362T344	362.105	343.518	Bezafibrate	[M+H]+	HMDB0015465		Benzenoids	Benzene and substituted derivatives	Phenoxyacetic acid derivatives	5055.77	5510.93	6790.3	5103.35	3907.72	5706.31	5656.63	6503.67	5527.8	5181.47	2702.75	2588.98	2589.94
M331T205	331.135	205.238	Biflorin	[M+Na]+		C08996	Benzenoids	Naphthalenes	Naphthoquinones	2233.59	2432.47	1775.13	2277.66	1299.24	2355.4	2396.62	2394.92	1155.12	2818.39	1209.55	1119.47	1211.34
M363T246	363.162	245.924	Bisphenol a diglycidyl ether	[M+Na]+	HMDB0032737	C14348	Benzenoids	Benzene and substituted derivatives	Diphenylmethanes	2838.77	2282.44	2549.32	2525.19	1529.48	3123.69	2068.99	3606.75	1308.16	4490.03	1270.65	1283.92	1185.37
M469T392	469.077	391.828	Bispyribac	[M+K]+		C10915	Organic oxygen compounds	Organooxygen compounds	Ethers	17107.5	30772.9	29902	16999.8	16420.2	30944.4	19250.2	33270.1	18860.9	34231.9	26444.2	26392.1	25252.9
M552T377	552.19	377.01	Blood group a trisaccharide	[M+Na]+			Organic oxygen compounds	Organooxygen compounds	Carbohydrates and carbohydrate conjugates	4112.67	2082.12	1969.89	2242.28	2014.66	2519.92	1997.11	2704.03	1612.44	2723.99	1467.61	1238.18	1243.38
M509T320_2	509.081	320.478	Bromadiolone	[M+H-H2O]+		C18596	Phenylpropanoids and polyketides	Diarylheptanoids	Linear diarylheptanoids	555.402	930.596	1220.43	1009.83	935.003	1644.51	1191.68	1806.08	2103.53	1098.05	1948.52	1770.2	1746.73
M445T113	445.239	113.108	Bufotalin	[M+H]+		C16923	Lipids and lipid-like molecules	Steroids and steroid derivatives	Steroid lactones	6357.04	5020.78	7302.59	6287.95	4357.56	5059.81	4934.41	6193.59	5184.29	6240.29	5103.07	5243.33	5239.96
M384T59	384.307	59.009	Butanoic acid, 4-[(1,2-dioxohexadecyl)amino]-, ethyl ester	[M+H]+			Organic acids and derivatives	Carboxylic acids and derivatives	Amino acids, peptides, and analogues	12719.8	10772.7	16324.7	12751.5	13300.4	12397.4	34903	11817.4	12389.3	12379.5	11743.8	12743.6	11842.2
M288T76	288.289	75.657	C17-sphinganine	[M+H]+			Organic nitrogen compounds	Organonitrogen compounds	Amines	840708	761257	704304	777472	851607	727811	823040	801514	809793	969497	1.09234e+06	1.07536e+06	1.07514e+06
M406T137	406.285	136.587	Calpain inhibitor i	[M+Na]+		C11306	Organic acids and derivatives	Carboxylic acids and derivatives	Amino acids, peptides, and analogues	2376.2	1807.53	2574.55	2476.86	1286.89	2734	1565.74	931.988	2636.67	3642.07	1976.13	2191.73	2186.02
M611T234	611.249	233.641	Candesartan cilexetil	[M+H]+		C07709	Benzenoids	Benzene and substituted derivatives	Biphenyls and derivatives	3586.58	3806.33	3790.31	3493.78	3616.46	4277.84	3868.76	5825.62	3415.75	3861.92	3376.28	3507.63	3502.86
M197T418	197.091	418.046	Cantharidin	[M+H]+		C16778				9134.69	10870.7	9309.44	9544.57	14720.5	9622.31	8811.23	8761.84	9952.33	8202.69	6165.4	6246.56	6538.08
M116T304	116.071	304.049	Captopril	[M+H-C4H6SO]+	HMDB0015328	C06867	Organic acids and derivatives	Carboxylic acids and derivatives	Amino acids, peptides, and analogues	1.21302e+06	1.31009e+06	1.16355e+06	1.13577e+06	1.05148e+06	506740	532637	547959	410345	563582	377690	378360	391682
M805T478	805.354	478.274	Carbamic acid, [3',6'-bis(acetyloxy)-3-oxospiro[isobenzofuran-1(3h),9'-[9h]xanthen]-5-yl]-, 2-[[(5z,8z,11z,14z)-1-oxo-5,8,11,14-eicosatetraenyl]amino]ethyl ester	[M+H]+			Organoheterocyclic compounds	Benzopyrans	1-benzopyrans	11353.5	16723.7	13754.3	8281.47	5499.77	9074.29	18920.3	8885.19	3803.79	11384	2552.14	2584.76	2734.33
M493T490_2	493.116	490.071	Carminic acid	[M+H]+		C11254	Benzenoids	Anthracenes	Anthracenecarboxylic acids and derivatives	292382	343709	307765	206929	76724.5	267201	389852	250347	35918.1	319716	2608.46	2637.99	3245.61
M407T248	407.188	248.234	Carvedilol	[M+H]+	HMDB0015267	C06875	Organoheterocyclic compounds	Indoles and derivatives	Carbazoles	2551.27	2219.53	3063.32	2001.54	967.94	2605.04	2546.49	3401.56	984.827	4032.76	894.548	949.698	937.338
M267T379	267.044	379.33	Cearoin	[M+Na]+			Benzenoids	Benzene and substituted derivatives	Benzophenones	5618.51	6398.69	7657.4	5003.11	4088.21	6629.14	7756.25	7281.64	3270.63	5812.26	6363.66	6363.58	6318.71
M360T475	360.149	475.248	Cellobiose	(M+NH4)+	HMDB0000055	C00185	Organic oxygen compounds	Organooxygen compounds	Carbohydrates and carbohydrate conjugates	8351.84	10354	9144.74	9529.94	8177.29	18035.9	11764.1	10526.2	10001.2	14066	7566.77	7630.88	7734.57
M566T39	565.516	38.961	Cer 16:1-d7 (d18:1-d7/16:1)	[M+Na]+						132977	136771	134665	116848	133913	141472	179773	140945	115643	144323	106506	104971	107702
M594T183	593.55	182.892	Cer 18:1-d7 (d18:1-d7/18:1)	[M+Na]+			Organic oxygen compounds	Organooxygen compounds	Alcohols and polyols	442211	484221	406113	396008	414260	410017	465877	394513	288507	441976	278786	282360	282381
M393T35_1	393.285	35.252	Chenodeoxycholate	[M+H]+	HMDB0000518	C02528	Lipids and lipid-like molecules	Steroids and steroid derivatives	Bile acids, alcohols and derivatives	338560	231996	193277	294571	261541	177636	213050	201889	234830	268388	249310	251945	248196
M545T524	545.218	524.232	Chloramphenicol palmitate	[M+H-H2O+2i]+		C11726	Benzenoids	Benzene and substituted derivatives	Nitrobenzenes	2305.52	2800	2814.16	2810.62	2718.27	3842.4	3750.23	2994.21	2343.51	4029.03	1261.45	1263.09	1314.88
M104T267	104.106	266.517	Choline	[M]+	HMDB0000097	C00114	Organic nitrogen compounds	Organonitrogen compounds	Quaternary ammonium salts	28974.2	16529.8	31512.3	23800.1	47705	11669.4	31625.7	53425	10788.8	20396.7	11696.1	10682.9	11644.5
M213T217	213.004	217.395	Chromone-3-carboxylic acid	[M+Na]+			Organoheterocyclic compounds	Benzopyrans	1-benzopyrans	1150.42	3138.37	964.895	2130.06	886.166	1063.86	1463.03	603.389	1217.72	1030.19	1147.15	1146.35	1089.12
M559T441	559.126	440.978	Cidofovir	[2M+H]+	HMDB0014513	C06909	Organoheterocyclic compounds	Diazines	Pyrimidines and pyrimidine derivatives	4236.17	4031.83	4110.01	3170.88	2921.57	4406.69	5497.25	4183.26	2729.45	5109.17	1409.82	1548.3	1549.57
M657T39_1	657.364	38.6385	Cimicifugoside h 2	[M+Na]+			Lipids and lipid-like molecules	Steroids and steroid derivatives	Cycloartanols and derivatives	9600.03	8152.74	14722.7	6406.54	1573	3415.63	1931.18	2610.48	712.517	2392.63	2490.43	2679.38	3673.84
M309T35_2	309.279	34.604	Cis-11,14-eicosadienoic acid	[M+H]+	HMDB0005060		Lipids and lipid-like molecules	Fatty Acyls	Fatty acids and conjugates	404982	532818	456644	421051	554797	498193	461616	473593	506115	395625	455620	440814	441106
M113T69_1	113.045	69.49	Citraconic acid	[M+H-H2O]+	HMDB0000634	C02226	Lipids and lipid-like molecules	Fatty Acyls	Fatty acids and conjugates	20118.6	20904.9	22311.3	10814.1	23824.8	24611.9	20451.1	31366.8	25580.7	25701.1	19325.8	15351.4	19303.9
M233T277	233.063	276.552	Citrinin	[M+H-H2O]+	HMDB0041857	C16765				2.61985e+06	2.50383e+06	2.34767e+06	2.00083e+06	1.96109e+06	2.55253e+06	2.98523e+06	2.14424e+06	2.19454e+06	2.60389e+06	1.74335e+06	1.77089e+06	1.77055e+06
M342T458	342.139	457.798	Clethodim	[M+H-H2O]+		C18609	Organic oxygen compounds	Organooxygen compounds	Carbonyl compounds	135840	133330	110793	138601	142071	133302	134323	122591	144728	136664	139370	140178	146442
M473T368	473.135	368.425	Clofazimine	[M+H]+		C06915	Organoheterocyclic compounds	Diazanaphthalenes	Benzodiazines	4308.8	2517.18	5602.04	1963.26	2252.59	2683.42	3185.51	4383.98	2593.79	2038.5	808.736	820.447	799.871
M406T338	406.188	338.24	Clomiphene	[M+H]+		C06917				907.506	1271.61	802.179	869.211	1557.61	1387.05	934.772	907.844	890.772	1484.6	1561.96	1556.03	1620.2
M401T411	401.123	410.997	Clopenthixol	[M+H]+			Organoheterocyclic compounds	Benzothiopyrans	1-benzothiopyrans	2959.95	2415.3	2076.42	2282.66	2251.39	2259.91	1142.88	988.247	1911.76	692.669	1159.96	1160.66	1233.27
M272T242	272.066	241.843	Clorgyline	[M+H]+		C11685	Benzenoids	Benzene and substituted derivatives	Halobenzenes	2008.67	1923.2	1951.58	1913.22	1891.58	1790.52	1786.73	2080.56	2025.35	4809.34	1041.94	1994.15	1930.95
M390T300	390.136	299.672	Clozapine	(M+CH3CN+Na)+						2155.2	4073.93	1771.4	1659.51	1123.55	3459.3	2461.55	1513.58	2508.17	2680.72	955.706	1075	1075.86
M386T308	386.164	308.377	Colchiceine	[M+H]+			Hydrocarbon derivatives	Tropones	Tropolones	971.184	914.002	1205.24	1243.16	1248.35	2170.54	2222.26	1671.96	1761.92	1660.7	983.534	946.112	959.603
M655T392	655.274	391.807	Coproporphyrin I	[M+H]+	HMDB0000643	C05769	Organoheterocyclic compounds	Tetrapyrroles and derivatives	Porphyrins	4550.57	6387.5	4586.7	10867.9	18553.2	5728.34	2924.69	4496.67	7906.84	6515.77	17133.8	17137.8	17524
M269T340	269.113	339.908	Cordycepin	[M+NH4]+		C08431	Nucleosides, nucleotides, and analogues	Purine nucleosides	Purine 3'-deoxyribonucleosides	2000.6	2231.24	1800.97	1908.81	2158.66	1679.38	868.197	1256.96	1407.32	885.094	3468.3	2816.47	2827.06
M132T339	132.076	338.578	Creatine	[M+H]+	HMDB0000064	C00300	Organic acids and derivatives	Carboxylic acids and derivatives	Amino acids, peptides, and analogues	6077.88	6265.88	6541.78	8030.94	6709.27	7781.07	13555	12347.5	6520.51	6381.89	6607.83	6714.07	6712.12
M114T49	114.091	49.4175	Creatinine	[M+H]+	HMDB0000562	C00791	Organic acids and derivatives	Carboxylic acids and derivatives	Amino acids, peptides, and analogues	102542	122156	97450.9	107935	126303	126542	116171	111486	97594.1	97204.9	86567.8	87869.7	86571.9
M479T319	479.275	319.049	Cucurbitacin i	[M+H-2H2O]+		C08800	Lipids and lipid-like molecules	Steroids and steroid derivatives	Cucurbitacins	87901.6	78098.3	83369.3	76805.3	73782.1	79508.8	90921.3	79463.1	86443.8	87242.2	60783.7	69632.7	69549.8
M100T139	100.111	139.246	Cyclohexylamine	[M+H]+	HMDB0031404	C00571	Organic nitrogen compounds	Organonitrogen compounds	Cyclohexylamines	34475	36566.7	35623.4	28148.9	26622.8	31443.9	42494.5	37645.9	45915.8	28535.2	33399.5	32305.1	33392.9
M412T126	412.32	125.852	Cyclopamine	[M+H]+		C10798	Lipids and lipid-like molecules	Steroids and steroid derivatives	Steroidal alkaloids	6661.84	6304.84	6460.22	6446.94	8278.97	7311.18	5827.48	6257.56	6822.37	6331.19	6566.04	6563.88	6693.33
M422T280	422.13	280.074	Cyclosulfamuron	[M+H]+		C18439	Organic oxygen compounds	Organooxygen compounds	Carbonyl compounds	2695.03	1814.88	2908.51	2825.17	2697.04	2122.94	2151.13	2306.28	1124.6	1869.94	979.886	916.431	970.952
M467T438	467.133	437.705	Cyhalothrin	[M+NH4]+		C10983	Lipids and lipid-like molecules	Fatty Acyls	Fatty acid esters	4744.29	5688.9	4035.65	4770.92	5042.35	4663.14	8430.05	4822.44	5185.99	6744.79	2879.3	3193.43	2871.86
M167T211	167.117	210.646	Cyromazine	[M+H]+	HMDB0029862	C14147	Organoheterocyclic compounds	Triazines	Aminotriazines	1776.31	1893.37	646.205	982.667	1605.22	1051.44	1780.49	3620.44	420.148	1632.55	1508.6	1384.59	1381.03
M258T165	258.04	164.649	Cystine	[M+NH4]+		C01420	Organic acids and derivatives	Carboxylic acids and derivatives	Amino acids, peptides, and analogues	6314.5	5528.53	4889.46	3327.07	1118.51	12480	5499.27	8003.15	30827.4	14567.3	72621.4	73178.1	74906
M244T228	244.092	227.992	Cytarabine	[M+H]+	HMDB0015122	C02961				661.829	721.7	830.099	620.328	465.384	476.559	495.528	254.023	523.917	323.197	927.081	1261.63	904.521
M487T481	487.165	480.717	Cytidine	[2M+H]+	HMDB0000089	C00475	Nucleosides, nucleotides, and analogues	Pyrimidine nucleosides		1949.52	2365.08	5433.66	2407.5	2363.33	3539.58	5396.31	3098.42	3141.56	4416.97	2356.22	2495.2	2487.34
M404T445	404.024	445.271	Cytidine 5'-diphosphate (CDP)	(M+H)+	HMDB0001546	C00112	Nucleosides, nucleotides, and analogues	Pyrimidine nucleotides	Pyrimidine ribonucleotides	1465.95	1539.85	2082.64	1348.92	1364.43	2353.95	2272.56	2627.39	2213.54	2888.01	1417.92	1060.87	1400.23
M615T450	615.172	450.047	Cytidine monophosphate n-acetylneuraminic acid	[M+H]+	HMDB0001176	C00128	Nucleosides, nucleotides, and analogues	Pyrimidine nucleotides	Pyrimidine nucleotide sugars	4058.22	4414.18	3752.37	5078.37	3254.75	4884.23	6273	4407.23	1781.74	4758.06	1191.22	1294.27	1285.44
M223T458	223.082	457.775	Cytosine	[2M+H]+	HMDB0000630	C00380	Organoheterocyclic compounds	Diazines	Pyrimidines and pyrimidine derivatives	40339.4	51963.4	40780.9	26787.7	15399.4	18749	47114.7	19538	6592.17	20124.3	7934.91	8124.06	8098.87
M134T402	134.044	401.587	D-aspartic acid	[M+H]+	HMDB0006483	C00402	Organic acids and derivatives	Carboxylic acids and derivatives	Amino acids, peptides, and analogues	22491.1	9008.88	10349.5	9369.73	7488.48	6214.59	3918.68	3704.57	2945.94	10348.3	4139.05	4124.64	4377.48
M404T624	404.269	623.707	D-erythro-sphinganine-1-phosphate	[M+Na]+	HMDB0001383	C01120	Lipids and lipid-like molecules	Sphingolipids	Phosphosphingolipids	4445.82	4467.92	4466.38	5342.88	5243.36	5002.04	4891.83	8653.12	5836.24	2090.51	5513.86	5659.84	5659.88
M179T285	179.078	285.236	D-gluconate	[M+H]+	HMDB0000625	C00257	Organic oxygen compounds	Organooxygen compounds	Carbohydrates and carbohydrate conjugates	12120	12737.9	10603	7917.59	7323.11	3033.87	4474.36	2322.9	2072.95	5717.21	2792.65	2560.64	2790.53
M162T323	162.075	322.692	D-glucosamine	[M+H-H2O]+	HMDB0001514	C00329	Organic oxygen compounds	Organooxygen compounds	Carbohydrates and carbohydrate conjugates	63540	36539.7	33750.2	64161.5	39777.8	25664.4	48332.2	22631.3	52705.5	26980.6	39648.2	35426.2	35408.7
M260T130	260.073	129.567	D-glucosamine 6-phosphate	[M+H]+	HMDB0001254	C00352	Organic oxygen compounds	Organooxygen compounds	Carbohydrates and carbohydrate conjugates	21917.6	19859.1	26063.7	20196.5	7856.28	24208.8	35554.7	24139.3	7025.87	21058.1	18735.2	18709.1	8807.95
M243T466	243.027	465.692	D-glucose 6-phosphate	[M+H-H2O]+		C00092	Organic oxygen compounds	Organooxygen compounds	Carbohydrates and carbohydrate conjugates	1.10636e+06	1.32308e+06	1.13892e+06	1.64173e+06	1.08385e+06	1.61423e+06	1.82924e+06	1.52042e+06	1.33632e+06	1.28705e+06	702035	704865	734471
M130T387	130.05	386.587	D-glutamine	[M+H-NH3]+	HMDB0003423	C00064	Organic acids and derivatives	Carboxylic acids and derivatives	Amino acids, peptides, and analogues	1.39822e+06	869368	821460	781795	749796	223091	410808	235040	167145	367598	496672	497437	458750
M343T374	343.123	373.83	D-Lactose	(M+H)+	HMDB0000186	C00243	Organic oxygen compounds	Organooxygen compounds	Carbohydrates and carbohydrate conjugates	7956.36	8340.15	8549.29	8575	8106.22	11070.6	9549.5	9584.85	10137.3	10624	7812.86	7444.83	7796.44
M225T466	225.016	466.186	D-Mannose-6-phosphate	(M+H-2H2O)+	HMDB0001078	C00275	Organic oxygen compounds	Organooxygen compounds	Carbohydrates and carbohydrate conjugates	476506	568952	474299	494393	486289	499524	530054	431632	373405	542291	309105	321599	320539
M116T329	116.07	328.923	D-ornithine	[M+H-NH3]+	HMDB0003374	C00515	Organic acids and derivatives	Carboxylic acids and derivatives	Amino acids, peptides, and analogues	43499.9	60173.7	41180	57782.7	43460.3	20934.3	20301	24782.5	28288.1	19138.9	31294.1	29957.4	31146.7
M130T576	130.085	576.115	D-Pipecolinic acid	(M+H)+						203571	195120	83740	95891.2	80075.7	88619.4	124193	92375.5	58378	124034	26944.8	26883	22584.2
M151T372	151.047	372.487	D-ribose	[M+H]+	HMDB0000283	C00121	Organic oxygen compounds	Organooxygen compounds	Carbohydrates and carbohydrate conjugates	13561.7	3413.4	7225.48	9250.98	5946.12	3087.66	3799.53	2034.03	1082.11	7180.41	632.721	717.238	632.671
M497T425	497.126	425.045	Dapsone	[2M+H]+	HMDB0014395	C07666	Benzenoids	Benzene and substituted derivatives	Benzenesulfonyl compounds	5334.22	4856.57	5496.72	4813.08	5066.45	6322.36	6313.34	5380.83	4235.85	5778.32	3932.5	3496.11	3509.56
M363T307	363.09	306.929	Daunorubicin	[M+H-C6H15O4N]+	HMDB0014832	C01907				357453	441201	407218	249972	163868	316223	546139	423582	195098	289691	40885.3	41557.2	45375.6
M639T37	639.406	37.4875	Decahydrogambogic acid	[M+H]+			Organoheterocyclic compounds	Benzopyrans	1-benzopyrans	8917.2	3937.55	13904.8	8277.21	7332.82	7435.92	12273.6	7925.45	7912.34	5887.28	12161.1	15500.7	11612.5
M922T522	922.28	522.019	Decanoyl-coa	[M+H]+	HMDB0006404	C05274	Lipids and lipid-like molecules	Fatty Acyls	Fatty acyl thioesters	903.409	646.401	707.031	632.808	695.011	1701.74	1372.27	1719.12	1216.68	1383.51	714.369	662.681	716.851
M446T334	446.133	334.223	Dehydroaripiprazole	[M+H]+			Organoheterocyclic compounds	Diazinanes	Piperazines	5439.41	17567.1	10286.9	10062.5	4139.9	10850.5	12424.2	8917.39	9059.22	13224.3	3705.72	3365.16	3343.25
M372T307	372.183	306.535	Demecolcine	[M+H]+		C11250				1199.12	1543.05	1322.04	1122.44	2369.83	2213.02	915.257	1540.97	1569.2	1939.27	2285.69	2069.31	2290.42
M231T135	231.048	135.48	Demeton-s-methyl	[M+H]+		C18655				1.06753e+06	1.15813e+06	1.35387e+06	1.04489e+06	1.03697e+06	1.73821e+06	1.33021e+06	1.24086e+06	1.21367e+06	1.23064e+06	904021	904539	919360
M136T76_2	136.061	75.689	Deoxyadenosine	[M+H-C5H8O3]+	HMDB0000101	C00559	Nucleosides, nucleotides, and analogues	Purine nucleosides	Purine 2'-deoxyribonucleosides	458025	447093	355095	471769	426814	464586	454016	487589	404093	491504	447132	449287	474364
M268T315	268.105	314.69	Deoxyguanosine	(M+H)+	HMDB0000085	C00330	Nucleosides, nucleotides, and analogues	Purine nucleosides	Purine 2'-deoxyribonucleosides	3824.33	2474.94	3257.95	2331.79	2228.86	2473.8	3133.05	3288.22	3434.85	3968.44	3127.11	3168.9	3169.83
M420T396	420.055	396.425	Deoxythymidine 5'-diphosphate (dTDP)	(M+NH4)+	HMDB0001274	C00363	Nucleosides, nucleotides, and analogues	Pyrimidine nucleotides	Pyrimidine deoxyribonucleotides	2939.08	2432.58	2198.26	2161.96	1811.92	2827.26	3033.51	2317.93	1624.92	2206.21	1348.93	1376.91	1376.97
M236T204	236.112	203.906	Desoxypeganine	(M+CH3CN+Na)+						7800.27	7733.16	6644.15	6374.34	5605.41	6769.94	6995.34	9874.04	5144.79	7344.01	4126.38	4298.18	4124.03
M269T395	269.112	395.185	Dflnha	[M+H]+	HMDB0014524		Organic acids and derivatives	Carboxylic acids and derivatives	Amino acids, peptides, and analogues	6184.3	4844.95	5171.31	4267.13	3486.86	3715.68	4516.07	2892.83	3021.68	3806.72	3177.91	2868.68	3162.2
M441T49	441.32	49.437	Di(2-nonyl) phthalate	[M+Na]+			Benzenoids	Benzene and substituted derivatives	Benzoic acids and derivatives	29685.2	26619.9	23885.6	27270.9	28899.1	25526	27322.4	25940.7	29885.9	27176	26774.8	26359.7	26770.5
M115T441	115.038	440.763	Diallyl sulfide	[M+H]+	HMDB0036491	C08370				4097.97	2941.34	3239.32	3576.87	3382.86	3692.94	5697.19	4686.86	3467.92	4111.08	6365.94	5014.2	4518.43
M261T60_1	261.13	60.247	Diaveridine	[M+H]+			Benzenoids	Benzene and substituted derivatives	Methoxybenzenes	112453	172147	171381	104413	126385	112192	126100	116225	112915	150298	106005	113163	112963
M344T44	344.227	44.2755	Dibucaine	[M+H]+	HMDB0014668	C07879	Organoheterocyclic compounds	Quinolines and derivatives	Quinolones and derivatives	117816	117433	93605.7	117709	116488	121863	117494	115242	107526	171077	113856	116643	116684
M106T306	106.086	306.229	Diethanolamine	[M+H]+	HMDB0004437	C06772	Organic nitrogen compounds	Organonitrogen compounds	Amines	26563.3	16248.7	13124	13927.9	11143	11393.9	14737	14194.3	12316.1	15794	14428.8	14626.9	14686.3
M157T63_2	157.096	63.427	Diethyl adipate	[M+H-C2H6O]+		C14566	Lipids and lipid-like molecules	Fatty Acyls	Fatty acid esters	18475.4	20336.1	16439.9	21547.7	18532.9	16336.6	16959.4	15016.2	13891.1	15892.7	13857.5	13980.9	13977.5
M305T425	305.145	425.068	Diethyl methylphosphonate	[2M+H]+			Organic acids and derivatives	Organic phosphonic acids and derivatives	Phosphonic acid diesters	15082.6	15846.5	14662.3	10583.4	9860.56	6702.1	5841.51	5964.79	8452.51	9040.37	1851.56	2004.8	2315.2
M469T585	469.327	585.378	Diisodecyl phthalate	[M+Na]+		C14578	Benzenoids	Benzene and substituted derivatives	Benzoic acids and derivatives	5721.97	2378.08	2595.44	2234.22	2083.75	2247.17	2619.39	2115.16	2533.56	2225.35	1471.13	1571.82	1561.95
M247T253	247.004	252.68	Dimethylallyl pyrophosphate	[M+H]+	HMDB0001120	C00235	Lipids and lipid-like molecules	Prenol lipids	Isoprenoid phosphates	4163.96	3500.2	3650.02	5446.14	9281.69	6494.19	4384.07	5454.01	7868.37	6444.06	7872.56	7903.96	7901.93
M263T415	263.098	414.577	Dimetilan	[M+Na]+			Organoheterocyclic compounds	Azoles	Pyrazoles	35568.2	42343.1	32688.1	34015.9	33622.9	8805.28	7512.59	8171.76	9803.45	8008.04	8933.59	9594.2	9566.45
M413T585	413.264	584.569	Dioctyl phthalate	[M+Na]+		C14227	Benzenoids	Benzene and substituted derivatives	Benzoic acids and derivatives	13572.3	12638.5	30187.9	15384	10267.3	8075.41	12730.9	11326.1	11581.9	10586.2	7363.32	7276	7444.55
M858T117	857.559	117.454	Dirithromycin	[M+Na]+			Organic oxygen compounds	Organooxygen compounds	Carbohydrates and carbohydrate conjugates	4348.66	4978.31	2144.52	4313.3	4919.33	4340.87	5223.77	2760.52	1651.67	6221.58	4625.17	4539.71	4624.64
M297T435	297.048	435.212	Disulfiram	[M+H]+	HMDB0014960	C01692	Organic nitrogen compounds	Organonitrogen compounds	Amines	5097.29	4767.85	3648.79	4891.27	3971.57	2597.39	2196.91	6210.73	1532.73	4534.87	2072.85	2292.78	2287.72
M176T336	176.091	335.769	Dl-.alpha.-aminopimelic acid	[M+H]+	HMDB0034252		Organic acids and derivatives	Carboxylic acids and derivatives	Amino acids, peptides, and analogues	16650.9	16704.4	14863.9	16051.4	15560.8	17569.7	18334.5	16389.8	15980.8	20355.7	11154.6	11177.4	11270
M203T388	203.102	388.311	DL-2-Aminoadipic acid	(M+CH3CN+H)+	HMDB0000510	C00956				297152	226440	230703	188799	234562	192921	200040	168842	140548	223223	210908	209344	209171
M87T334	87.0437	334.473	DL-3-Hydroxybutyric acid	(M+H-H2O)+	HMDB0000011/HMDB0000357	C01089	Organic acids and derivatives	Hydroxy acids and derivatives	Beta hydroxy acids and derivatives	7162.34	5135.31	5561.75	4149.58	4019.13	4275.66	4161.94	3800.15	3432.5	5296.01	4107.35	4467.88	4120.09
M130T66	130.085	65.61	DL-arginine	[M+H-CH3ON]+	HMDB0000517/HMDB0003416	C00792	Organic acids and derivatives	Carboxylic acids and derivatives	Amino acids, peptides, and analogues	24070.8	28503.1	20337.9	25553.7	22189.6	36989.7	51399.4	58568.7	45518.2	43181.2	29838.2	31809.5	29840.8
M148T417	148.06	417.288	DL-Glutamic acid	[M+H]+	HMDB0060475	C00025	Organic acids and derivatives	Carboxylic acids and derivatives	Amino acids, peptides, and analogues	181023	189201	151927	39243.1	37069.7	56749.1	64678.9	16696.1	11895.1	75102.2	63765.8	63700.3	65883.2
M147T535	147.112	535.482	DL-Lysine	[M+H]+	HMDB0142894	C16440	Organic acids and derivatives	Carboxylic acids and derivatives	Amino acids, peptides, and analogues	82706.5	123029	123213	86969.2	84484.5	50288.6	77061.9	62181.8	7458.99	63160.2	18697.1	18705.6	19968.1
M231T330	231.145	329.596	DL-proline	[2M+H]+	HMDB0000162	C00148	Organic acids and derivatives	Carboxylic acids and derivatives	Amino acids, peptides, and analogues	19269.8	16383.5	13950.3	12869.1	16133.9	20631.9	21579.7	16217.2	13746.4	23958.8	14238.3	14235	14444.7
M120T360	120.065	359.778	DL-threonine	[M+H]+	HMDB0000167	C00188	Organic acids and derivatives	Carboxylic acids and derivatives	Amino acids, peptides, and analogues	7207.76	6876.27	8145.05	9619.8	9783.59	6222.56	11339.1	2581.18	11017.2	10744.2	3883.19	3669.91	3665.82
M134T60	134.081	59.939	Dl-threonine methyl ester	[M+H]+			Organic acids and derivatives	Carboxylic acids and derivatives	Amino acids, peptides, and analogues	60957.9	39894.1	39792	45320	48392.4	56719.8	51019.1	41951.8	38020.4	73566.7	38203.4	40447.3	40404.3
M229T294	229.154	293.755	Dl-tmap	[M]+			Organic acids and derivatives	Carboxylic acids and derivatives	Amino acids, peptides, and analogues	2017.45	2502.72	16331.7	3857.42	2304.47	12398.8	3260.92	2556.27	2270.88	1064.15	2565.81	2394.59	2566.68
M330T394	330.097	394.043	Dopamine 4-.beta.-d-glucuronide	[M+H]+			Organic oxygen compounds	Organooxygen compounds	Carbohydrates and carbohydrate conjugates	2679.13	2585.09	2662.22	2838.16	2734.16	2581.54	2322.73	2765.02	2429.84	2454.5	1398.71	2376.98	2286.71
M544T336	544.17	336.222	Doxorubicin	[M+H]+	HMDB0015132	C01661				2514.26	2809.08	2828.91	2275.32	1954.87	2667.38	2784.75	1599.06	3577.62	2183.29	1152.65	1120.69	1149.4
M1153T513	1153.39	512.519	Dp7	[M+H]+			Organic oxygen compounds	Organooxygen compounds	Carbohydrates and carbohydrate conjugates	1904.66	1677.09	1719.64	1888.13	1201.27	5326.45	6244.24	4045.27	4736.8	6444.12	1832.45	2046.5	2035.99
M320T414	320.098	414.474	Duloxetine	[M+Na]+	HMDB0014619					25032.2	27527.9	26127.6	26694.1	27668.7	24932.1	24898.8	21877.6	20964.3	29508	17297.5	17325.9	17898.3
M143T326_2	143.082	325.918	Ectoine	[M+H]+		C06231	Organic acids and derivatives	Carboxylic acids and derivatives	Amino acids, peptides, and analogues	867030	935445	884676	800458	799192	702035	743759	638989	644995	766625	660998	669860	669585
M395T392	395.115	391.73	Eleutheroside b	[M+Na]+		C01533	Organic oxygen compounds	Organooxygen compounds	Carbohydrates and carbohydrate conjugates	93943.6	98413.9	98250.6	95838.4	112704	153296	118368	113042	147244	155592	93398.4	99116.1	98710.1
M288T290	288.087	290.444	Emodin	[M+NH4]+	HMDB0035214	C10343	Benzenoids	Anthracenes	Anthraquinones	6026.35	5725.37	4846.65	2489.76	1182.41	5540.08	2501.7	5563.98	1848.06	5303.03	2034.96	1638.65	1544.47
M534T122	534.266	122.006	Ergovaline	[M+H]+			Alkaloids and derivatives	Ergoline and derivatives	Lysergic acids and derivatives	4245.25	761.731	3387.97	4384.71	2587.61	1596.27	2364.48	5140.21	4476.79	4383.44	2505.23	1911.21	2419.71
M1031T442	1031.33	441.501	Erlose	[2M+Na]+			Organic oxygen compounds	Organooxygen compounds	Carbohydrates and carbohydrate conjugates	4420.94	4762.31	5159	4825.08	5553.73	8923.1	6447.62	6494.45	7523.12	10498.1	3385.33	4094.24	4036.48
M338T35_3	338.341	35.2585	Erucamide	[M+H]+			Lipids and lipid-like molecules	Fatty Acyls	Fatty amides	1.96896e+06	695620	1.26349e+06	895545	1.03712e+06	825011	914907	1.04846e+06	1.17754e+06	832278	1.58549e+06	1.58553e+06	1.57944e+06
M420T400	420.145	399.56	Esfenvalerate	[M+H]+	HMDB0031791	C10988	Lipids and lipid-like molecules	Fatty Acyls	Fatty acid esters	1474.84	979.501	978.271	1376.36	1270.15	968.812	835.714	1546.91	1482.6	812.068	533.556	1004.23	903.861
M399T272	398.975	271.51	Ethiprole	[M+H+2i]+		C18552	Organoheterocyclic compounds	Azoles	Pyrazoles	14051.1	10775.4	8763.19	24795.6	50536.1	26313.6	9572.52	18303.2	153646	32525.6	170015	178109	178723
M437T158	437.192	158.221	Ethynylestradiol 17-.beta.-d-glucuronide	[M+H-2H2O]+			Lipids and lipid-like molecules	Steroids and steroid derivatives	Steroidal glycosides	3766.47	3358.67	2826.96	3368.66	3447.66	3913.32	4719.75	4118.89	4347.94	3660.85	5225.38	4944.75	4952.82
M421T276	421.11	275.569	Ethynylestradiol 3-sulfate	[M-H+2Na]+			Lipids and lipid-like molecules	Steroids and steroid derivatives	Sulfated steroids	4555.19	7664.77	4627.15	4393.14	4315.25	5387	5836.21	2736.81	2878.38	4438.36	1861.82	2604.42	1972.25
M457T403	457.11	403.025	Flavin mononucleotide (FMN)	(M+H)+	HMDB0001520	C00061	Nucleosides, nucleotides, and analogues	Flavin nucleotides		512.011	1093.65	2172.21	3273.37	4208.86	4252.33	4326.61	4427.65	3357.58	3365.68	1513	1474.16	1441.12
M639T478	639.134	478.031	Flavone base + 4o, o-hexa-hexa	[M+H]+			Phenylpropanoids and polyketides	Flavonoids	Flavonoid glycosides	23178.5	22616.1	28893.7	15093.1	11211.4	19994.1	22905.3	19438.7	4541.07	16195.3	4767.5	4774.18	4969.1
M262T359	262.074	359.097	Flumequine	[M+H]+	HMDB0041895		Organoheterocyclic compounds	Quinolines and derivatives	Quinoline carboxylic acids	3269.65	2958.1	59526.7	2764.58	3633.97	1708.17	120967	932.425	644.263	1265.76	25086.5	24930.8	9173.81
M495T251	495.24	250.839	Fluocinolone acetonide	[M+H]+	HMDB0015181	C07007	Lipids and lipid-like molecules	Steroids and steroid derivatives	Pregnane steroids	663.699	636.766	794.278	588.501	619.639	1540.31	585.9	1598.9	596.233	3138.19	658.892	642.032	641.783
M381T74	381.115	74.3	Fumiquinazoline f	[M+Na]+		C22145	Organoheterocyclic compounds	Diazanaphthalenes	Benzodiazines	19757.4	21906.4	13081.1	10659.3	9306.95	8063.55	8995.92	7071.84	5828.9	11867.1	10158.4	10067	10158
M170T202	170.092	202.309	Furmecyclox	[M+H-C6H10]+		C18912	Organoheterocyclic compounds	Furans	Furoic acid and derivatives	4657.53	8386.82	4488.55	7173.95	2334.45	3252.09	4234.72	1810	3462.11	4358.59	3198.37	2242.47	3155.42
M754T476	754.239	476.127	G0f	[M+2Na]2+			Organic oxygen compounds	Organooxygen compounds	Carbohydrates and carbohydrate conjugates	3430.05	1533.92	1745.69	2398.06	1605.76	1229.91	1464.08	1179.18	899.445	1644.38	766.415	766.401	784.613
M154T353_2	154.134	353.277	Gabapentin related compound a	[M+H]+						1.24922e+06	1.30971e+06	1.29552e+06	1.24642e+06	1.26887e+06	1.23764e+06	1.25232e+06	1.17129e+06	1.20736e+06	1.48178e+06	1.07908e+06	1.07919e+06	1.09705e+06
M365T388_2	365.106	388.047	Galactinol	[M+Na]+	HMDB0005826	C01235	Organic oxygen compounds	Organooxygen compounds	Carbohydrates and carbohydrate conjugates	6.43184e+06	7.11442e+06	6.85977e+06	6.61244e+06	6.4833e+06	7.811e+06	8.32705e+06	8.00635e+06	7.95627e+06	8.03693e+06	5.45335e+06	6.61921e+06	6.61194e+06
M177T59	177.112	59.05	Galiellalactone	[M+H-H2O]+			Organoheterocyclic compounds	Lactones	Gamma butyrolactones	62258.4	84119.4	42273.7	51147.8	60532.4	57544.1	76306.7	58566.4	45697	96566	43671.8	44478.9	43669.4
M277T449	277.102	448.552	Gamma-l-glutamyl-l-glutamic acid	[M+H]+	HMDB0011737	C05282	Organic acids and derivatives	Carboxylic acids and derivatives	Amino acids, peptides, and analogues	21737.6	27306.8	21204.5	17705	12274.9	11276.3	17061.4	10112	4370.33	12538.2	4451.36	4440.04	4726.59
M247T419	247.128	418.995	gamma-L-Glutamyl-L-valine	(M+H)+	HMDB0006248	C03740	Organic acids and derivatives	Carboxylic acids and derivatives	"Amino acids, peptides, and analogues"	14302.8	11807.9	14507.8	14082.4	15174.9	21646.8	11118.6	11150.4	10092	17178	5884.9	5873.72	6763.93
M595T234	595.278	233.937	Ganoderic acid h	[M+Na]+			Lipids and lipid-like molecules	Prenol lipids	Triterpenoids	4302.93	5030.28	4620.68	4185.41	4427.66	4416.98	5605.3	6656.9	3218.48	3917.28	3560.18	3750.25	3749.75
M359T394	359.123	393.81	Gardenin b	[M+H]+		C15109	Phenylpropanoids and polyketides	Flavonoids	O-methylated flavonoids	32111.7	24153.2	25412	28524.4	28863.3	44770.4	31797.2	31275.8	29799.5	29787.1	23797.7	24365.2	32533.6
M411T284	411.104	283.987	Geniposide	[M+Na]+		C09781	Lipids and lipid-like molecules	Prenol lipids	Terpene glycosides	8277.91	8679.49	8123.36	6847.57	6759.33	8357.4	8537.21	8561.72	6913.98	8440.13	6540.57	6503.75	6503.74
M469T37	469.313	36.859	Glabrolide	[M+H]+			Lipids and lipid-like molecules	Prenol lipids	Triterpenoids	49024.4	47389.8	65035.7	47138.8	56372.5	53491	43226.6	52610.8	43523.6	49390.6	46444.6	46491	46129.4
M276T419	276.118	418.995	Glu-Gln	[M+H]+	HMDB0028817		Organic acids and derivatives	Carboxylic acids and derivatives	Amino acids, peptides, and analogues	77134.4	84560	74469.7	77927.1	69083.9	13358.4	17890.4	13749.1	14398	20570.2	11677.3	11684.4	12822.4
M245T280	245.233	280.044	Glu-Pro	[M+H]+	HMDB0001186	C02567	Organic acids and derivatives	Carboxylic acids and derivatives	Carboxylic acid derivatives	13336.7	36466.8	6944.4	22024.9	17973.7	14741.6	23706.6	14008.4	15111.2	19043.1	6591.81	6772.87	7562.85
M249T416	249.107	416.273	Glu-Thr	[M+H]+	HMDB0028829		Organic acids and derivatives	Carboxylic acids and derivatives	Amino acids, peptides, and analogues	18074	20469.9	17351.7	17370.9	17228	8044.17	7342.33	7466.33	7115.02	7754.43	6287.94	5743.71	6289.27
M247T368	247.128	368.462	Glu-Val	[M+H]+	HMDB0028832		Organic acids and derivatives	Carboxylic acids and derivatives	Amino acids, peptides, and analogues	25667.2	27006.9	25136.4	25911.2	24696.4	10574.5	9142.77	8145.41	6935.89	11909.5	15084.1	15113	14964.5
M261T157	261.045	156.683	Glucose-1-phosphate	[M+H]+	HMDB0001586	C00103	Organic oxygen compounds	Organooxygen compounds	Carbohydrates and carbohydrate conjugates	1074.22	2817.74	2646.24	4166.31	14312.4	5215.43	3351.24	4155.27	12636.3	7641.47	21653.8	24842.3	24666.5
M363T373	363.089	373.058	Glufosinate	[2M+H]+		C05042	Organic acids and derivatives	Carboxylic acids and derivatives	Amino acids, peptides, and analogues	30546	37695.8	23667.8	27688.7	21779	36375.7	68894.9	49519.4	27159.7	23459.6	11536.7	11739.4	12038.3
M147T394	147.076	393.594	Glutamine	[M+H]+	HMDB0000641	C00064	Organic acids and derivatives	Carboxylic acids and derivatives	Amino acids, peptides, and analogues	31988.3	13979.4	25296.4	20956.5	15789.5	9406.61	13921.7	9868.4	4720.95	31432.5	10601.2	11948.3	11919.8
M83T103	83.0484	102.623	Glutaraldehyde	(M+H-H2O)+						2593.76	1115.67	16739	1292.85	1015.19	5045.12	2491.5	3009.07	621.096	1273.23	26643.8	26785	28755.4
M261T422	261.144	422.437	Gly-Gly-Lys	[M+H]+			Organic acids and derivatives	Carboxylic acids and derivatives	Amino acids, peptides, and analogues	8752.13	9045.89	8500.87	9409.4	8326.53	12831.2	14268.4	12781	28492.3	12833.5	6351.64	6284.92	6419.48
M303T404	303.202	403.924	Gly-Val-Lys	[M+H]+			Organic acids and derivatives	Carboxylic acids and derivatives	Amino acids, peptides, and analogues	5382.28	6094.27	5422.69	5661.93	5706.74	5574.43	5157.53	4603.26	4567.98	5746.9	3378.49	3229.92	3374.82
M93T254	93.0692	254.235	Glycerol	[M+H]+	HMDB0000131	C00116	Organic oxygen compounds	Organooxygen compounds	Carbohydrates and carbohydrate conjugates	4525.07	5559.37	5375.94	4320.58	4394.55	4401.49	4073.05	3978.12	3997.55	4733.28	3172.65	2942.74	3174.56
M488T585	488.392	584.649	Glycerol tricaprylate	[M+NH4]+	HMDB0011187	C13044	Lipids and lipid-like molecules	Glycerolipids	Triradylcglycerols	2115.52	2022.16	1998.56	2108.17	2089.8	2078.63	2116.36	2071.57	2067.61	1921.94	1895.57	2200.73	2179.78
M173T427	173.021	427.215	Glycerophosphate(2)	[M+H]+	HMDB0000126	C00093	Lipids and lipid-like molecules	Glycerophospholipids	Glycerophosphates	210871	310639	228290	268917	252814	418549	566603	320182	246934	464692	170080	176481	176771
M258T204	258.094	203.779	Glycerophosphocholine	[M+H]+	HMDB0000086	C00670	Lipids and lipid-like molecules	Glycerophospholipids	Glycerophosphocholines	32708.9	48391.1	27890.7	22951.4	13411.1	19917.6	39113.3	26456.7	11704.3	21256.5	12984.7	12612.6	12966.2
M787T491	787.209	491.349	Glycine, n,n'-[1,2-ethanediylbis(oxy-2,1-phenylene)]bis[n-[2-[(acetyloxy)methoxy]-2-oxoethyl]-, 1,1'-bis[(acetyloxy)methyl] ester	[M+Na]+			Organic acids and derivatives	Carboxylic acids and derivatives	Amino acids, peptides, and analogues	5375.8	6505.65	6494.39	4148.51	2645	4155.5	4111.62	3396.31	1077.29	3967.79	556.206	538.643	556.144
M501T394	501.196	394.104	Gossypol	[M+H-H2O]+	HMDB0040723	C07667	Lipids and lipid-like molecules	Prenol lipids	Sesquiterpenoids	9685.05	6495.9	8068.32	4830.84	5768.14	5586.7	7244.37	6286.24	6051.79	5389.63	3284.37	3322.51	3764.48
M130T631	130.064	630.7	Gramine	[M+H-C2H7N]+	HMDB0035762	C08304	Organoheterocyclic compounds	Indoles and derivatives	Indoles	20545	23848.4	21802.3	23037.2	19731	19633.1	20266.6	25206.3	24452	39754.3	18817.5	18566.2	20042.4
M346T292	346.05	291.986	Guanosine 3',5'-cyclic monophosphate	[M+H]+	HMDB0001314	C00942	Nucleosides, nucleotides, and analogues	Purine nucleotides	Cyclic purine nucleotides	489.889	2061.31	1991.58	2021.16	2707.55	2432.93	1988.73	2397.8	3297.74	1239.12	9587.83	6664.96	9636.2
M444T460	444.03	460.32	Guanosine diphosphate	[M+H]+		C00035				6639.79	7566.24	6323.1	5132.57	5630.78	7182.63	6694.79	5602.46	4777.37	7468.64	3658.75	4154.99	4143.96
M213T131_2	213.084	131.15	Harmine	[M+H]+	HMDB0030311	C06538	Alkaloids and derivatives	Harmala alkaloids		20810.1	18194	14588.4	31794.4	18833.5	29001.4	16832.4	18188.5	16069	27705.2	20818.5	20818.6	21771.4
M437T74	437.234	73.562	Hc toxin	[M+H]+		C15676	Organic acids and derivatives	Carboxylic acids and derivatives	Amino acids, peptides, and analogues	8061.09	7358.03	9828.67	7911.51	7923.68	9142.41	7275.12	14461.9	7786.4	20404.5	8126.99	8383.61	8386.31
M581T236	581.263	236.019	Hematoporphyrin	[M+H-H2O]+			Organoheterocyclic compounds	Tetrapyrroles and derivatives	Porphyrins	1123.74	1228.48	877.652	834.15	937.108	797.538	1256.03	1293.43	621.689	992.187	814.188	778.216	813.008
M288T40	288.29	39.8075	Heptadecasphinganine	[M+H]+			Organic nitrogen compounds	Organonitrogen compounds	Amines	1.34442e+07	1.23653e+07	1.05073e+07	1.25789e+07	1.43637e+07	1.15726e+07	1.36211e+07	1.32256e+07	1.17042e+07	1.23525e+07	1.45275e+07	1.45335e+07	1.48263e+07
M627T440	627.174	439.792	Herbacetin-3,8-diglucopyranoside	[M+H]+			Phenylpropanoids and polyketides	Flavonoids	Flavonoid glycosides	4984.21	4962.88	3985.54	3906.83	3694.7	2581.25	4159.27	1973.45	1604.96	3793.17	1508.78	1512	1629.02
M367T39	367.269	38.9655	Hexapropylene glycol	[M+H]+			Organic oxygen compounds	Organooxygen compounds	Alcohols and polyols	64344.7	55321.6	60178.5	38967.6	62023.2	86295	61906.9	89487.6	45652.3	57073.8	38424.2	39955.8	39365.3
M367T183	367.208	183.325	Hirsuteine	[M+H]+		C16971				5981	6495.98	6700.5	4145.25	1466.73	3347.6	6660.79	4961.92	1036.19	3185.41	796.334	751.603	796.187
M112T388	112.111	388.132	Histamine	[M+H]+	HMDB0000870	C00388	Organic nitrogen compounds	Organonitrogen compounds	Amines	33032.5	35533.6	30801.7	39676.5	17274.1	49357	31198.8	45961.3	11583.4	90345.3	15025.2	13813.1	14991.1
M321T302	321.148	301.501	Hycanthone	(M+H-2H2O)+						5522.22	5414.11	1953.78	5536.67	3104.09	2865.55	2572.44	5875.63	954.17	3690.27	4012.43	3788.6	4011.29
M137T440	137.045	440.067	Hypoxanthine	[M+H]+	HMDB0000157	C00262	Organoheterocyclic compounds	Imidazopyrimidines	Purines and purine derivatives	84102.3	89400.8	89259.4	83250.7	79680.6	59781.1	65447	65769.8	44542.6	77576.1	45215.9	47621.1	47456.4
M373T189	373.258	188.907	Ile-Ile-Lys	[M+H]+			Organic acids and derivatives	Carboxylic acids and derivatives	Amino acids, peptides, and analogues	1886.37	2089.99	1380.19	1315.05	1372.06	1360.8	1849.4	2493.16	1074.72	1787.32	1172.52	1172.64	1097.66
M69T119	69.0443	119.019	Imidazole	[M+H]+	HMDB0001525	C01589	Organoheterocyclic compounds	Azoles	Imidazoles	85192	326348	251805	253342	73948.8	293353	337939	274390	166042	296216	139008	140103	107748
M135T141	135.091	141.061	Indole	(M+NH4)+	HMDB0000738	C00463	Organoheterocyclic compounds	Indoles and derivatives	Indoles	4406.93	3992.52	3448.36	598.753	743.741	3940.43	3445.49	825.798	3927.75	3617.58	2410.06	2226.68	2798.51
M361T160_1	361.064	159.731	Indole-3-carboxylic acid	(2M+K)+	HMDB0003320	C19837	Organoheterocyclic compounds	Indoles and derivatives	Indolecarboxylic acids and derivatives	12077.1	12512.6	7815.53	5788.14	2253.39	6436.48	14501.3	8538.94	1771.89	5595.08	699.892	861.646	693.751
M269T205	269.087	204.845	Inosine	[M+H]+	HMDB0000195	C00294	Nucleosides, nucleotides, and analogues	Purine nucleosides		2136.38	3514.28	1740.82	2450.82	1748.55	711.198	751.332	1043.57	799.233	766.668	1025.94	1026.78	985.119
M674T588	673.501	588.321	Ionomycin	[M+H-2H2O]+			Lipids and lipid-like molecules	Prenol lipids	Terpene glycosides	1390.06	1052.59	1205.8	1174.84	1257.66	1178.39	1301.36	1195.33	1315.87	1168.73	1275.67	1275.42	1315.33
M523T372	523.155	372.139	Iridin	[M+H]+		C10465	Phenylpropanoids and polyketides	Isoflavonoids	Isoflavonoid O-glycosides	3186.58	3294.08	3029.85	2996.6	2792.27	2343.09	3514.15	2516.67	2032.66	2894.98	1182.52	1182.26	1151.59
M361T160_2	361.09	159.551	Irigenin	[M+H]+		C17957	Phenylpropanoids and polyketides	Isoflavonoids	O-methylated isoflavonoids	16693.4	17415.3	11157	8151.93	2985.58	8660.02	20040.4	12025.6	1391.81	7964.86	2033.17	2039.04	1453.87
M409T283	409.111	283.29	Irisflorentin	[M+Na]+		C17958	Phenylpropanoids and polyketides	Isoflavonoids	O-methylated isoflavonoids	5848.13	7129.88	6824.7	9203.31	10626.5	11216.2	7724.79	8784.82	12706	10602	16203.1	16041.8	16036.7
M325T473	325.112	473.361	Isomaltose	(M+H-H2O)+	HMDB0002923	C00252	Organic oxygen compounds	Organooxygen compounds	Carbohydrates and carbohydrate conjugates	40183.8	46651.2	40054.3	42573.8	35714.4	52129.8	51056.2	51882.1	36339	48222.4	20751.2	21563.6	21613.5
M194T324	194.117	323.551	Isoproterenol	[M+H-H2O]+	HMDB0015197	C07056	Benzenoids	Phenols	Benzenediols	109459	134761	116585	121062	111082	107862	105478	122783	131873	100352	117781	118694	118687
M641T479	641.15	479.279	Isorhamnetin-3,7-diglucoside	[M+H]+			Phenylpropanoids and polyketides	Flavonoids	Flavonoid glycosides	128475	136538	150644	75493.8	26318.4	71098.1	121760	99661.8	17797.2	73735.4	12593.8	12680.3	13535.7
M180T388	180.086	387.69	Isosafrole	[M+NH4]+		C10472				66392.9	80160	70287.9	69264.2	66574.6	107284	111059	94884.1	94926.7	110102	75607.1	77412	77414.1
M250T145	250.093	145.04	Isoxadifen-ethyl	[M+H-C2H6O]+			Benzenoids	Benzene and substituted derivatives	Diphenylmethanes	41908.6	36963.5	28987.6	33632.4	34696.5	62087.8	54594.5	46875	46032.1	57846.1	35808.2	36141	35589.8
M733T531	733.252	530.693	Jasplakinolide	[M+Na+2i]+		C16883	Organic acids and derivatives	Peptidomimetics	Hybrid peptides	2565.36	2784.3	3058.76	1999.26	2971.13	1867.83	1195.62	1782.77	1924.14	2582.93	1022.49	1416.07	1403.09
M378T237	378.262	237.47	Karakoline	[M+H]+		C08693	Lipids and lipid-like molecules	Prenol lipids	Diterpenoids	2110.33	2173.03	2703.67	2352.2	2221.51	2881.58	2143.94	1796.83	1411.79	2499.85	1572.12	1571.93	1557.56
M102T51_1	102.054	50.511	L-.alpha.-amino-.gamma.-butyrolactone	[M+H]+			Organic acids and derivatives	Carboxylic acids and derivatives	Amino acids, peptides, and analogues	46965.7	34416.9	23695.5	36121.4	42662.3	31335	28845.2	28318.7	28352.8	37002.5	28553.2	28602	29382.6
M120T62	120.065	62.119	L-.beta.-homoserine	[M+H]+			Organic acids and derivatives	Carboxylic acids and derivatives	Amino acids, peptides, and analogues	31363.5	35568.4	22804.2	35713	34080.5	29249.4	28461.3	21268.5	18701.3	27264.6	23174.2	23748.8	23737.2
M175T576	175.118	576.219	L-Arginine	(M+H)+	HMDB0000517	C00062	Organic acids and derivatives	Carboxylic acids and derivatives	"Amino acids, peptides, and analogues"	478098	491524	532863	488703	141421	406722	540292	251794	67962.6	423412	37342.9	47531.8	46868.1
M189T276_2	189.134	276.204	L-arginine, methyl ester	[M+H]+			Organic acids and derivatives	Carboxylic acids and derivatives	Amino acids, peptides, and analogues	11393.2	11554	6553.99	9159.61	10532.7	10748.2	11636	8801.5	9646.7	11637	6716.97	6730.51	7257.97
M227T423	227.113	422.974	L-carnosine	[M+H]+	HMDB0000033	C00386	Organic acids and derivatives	Peptidomimetics	Hybrid peptides	24906.8	22295.4	26211.3	21934.7	22743.3	20651.3	20624.3	22289.3	20723.4	17703.2	7944.39	3167.3	8002.9
M159T390	159.076	389.81	L-citrulline	[M+H-NH3]+	HMDB0000904	C00327	Organic acids and derivatives	Carboxylic acids and derivatives	Amino acids, peptides, and analogues	52545.9	68733.8	63211.3	50556.5	47851.7	18188.2	23402.3	22462.4	19695.3	25191.5	39201	39246.5	36280.3
M188T341_2	188.103	341.419	L-Glutamine	(M+CH3CN+H)+	HMDB0000641	C00064	Organic acids and derivatives	Carboxylic acids and derivatives	"Amino acids, peptides, and analogues"	445675	137491	280262	196841	170362	140239	192856	134227	37561.8	500285	153173	155068	158658
M156T509	156.076	509.3	L-Histidine	(M+H)+	HMDB0000177	C00135	Organic acids and derivatives	Carboxylic acids and derivatives	"Amino acids, peptides, and analogues"	135537	39269	58598.3	46439.5	119224	96039.1	32573.8	77896.7	20204.8	32554.4	94329	96834.5	96766.4
M144T309	144.101	308.625	L-homoarginine	[M+H-CH3ON]+	HMDB0000670	C01924	Organic acids and derivatives	Carboxylic acids and derivatives	Amino acids, peptides, and analogues	20333.6	21574.3	18854.5	18666.7	16327.4	18933	22876.3	20241.7	15974.9	19143.3	7762.81	7783.4	8129.01
M116T585	116.052	584.516	L-hydroxyarginine	[M+H-CH5ON3]+	HMDB0004224	C05933	Organic acids and derivatives	Carboxylic acids and derivatives	Amino acids, peptides, and analogues	13751.7	13665	14060.7	13680.7	12557.1	11605.5	13235.4	14093.6	13465.2	8927.82	12296.4	12186	12398.1
M188T540	188.139	540.328	L-Lysine	(M+CH3CN+H)+	HMDB0000182	C00047	Organic acids and derivatives	Carboxylic acids and derivatives	"Amino acids, peptides, and analogues"	78595.7	108459	117782	196137	142196	124200	127825	54780.1	53833.5	147364	37112.3	49915.1	47852.7
M150T289	150.057	289.442	L-methionine	[M+H]+	HMDB0000696	C00073	Organic acids and derivatives	Carboxylic acids and derivatives	Amino acids, peptides, and analogues	9239.5	11075.8	4076.83	7599.06	8917.55	4410.72	4973.75	6537.54	5677.97	5014.79	4696.8	5155.09	5152.79
M173T236	173.128	236.306	L-Norleucine	(M+CH3CN+H)+	HMDB0001645	C01933	Organic acids and derivatives	Carboxylic acids and derivatives	"Amino acids, peptides, and analogues"	123603	99140.7	87015.2	62972.4	58294.4	64130.1	93358.4	59898.4	23770.7	79530.1	13005.2	20945.3	20773.7
M112T377	112.075	377.426	L-Pipecolic acid	(M+H-H2O)+	HMDB0000070/HMDB0000716	C00408	Organic acids and derivatives	Carboxylic acids and derivatives	"Amino acids, peptides, and analogues"	24292.7	6991.38	7129.17	6236.29	4947.44	5968.43	21098.8	3998.05	17472.6	24866.3	6813.32	9428.28	7054.07
M157T353	157.096	353.355	L-Proline	(M+CH3CN+H)+	HMDB0000162	C00148	Organic acids and derivatives	Carboxylic acids and derivatives	"Amino acids, peptides, and analogues"	17735.5	21383.3	18449.8	17192.9	18298.5	19519.1	18587.7	18327.3	20033.5	20720.3	20359.4	20068.6	20421.4
M130T417	130.049	417.421	L-Pyroglutamic acid	(M+H)+	HMDB0000267/HMDB0000805/HMDB0060262	C01879	Organic acids and derivatives	Carboxylic acids and derivatives	"Amino acids, peptides, and analogues"	29650.4	66055.3	27979.5	23120.8	19049.1	13765.9	12624.3	12968.6	5913.87	18682.5	13077	13125.1	16047.3
M259T349	259.151	349.35	L-saccharopine	[M+H-H2O]+	HMDB0062698	C00449	Organic acids and derivatives	Carboxylic acids and derivatives	Amino acids, peptides, and analogues	6171.23	9033.6	6366.65	5904.69	3639.12	4184.64	5901.06	5753.45	1534.21	2934.94	3425.67	3239.11	3237.19
M175T381	175.071	381.345	L-thiocitrulline	[M+H-NH3]+			Organic acids and derivatives	Carboxylic acids and derivatives	Amino acids, peptides, and analogues	33753.3	31010.9	25507.9	21269.2	23493.3	15975.7	18959.6	19082.8	10506.9	25817.3	14608.2	14694.6	15047.8
M120T417	120.065	416.786	L-Threonine	(M+H)+	HMDB0000167	C00188				6824.14	16024	6931.76	5880.41	12837.1	4858.93	10640.2	571.513	15878	16370.3	6396.06	6385.51	5454.69
M159T349	159.112	348.73	L-Valine	(M+CH3CN+H)+	HMDB0000883	C00183	Organic acids and derivatives	Carboxylic acids and derivatives	"Amino acids, peptides, and analogues"	4037.17	2509.15	4774.79	1706.5	2973.07	4933.14	4140.23	2777.26	2107.05	4695.76	3913.8	3539.77	3507.98
M361T379	361.073	378.756	Laminaritetraose	[M+Fe]2+			Organic oxygen compounds	Organooxygen compounds	Carbohydrates and carbohydrate conjugates	2375.97	2700.38	2939.8	2088.51	3493.07	8354.04	4985.54	7297.73	5038.7	2783.53	886.481	1314.35	995.182
M343T158	343.293	158.159	Lauramidopropylbetaine	[M]+			Organic acids and derivatives	Carboxylic acids and derivatives	Amino acids, peptides, and analogues	8927.31	5474.81	5507.98	8465.6	2888.23	5169.29	7863.42	4923.57	3783.32	4097.03	2729.31	2844.64	2740.01
M653T431	653.15	431.278	Leiocarposide	[M+K]+		C10805	Organic oxygen compounds	Organooxygen compounds	Carbohydrates and carbohydrate conjugates	1298.42	1424.26	963.753	759.721	675.145	768.068	1325.93	566.936	583.016	1304.46	572.205	565.608	572.878
M403T151	403.229	151.28	Leu-Asp-Arg	[M+H]+			Organic acids and derivatives	Carboxylic acids and derivatives	Amino acids, peptides, and analogues	5241.79	4159.32	5288.39	4181.41	4144.62	10883.9	4657.62	14174.7	5732.37	4693.2	4748.25	4748.35	4622.08
M714T390	714.208	389.717	Lewis b tetrasaccharide	[M+K]+			Organic oxygen compounds	Organooxygen compounds	Carbohydrates and carbohydrate conjugates	26340.5	25987.1	24960.2	24805.7	27434.9	21730.4	22071.8	22134.8	24973.9	21922.7	16255.8	17239.8	17204.9
M615T377	615.173	376.786	Linarin	[M+Na]+			Phenylpropanoids and polyketides	Flavonoids	Flavonoid glycosides	1360.81	979.283	718.621	990.417	1077.92	1997.03	2008.78	1608.08	1411.65	1526.59	1009.58	947.557	1001.54
M432T242	432.127	242.432	Linustatin	[M+Na]+	HMDB0014465	C08333	Organic oxygen compounds	Organooxygen compounds	Carbohydrates and carbohydrate conjugates	5117.79	7290.43	4220.15	4919.09	4660.31	7115.2	8287.18	4889.63	4906.74	11080.8	3520.86	3492.7	3520.88
M556T414	556.141	413.574	Lithospermic acid	[M+NH4]+		C08745				531.282	2790.43	2531.03	916.756	2191.43	898.619	1249.21	1137.11	504.525	1131.39	301.577	304.01	343.512
M629T183	629.349	182.789	Lopinavir	[M+H]+	HMDB0015539	C12871	Organic acids and derivatives	Carboxylic acids and derivatives	Amino acids, peptides, and analogues	14379.3	20862.3	14636.5	17540.4	20899.8	4609.99	6300.75	4942.83	2948.01	4181.84	13048.9	13066.4	13282.6
M229T341	229.118	341.227	Loxoprofen	[M+H-H2O]+	HMDB0041920					2434.65	3669.49	1545.17	2898.24	3195.95	3423.85	4105.79	2582.46	5042.76	3377.28	5310.81	4455.88	4472.86
M243T55	243.087	55.16	Lumichrome	[M+H]+		C01727	Organoheterocyclic compounds	Pteridines and derivatives	Alloxazines and isoalloxazines	595018	390777	175180	155457	156397	121504	121707	107847	104304	187694	160623	168125	168099
M460T425	460.212	424.603	Lunarine	[M+Na]+		C10603				1435.42	385.004	2309.66	1203.17	3426.31	1716.99	2754.68	2779.54	3293.61	3516.92	3218.76	3147.02	3148.13
M230T313	230.149	313.302	Lys-Arg-Arg	[M+2H]2+			Organic acids and derivatives	Carboxylic acids and derivatives	Amino acids, peptides, and analogues	25665.9	18886.1	19704.1	13397.5	14386.2	12020.1	16446.5	11013.1	4749.88	12993.6	5125.27	5423.15	5131.31
M202T257	202.154	257.261	Lys-Lys-Lys	[M+2H]2+			Organic acids and derivatives	Carboxylic acids and derivatives	Amino acids, peptides, and analogues	9946.43	7721.51	6116.34	6363.05	7836.26	12041.2	15929.8	10916.5	7072.89	14179.9	7414.37	7656.88	7415.73
M276T412	276.165	411.761	Lys-Phe	(M+H-H2O)+						473.225	1574.42	1897.34	1333.05	1004.16	2182.91	1282.49	1024.17	2647.77	1629.94	2237.22	2099.21	2236.9
M203T66	203.139	65.61	Lys-Phe-Lys	[M+2H-NH3]2+			Organic acids and derivatives	Carboxylic acids and derivatives	Amino acids, peptides, and analogues	27264.6	33853.8	23235.4	29033.6	33209.3	36679.9	42702.9	33427.7	36251.6	39694.5	30243.3	31317.1	31314.5
M244T291	244.165	290.669	Lys-Pro	[M+H]+			Organic acids and derivatives	Carboxylic acids and derivatives	Amino acids, peptides, and analogues	2442.24	1975.43	2341.57	1847.45	4103.2	1769.03	2748.08	1341.74	2506.95	1856.59	1698.86	1700.85	1743.77
M231T49	231.134	48.778	Lys-Trp-Lys	[M+2H]2+			Organic acids and derivatives	Carboxylic acids and derivatives	Amino acids, peptides, and analogues	7285.47	8484.27	3677.1	5728.24	7924.47	8703.56	11891.7	7033.23	4878.82	8270.01	8715.32	8726.28	8341.33
M829T498	829.281	498.149	Maltopentaose	[M+H]+	HMDB0012254		Organic oxygen compounds	Organooxygen compounds	Carbohydrates and carbohydrate conjugates	6818.17	6680.16	7110.74	6346.55	7104.22	16366.2	22548.1	11842.1	12870.7	22049.6	7383.24	7433.1	7707.52
M325T387	325.114	387.437	Maltose	[M+H-H2O]+	HMDB0000163	C00208	Lipids and lipid-like molecules	Fatty Acyls	Fatty acyl glycosides	2.50308e+06	2.8255e+06	2.7458e+06	2.64038e+06	2.62573e+06	3.61917e+06	3.6185e+06	3.24909e+06	3.51609e+06	3.86969e+06	2.61752e+06	2.61973e+06	2.67834e+06
M689T481	689.209	480.941	Maltotetraose	[M+Na]+	HMDB0001296	C02052	Organic oxygen compounds	Organooxygen compounds	Carbohydrates and carbohydrate conjugates	19630	21789.4	25697.2	18347.6	17523	36452.1	63136.6	32976.4	46113.2	42018.4	37856.8	37801.5	39575.6
M527T442	527.158	441.501	Maltotriose	[M+Na]+	HMDB0001262	C01835	Organic oxygen compounds	Organooxygen compounds	Carbohydrates and carbohydrate conjugates	345905	345523	370104	378360	399261	566279	467173	494238	514476	642925	317104	336932	337634
M473T37	473.344	36.731	Maslinic acid	[M+H]+	HMDB0002392	C16939	Lipids and lipid-like molecules	Prenol lipids	Triterpenoids	207893	222727	209806	199110	226797	189375	219781	205331	204306	259418	190400	189507	193690
M522T442	522.202	442.062	Melezitose	[M+NH4]+	HMDB0011730	C08243	Organic oxygen compounds	Organooxygen compounds	Carbohydrates and carbohydrate conjugates	177448	215577	212974	198185	180260	239263	233437	230294	191618	259446	150267	152645	155058
M685T387	685.238	387.465	Melibiose	[2M+H]+	HMDB0000048	C05402	Lipids and lipid-like molecules	Fatty Acyls	Fatty acyl glycosides	55933.1	57387.6	58647.3	56487	56941.3	93759	89945.7	77852	80292.6	96974.3	54471.1	55616.6	55580.1
M174T407	174.134	406.824	Meperidine	[M+H-C3H6O2]+	HMDB0014597	C07128	Organoheterocyclic compounds	Piperidines	Phenylpiperidines	1054.94	583.433	1177.79	1059.26	2685.16	694.627	8559.17	778.418	906.867	637.94	841.658	1543.04	2308.07
M437T137	437.192	136.958	Met-Met-Arg	[M+H]+			Organic acids and derivatives	Carboxylic acids and derivatives	Amino acids, peptides, and analogues	7712.89	7604.86	8077.61	9640.82	8903.55	9478.4	9889.23	8747.91	9047.2	9678.61	7574.14	7430.49	8096.09
M130T248	130.108	248.489	Metformin	[M+H]+	HMDB0001921	C07151	Organic nitrogen compounds	Organonitrogen compounds	Guanidines	4654.78	5891.55	43575.8	4540.17	22716.4	79092.3	14699.4	119240	6084.34	7073.84	268478	268476	271819
M504T413	504.067	413.086	Methanone, (2-iodo-5-nitrophenyl)[1-[(1-methyl-2-piperidinyl)methyl]-1h-indol-3-yl]-	[M+H]+			Organoheterocyclic compounds	Indoles and derivatives	Benzoylindoles	902.267	1059.65	1108.61	1119.1	940.885	667.051	850.615	738.718	801.13	840.932	474.099	491.313	491.442
M151T89	151.059	88.869	Methoxyacetic acid	(M+CH3COO+2H)+	HMDB0041929		Organic acids and derivatives	Carboxylic acids and derivatives	Carboxylic acids	1044.83	600.338	1355.5	20030.6	1402.81	18202.3	18931.5	18387.7	757.192	19302.5	18520.1	18571.9	18666.8
M371T69	371.226	69.426	Methyl (1-(cyclohexylmethyl)-1h-indole-3-carbonyl)-l-valinate	[M+H]+			Organic acids and derivatives	Carboxylic acids and derivatives	Amino acids, peptides, and analogues	51844.8	56547.9	43042.2	53659.2	56919	56105	53134.4	69486.5	50381.2	92240.6	54261.5	53919.8	54261.3
M263T466	263.088	466.18	Methyl 2-benzoylbenzoate	[M+Na]+			Benzenoids	Benzene and substituted derivatives	Benzophenones	6772.59	6324.06	5188.83	3371.07	3272.69	4757.99	6222.27	7673.27	1501.28	7972.32	4681.85	4103.84	4699.7
M477T401	477.167	401.425	Methyl 3-(3,4-dihydroxyphenyl)-2-[[4-hydroxy-3-(3-methylbut-2-enyl)phenyl]methyl]-4-methoxy-5-oxofuran-2-carboxylate	[M+Na]+			Benzenoids	Phenols	Benzenediols	1565.17	3489.46	2146.94	2376.89	2788.22	1907.91	1233.54	2260.31	2040.85	1978.81	1820.5	1518.87	1797.74
M491T401	491.126	400.837	Methyl salicylate .beta.-d-o-glucuronide triacetate methyl ester	[M+Na]+			Organic acids and derivatives	Carboxylic acids and derivatives	Pentacarboxylic acids and derivatives	6077.61	6544.48	5337.88	4659.47	5646.74	4431.7	5681.79	4711.72	3010.53	6320.48	1614.57	1636.51	1729.96
M90T107	90.0545	106.992	Methylglycinate	[M+H]+			Organic acids and derivatives	Carboxylic acids and derivatives	Amino acids, peptides, and analogues	19286.3	19140.4	21000.5	15612.4	16843.8	18783.1	27787.4	18722.3	16540.2	18694.9	13062.2	12818.3	13226.4
M196T49	196.096	48.826	Methyltyrosinate	[M+H]+	HMDB0029217	C03404	Organic acids and derivatives	Carboxylic acids and derivatives	Amino acids, peptides, and analogues	4787.97	4593.45	3265.72	4036.05	4625.83	5002	2519.74	3827.98	2921.98	4813.42	3817.01	3817.91	3918.7
M563T384	563.301	383.777	Mirtazapine n-oxide	[2M+H]+	HMDB0060955					4968.94	4642.67	4974.6	4139.85	4036.91	2946.98	2332.72	3061.61	3213.39	3856.47	2575.63	2575.56	2625.09
M445T289	445.202	288.886	Mitoxantrone	[M+H]+	HMDB0015335	C11195	Benzenoids	Anthracenes	Anthraquinones	614.416	652.654	697.427	905.96	715.588	1564.92	685.434	1282.62	1131.48	2309.79	1006.01	1034.47	1012.1
M228T110_1	228.084	110.018	Mucic acid	[M+NH4]+	HMDB0000639	C00879	Organic oxygen compounds	Organooxygen compounds	Carbohydrates and carbohydrate conjugates	3447.89	1645.05	2912.5	1868.14	2005.59	1604.39	1211.53	1560.85	962.718	2121.38	1702.01	1957.33	2377.85
M258T134	258.279	133.971	Myristamine oxide	[M+H]+			Organic nitrogen compounds	Organonitrogen compounds	Aminoxides	265463	188577	160598	141672	143168	149320	143312	162554	165046	172399	334753	336269	338411
M244T37	244.226	36.734	Myristoleic acid	(M+NH4)+	HMDB0002000	C08322	Lipids and lipid-like molecules	Fatty Acyls	Fatty acids and conjugates	11337.6	7175.01	7219.73	8093.88	7814.47	8654.59	6133.95	10033.3	9380.94	8051.64	8717.45	8718	8404.93
M110T508	110.07	508.498	N-.alpha.-(tert-butoxycarbonyl)-l-histidine	[M+H-C6H10O4]+			Organic acids and derivatives	Carboxylic acids and derivatives	Amino acids, peptides, and analogues	53060.2	65022.6	24519.2	47407.4	19452.2	17031.1	35544.5	56412	28189.5	36339	17340	17346.1	17675.9
M216T347	216.133	347.487	N-.alpha.-(tert-butoxycarbonyl)-l-proline	[M+H]+			Organic acids and derivatives	Carboxylic acids and derivatives	Amino acids, peptides, and analogues	36713.4	27028.2	42780	20694.6	49701.8	49608.5	55276.6	38227.5	27033.8	66138.9	32874.9	33123.9	33124.1
M157T286	157.097	285.639	N-.alpha.-acetyl-l-ornithine	[M+H-H2O]+	HMDB0003357	C00437	Organic acids and derivatives	Carboxylic acids and derivatives	Amino acids, peptides, and analogues	359126	300147	272992	271048	299099	116541	110268	92423.5	94311.7	136706	106945	107314	116824
M253T308	253.091	307.676	N-(2,4-dinitrophenyl)-l-alanine methyl ester	[M+H-HO]+			Organic acids and derivatives	Carboxylic acids and derivatives	Amino acids, peptides, and analogues	1138.67	2452.1	1648.63	1674.08	749.281	1418.87	2888.44	3114.27	1984.62	2103.8	811.15	653.749	820.839
M255T375	255.097	375.092	N-(4-fluorobenzoyl)-5-amino-1h-indole	[M+H]+			Benzenoids	Benzene and substituted derivatives	Benzoic acids and derivatives	35598.6	34074	29853.1	47146.9	41579.9	42535.4	34293.3	36299	37761.1	39933.1	40742.1	41128.3	44015.4
M166T41	166.086	40.931	N-(4-hydroxyphenyl)propanamide	[M+H]+			Benzenoids	Benzene and substituted derivatives	Anilides	6239.69	14280.3	7459.16	1754.57	2569.87	16248.6	16505.6	8704.34	18057.3	11644.7	13810.7	13806	13974.9
M324T148	324.077	147.551	N-(6-aminohexyl)-1-chloronaphthalene-5-sulfonamide	[M+H-NH3]+			Benzenoids	Naphthalenes	Naphthalene sulfonic acids and derivatives	1433.28	1665.99	3437.8	1896.58	1489.77	2447.53	1459.62	2668.81	2173.11	1297.85	1931.96	1872.54	2243.8
M214T38	214.179	38.206	N-(9-oxodecyl)acetamide	[M+H]+			Organic acids and derivatives	Carboxylic acids and derivatives	Carboxylic acid derivatives	50683.2	42398.6	139462	42024	79671.8	35270.4	48086.4	53938.7	47576.5	41874.1	62817.2	63719.3	66332.9
M262T242_2	262.097	241.547	N-[1-(4-methoxy-6-oxopyran-2-yl)-2-methylpropyl]acetamide	[M+Na]+			Organoheterocyclic compounds	Pyrans	Pyranones and derivatives	8735.27	10614.2	8990.95	8029.65	10377.3	9569.91	9962.81	6854.67	9289.34	10594	8208.53	8335.72	8302.92
M244T242	244.08	242.383	N-acetyl-.beta.-d-mannosamine	[M+Na]+	HMDB0001129	C00645	Organic oxygen compounds	Organooxygen compounds	Carbohydrates and carbohydrate conjugates	1.80363e+06	2.3142e+06	1.76478e+06	1.65659e+06	1.32655e+06	1.89564e+06	2.24052e+06	1.79752e+06	1.35105e+06	2.47547e+06	730634	742835	743652
M406T424	406.131	424.048	N-acetyl-d-lactosamine	[M+Na]+	HMDB0006583	C00611	Lipids and lipid-like molecules	Fatty Acyls	Fatty acyl glycosides	4623.09	3964.05	4335.34	5240.64	4844.75	2753.25	2140.84	2601	4029.05	2949.88	1841.06	1945.67	2186.57
M208T159	208.096	158.756	N-acetyl-l-phenylalanine	[M+H]+	HMDB0000512	C03519	Organic acids and derivatives	Carboxylic acids and derivatives	Amino acids, peptides, and analogues	12611.6	11959.6	11005.9	9866.51	5579	11383.3	12640.6	10150.5	6863.14	14788.4	4931.56	5990.37	5979.09
M178T112	178.122	111.769	N-acetylamphetamine	[M+H]+			Benzenoids	Benzene and substituted derivatives	Phenethylamines	27715.6	38780	45836.8	24136.8	25323.4	25837.8	27510.4	28246.9	15353.1	28684.9	28123.5	28124.5	28612.1
M465T242	465.168	242.118	N-acetylglucosamine	[2M+Na]+	HMDB0000215	C00140	Organic oxygen compounds	Organooxygen compounds	Carbohydrates and carbohydrate conjugates	248674	385128	255905	230760	175683	299428	357248	266731	177516	356177	83559.7	86257.3	86249.6
M189T376_2	189.087	376.126	N-acetylglutamine	[M+H]+	HMDB0006029		Organic acids and derivatives	Carboxylic acids and derivatives	"Amino acids, peptides, and analogues"	2.5845e+06	1.95333e+06	1.72343e+06	1.54734e+06	1.85575e+06	661837	750856	643957	422780	1.08984e+06	1.11893e+06	1.1194e+06	1.14007e+06
M198T308	198.086	308.216	N-acetylhistidine	[M+H]+	HMDB0014748	C02997	Organic acids and derivatives	Carboxylic acids and derivatives	Amino acids, peptides, and analogues	15643.5	12900.8	11900.6	11623.7	11282.6	16493.7	16809.9	12260.9	12337.7	18708.6	6097.12	6114.11	6603.48
M332T347	332.094	347.221	N-acetylneuraminic acid	[M+Na]+	HMDB0000230	C00270	Organic oxygen compounds	Organooxygen compounds	Carbohydrates and carbohydrate conjugates	16775.4	18435.4	21128.7	15997.9	13412.9	19627	25037.9	23800.9	17194.7	17382.3	8065.98	9311.64	9301.79
M176T381	176.091	380.635	N-carboxyethyl-.gamma.-aminobutyric acid	[M+H]+	HMDB0002201		Organic acids and derivatives	Carboxylic acids and derivatives	Amino acids, peptides, and analogues	55022.8	25920.3	27676.7	46970.6	22971.2	17225.3	14477.2	13090.3	14296.7	26577.4	14848.2	13749.7	13766
M340T58	340.281	58.387	N-hexadecanoyl-l-homoserine lactone	[M+H]+			Organic acids and derivatives	Carboxylic acids and derivatives	Amino acids, peptides, and analogues	16916.5	16965	25907.6	11404.6	17307	14468.8	16119.4	16235.2	13633	17222.3	18362.1	18411.4	19231.1
M484T588	484.47	588.321	N-lauroyl-d-erythro-sphinganine	[M+H]+	HMDB0011758		Lipids and lipid-like molecules	Sphingolipids	Ceramides	1394.53	1429.67	1294.49	1260.69	1255.78	1374.97	1366.24	1222.48	1564.27	1042.08	1184.32	1216.2	1216.33
M116T399	116.07	398.566	N-methyl-l-glutamic acid	[M+H-CH2O2]+	HMDB0062660	C01046	Organic acids and derivatives	Carboxylic acids and derivatives	Amino acids, peptides, and analogues	131925	147576	133400	126048	126765	79203.8	92162.1	72919.1	72598.1	98399.3	70114.8	74022.2	73851.4
M513T35_1	512.502	34.502	N-myristoylsphinganine	[M+H]+	HMDB0011759		Lipids and lipid-like molecules	Sphingolipids	Ceramides	271707	189972	166644	225346	239172	183944	263625	201539	201651	152396	257476	257353	244521
M270T126	270.315	125.852	N-octadecylamine	[M+H]+	HMDB0029586		Organic nitrogen compounds	Organonitrogen compounds	Amines	10402.5	5157.44	4584.35	5491.25	6708.18	4547.85	5578.73	5526.43	5758.86	11161.7	8692.44	8693.28	8414.61
M390T57	390.357	56.543	N-octanoylsphingosine	[M+H-2H2O]+			Lipids and lipid-like molecules	Sphingolipids	Ceramides	288090	247658	223987	252224	293796	267817	251443	265032	333367	349731	364239	369877	369849
M569T596	568.564	596.062	N-stearoylsphinganine	[M+H]+	HMDB0011761		Lipids and lipid-like molecules	Sphingolipids	Ceramides	4307.42	3848.72	3660.14	3675.36	5033.68	3664.19	3628.57	4264.85	3651.12	3636.05	3560.11	3601.32	3559.64
M749T393	749.246	393.253	N-succinyl-5-aminoimidazole-4-carboxamide ribose	[2M+H]+			Nucleosides, nucleotides, and analogues	Imidazole ribonucleosides and ribonucleotides	1-ribosyl-imidazolecarboxamides	875.217	1017.47	857.423	1187.92	732.313	2227.74	2468.26	804.569	1192.75	1256.63	1121.44	1156.77	1156.11
M129T323	129.138	322.878	N,n-dimethyl-n-(4-piperidinyl)amine	[M+H]+			Organoheterocyclic compounds	Piperidines	Aminopiperidines	17791.3	34282.3	33171	38176.9	15727	26738.2	28951.6	28141.1	18108.1	30720.2	56506.3	56426.1	61891.1
M189T364	189.123	364.317	N.epsilon.-acetyl-l-lysine	[M+H]+	HMDB0000206	C02727	Organic acids and derivatives	Carboxylic acids and derivatives	Amino acids, peptides, and analogues	133958	60520.1	135748	109570	128378	85455	57725.2	60096.1	56803.9	88366.6	86346	65084.8	86358.3
M161T308	161.128	308.382	N.epsilon.-methyl-l-lysine	[M+H]+	HMDB0002038	C02728	Organic acids and derivatives	Carboxylic acids and derivatives	Amino acids, peptides, and analogues	13637.6	14659.6	13345.2	13279.8	12334.9	13405.4	17032.7	14749.6	12020.3	13293.2	5747.56	5755.82	5958.57
M188T281	188.175	281.003	N1-Acetylspermidine	(M+H)+						4930.1	3841.01	3171.7	6443.65	14192.7	7983.21	4043.42	1083.12	14728.7	8816.08	189370	194968	109289
M245T578	245.233	577.957	N1-Acetylspermine	(M+H)+	HMDB0001186	C02567	Organic acids and derivatives	Carboxylic acids and derivatives	Carboxylic acid derivatives	5564.98	9510.59	13613.9	15465.7	15015	21677.5	6485.56	17326.7	14364	24346.5	8396.87	8426.23	8847.66
M175T354	175.107	353.897	N2-Acetyl-L-ornithine	(M+H)+	HMDB0003357	C00437	Organic acids and derivatives	Carboxylic acids and derivatives	"Amino acids, peptides, and analogues"	46907.8	56109.6	45676.1	44880.8	50179.1	43683.6	48783.5	37750	39686.6	45197.5	45940	46620.5	46851.1
M188T297	188.138	296.756	N6-(1-iminoethyl)-l-lysine	[M+H]+			Organic acids and derivatives	Carboxylic acids and derivatives	Amino acids, peptides, and analogues	10022.4	10220.3	10718.4	7776.45	3710.55	12667.6	36965	5598.52	6419.79	10396.4	2093.99	3250.6	3137.02
M153T516	153.102	515.904	N6-Acetyl-L-lysine	(M+H-2H2O)+	HMDB0000206	C02727				15680.1	13817.5	12645.1	10271.6	8881.71	11522.7	15546.2	10357.6	5667.79	14759	3415.22	3421.63	3587.46
M664T426	664.115	425.524	NAD+	[M]+	HMDB0000902	C00003				243020	292483	246648	238555	194390	250670	306732	214929	130390	287758	88447.7	93144.2	92557.1
M272T82	272.186	81.848	Napropamide	[M+H]+		C18868				33665.6	24110.2	16738.7	20713.7	20028.8	17631.4	22822.3	20745.4	18388.3	34284.7	20481.2	20892.9	20894.1
M189T342	189.123	342.323	Ne-acetyllysine	[M+H]+	HMDB0000206	C02727	Organic acids and derivatives	Carboxylic acids and derivatives	Amino acids, peptides, and analogues	139167	129232	130274	112011	116518	53038.7	73874.6	48030.3	34197.5	69948.1	72689.2	62206.2	63081.4
M190T368	190.143	368.118	Ng-amino-l-arginine	[M+H]+			Organic acids and derivatives	Carboxylic acids and derivatives	Amino acids, peptides, and analogues	828.301	1153.38	495.367	39370.5	1486.58	1340.85	429.701	20501.6	22517.7	683.141	1234.81	1318.45	1236.49
M123T58	123.055	58.3825	Niacinamide	[M+H]+	HMDB0001406	C00153	Organoheterocyclic compounds	Pyridines and derivatives	Pyridinecarboxylic acids and derivatives	456735	456504	348308	424563	485839	487015	577852	441575	369877	617677	415053	407781	407919
M327T459	326.981	458.581	Niclosamide	[M+H]+	HMDB0015679		Benzenoids	Benzene and substituted derivatives	Anilides	3232.51	18517.2	18945.6	17697.3	17073.3	1692.48	1728.02	4277.97	18655.5	2067.5	17346	17371.2	17346
M123T447	123.055	447.236	Nicotinamide	(M+H)+	HMDB0001406	C00153	Organoheterocyclic compounds	Pyridines and derivatives	Pyridinecarboxylic acids and derivatives	58914	78363	55086.5	62791.8	48338.5	54826.4	65335.4	56538.1	54251.6	59970.2	31376.2	38055.4	37992.1
M664T491_1	664.113	490.712	Nicotinamide adenine dinucleotide (NAD)	(M+H)+	HMDB0000902	C00003	Nucleosides, nucleotides, and analogues	(5'->5')-dinucleotides		11985.5	11332.7	15918.7	9716.72	7066.54	9647.31	13420.4	10598.8	6138.16	10017.3	3691.96	4312.9	4307.06
M335T495	335.063	494.912	Nicotinamide ribotide	[M+H]+	HMDB0000229	C00455	Nucleosides, nucleotides, and analogues	Pyridine nucleotides	Nicotinamide nucleotides	10060.9	11815.7	7150.15	8785.04	5082.62	11936.2	14269.7	8667.52	4462.51	9631.59	2713.08	2675.74	2712.88
M124T466	124.039	465.972	Nicotinate	(M+H)+	HMDB0001488	C00253	Organoheterocyclic compounds	Pyridines and derivatives	Pyridinecarboxylic acids and derivatives	69024.4	83660.3	111891	90189.7	29434.8	58083	131021	79461.8	178700	61666.4	498071	498332	475611
M336T461	336.048	461.049	Nicotinate d-ribonucleotide	[M+H]+	HMDB0001132	C01185	Nucleosides, nucleotides, and analogues	Pyridine nucleotides	Nicotinic acid nucleotides	100092	158838	164604	72718	104719	60295.4	178094	129490	26190.8	76454.5	27976.1	28822.2	32498.9
M333T469	333.048	468.664	Nicotinic acid adenine dinucleotide	[M+2H]2+	HMDB0001179	C00857	Nucleosides, nucleotides, and analogues	(5'->5')-dinucleotides		14912.3	14346.1	14706.4	10625.3	7614.45	11522	14708.8	11345.4	3945.3	10485.6	2094.24	2402.12	2396.48
M493T61	493.015	60.91	Novaluron	[M+H]+		C18875				15294.7	18557.9	2110.45	16694.9	19903	16296.3	13615.1	21697.9	18286.5	15765	27650.8	23916.8	24100.2
M142T476	142.026	476.382	O-phosphoethanolamine	[M+H]+	HMDB0000224	C00346	Organic acids and derivatives	Organic phosphoric acids and derivatives	Phosphate esters	22846.2	25492.8	16656.3	21034.6	19219.5	18611.9	22719.9	11691.4	5775.96	9359.91	27245	27274.8	26164.9
M142T373	142.133	373.135	Octanoic acid, 4-[(1-oxo-7-phenylheptyl)amino]-, (4r)-	[M+H-C13H18O2]+			Organic acids and derivatives	Carboxylic acids and derivatives	Amino acids, peptides, and analogues	63455.7	59882.5	62339.4	63000.7	59582.7	62397.6	59970.8	67270	48751.4	59265.5	35600.3	37426.6	37376.2
M391T621	391.34	620.65	Octyl-3,5-di-tert-butyl-4-hydroxyhydrocinnamate	[M+H]+			Lipids and lipid-like molecules	Fatty Acyls	Fatty alcohol esters	9609.97	9587.39	10055.4	9493.78	4645.66	1685.19	695.571	9085.69	9414.7	9140.56	4257.82	2378.86	2368.51
M291T95	291.18	95.118	Octyl-methoxycinnamate	[M+H]+	HMDB0061861		Phenylpropanoids and polyketides	Cinnamic acids and derivatives	Cinnamic acid esters	9682.29	8322.9	7100.57	10360.2	8965.44	9515.56	6530.21	8473.93	8310.04	8377.25	7920.81	7956.46	6449.58
M400T54	400.378	53.995	Oleic acid 2,6-diisopropylanilide	[M+H-C3H6]+			Benzenoids	Benzene and substituted derivatives	Anilides	243308	204259	170186	204077	234767	209419	216557	212546	198445	217250	305441	305443	314419
M814T84	813.529	83.9915	Oligomycin a	[M+Na]+		C11311				5203.68	6391.29	3804.73	4453.82	4163.19	3595.4	5187.58	4701.4	3249.78	3659.58	3534.4	3479.01	3533.2
M613T36_3	613.428	36.038	Oxandrolone	[2M+H]+	HMDB0014759	C07346	Lipids and lipid-like molecules	Steroids and steroid derivatives	Steroid lactones	98951.8	120086	131678	111838	119009	98943.2	113743	89977.3	121861	119174	108486	108473	109818
M378T395	378.099	395.375	Oxaziclomefone	[M+H+2i]+		C18571	Benzenoids	Benzene and substituted derivatives	Phenylpropanes	13885.1	14577.4	15647.4	14422.1	12120.6	16669	25164	20445.2	14241.5	15459.8	6621.72	7030.08	7067.49
M336T290	336.216	290.136	Oxethazaine	[M+H-C10H12]+		C12552	Benzenoids	Benzene and substituted derivatives	Phenethylamines	3649.95	3094.68	3088.73	2990.31	3497.43	3965.97	3865.59	3446.62	4042.74	5248.5	2202.56	2210.96	2310.86
M1006T336	1006.35	336.149	Palmitoyl coa	[M+H]+	HMDB0001338	C00154	Lipids and lipid-like molecules	Fatty Acyls	Fatty acyl thioesters	1466.21	1887.55	1158.3	1278.02	1899.39	1014.14	1296.91	1846.35	651.424	1298.59	828.892	832.761	832.706
M593T450	593.187	449.743	Pantethine	[M+K]+	HMDB0003828	C12661	Organic acids and derivatives	Carboxylic acids and derivatives	Amino acids, peptides, and analogues	944.829	947.143	808.158	904.578	1040.36	813.258	956.752	767.431	809.36	1027.48	844.977	831.081	844.681
M220T248	220.118	247.768	Pantothenic acid	[M+H]+	HMDB0000210	C00864	Organic acids and derivatives	Carboxylic acids and derivatives	Amino acids, peptides, and analogues	67711.6	74979.7	79630.5	58194.5	51107.1	34968.1	42939.2	31062.6	17620.5	15676.2	23549.4	23641	25648.2
M212T300	212.076	299.606	Pectin (Galacturonic acid)	(M+NH4)+	HMDB0002545/HMDB0003402	C08348	Organic oxygen compounds	Organooxygen compounds	Carbohydrates and carbohydrate conjugates	719.641	1811.42	808.394	1181.41	1986.83	727.405	1940.1	1985.29	1418.43	2722.73	3039.24	2904.23	2869.51
M524T424	524.153	423.715	Penfluridol	[M+H]+			Benzenoids	Benzene and substituted derivatives	Diphenylmethanes	1792.76	2705.36	3041.05	1823.22	4030.03	9022.08	9798.27	2146.91	1795.09	1787.55	1056.68	1062.15	1242.99
M125T240	125.07	240.132	Penicillic acid	[M+H-CH2O2]+		C19495	Organic acids and derivatives	Keto acids and derivatives	Medium-chain keto acids and derivatives	23505.9	22695.1	50796.4	27775.7	9078.41	25159.8	11913.7	31219.2	19256.3	10179.9	5201.59	5650.72	5651.47
M286T149_2	286.273	149.47	Pentadecanoyl ethanolamide	[M+H]+			Organic nitrogen compounds	Organonitrogen compounds	Amines	10868.1	9050.44	7290.69	6741.34	6648.69	6562.37	1548.8	1358.11	1001.9	8459.32	18167.6	18021.2	18021.2
M625T472	625.159	472.133	Peonidin-3,5-o-di-beta-glucoside	[M]+			Phenylpropanoids and polyketides	Flavonoids	Flavonoid glycosides	3.749e+06	4.31989e+06	3.7582e+06	3.23358e+06	2.09455e+06	3.28972e+06	3.90566e+06	3.17664e+06	1.1239e+06	3.71145e+06	164804	163348	201459
M391T291	391.1	291.381	Permethrin	[M+H]+	HMDB0015604	C14388	Lipids and lipid-like molecules	Fatty Acyls	Fatty acid esters	12041	13844.7	11029	10790.8	9407.37	11023.9	12714.6	8267.34	7560.79	16091.1	1964.09	1720.24	1952.56
M265T223	265.165	222.605	Phe-val	[M+H]+			Organic acids and derivatives	Carboxylic acids and derivatives	Amino acids, peptides, and analogues	4780.12	4852.33	3250.54	1911.09	1698.63	3809.55	6545.13	4014.76	1775.09	3312.17	2203.19	2203.75	2131.34
M181T591	181.075	590.648	Phenazine	[M+H]+		C21476	Organoheterocyclic compounds	Diazanaphthalenes	Benzodiazines	19739.4	15851.7	22454.3	20108.8	18704.1	18955.5	24394.4	21137.3	24923.3	20246.6	19511.8	19657.7	19658.2
M215T21	215.07	21.463	Phenyl salicylate	[M+H]+	HMDB0032018	C14163				1754.27	1890.06	1310.52	1837.52	2106.07	1697.22	4022.09	1825.96	1923.19	1963.52	1727.53	1747.71	1877.96
M103T254_2	103.054	254.399	Phenylacetaldehyde	[M+H-H2O]+	HMDB0006236	C00601	Benzenoids	Benzene and substituted derivatives	Phenylacetaldehydes	78372.6	75633	74567.8	81404.9	61139.8	64698.5	71426.3	66536	57261.5	82199.9	48219.9	49686.5	49676.9
M150T256	150.076	255.933	Phenylephrine	[M+H-H2O]+	HMDB0002182	C07441	Benzenoids	Phenols	1-hydroxy-4-unsubstituted benzenoids	7887.02	4306.04	5598.34	4377.68	4701.83	7310.47	7112.65	5172.15	3327.91	5964.68	3400.5	3498.67	3401.59
M437T307	437.124	307.44	Phlorizin	[M+H]+	HMDB0036634	C01604	Phenylpropanoids and polyketides	Flavonoids	Flavonoid glycosides	1746.84	1940.85	1597.05	1096.88	956.525	1505.3	1909.5	1487.62	857.23	1283.31	451.038	451.489	463.748
M639T349	639.406	348.749	Phorbol 12-myristate 13-acetate	[M+Na]+		C05151	Lipids and lipid-like molecules	Prenol lipids	Diterpenoids	5493.03	4754.06	4873.52	5224.59	4297.27	3924.02	5024.05	4186.33	3969.54	4031.4	4776.93	4836.02	4836.51
M318T177	318.299	177.319	Phytosphingosine	[M+H]+	HMDB0004610	C12144	Organic nitrogen compounds	Organonitrogen compounds	Amines	4705.24	4659.98	5148.57	4651.99	4720.19	7156.51	6531.79	6626.17	4762.34	6392.05	4686.99	4689.82	4874.85
M475T401	475.152	400.779	Picroside i	[M+H-H2O]+			Phenylpropanoids and polyketides	Cinnamic acids and derivatives	Cinnamic acid esters	13632.5	13434.9	12506.7	9740.49	12745.1	10729.7	13407.8	10168.2	7034.86	12790	4672.52	4716.76	5173.8
M318T292	318.115	291.96	Piperlongumine	[M+H]+	HMDB0030341	C10166				6540.35	7833.86	6992.86	5827.34	6171.67	7578	8228	6215.63	4230.93	7741.84	1741.53	1853.06	1723.74
M437T435	437.125	434.651	Podofilox	[M+Na]+	HMDB0015310	C08411	Lignans, neolignans and related compounds	Lignan lactones	Podophyllotoxins	2888.86	2983.24	2805.05	2559.45	2850.27	4023.27	3293.66	3795.46	4463.26	2729.75	3013.22	3128.38	3249.92
M397T411	397.13	411.269	Podophyllotoxin	[M+H-H2O]+		C10874	Lignans, neolignans and related compounds	Lignan lactones	Podophyllotoxins	8878.63	11257.7	9310.96	9396.4	8604.84	12800.3	14228.3	10760.1	9011.41	12816.3	2051.43	2053.67	2194.82
M447T209	447.22	208.641	Pravastatin	[M+Na]+	HMDB0005022	C01844	Organic acids and derivatives	Hydroxy acids and derivatives	Medium-chain hydroxy acids and derivatives	900.908	915.637	879.604	873.438	618.884	722.673	1004.79	989.028	547.1	968.215	412.332	412.685	402.07
M485T393	485.128	392.554	Prednisolone phosphate	[M-H+2Na]+			Lipids and lipid-like molecules	Steroids and steroid derivatives	Pregnane steroids	10487.9	10361.2	9885.8	15725.7	3074.52	11751.9	12026.4	19345	9329.6	16904.2	5235.36	5575.83	5582.95
M304T391_2	304.15	391.452	Pro-Gln	(M+CH3COO+2H)+						2961.15	3228.38	2307.39	3525.49	3966.37	1697.5	3647.32	2592.87	2010.58	3087.86	3397.45	3422.51	2930.76
M245T295	245.124	294.87	Pro-Glu	[M+H]+			Organic acids and derivatives	Carboxylic acids and derivatives	Amino acids, peptides, and analogues	51987	56298	42981.6	42237	46354.4	61611.6	80590.7	49800.2	43304.1	64134.5	19005.9	19068.2	20238
M233T383	233.113	383.327	Pro-Gly	(M+CH3COO+2H)+						9436.07	9102.04	17953.6	9436.11	21221.5	6510.03	29010.7	1677.05	1926.97	12520.5	10437.2	11614.1	11654.7
M229T392_2	229.129	391.73	Pro-hyp	[M+H]+	HMDB0006695		Organic acids and derivatives	Carboxylic acids and derivatives	Amino acids, peptides, and analogues	5114.66	3816.67	4578.53	3381.04	4460.21	6531.39	5321.71	6087.84	3007.17	9651.45	4977.02	5059.25	4978.99
M217T360	217.129	359.709	Pro-thr	[M+H]+			Organic acids and derivatives	Carboxylic acids and derivatives	Amino acids, peptides, and analogues	52482.5	40722.9	39153.7	34978.7	40743.6	26868	28141.7	19309.6	19769.5	32712.8	27627.2	27987.1	28029.2
M302T55	302.306	55.291	Pro-Trp	[M+H]+	HMDB0000269	C00836	Organic nitrogen compounds	Organonitrogen compounds	Amines	3.93504e+06	3.92197e+06	3.13537e+06	3.68266e+06	4.14222e+06	3.68278e+06	3.79212e+06	3.85982e+06	3.65648e+06	3.88838e+06	4.90541e+06	4.95678e+06	4.95594e+06
M204T427	204.133	427.123	Pro-Tyr-Lys	[M+2H]2+			Organic acids and derivatives	Carboxylic acids and derivatives	Amino acids, peptides, and analogues	12015.5	12144.6	12623.7	12958.7	14137.4	8328.68	4306.2	8389.97	13013.2	6443.02	5267.72	5347.89	5757.97
M116T355	116.07	355.224	Proline	[M+H]+	HMDB0000162	C00148	Organic acids and derivatives	Carboxylic acids and derivatives	Amino acids, peptides, and analogues	32733.4	35211.2	27064.2	29127.7	30303	29238	31489.2	31310.2	29807	31809.9	31914.6	33260.3	31936.5
M466T414	466.116	414.063	Propaquizafop	[M+Na]+		C18886	Benzenoids	Benzene and substituted derivatives	2-phenoxypropionic acid esters	53117.6	73409.6	67189.7	55624.3	48566.2	42275.1	63009	48044.8	28690.7	49909.9	14114.7	14196.3	15452.3
M368T399	368.206	398.517	Propargite	[M+NH4]+		C18602	Benzenoids	Benzene and substituted derivatives	Phenylpropanes	1640.43	1339.06	1179.07	1689.56	963.194	1722.51	400.683	1247.26	1529.83	1541.95	3175.68	1995.69	2009.97
M117T324	117.065	324.01	Propylenethiourea	[M+H]+			Organoheterocyclic compounds	Azolidines	Imidazolidines	26888.9	20232.4	20983.3	18762.1	23698.9	25937.7	23559.2	22834	23253.2	27715.4	33252.6	32185.4	32186.3
M377T243	377.21	243.003	Prostaglandin d1	[M+Na]+	HMDB0005102	C06438	Lipids and lipid-like molecules	Fatty Acyls	Eicosanoids	2478.86	1290.68	1968.01	1775.05	2173.94	2802.38	1827.36	2293.75	1782.53	2471.45	1854.71	1852.94	1920.22
M738T588	738.439	588.038	Pseudoerythromycin a enol ether	[M+Na]+			Organic oxygen compounds	Organooxygen compounds	Carbohydrates and carbohydrate conjugates	1629.67	1240.19	1434.37	1599.36	910.111	1136.48	1161.79	1207.82	1094.02	1159.91	765.95	955.695	954.454
M417T283	417.113	283.087	Puerarin	[M+H]+	HMDB0240265	C10524	Phenylpropanoids and polyketides	Isoflavonoids	Isoflavonoid C-glycosides	9016.67	10653.4	10078.3	4293.77	2913.68	3455.89	10028.3	6596.98	2515.1	3318.59	2607.23	2604.75	2578.5
M365T66	365.155	65.587	Pyridaben	[M+H]+		C18614	Benzenoids	Benzene and substituted derivatives	Phenylpropanes	6616.48	9570.19	15626.1	6472.18	6882.85	11788.9	6695.09	7543.81	6345.91	7683.81	6598.3	6811.18	6808.5
M169T362	169.072	361.732	Pyridoxine	M+	HMDB0000239	C00314				3144.8	2837.96	3194.05	974.807	2797.11	2983.06	976.128	2101.64	2933.45	3029.13	1692.38	2098.68	2048.74
M357T102	357.187	101.762	Pyroglu-Ala-Arg	[M+H]+			Organic acids and derivatives	Carboxylic acids and derivatives	Amino acids, peptides, and analogues	12831	10651.8	12184	7247.03	8980	7732.5	7664.71	9768.83	7114.15	15209.3	8008.78	8346.82	8036.12
M442T240	442.27	239.529	Pyroglu-Arg-Arg	[M+H]+			Organic acids and derivatives	Carboxylic acids and derivatives	Amino acids, peptides, and analogues	598.401	3876.64	1957.56	912.973	786.85	3159.01	3372.26	3324.92	915	711.723	1588.62	1590.71	1403.76
M72T325	72.0805	325.422	Pyrrolidine	[M+H]+	HMDB0031641		Organoheterocyclic compounds	Pyrrolidines		56591	55082.6	53880.8	61503.1	64231.6	59852.7	51877.8	62352	74080.7	56078.3	89263	89288.4	83177.4
M109T387	109.028	387.212	Quinone	(M+H)+	HMDB0003364	C00472/C15602	Organic oxygen compounds	Organooxygen compounds	Carbonyl compounds	2935.21	6801.61	4008.69	4049.51	7144.33	5871.88	9001.75	7312.71	5261.53	6779.76	3762.97	3639.61	3638.34
M711T253	711.24	253.139	Rac-4-sulfoxypropranolol	[2M+H]+						795.97	729.628	731.48	601.062	395.781	523.141	680.267	684.53	269.348	463.12	274.624	294.17	294.366
M746T489	746.093	489.245	Reduced nicotinamide adenine dinucleotide phosphate (NADPH)	(M+H)+	HMDB0000221	C00005	Nucleosides, nucleotides, and analogues	(5'->5')-dinucleotides		2154.74	1868.65	1756.16	1884.95	1775.64	1563.92	2034.13	1543.31	1447.41	2367.29	1263.86	1614.51	1591.8
M401T108	401.213	108.402	Reserpic acid	[M+H]+						8145.6	7824.56	12285.4	7631.19	6954.86	8908.19	8105.32	7522.65	8126.36	8986.6	6770	6922.14	6928.17
M455T434	455.136	434.459	Resveratrol dimer	[M+H]+		C10289				4084.4	1494.47	3535.35	2696.97	2098.46	3664.89	4402.48	5024.66	4065.55	3862.29	1563.98	1620.15	1835.77
M213T411	213.095	411.464	Ribitol	(M+CH3COO+2H)+	HMDB0000508	C00474	Organic oxygen compounds	Organooxygen compounds	Carbohydrates and carbohydrate conjugates	1437.49	1406.41	3432.44	2740.8	1958.24	4153.75	3118.82	4256.88	4514.94	3821.94	4302.83	4306.72	3283.8
M231T441	231.026	440.89	Ribulose 5-phosphate	[M+H]+	HMDB0000618		Organic oxygen compounds	Organooxygen compounds	Carbohydrates and carbohydrate conjugates	23341.1	21732.7	19558.1	25204.4	17502.1	18758.6	25470.2	18861.8	18800.2	19498	12385.9	12437.5	14017.4
M395T284	395.131	284.364	Rotenone	[M+H]+	HMDB0034436	C07593	Phenylpropanoids and polyketides	Isoflavonoids	Rotenoids	28187.8	27621.5	24970.7	22987.4	19329.4	25513.9	29070.4	27998.2	20257.2	21087.7	6982.85	7168.8	7156.33
M517T367	517.173	366.881	Rottlerin	[M+H]+		C10721	Phenylpropanoids and polyketides	Diarylheptanoids	Linear diarylheptanoids	3573.65	4036.06	3203.25	3468.33	3279.92	4179.9	4337.14	3715.19	2101.62	3803.41	1563.2	1633.63	1491.23
M192T627	192.101	627.056	Rotundine	[M+H-C10H12O2]+		C02890				105773	39304.9	124570	133584	38335	137568	18030.8	21127.4	139383	110035	132743	131481	131481
M391T129	391.229	128.88	RU-0211	(M+H)+						5805.62	9074.6	6270.46	5874.95	2947.78	4796.3	8288.92	5755.2	9063.43	10636.4	5889.93	5532.27	5889.42
M633T472	633.143	472.142	Rutin	[M+Na]+	HMDB0003249	C05625	Phenylpropanoids and polyketides	Flavonoids	Flavonoid glycosides	17460.9	19170.6	17173.4	13079.4	8215.55	12496.5	16948.3	14811.7	4838.15	13538.4	1054.31	1036.81	1232.86
M385T381	385.128	381.146	S-adenosyl-l-homocysteine	[M+H]+	HMDB0000939	C00021	Nucleosides, nucleotides, and analogues	5'-deoxyribonucleosides	5'-deoxy-5'-thionucleosides	62523	71653.3	57515.4	58792.7	2570.77	40002.9	32272	26156.6	31870.7	55050.6	32019.7	35313.4	35177.4
M384T147	384.128	146.862	S-Adenosylhomocysteine	M+	HMDB0000939	C00021	Nucleosides, nucleotides, and analogues	5'-deoxyribonucleosides	5'-deoxy-5'-thionucleosides	747.212	1822.44	1064.81	1063.08	1005.19	854.882	1100.86	934.608	915.26	988.321	1048.11	1012.92	1048.01
M443T275	443.124	274.751	S-Lactoylglutathione	(M+CH3CN+Na)+	HMDB0001066	C03451	Organic acids and derivatives	Carboxylic acids and derivatives	"Amino acids, peptides, and analogues"	12899.4	15442.6	11585.3	15839.7	21969.4	20706.4	18380.3	15382.6	21544.7	36367.3	20859.6	20898.5	20859.6
M298T76	298.098	75.645	S-methyl-5'-thioadenosine	[M+H]+	HMDB0001173	C00170	Nucleosides, nucleotides, and analogues	5'-deoxyribonucleosides	5'-deoxy-5'-thionucleosides	4.68326e+06	4.05759e+06	3.03915e+06	3.91368e+06	4.07859e+06	3.62142e+06	3.43574e+06	3.53843e+06	3.12515e+06	5.08222e+06	3.48143e+06	3.48204e+06	3.51342e+06
M130T288	130.05	288.469	S-phenylmercapturic acid	[M+H-C6H6S]+			Organic acids and derivatives	Carboxylic acids and derivatives	Amino acids, peptides, and analogues	2381.57	4453.76	4749.19	3044.59	2958.94	3925.87	2303.18	6207.62	4259.54	7490.69	3099.76	3761.36	3746.95
M425T283	425.082	283.343	Samidin	[M+K]+		C09310	Phenylpropanoids and polyketides	Coumarins and derivatives	Pyranocoumarins	20680.9	21018.4	18477.8	20187.3	22818.9	24923.3	19525.3	19962.6	25770.8	29251.2	19997	21123.9	21090.1
M671T179	671.396	178.914	Saquinavir	[M+H]+	HMDB0015362		Organic acids and derivatives	Carboxylic acids and derivatives	Amino acids, peptides, and analogues	2123.85	1896.45	1473.73	1372.99	1496.8	721.511	1386.5	1035.32	716.417	969.055	1994.7	1996.24	2077.19
M386T592	386.123	591.928	Sarafloxacin	[M+H]+	HMDB0039526		Organoheterocyclic compounds	Quinolines and derivatives	Phenylquinolines	10825.4	10823.2	12435.7	10775.2	10332.5	11141.6	11815.3	17684.6	10096.4	10082.1	8236.5	8454.23	8475.75
M131T337	131.081	336.57	Sarcosine	(M+CH3CN+H)+	HMDB0000271	C00213	Organic acids and derivatives	Carboxylic acids and derivatives	"Amino acids, peptides, and analogues"	62679.1	45612.5	38498.7	35380.1	47082.5	13101	13270.7	9657.38	7625.3	16723.7	31696.9	32802.1	32804.7
M495T240	495.295	239.831	Schweinfurthin e	[M+H]+			Organoheterocyclic compounds	Benzopyrans	1-benzopyrans	518.225	700.884	1119.85	521.934	896.502	865.829	853.457	3288.27	1915.59	529.761	6122.75	6199.54	6201.39
M581T349	581.159	348.749	Sciadopitysin	[M+H]+		C10182	Phenylpropanoids and polyketides	Flavonoids	Biflavonoids and polyflavonoids	4096	3429.38	3167.72	3495.73	3348.98	120.823	62.7933	63.0061	87.5276	177.155	1159.6	1150.53	1138.58
M138T61	138.09	60.8605	Scopolamine	[M+H-C9H10O3]+	HMDB0003573	C01851	Organic acids and derivatives	Hydroxy acids and derivatives	Beta hydroxy acids and derivatives	12191.6	17909.3	11440.7	13912.8	13642.1	43523.7	68798.8	65081.9	59807	57540.7	28511.6	29883.5	28988.2
M377T293	377.097	293.373	Scopolin	[M+Na]+		C01527	Phenylpropanoids and polyketides	Coumarins and derivatives	Coumarin glycosides	8965.89	10733.1	16349.9	6882.4	5071.37	5715.45	7262.46	6847.35	2577.84	5929.41	1549.86	1735.52	1570.14
M207T222	207.113	222.458	Ser-Thr	[M+H]+			Organic acids and derivatives	Carboxylic acids and derivatives	Amino acids, peptides, and analogues	1.37233e+06	1.13932e+06	1.21577e+06	731763	457765	1.06987e+06	1.7247e+06	1.27719e+06	394852	1.08903e+06	265541	265554	268904
M505T403	505.108	402.859	Silybin	[M+Na]+		C07610				20511.7	19943.7	17094	19878.1	16258.6	24354.7	29897.7	17226.8	11253.5	24776.2	4383.1	4558.55	4997.77
M465T138	465.101	138.453	Silydianin	[M+H-H2O]+			Phenylpropanoids and polyketides	Flavonoids	Flavans	6397.51	6201.72	5810.61	5434.62	5349.9	6548.32	7425.44	6617.74	6089.36	6892.99	2108.21	2102.87	2244.18
M238T384	238.044	384.058	Sn-glycerol-3-phosphoethanolamine	[M+Na]+		C01233	Lipids and lipid-like molecules	Glycerophospholipids	Glycerophosphoethanolamines	8486.8	8064.71	7923.15	7122.37	5585.8	7134.78	10058	6905.97	3836.1	7522.98	1093.48	1734.89	1730.17
M398T55	398.361	54.656	Solanidine	[M+H]+	HMDB0003236	C06543	Lipids and lipid-like molecules	Steroids and steroid derivatives	Steroidal alkaloids	18910.1	15239.6	12633.9	16265.8	19458.8	17478.9	16862.6	17136.2	17080.4	17500.8	22469.8	23976.7	23977.1
M428T159_2	428.373	158.822	Sorbitane monooleate - polysorbate 20 in-source fragment	[M+H]+	HMDB0029886		Lipids and lipid-like molecules	Fatty Acyls	Fatty acid esters	1650.15	1158.18	786.334	1248.86	830.26	1012.59	1095.58	1223.94	1289.38	2808.21	873.124	857.631	860.648
M402T161	402.357	161.019	Sorbitane monopalmitate - polysorbate 40 in-source fragment	[M+H]+	HMDB0029887		Lipids and lipid-like molecules	Fatty Acyls	Fatty acid esters	2599.67	3394.12	1680.21	1866.48	1563.82	1131.33	1158.81	2322.85	5815.22	14396.7	2778.89	2777.81	2675.7
M430T158_2	430.388	158.19	Sorbitane monostearate - polysorbate 60 in-source fragment	[M+H]+	HMDB0029888		Lipids and lipid-like molecules	Fatty Acyls	Fatty acid esters	1782.21	1318.08	789.767	1590.85	600.192	706.056	920.087	772.284	2363.78	7339.52	1506.12	1524.93	1577.24
M936T163	935.5	163.072	Soyasaponin ii	[M+Na]+		C12081	Lipids and lipid-like molecules	Prenol lipids	Terpene glycosides	9713.39	8527.6	8414.41	5667.44	7014.57	3661.23	4330.87	4047.57	2908.45	5474.59	4048.9	4067.9	4067.92
M146T283	146.164	282.646	Spermidine	[M+H]+	HMDB0001257	C00315	Organic nitrogen compounds	Organonitrogen compounds	Amines	495822	386193	362036	353177	115609	363687	326339	376884	102117	305228	44415.7	46564.4	46552.5
M313T455	313.028	455.435	Spirodiclofen	[M+H-C6H10O]+		C18553	Benzenoids	Benzene and substituted derivatives	Halobenzenes	70435.1	88114.3	75195.5	63296	52315.4	56759.5	70364.2	54210.2	29617.3	67863.4	22775.2	24775.2	24762.2
M284T35_2	284.294	35.1975	Stearamide	[M+H]+	HMDB0034146	C13846	Organic acids and derivatives	Carboximidic acids and derivatives	Carboximidic acids	59134.7	40298.7	42459.7	59474.6	48317.3	59267.8	71095.2	90994	42242.5	30981	51908.1	56431	56465.3
M277T38	277.215	38.224	Stearidonic acid	[M+H]+	HMDB0006547	C16300	Lipids and lipid-like molecules	Fatty Acyls	Lineolic acids and derivatives	40912.2	60991.7	44866.4	54373.5	54415.3	50007.3	49588.8	68227.3	44873.3	60791.1	43683	46558.2	46528.3
M1034T332	1034.38	332.329	Stearoyl-coa	[M+H]+	HMDB0001114	C00412	Lipids and lipid-like molecules	Fatty Acyls	Fatty acyl thioesters	2866.69	4511.97	2545.95	3503.9	4509.55	1093.72	1464.08	1152.41	669.295	1665.88	1709.25	1709.67	1761.31
M387T122	387.198	122.213	Sufentanyl	[M+H]+	HMDB0014846	C08022	Benzenoids	Benzene and substituted derivatives	Anilides	27855.3	26906.8	29146.2	27189.6	23867.5	27847.8	24204.6	27734.7	25413.8	36153.3	21298	23515.6	23478.7
M116T97	116.07	96.607	Sulfallate	[M+H-C3H5ClS]+		C19096	Organic acids and derivatives	Dithiocarbamic acids and derivatives	Dithiocarbamic acid esters	28230	30544.1	21283.6	27152.4	32042.9	26243	38655.5	23460.3	16572.1	30817	24696.9	24967	24707.8
M256T272_1	255.98	272.348	Sulfathiazole	[M+H]+	HMDB0015619	C11169	Benzenoids	Benzene and substituted derivatives	Benzenesulfonamides	11436.2	16191.5	13868.6	19039.9	21627.3	23216.3	10386.7	20636.1	17922	18587.3	20734	22966.1	22972.2
M482T406	482.231	406.124	Sulfosuccinimidyl oleate	[M+Na]+			Organoheterocyclic compounds	Pyrrolidines	Pyrrolidones	957.095	1115.83	940.042	1176.66	1097.52	934.718	890.743	1081.05	1176.11	1254.05	569.093	469.352	441.125
M381T366_1	381.099	366.017	Sweroside	[M+Na]+		C17071	Organic oxygen compounds	Organooxygen compounds	Carbohydrates and carbohydrate conjugates	7460.72	10042.9	10806.4	6513.51	9540.23	14872.9	20955.4	20761.5	16011.6	16824.4	6043.91	6039.24	6380.49
M393T288	393.116	288.087	Swertisin	[M+H-3H2O]+		C17835	Phenylpropanoids and polyketides	Flavonoids	Flavonoid glycosides	25516.5	28858.2	20602.9	21384	19450.4	23237.7	25595.6	20083.8	16203.3	25698.9	5217.77	5216.96	5385.34
M151T238	151.086	238.099	Synephrine	[M+H-NH3]+	HMDB0004826	C04548	Benzenoids	Phenols	1-hydroxy-2-unsubstituted benzenoids	3958.26	2693.86	3685.94	3043.97	2983.49	3850.34	3916.23	2259.84	3744.3	2486.84	3236.86	2854.7	2821.62
M372T134	372.242	133.926	Tamoxifen	[M+H]+	HMDB0014813	C07108	Phenylpropanoids and polyketides	Stilbenes		5199.3	2384.89	2485.7	4248.32	2200.08	1702.24	2370.29	2742.69	2103.89	2995.73	2887.54	2711.8	2887.34
M870T392	870.38	391.627	Taxol c	[M+Na]+			Lipids and lipid-like molecules	Prenol lipids	Diterpenoids	13222.5	15411.7	13056.1	12153.4	13417.6	10066.6	9657.23	10327.4	14300.4	9613.51	9304.89	9424.81	10017.1
M453T401	453.17	400.97	Terretonin	[M+H-2H2O]+						2704.72	2506.63	2455.36	2403.12	2673.82	2559.83	2674.07	2529.73	1849.63	2317.26	2262.28	2725.95	2655.21
M413T35_2	413.324	35.306	Testosterone cypionate	[M+H]+		C08156	Lipids and lipid-like molecules	Steroids and steroid derivatives	Steroid esters	154804	178344	164199	141226	156382	177615	152901	162138	184483	246771	160159	152689	159973
M263T118_1	263.041	118.291	Tetraethyl pyrophosphate	[M+H-C2H4]+		C19017	Organic oxygen compounds	Organic oxoanionic compounds	Organic pyrophosphates	1669.94	1493.46	2611.12	2068.57	3801.32	2554.99	1916.9	1224.04	3989.98	2938.94	6197.49	7464.12	7468.54
M195T58	195.122	57.776	Tetraethylene glycol	[M+H]+	HMDB0094708		Organic oxygen compounds	Organooxygen compounds	Ethers	477004	558463	519511	557424	548276	671709	519328	537251	510071	624528	529917	553042	531155
M775T505	775.263	505.044	Tfplnh	[M+H+K]2+			Organic oxygen compounds	Organooxygen compounds	Carbohydrates and carbohydrate conjugates	1280.19	4486.42	2077.39	2511.03	429.946	1861.51	1350.07	1925.58	1806.9	1858.95	1580.17	1656.04	1656.07
M439T422	439.141	422.496	Thaxtomin a	[M+H]+			Organic acids and derivatives	Carboxylic acids and derivatives	Amino acids, peptides, and analogues	7736.99	6707.1	10497.9	8594.35	8346.82	6130.78	5490	7308.82	13097.2	8228.02	2050.58	3343.63	3349.36
M425T503	425.043	503.192	Thiamine pyrophosphate	[M+H]+	HMDB0062636		Organoheterocyclic compounds	Diazines	Pyrimidines and pyrimidine derivatives	4029.86	3642.47	3858.11	2887.54	2655.78	3059.75	3766.76	3460.84	5943.13	2857.53	1055.95	1061.94	1171.04
M514T477	514.163	477.377	Thieno[3,2-d]pyrimidine, 2-(1h-indazol-4-yl)-6-[[4-(methylsulfonyl)-1-piperazinyl]methyl]-4-(4-morpholinyl)-	[M+H]+						1299.74	2510.06	2604.73	1569.05	942.537	998.235	1825.07	976.778	815.822	1066.94	720.01	720.492	736.023
M736T592	735.601	591.971	Thioetheramidephosphatidylcholine	[M+H]+			Organic nitrogen compounds	Organonitrogen compounds	Quaternary ammonium salts	961.846	1091.83	1350.64	1347.17	1164.3	1164.87	1289.2	1085.03	1388.95	1192.97	1078.18	1076.34	1040.3
M191T244	191.084	244.263	Thr-Ala	[M+H]+			Organic acids and derivatives	Carboxylic acids and derivatives	Amino acids, peptides, and analogues	49451	56613	37181.2	36280.7	44900.1	47311.8	58067.5	39289.2	28285.6	55935.9	30133.3	30134.4	29647.4
M249T292	249.109	291.971	Thr-Glu	(M+H)+						4910.74	4022.2	3270.02	4676.65	3189.19	1867.38	1232.23	3873.27	5520.38	1595.7	3825.9	3811.56	3179.85
M149T254	149.059	254.399	trans-cinnamate	[M+H]+	HMDB0000930	C10438	Phenylpropanoids and polyketides	Cinnamic acids and derivatives	Cinnamic acids	32595.7	32072.2	29218.1	29088.2	23086.5	29479	28955.4	27809.4	23493.5	31769.9	17880.7	20306.8	20353.9
M253T148	252.978	147.75	Tri(3-chloropropyl) phosphate	[M+H-C3H5Cl+2i]+			Organic acids and derivatives	Organic phosphoric acids and derivatives	Phosphate esters	3232.37	4111.02	3868.56	2848.82	5384.46	4070.13	3412.01	2785.4	4856.35	4921.27	6572.65	5972.94	5963.17
M150T144	150.112	143.54	Triethanolamine	[M+H]+	HMDB0032538	C06771	Organic nitrogen compounds	Organonitrogen compounds	Amines	18270.1	12957.8	14167	18586.7	17185.9	18589.3	28064.9	40961.1	18068.8	46429	21615	22382.6	22376.8
M183T50	183.077	50.107	Triethyl phosphate	[M+H]+			Organic acids and derivatives	Organic phosphoric acids and derivatives	Phosphate esters	32581.3	35988.1	29071.3	30461.7	32682.8	27584.5	34207.5	33621.9	30600.9	23848.8	28619.1	28980.2	28621.9
M151T35	151.096	35.248	Triethylene glycol	[M+H]+			Organic oxygen compounds	Organooxygen compounds	Ethers	139157	136249	122317	133427	143578	125012	126469	134830	138989	144720	119107	119101	120594
M275T247	275.109	247.354	Trinexapac-ethyl	[M+Na]+		C18541				5797.85	5323.72	5372.85	5756.34	3861.15	7127.28	5665.57	8037.04	1233.11	8466.7	1054.21	1200.35	1188.41
M457T380	457.16	380.005	Trioxsalen	[2M+H]+	HMDB0015575	C09314	Phenylpropanoids and polyketides	Coumarins and derivatives	Furanocoumarins	5590.13	5853.45	5619.1	3874.12	5335.6	13627	6559.74	5468.8	2512.26	5735.55	3667.36	3475.69	3666.96
M329T455	329.002	455.23	Tris(1-chloro-2-propyl) phosphate	[M+H+2i]+			Organic acids and derivatives	Organic phosphoric acids and derivatives	Phosphate esters	23362.9	24219.8	23937.7	26746.3	27645	27515.1	25909.7	25204.3	23618.7	28255.8	21502.5	22140.6	20137.3
M308T437	308.063	437.125	Trp-Cys	[M+H]+	HMDB0001202	C00239	Nucleosides, nucleotides, and analogues	Pyrimidine nucleotides	Pyrimidine deoxyribonucleotides	14021	14040.4	12832	11104.4	9767.71	8535.3	10854.6	7072.87	4874.51	8605.36	5270.35	5042.01	5267.83
M461T157	461.234	156.745	Trp-Gln-Lys	[M+H]+			Organic acids and derivatives	Carboxylic acids and derivatives	Amino acids, peptides, and analogues	3545.26	4320.06	3474	2969.39	3409.55	4430.6	4989.39	5058.26	2626.19	5886.16	1646.15	2017.31	1656.28
M430T505	430.16	504.569	Tubacin	[M+H-C15H20N2O4]+			Organoheterocyclic compounds	Azoles	Oxazoles	10767.7	7625.15	9483.33	7385.1	6729.23	8408.95	9329.87	10018.9	8663.05	7816.02	2605.46	2589.53	2884.3
M376T35_1	376.258	35.248	Tuberostemonine	[M+H]+			Alkaloids and derivatives	Stemona alkaloids	Stemoamide-type alkaloids	344107	239832	184460	285975	220026	153327	212035	189153	241257	238127	245345	245226	237357
M452T425	452.042	425.243	Tyr-Arg	(M-2H+3K)+						12502.1	16163.6	11007.2	10542.8	8683.68	11656.7	13201.2	9033.86	5754.04	11058.9	3619.52	3540.96	3772.1
M314T52	314.132	51.945	Tyr-Asp	(M+NH4)+						836.815	1691.78	629.499	728.463	1113.25	683.52	904.781	482.175	824.205	878.911	902.258	905.094	999.997
M313T115	313.107	115.343	Tyr-Met	[M+H]+			Organic acids and derivatives	Carboxylic acids and derivatives	Amino acids, peptides, and analogues	10033	6699.17	2531.78	10147.9	3860.53	4685.55	4128.57	3649.54	10431.8	2304.39	2412.1	3069.39	3126.18
M301T150	301.12	149.902	Tyr-Pro	(M+Na)+						837.764	1332.02	733.736	2930.02	3518.12	4210.49	4770.21	4534.81	4458.02	5108.24	2925.44	2873.11	2933.74
M425T430	425.195	429.766	Tyr-pro-phe(amide)	[M+H]+			Organic acids and derivatives	Carboxylic acids and derivatives	Amino acids, peptides, and analogues	3256.23	2330.71	2847.42	2606.59	3280.85	4739.2	3580.29	3212.5	3499.94	5640.24	1903.18	1911.1	1363.77
M120T291	120.08	290.653	Tyramine	(M+H-H2O)+	HMDB0000306	C00483	Benzenoids	Benzene and substituted derivatives	Phenethylamines	297236	276681	360345	228370	256572	283494	278678	290142	302227	274811	145748	213074	212871
M584T431	584.087	431.333	UDP-D-Galactose	(M+NH4)+	HMDB0000302/HMDB0062573	C00052	Nucleosides, nucleotides, and analogues	Pyrimidine nucleotides	Pyrimidine nucleotide sugars	65268.8	53944.2	47422.4	52778.5	44618.9	62025.4	57739	46607.2	40235.3	67252.8	33979.2	35255.3	35156.3
M405T432	405.008	431.592	Uridine 5'-diphosphate	[M+H]+	HMDB0000295	C00015	Nucleosides, nucleotides, and analogues	Pyrimidine nucleotides	Pyrimidine ribonucleotides	102968	89921.1	86950.7	93282.1	83084.5	103790	103483	83016.8	74740	123680	63178.1	63199.2	64630.2
M422T477	422.035	477.051	Uridine 5'-diphosphate (UDP)	(M+NH4)+	HMDB0000295	C00015	Nucleosides, nucleotides, and analogues	Pyrimidine nucleotides	Pyrimidine ribonucleotides	11422.7	17061	5717.85	11169.1	5698.34	5301.77	12062.2	3775.4	4236.57	13112.5	3674.93	4014.54	4006.06
M589T431	589.041	431.384	Uridine 5'-diphosphogalactose	[M+Na]+	HMDB0015279	C00052	Nucleosides, nucleotides, and analogues	Pyrimidine nucleotides	Pyrimidine nucleotide sugars	26371.3	21488.6	22420.2	21432.4	18990.2	24052.2	25739.9	20209.6	18425	27611.5	20485.3	20451	20451
M325T366	325.044	365.764	Uridine 5'-monophosphate (UMP)	(M+H)+	HMDB0000288	C00105	Nucleosides, nucleotides, and analogues	Pyrimidine nucleotides	Pyrimidine ribonucleotides	2721.59	4472.26	4351.21	3794.15	4953.58	7535.46	7043.2	6006.53	5294.88	4599.33	897.144	921.819	1182.24
M831T468	831.223	468.112	Uroporphyrin i	[M+H]+	HMDB0000936	C05767	Organoheterocyclic compounds	Tetrapyrroles and derivatives	Porphyrins	1032.97	1127.71	1301.35	922.55	1190.33	717.7	1016.48	452.8	1484.24	615.102	2990.34	3112.72	2989.31
M817T458	817.308	458.303	Utilin	[M+H]+			Lipids and lipid-like molecules	Prenol lipids	Triterpenoids	1416.25	2625.63	3011.49	2348.28	2854.31	1105.81	845.657	1287.33	1717.61	1454.25	1890.94	1990.48	1990.89
M159T256	159.112	255.942	Val-Ala-Lys	[M+2H]2+			Organic acids and derivatives	Carboxylic acids and derivatives	Amino acids, peptides, and analogues	61272.8	45166.4	39135.2	24573.6	17940.1	18190.4	29857.5	21122.5	5281.92	24941.8	6874.93	6777.58	6873.36
M216T512	216.145	512.378	Val-Val	M+						12983	10618.2	9129.49	8124.52	8309.74	20448.9	25269.6	13055.6	8017.2	24581.2	2935.08	2942.54	3263.24
M187T335	187.144	335.088	Val-Val-Arg	[M+2H]2+			Organic acids and derivatives	Carboxylic acids and derivatives	Amino acids, peptides, and analogues	2929.51	3138.04	2929.32	3276.62	3592.74	2798.2	2266.71	2848.07	3654.27	1637.53	3435.19	3660.47	3436.13
M130T355	130.085	355.308	Vigabatrin	[M+H]+	HMDB0015212	C07500	Organic acids and derivatives	Carboxylic acids and derivatives	Amino acids, peptides, and analogues	20969.8	23279.5	18136.5	17832.6	20839.1	21726.5	25830.4	20314.6	20551.3	24953.5	20980.1	20623.4	20971.8
M308T370	308.159	369.596	Zolpidem	[M+H]+	HMDB0005023	C07219	Organoheterocyclic compounds	Azoles	Imidazoles	17383.6	14337.3	7663.45	11206.2	13941.9	13416.9	14798.2	5480.44	7665.32	14716.1	13280.4	13318.4	13318.2
M332T292	332.094	291.607	Zotepine	[M+H]+			Organoheterocyclic compounds	Benzothiepins	Dibenzothiepins	5027.6	9467	10224.7	6667.64	5019.73	7124.2	11401.2	3821.44	5332.82	7544.67	3556.59	3557.52	3604.82
M274T58	274.275	57.781								1.8183e+07	1.70957e+07	1.44512e+07	1.60718e+07	1.84038e+07	1.69417e+07	1.71185e+07	1.81365e+07	1.66444e+07	1.79895e+07	1.82883e+07	1.85963e+07	1.85931e+07
M288T57	288.29	56.5125								1.11114e+07	1.27361e+07	9.22638e+06	1.03967e+07	1.1924e+07	1.24991e+07	1.09048e+07	1.08233e+07	1.24779e+07	1.13034e+07	1.16188e+07	1.16224e+07	1.18394e+07
M316T39_2	316.321	38.9845								4.40298e+06	3.82467e+06	4.31833e+06	4.08172e+06	4.51166e+06	3.78353e+06	4.47039e+06	3.81753e+06	3.48721e+06	3.92875e+06	4.94605e+06	5.0949e+06	5.09216e+06
M316T55_2	316.321	54.657								3.99832e+06	3.93762e+06	3.43548e+06	3.70648e+06	4.15149e+06	3.8101e+06	3.99677e+06	3.80907e+06	3.60562e+06	3.98732e+06	5.45943e+06	5.5427e+06	5.53881e+06
M318T58	318.3	58.4								5.05818e+06	4.66321e+06	4.06997e+06	5.78997e+06	5.03345e+06	4.91196e+06	4.74562e+06	4.96953e+06	4.69667e+06	5.03031e+06	5.58382e+06	5.68858e+06	5.68659e+06
M118T306	118.086	306.16								7.41147e+06	1.27986e+07	7.09174e+06	1.01973e+07	9.92446e+06	1.06354e+07	7.59821e+06	7.30783e+06	6.64076e+06	7.04118e+06	1.68918e+06	2.21964e+06	2.48964e+06
M235T262	235.165	262.453								6.44001e+06	6.82239e+06	5.89039e+06	6.09836e+06	6.05462e+06	6.49274e+06	6.75625e+06	4.74554e+06	5.35896e+06	6.67888e+06	3.52792e+06	3.7183e+06	3.71313e+06
M485T35_3	485.289	34.6325								476517	661837	447678	452015	662361	547298	584754	562579	497087	424511	2.87289e+06	2.87345e+06	2.92019e+06
M330T55	330.337	54.655								1.60804e+06	1.49879e+06	1.26561e+06	1.4607e+06	1.65339e+06	1.42738e+06	1.56859e+06	1.45159e+06	1.41489e+06	1.49698e+06	2.615e+06	2.61504e+06	2.63319e+06
M663T34_2	663.453	33.759								1.54137e+06	1.64121e+06	1.43357e+06	1.47838e+06	1.53135e+06	1.58294e+06	1.97485e+06	1.38723e+06	1.59211e+06	1.48671e+06	1.61232e+06	1.56295e+06	1.5618e+06
M203T347_3	203.139	346.86								3.50335e+06	3.58434e+06	3.30007e+06	3.10861e+06	3.242e+06	3.37378e+06	3.54247e+06	3.00429e+06	2.89875e+06	3.44006e+06	2.92605e+06	2.93946e+06	2.93938e+06
M424T36	424.363	36.027								1.62657e+06	1.48599e+06	1.18927e+06	1.70109e+06	1.38179e+06	1.26465e+06	1.62025e+06	1.36996e+06	1.71304e+06	1.82371e+06	1.24081e+06	1.19464e+06	1.24064e+06
M468T36	468.388	36.119								1.39294e+06	1.14151e+06	1.02491e+06	1.14729e+06	1.44077e+06	1.36073e+06	1.20735e+06	1.40817e+06	1.26539e+06	1.3893e+06	1.19845e+06	1.21526e+06	1.21515e+06
M218T69_2	218.212	68.807								2.79799e+06	2.69795e+06	2.0366e+06	2.56137e+06	2.5465e+06	2.42158e+06	2.69914e+06	2.52006e+06	2.51503e+06	2.87997e+06	2.901e+06	2.90129e+06	2.95668e+06
M198T353_2	198.124	353.309								4.18036e+06	4.60524e+06	4.21432e+06	4.11914e+06	4.14613e+06	4.31127e+06	4.23652e+06	3.76813e+06	3.99725e+06	4.52132e+06	3.52243e+06	3.52248e+06	3.60397e+06
M246T61_2	246.243	61.485								2.3896e+06	2.35741e+06	1.85491e+06	2.23518e+06	2.39619e+06	2.36141e+06	2.26561e+06	2.40862e+06	2.49634e+06	2.42139e+06	2.63191e+06	2.67398e+06	2.63442e+06
M319T35	319.284	35.306								1.35433e+06	1.73539e+06	1.49315e+06	1.76985e+06	1.54096e+06	1.46688e+06	1.38825e+06	1.50718e+06	1.8463e+06	1.27862e+06	1.38197e+06	1.33034e+06	1.38757e+06
M257T263	257.147	262.863								2.64148e+06	3.14229e+06	2.76501e+06	2.47576e+06	2.54131e+06	2.67408e+06	2.99596e+06	2.16047e+06	2.31847e+06	2.70511e+06	3.47156e+06	3.36791e+06	3.47131e+06
M244T364	244.076	364.357								1.94099e+06	2.03806e+06	1.6901e+06	1.63682e+06	1.57303e+06	2.26867e+06	2.62131e+06	2.04853e+06	1.79757e+06	2.31371e+06	1.14984e+06	1.22325e+06	1.21902e+06
M274T40	274.274	39.626								1.28989e+06	1.28059e+06	1.08689e+06	1.25396e+06	1.35051e+06	1.16375e+06	1.21728e+06	1.24922e+06	1.31134e+06	1.38583e+06	1.72452e+06	1.7076e+06	1.70775e+06
M564T35_3	564.447	35.304								1.03347e+06	1.29727e+06	1.03898e+06	1.40637e+06	1.1167e+06	1.13499e+06	1.0546e+06	1.14201e+06	1.25508e+06	1.35576e+06	1.11e+06	1.08665e+06	1.10996e+06
M520T35_4	520.42	35.252								1.46752e+06	1.25679e+06	1.18914e+06	1.22735e+06	1.55859e+06	1.25575e+06	1.36557e+06	1.25297e+06	1.30767e+06	1.26642e+06	1.23284e+06	1.2326e+06	1.19675e+06
M512T37_3	512.415	36.852								886495	995053	931964	858937	1.03191e+06	929425	835704	911179	864963	937987	865423	861071	865377
M608T36	608.472	36.002								886326	873794	798432	955777	801851	788165	865573	806389	981346	897073	759673	743767	743883
M205T283	205.069	283.337								2.41332e+06	3.04926e+06	2.68937e+06	2.22873e+06	2.19763e+06	2.744e+06	3.1318e+06	2.55336e+06	2.19957e+06	3.05804e+06	1.26259e+06	1.26331e+06	1.2908e+06
M641T472	641.124	471.532								1.21646e+06	1.16206e+06	1.12045e+06	1.19498e+06	1.31884e+06	1.07758e+06	905156	822858	965983	1.10307e+06	796291	810088	835779
M380T35	380.336	35.346								888123	1.09023e+06	930967	904561	1.1034e+06	1.07427e+06	976640	1.0812e+06	1.05718e+06	934612	895919	895473	922183
M502T35	502.315	34.652								172128	169406	163241	167894	217519	159855	203440	178735	174822	162918	1.12056e+06	1.13699e+06	1.13686e+06
M346T56	346.331	55.928								1.11091e+06	1.347e+06	898388	1.03487e+06	1.21352e+06	1.00881e+06	1.04944e+06	1.07805e+06	1.35092e+06	1.41046e+06	1.59006e+06	1.5468e+06	1.54803e+06
M476T35_2	476.393	34.626								711680	931895	828485	772713	969299	871749	777931	672736	917639	708180	752545	728934	752571
M556T37_2	556.441	37.426								614393	579301	606938	587624	573573	537296	619130	533898	619187	716351	547235	557232	547139
M317T37	317.268	36.737								14878.6	15904.8	14249.2	17850.1	16747.8	15967.7	799556	14263.8	23511.9	18124.7	15404.3	15389.2	14848.7
M230T141_2	230.248	140.742								1.0524e+06	741448	693510	582764	571927	736152	714673	874979	783876	658264	906360	920662	920656
M261T364	261.102	363.919								941081	1.0228e+06	794576	788652	776900	1.06768e+06	1.29543e+06	988452	899570	1.10157e+06	577084	602002	600008
M652T36_3	652.498	36.105								527985	509378	478728	524547	545908	591811	517852	553839	636781	548460	504801	508344	511103
M245T326	245.108	325.541								1.05093e+06	1.1548e+06	962374	1.01357e+06	1.20559e+06	1.38399e+06	1.2339e+06	1.0059e+06	1.27225e+06	1.63606e+06	1.32758e+06	1.31676e+06	1.32758e+06
M318T40	318.3	39.6135								540529	490410	469653	495307	548243	455187	483653	477196	480599	537966	717834	698323	717856
M302T39_2	302.305	39.109								466209	452842	397020	460375	507727	420626	425413	457389	453710	472295	677188	672739	677186
M177T318	176.875	317.729								1.61793e+06	1.5633e+06	1.43233e+06	1.40885e+06	1.43544e+06	1.51499e+06	1.70477e+06	1.24399e+06	1.18807e+06	1.91333e+06	1.09318e+06	1.11933e+06	1.11869e+06
M452T35_2	452.393	35.409								569118	492858	415322	525737	653385	629536	547394	602069	539077	555015	538079	543534	543518
M291T365	291.069	364.987								276633	299896	253321	281892	274287	862450	954090	777107	665513	888093	402167	402207	405404
M262T69	262.238	69.395								968415	884461	705921	875386	948501	853778	923172	869358	872839	959660	1.04574e+06	1.07888e+06	1.07887e+06
M702T387	702.265	387.438								441048	483979	430929	435577	443246	744097	736019	627765	635965	782234	434941	435218	442286
M118T253	118.065	253.031								1453.97	951.019	1113.75	340558	1499.91	1350.45	263373	1165.8	1602.8	1885.78	1643.48	1657.78	1657.98
M680T34_2	680.479	33.759								583846	665542	620761	665065	628632	624090	676432	637482	624441	603082	636737	622621	623560
M244T114_2	244.264	113.947								1.48945e+06	1.05404e+06	650809	962008	1.04325e+06	783561	1.12239e+06	875403	761147	1.73807e+06	1.28067e+06	1.26385e+06	1.28069e+06
M496T36_2	496.42	36.038								438180	503267	432764	515062	487084	463397	444277	475198	513678	606000	425836	418623	425896
M290T62	290.269	61.561								801968	703909	657748	874973	776109	721517	732660	814079	826793	769812	911723	948214	948236
M407T36_2	407.336	36.031								378588	430791	383499	489690	419022	386189	468264	390210	496078	575925	380649	368410	380815
M261T352	261.144	351.974								13794.2	15619.7	14333.4	14985.7	15586.2	3964.29	311610	3404.21	2461.77	127440	7721.69	7669.57	7417.23
M338T10	338.342	9.759								542734	1.33603e+06	96108.8	407009	249869	1.35083e+06	269651	262017	370606	1.32766e+06	318968	270386	278074
M374T55	374.362	55.288								430425	397750	335120	396188	416640	380807	380801	377095	377775	407862	683760	683869	694190
M365T374	365.106	373.758								951478	1.09665e+06	1.18129e+06	1.01509e+06	852714	1.53793e+06	1.38146e+06	1.43014e+06	1.12458e+06	1.46503e+06	446714	447210	457212
M600T37	600.467	37.478								411479	392662	369659	417626	403835	435276	386369	354705	387331	480181	376024	386489	386430
M244T137	244.264	137.259								790914	609691	497774	510716	565715	483685	593565	579290	484146	750914	643589	643900	652133
M491T262_2	491.303	262.445								297337	334679	259681	301928	384977	325895	322782	181786	311382	328262	840624	840739	828554
M347T35	347.315	35.252								547977	459885	479187	491978	630318	467051	481971	453335	524496	466060	475504	481890	465283
M336T35_3	336.31	35.269								581131	631030	580322	673463	598455	569064	668984	589599	663820	625027	554138	535642	554074
M540T37	540.445	36.732								355177	341642	317023	327079	325016	314215	317268	332292	361220	437363	291697	287046	291702
M228T38	228.195	37.5025								359253	222554	683911	225580	454084	201636	273457	272500	251138	211062	357649	364605	358024
M302T75_1	302.269	74.976								22957.3	13207.2	15112.4	19866.8	769615	16427.5	25569.1	21419.5	723275	33259.2	14128.1	13495.3	14098.8
M239T60	239.149	60.237								800398	835275	742275	756722	798294	803943	924578	915759	767470	1.17913e+06	870344	903365	870326
M407T36_1	407.275	36.146								5885.99	5482.29	6295.74	466627	497331	5271.76	4158.89	6014.01	473568	3422.88	399514	399511	402004
M163T388_2	163.06	387.69								544932	571817	605225	570200	606914	790509	889972	1.03088e+06	754813	856650	606027	607235	707207
M316T38	316.212	37.5685								215055	234339	187372	196433	262662	222088	248914	236438	216221	304419	235513	232291	232400
M391T35_2	391.341	35.269								358297	404796	375123	465951	380524	362869	486480	392323	503694	520244	347610	338824	347909
M408T35_2	408.367	35.261								492881	417554	329957	455882	388408	386214	476279	391805	482639	524035	344995	341610	342427
M697T37	696.524	36.777								279048	284356	300476	262596	319246	314224	289165	339626	344209	391431	299974	295006	299945
M432T35_2	432.367	34.604								375804	444135	381195	404878	385871	392047	369473	384428	413503	352750	325859	327668	326878
M124T273	124.024	272.822								305297	148578	249816	996962	1.54786e+06	516677	155959	887150	433462	680461	3.45354e+06	2.56335e+06	2.53963e+06
M275T35	275.258	35.248								561291	426453	345565	438683	547721	529547	602003	386650	554178	484357	416553	416291	384908
M845T492	845.306	492.022								247225	324407	342314	306340	200562	284255	317027	265901	125849	316548	53658.7	53863	59088.9
M130T79	130.159	79.399								5.06882e+06	5.98874e+06	1.44415e+06	3.50547e+06	3.49738e+06	4.06334e+06	4.86133e+06	3.40586e+06	4.24841e+06	3.98777e+06	2.53008e+06	3.64897e+06	3.60569e+06
M261T466	261.037	466.13								959860	1.14105e+06	889497	809260	1.25998e+06	879894	1.0033e+06	745517	687876	1.00885e+06	777646	823423	797061
M286T365	286.113	364.987								235889	247390	215504	237317	230860	633718	651496	535108	485792	711688	335050	338492	338391
M625T496	625.158	496.395								658600	683067	720227	383636	123021	494001	851334	496711	66928.6	595783	4710.4	4027.44	4611.16
M359T35_2	359.315	35.346								509473	520328	457277	474653	491129	489322	514707	383482	474878	538523	458200	472337	472254
M558T39	558.432	38.938								242718	210646	256392	256774	286577	454779	299783	480733	198259	322779	400483	404737	404735
M99T274	98.9748	273.654								2.35193e+06	1.81375e+06	1.72369e+06	1.71038e+06	1.8145e+06	2.01133e+06	1.70035e+06	3.39829e+06	1.99113e+06	1.14022e+06	2.12146e+06	2.42928e+06	2.43407e+06
M346T39	346.33	38.999								191203	182741	170016	178152	201977	167829	186919	175409	186655	190011	285137	275111	285237
M321T472	321.067	471.531								321504	347853	259990	294129	300991	293681	298515	183412	227962	242977	176944	177538	189373
M99T167	98.9749	167.158								450409	1.08135e+06	682543	2.46532e+06	5.40678e+06	2.32916e+06	1.14671e+06	917983	6.04542e+06	3.29033e+06	3.97509e+06	3.96356e+06	3.16366e+06
M140T264	140.068	263.655								1.3014e+06	1.01036e+06	1.34394e+06	921171	849067	939981	930907	995041	991299	1.13676e+06	1.02875e+06	1.0133e+06	1.01336e+06
M993T503	993.278	503.409								296649	279451	260240	263554	231287	289845	328845	303012	242617	322708	110276	111574	129006
M459T35	459.366	34.604								311593	342065	299769	320678	397689	328960	327620	306233	327569	303312	302006	302006	301362
M217T37	217.107	36.731								377598	392098	443031	380301	365833	522488	348717	497286	367598	527183	356846	374448	374095
M316T34	316.183	33.738								4428.78	195931	3025.6	4150.26	3884.09	3404.29	154206	4478.04	35798.9	3225.43	115330	119201	139028
M733T38_1	732.548	38.191								371312	328675	318924	318953	325545	484964	335108	507912	333443	503003	333358	334121	335590
M907T34_1	906.504	33.7715								326864	278543	257546	343115	345068	268468	280145	277409	327124	315490	269628	264263	264025
M256T41_2	256.299	40.9985								507483	486779	132566	461585	484514	460319	502568	481621	468209	413358	436766	456363	456326
M272T102	272.295	102.073								627242	560776	466661	365044	387499	321643	385888	360177	342504	520355	458670	463602	463617
M500T38	500.377	38.204								95249.5	64727.6	72301.5	92882.2	67305.5	232098	89722.9	240860	114751	154949	110630	114237	110481
M546T37	546.398	36.754								319095	200333	260789	727355	263821	362620	371156	286027	287919	233822	310346	321344	321406
M536T36_2	536.414	36.002								215755	240767	189074	218427	212050	215296	182139	223785	244013	371707	190068	191828	192509
M137T318_2	136.939	317.705								392161	395820	327536	340668	364316	403867	492582	274139	296345	656872	359034	359581	361551
M1007T34	1006.56	33.738								335099	250049	241956	329848	262194	253809	300126	250546	294292	307128	273249	264045	264121
M99T233	98.9749	233.188								494073	494927	2.01705e+06	641795	1.20339e+06	603376	502025	534373	1.00515e+06	741901	1.60069e+06	1.44075e+06	1.44868e+06
M675T37_1	674.503	36.754								110976	103731	75152.3	98639.9	91055.8	261590	108488	315606	117241	133047	131151	133898	133872
M740T41	740.462	40.666								14876.6	11729.7	16783.3	13847.2	19432.3	167718	15560.5	37943.9	13222.2	51844.4	19212.3	17583.9	17622.4
M706T34_3	706.399	33.9055								296384	270682	225593	276123	322280	320582	284420	288115	345298	274792	296394	285810	296432
M352T262	352.244	262.452								370400	414346	326831	338479	381747	384135	422537	194448	301221	407912	214692	223966	223546
M565T40	565.409	39.7415								3642.79	8434.93	7926.92	5826.12	2130	2800.53	213799	10741.1	1492.33	279658	236609	192530	236302
M216T263	216.054	262.863								340451	352801	315627	427795	468095	426816	384826	348536	432440	465272	596757	600719	606561
M283T364	283.084	364.372								451207	493271	419521	381186	325773	405817	481294	416717	317765	410311	100302	107366	111032
M616T38_2	616.461	37.562								107154	79794.5	86576.3	94624.6	90971	236756	99238.7	279162	136647	174790	133878	133817	135248
M283T325	283.063	325.134								275510	319468	282750	284515	304833	419429	388930	289407	282826	570654	249364	267290	266097
M741T34_1	740.636	33.738								17611	40575.6	38470.5	35576.2	40451.5	31087.2	38355.6	31689	37376	264484	137641	133635	150540
M552T38	552.408	38.211								237115	225585	209716	230509	232721	259723	240846	236884	217098	243618	226391	235185	227234
M356T39	356.352	38.961								145630	144236	137976	149568	158108	136264	138082	130289	194741	143215	246743	230217	230416
M251T319	251.053	318.781								336378	411638	344165	361441	386302	624929	553793	538515	601649	625626	532305	529124	532304
M785T37	784.577	37.478								221954	197048	173562	200597	229439	200874	207412	213812	204999	252645	174986	179831	179688
M364T35	364.34	34.6325								130342	312481	143205	131460	206104	174164	204662	135012	298818	127512	191647	222781	193927
M590T38	590.424	37.514								474195	143868	261977	393353	169132	227038	275419	189795	218627	162166	213045	203316	203288
M99T427	98.9835	427.188								375900	471173	387982	412237	407985	636851	793238	502634	420986	708083	323176	375441	375397
M470T35_1	470.201	35.346								133628	146482	130010	150306	156043	414232	143608	196900	191211	107591	167127	198527	198002
M584T37	584.471	36.859								241231	239157	226584	224266	260104	230306	230231	232704	226978	243214	221852	224887	224870
M415T35	415.34	34.652								257905	240975	242169	271472	280992	256099	272065	245894	279381	238776	236887	239255	236885
M434T262	434.233	262.462								29462.2	23574.2	18411	34031.1	81868.3	57734.5	25083.5	19487.3	92283.4	67011.5	337738	312680	312032
M130T167_2	130.159	166.983								1.02982e+06	1.04625e+06	1.02296e+06	1.03289e+06	818870	888152	1.0426e+06	998500	693507	819608	510193	532407	532405
M508T38_2	508.383	37.514								193133	181623	165485	191753	202303	171830	172319	191928	212964	220351	166942	168406	160410
M525T35_2	525.376	35.306								165823	193701	197599	206853	185175	171113	191043	169259	236087	157612	182038	183796	182018
M124T233	124.024	233.117								182371	162042	684899	353491	983807	374509	193466	265512	1.05129e+06	509148	1.28582e+06	1.20934e+06	1.28524e+06
M283T62_2	283.175	62.199								462387	639934	498244	598708	485633	517066	481159	501724	416633	554581	452520	473977	473272
M381T388	381.079	387.785								748757	771755	717818	825043	756808	1.33524e+06	950215	1.17369e+06	1.01121e+06	1.52544e+06	618895	672433	671583
M717T126	716.522	125.736								1.05097e+06	998779	688153	973351	799438	398500	493902	346768	272925	483991	386329	394430	394442
M829T39_2	828.603	38.937								157657	140489	135227	158889	163778	149436	175096	170589	142412	154638	143816	149399	143833
M521T466	521.067	466.17								289889	389499	298248	297846	267446	286615	354763	256447	163462	360545	101812	108669	110131
M144T399_2	144.065	398.566								487439	559206	506032	469619	457177	276880	327513	257198	246525	352095	243988	251633	254409
M241T271	240.987	270.582								157906	130081	110858	546841	1.02863e+06	329816	137743	388311	702353	764426	3.25293e+06	3.25933e+06	2.5375e+06
M634T38	634.45	38.267								178272	87771.7	158970	164654	111038	137218	182135	133833	185127	108274	134903	146105	135178
M200T263	200.076	262.615								107546	108388	77289.3	186742	288138	218824	111862	130898	312137	280091	553318	545761	545442
M145T388_1	145.049	387.69								190635	213355	225215	191412	207907	290549	311439	286437	283404	310862	274824	274511	252866
M317T262	317.155	262.453								55898.3	57447.5	43359.8	84660.7	153397	109315	69769.4	55931.3	159160	154534	342829	329006	329072
M256T35	256.263	35.305								23953.1	36701.6	22979	20518.1	26853.2	21401.5	19739.7	27310.6	28418.1	35902	54276.1	54447.4	73542.6
M347T57	347.334	56.5335								274533	229567	217238	230070	275516	243730	252885	247569	257265	271348	347135	347452	356593
M804T34_3	804.437	33.856								208900	252072	193319	218932	233958	217739	212391	211788	258657	292889	216152	211373	216130
M70T304	70.0651	304.049								777240	822731	721576	765074	659681	323922	317620	362266	256585	365012	249575	260589	259297
M362T40	362.326	39.628								156503	134695	128295	137088	156246	138418	139598	138737	138400	157494	205832	205855	209578
M791T37	790.587	36.7655								121978	102113	111332	118375	106157	206452	96653.9	235330	136091	204246	128101	128523	129133
M282T35	282.279	35.305								216635	105228	126963	307507	163526	209281	298596	215842	143670	48784	155805	156702	156703
M442T38	442.335	38.1995								12720.2	36695.5	61426.3	52733.4	53202.9	157331	61940	189564	85413.6	113517	93331.7	93186.6	84204.3
M272T131	272.295	131.053								305646	273043	196138	200267	211359	197598	219902	225646	191024	269953	332178	334521	337143
M303T35	303.288	34.626								165623	193336	179432	152115	209420	200051	204682	185324	223550	165123	173102	162441	173074
M1107T34_1	1106.61	33.702								270552	191931	203136	239186	195476	212327	218854	204444	188533	242308	209677	209449	202043
M129T348_2	128.953	348.107								496455	559667	580061	566104	514157	400074	421453	369737	329614	506885	331284	344559	344292
M429T35_3	429.247	34.965								6233.81	7067.91	12456	7399.61	4056.86	9657.61	7560.88	425877	3513.13	8263.43	10012.9	11182	11198.9
M525T35_3	525.453	35.4055								22350.1	26920.2	266147	31026.7	19053.9	30838.9	28697	27026.7	26451.4	23427.3	23049.2	23012.9	21730.8
M269T365	269.087	364.987								137522	145161	128411	136559	137144	355340	360534	303690	291267	406566	191615	192311	193754
M355T37	355.247	37.3815								7692.16	6069.78	7979.48	6612.3	5751.87	5973.89	5752.73	7516.23	270297	9813.87	5553.87	5203.25	5565.08
M154T336	154.084	335.8								122030	5144.42	7628.63	6100.32	6186.57	6272.92	3729.92	2811.86	172434	155735	4406.79	5200.32	5149.89
M235T318	234.917	317.705								159863	164106	121487	126890	148503	167466	222582	94808.3	110592	356638	139774	141398	141391
M557T35_3	557.404	35.257								9922.91	10959.2	183113	13293.5	196499	12463.5	8686.34	20001.9	13326.3	22464.1	13648.9	13715.7	14291.3
M379T311	379.063	310.755								170758	199765	201505	134519	90992.1	166688	246049	202512	109153	149181	47696.1	48976.5	55173.5
M283T466	283.019	466.162								408212	482790	438033	593338	319936	372598	458775	590825	376470	384068	114799	116424	123219
M331T34	331.318	33.814								25164.3	27231.1	46763	31746.9	30431.2	18552.3	29977.2	27463.4	46412.2	30738.5	124511	268867	265316
M157T279	157.152	279.151								143311	1191.54	580.371	110644	4714.24	3083.6	1007.22	1128.08	8492.87	54954.4	23066.5	16286.9	16329
M518T447	518.207	446.731								131093	120069	129525	120165	136396	237287	227188	184932	185399	287008	115177	125354	123910
M647T34_3	647.457	33.781								271010	326426	351888	312909	318964	346114	327818	315581	285146	200385	215884	208158	208106
M604T34	604.331	34.477								194000	159229	145391	176187	199240	160881	175145	160618	206418	186885	169878	165637	165577
M452T191	452.277	191.097								416167	478542	506987	417992	389147	301317	367410	450482	233990	285182	221555	226135	226031
M302T75_2	302.305	74.83								285544	268499	233075	289721	279823	232696	259022	262078	381467	337880	428996	418828	419085
M971T503	971.296	503.176								144391	131831	125629	127628	102561	151250	151397	133463	108807	180420	83279.5	83495.7	87257.6
M316T74	316.32	73.724								432761	400869	298705	374432	421811	367227	374852	362603	447786	456562	569889	563155	563175
M546T10	546.398	10.489								327536	171117	428747	242984	1.17617e+06	281200	317547	293963	408173	821947	243256	449118	246833
M572T38_2	572.451	38.208								167641	145402	151230	149122	194800	157927	179163	152848	145214	143400	246250	253436	253377
M492T35_4	492.387	35.346								164390	145590	117044	137397	147729	149662	141679	164374	157589	196210	144262	144188	142348
M142T38	142.122	38.224								51803	56116.5	50754	61691.4	73201.3	98407.6	72527.5	82148.6	92901.9	104408	59656.9	60241.8	61282.2
M220T352	220.105	352.042								477785	546149	530916	475621	428364	405917	470421	413998	311496	469437	175020	185175	184541
M628T37_3	628.498	37.461								140393	138228	128255	137216	133643	123719	135229	128064	134139	170397	122720	125144	122697
M457T38	457.284	38.446								9361.11	7611.49	11861	156694	10232.6	14538.1	11457.4	73396	18034	8317.98	7186.91	9077.6	9141.88
M343T35_1	343.174	34.531								136658	138578	116375	169829	136262	140892	167334	151814	166190	178106	139363	135440	135493
M907T36	906.669	36.105								102106	73663.9	74478.6	73883.1	65773.2	154289	74968.2	172229	89881.3	123622	88998.5	91150.8	88963.3
M691T40	690.505	39.628								218607	240044	196446	208145	234533	136425	135193	159104	127422	233478	159235	178968	159778
M333T262	333.132	262.452								134534	142956	130891	154868	217928	183301	188693	123615	165373	220973	241955	245539	245529
M873T39	872.631	38.9845								150364	143544	135426	194386	220179	196564	164709	185517	201257	187711	181714	184759	181720
M527T34_1	526.518	34.499								198262	178062	173917	177342	185575	151662	186638	177633	169223	121567	177460	181216	177248
M501T36_2	501.377	36.038								118048	109734	117151	110339	103988	150098	105868	156174	130946	175310	118380	118405	119800
M184T326_2	184.09	325.541								237538	400450	229308	233424	277542	317015	272277	349161	286035	373189	294148	299261	299261
M596T39_2	596.435	38.946								162707	165167	120578	140209	192275	149460	173586	165425	158901	164823	155716	155710	153815
M601T37_2	601.471	37.426								138287	134169	136731	137466	149929	118712	132440	136399	136730	148287	132302	135334	135498
M257T169	256.964	168.91								119772	108687	209420	239803	531594	231672	151911	159147	2.33754e+06	310409	4.3566e+06	3.78914e+06	4.33062e+06
M762T34_1	761.613	33.702								178365	142404	106963	152774	114344	71689.3	117611	88180.3	133147	125423	120057	120069	118051
M257T196	256.964	196.158								264702	241939	224921	210875	1.5802e+06	101081	208893	323796	874933	519344	1.68079e+06	1.22468e+06	1.67498e+06
M318T78	318.3	77.678								198863	178550	148149	162974	203067	157149	201817	175155	256235	215452	273813	266500	266809
M1195T33	1194.82	33.0035								106526	171262	182415	122109	155218	135553	132034	125362	126115	103753	163494	160890	163581
M374T262	374.225	262.394								110330	134613	101069	112610	147438	121874	153816	69870	115797	127953	285318	285320	281880
M578T36_3	578.428	36.031								111519	132964	88726.6	110001	141959	156848	124518	194438	115584	176020	129912	129915	132271
M373T36	373.294	36.038								101442	124658	99743.2	104480	109344	114723	112499	82330.6	110345	169377	107516	104839	107663
M541T35_1	540.533	34.536								164242	150105	139654	155213	157011	138968	162118	148566	143990	73321.7	147664	147671	146728
M417T353	417.221	353.267								157743	195187	159919	151439	170108	166801	171647	130510	102786	234263	37492.9	38135.9	40771.2
M257T149	257.113	149.422								395039	467734	392491	408225	298411	219938	296106	209789	79374.7	212024	66263.4	64712.2	64648.4
M704T34_3	704.384	34.477								157001	120165	110590	137412	161828	127601	135276	115661	160454	151775	133145	133143	131052
M163T365_2	163.06	364.548								91988.5	92841.4	87931.1	91550.1	93917.6	236564	231770	203511	185263	268771	128670	141339	128719
M265T283	265.076	282.841								83291.9	89844.9	74287.8	122365	191718	163895	96062.9	108205	245459	216583	409495	409523	401778
M258T420	257.933	419.705								166945	167704	185506	162565	145233	156806	171625	166048	149109	150660	117381	117505	120468
M733T125	732.553	125.061								612334	577672	386451	509104	503454	600362	618810	482585	434980	809689	360943	348177	360947
M247T433	247.094	432.515								255017	337418	267330	191866	150568	319612	466475	209961	69985.6	284573	88176.4	102430	102608
M233T292	233.063	292.07								442837	561856	479037	427355	396521	494807	618313	519083	337084	589873	211593	272223	272755
M576T36_1	575.502	36.031								294905	299151	267003	303578	325621	161174	184198	147200	160768	155883	194844	194754	190340
M274T109	274.274	108.815								130894	889885	115838	73716.5	793231	129036	118001	282084	150515	158421	177761	177761	178561
M965T36_2	964.711	36.027								96745	85455.2	83366	94944.9	93731.6	140250	96690.9	180926	97853.4	148996	98249.1	98370	101623
M257T271	256.964	270.656								250865	209389	408634	591987	386183	642075	225916	267133	475454	656656	1.75428e+06	1.76631e+06	1.75442e+06
M142T140	142.035	139.578								207756	177819	320649	180997	325266	124197	54429.3	281346	1.41835e+06	631030	771542	935805	940257
M559T37	559.388	36.73								41898.8	40547.6	83151.5	77566.6	155338	73299.5	306790	20648.9	88530.4	170533	116674	173297	171955
M481T35_2	481.348	35.2525								133977	121231	129065	109930	141749	107774	118236	107680	112600	100608	108144	111646	108028
M904T34_2	904.489	33.8185								169942	163500	124837	146967	163166	131374	143121	157443	178758	167203	144758	143985	144891
M611T34	610.538	33.814								158622	216519	236282	205425	194375	93430.8	99007.5	85499	88832.1	78553.8	113056	109781	113059
M332T57	332.315	57.157								314036	161654	201874	147789	321829	170027	296976	278441	157423	207499	257051	236215	236444
M469T262	469.321	262.451								167882	191931	141584	127557	177099	168342	205678	92109.5	132357	204960	119727	124815	124810
M487T34_1	487.253	34.488								43712.4	35896.8	26612.3	37358	32919	34185	37492.9	26959.6	34967.3	42132.9	164369	166362	166386
M239T45	239.148	44.975								239259	274730	230291	247365	250241	257314	260797	271907	261335	362150	230621	241875	241022
M562T35_2	562.429	35.306								86887.2	128816	89063.8	136869	127470	137988	99857.9	115784	115745	85229.7	103681	103640	106084
M256T130_2	256.3	129.589								321427	231122	260790	361730	254492	289205	348454	273664	294301	167855	275966	278934	278893
M304T39	304.284	38.985								69975.5	69484.2	63658.9	55221.7	67513.5	60945.8	75132.8	85173.9	68829.4	188545	98300.9	95978.5	97494.1
M412T33	412.284	33.046								42507.7	66841.3	3115.43	43594.7	15289.9	151254	47766.1	40876.6	15963	15042.8	42034.6	49853.7	50313.4
M786T37	785.581	37.422								88773.5	94491.5	97877.2	97261.5	112853	104181	99001.1	113878	92515.3	128907	92183	93297.4	93295.9
M337T35_1	337.2	35.147								41882.3	42167.9	39648.1	45870.9	55422.8	46606.4	55043.8	39950.5	44129.2	40415.7	151104	151092	140681
M220T364	220.105	364.419								285629	311289	279037	240252	216750	254023	288343	257102	187174	259857	58767.6	63049.9	64423
M304T61	304.284	60.837								169531	155117	168632	168320	165030	167359	171145	212444	166083	367682	162201	169995	170058
M258T263_1	258.088	262.954								5681.23	113935	141462	4283.58	106151	3984.03	3781.51	3273.94	2989.32	4808.35	3616.43	3780.55	3605.16
M741T35_4	741.475	35.1975								43316.4	19358.3	21716.7	20347.1	18866	18700.5	19034.2	111527	15926	109875	18128.5	19160.8	19162.9
M451T36_2	451.362	36.1325								89047.3	85225.8	93144.8	82610.2	109197	99482.3	82796.1	82577.2	104126	99583.8	84917.7	86105.7	86124.5
M225T271	225.009	271.268								14623.9	8462.82	10666.8	18462	96144.2	110471	10115	21171.5	170514	71724.4	497536	520843	498125
M450T36	450.232	35.9345								66035.7	47902.1	46853.6	66048.9	74726.1	173446	71994.4	60809.2	64190.3	55131.8	64402.4	74814.2	73244.3
M344T66	344.227	65.63								291698	331030	263316	285249	292785	319600	324329	323221	284808	395167	292172	292333	297264
M83T273	82.9972	273.411								57496.6	74902.5	74177.3	149337	231280	171802	151231	133363	335843	225192	640158	575889	594390
M290T40_2	290.268	40.281								71506.1	71739	74116.8	211568	67670.9	64800.6	59586.9	74914.4	73340.2	198157	94553.3	94578	104229
M466T190	466.292	189.692								190207	234704	237491	210446	191018	215676	258825	319651	192704	208592	136969	141193	141179
M273T263	273.12	262.863								217937	225139	186038	207439	196602	208183	232011	178460	182811	213047	268306	256107	258307
M156T262	156.041	262.485								276519	295581	239040	260988	246237	276350	311678	258592	238093	275640	308758	310337	310486
M564T41	564.358	41.035								31554	44955.5	28415.1	39694.4	31650.6	39751.7	30390.8	126109	38512.3	181420	52293.8	52292.3	51373.7
M298T53_1	298.096	52.504								224258	210114	147797	183887	181396	166800	178683	168149	167451	287507	172573	170200	170179
M400T39	400.377	38.985								73066.8	69914.4	61349	63279.2	77921.2	60397.8	61783	63146.8	62774.7	70349.6	97852.3	100828	100838
M425T388	425.113	388.021								14603.8	13730.5	11542.8	26951.8	58361.8	42492	18309	23293.7	130251	58831.9	263404	274963	263044
M617T37	617.465	36.7345								41176.7	35880.2	42712.5	43716.3	30479.5	92344.7	41348.4	109869	42896.8	71671.9	43189	43317.2	44989.7
M618T34_1	617.509	33.678								14298	11611.5	16020.4	14664.4	12260.5	17231.4	15841.1	183481	20075.9	17391.3	62442	62111.9	33614
M442T36_2	442.289	36.3765								3674.87	1339.37	1152.52	16193.1	4376.7	2113.55	1979.59	3002.37	19262.9	7639.32	5352.89	11501.5	5980.54
M562T36_2	562.358	35.897								6361.97	4771.6	38836.4	46074.3	48812.1	5357.16	3732.91	11373.4	1570.37	5183.35	18388.1	10921	11509.1
M286T129	286.31	128.676								108422	83562.1	70223.6	65011.2	71096.7	60511.2	67544.9	59546.4	61421.8	77694.3	175066	175070	176244
M74T243_2	74.0963	243.003								204134	199368	176016	203861	183335	184512	200017	190251	182952	175966	167588	172922	172895
M917T40	916.655	39.626								129134	132125	140452	138256	157290	145453	151995	152099	115977	147589	136768	140159	141792
M322T472_1	321.569	471.532								81873.7	83975.8	61811	102801	85348.6	64901.4	71039.2	62392	60336.4	61298.7	45548.2	45620.9	50196
M277T300	277.096	300.43								215496	207171	212098	168640	148942	192485	246215	192818	153215	207367	72766.3	73080.8	77597.6
M871T183	870.605	182.83								231829	282946	228016	224379	219999	226638	240856	207423	155545	239486	148140	156819	156747
M466T40	466.292	40.316								77221.3	88046.8	73388.1	88277.8	80578	90521.4	93259.7	123599	77594.3	118793	84199.8	84208.3	87080
M257T232	256.964	232.36								84466.8	76409.8	198540	111078	168920	136463	77272.4	108853	253472	257273	475694	410609	475660
M133T35_2	133.1	34.546								40219.1	56935.4	37811.8	36050.2	52257.2	38408.7	41236.5	30423.9	58836.7	35685.6	130074	128459	130088
M266T271_2	266.035	271.268								12155.5	7330.55	7766.76	33416.4	173309	81591.3	8078.53	19586	128572	108347	689162	557636	547222
M665T35_2	665.498	34.952								83029.3	52211	48439	57058.3	53931.3	86951.4	97923.1	119696	72772	71432.5	56151	56333.2	56333.3
M625T34	624.553	33.8775								34709.7	38289.3	33892	40709	33746.3	30660.6	32579.3	29795.8	147366	28420.5	24865.4	25559.6	24828.9
M140T272	140.001	272.348								534825	842389	622073	659853	488976	736481	828249	680271	613457	1.03553e+06	687611	577742	684381
M534T36_2	534.398	36.002								120988	117918	111345	123791	109270	119954	117985	135226	128398	154303	111551	112450	111550
M636T35_4	636.477	35.261								58795.6	59881.7	63484.1	72591.7	59137.2	96816	64346.2	124945	55904.3	107830	62580	59842.4	62592.2
M691T129	690.506	129.48								467058	393206	285181	349736	308269	234335	274210	195350	160500	273223	178282	181180	181191
M387T35_1	387.2	34.531								83178.8	86365.4	78432.1	99753	79631.9	81778.6	112901	85841	93654.1	112680	91401.7	88476	88598.8
M367T36_2	367.284	36.146								35640.7	49982.5	27070.1	1496.83	30109.6	104294	37120.4	39520.3	74263.9	89686.3	71604.4	72342.6	71592.7
M367T35_2	367.319	34.5295								23332.3	13280.9	40383.7	12733.1	21347.1	138331	12680.9	18220.6	10337	10450.4	79822.4	82571.1	34186.4
M449T37	449.345	36.754								67848.7	70063.1	55046	53065.8	55168.4	72638.9	61015.7	69181.6	82212.8	94902	55650	55183.6	56423.2
M490T387	490.175	387.214								198773	204554	188303	185845	181830	61806.5	68399.5	60436.5	42447.7	91762.8	86761.8	90394.8	90284.7
M547T38_2	547.402	37.5265								44082.5	48671.5	29012.9	77523.2	72353	68041	118530	94418.2	49648.3	61718	86067.2	92371.7	75979.2
M547T37	547.352	36.737								35512.4	48792.3	26985.2	34594.6	24260.9	18626.2	231384	184044	29010.2	23996.7	103431	52212.9	103697
M338T97	338.341	96.603								1.96822e+06	938497	587907	1.99403e+06	728811	1.0095e+06	889116	973390	1.03798e+06	966421	711986	752806	756356
M551T262	551.312	262.462								5454.68	5326.56	3651.62	10865.9	20210.5	13970.5	3683.34	4553.02	21276.7	16927.7	111601	107257	107043
M392T35_2	392.255	35.261								3892.24	2109.26	1826.35	129987	109270	1745.22	3579.42	1994.54	2622.51	4238.96	3912.68	3472.74	3890.68
M120T270	120.08	269.82								384813	541761	447671	398128	239334	396508	383526	348317	420027	304347	292618	304685	304675
M175T377_2	175.107	377.231								132348	154360	141327	132651	150003	133035	135924	116768	124750	210622	100488	104553	104401
M635T37	635.454	37.3795								97943.3	43675.3	64798.5	81807.4	53527.7	65803	93778.9	157043	69482.8	75333.8	67852.5	67860.2	64688.7
M118T329	118.086	329.187								514349	837493	782472	460199	719258	775311	822597	427581	204787	805630	449912	317421	444265
M718T37	718.469	36.732								20720.7	12872.5	236853	14466.3	9588.49	13943.7	2295.26	151042	14364.7	23683.1	51622.8	127466	127633
M678T39_2	678.477	38.7875								83516.2	57681.9	111687	109651	70286	87272.9	187433	81030.1	78468.8	67990.9	81759.4	84471.9	81738.8
M490T35_3	490.372	35.402								91224.9	87286.9	71319.3	119419	103261	104557	84491.3	95022.4	100948	120741	91341.1	91359	88486.3
M418T55	418.387	55.291								81827.6	79210.3	67447.5	79656.4	92435.4	77922.9	77576.6	84237.5	108507	116786	168077	160484	160802
M620T472	620.202	471.675								88298.3	96741.8	90953.9	84316	61292.7	80787	98591.4	70492.7	36871.8	93296.9	16968.1	17072.1	18815.7
M473T35	473.141	35.326								60452.3	49417	46668.2	48619.3	64580.8	145073	54984.3	52905	75812	63477.4	49849.1	62064.9	63186.9
M724T35_2	723.54	34.639								46476	53777	59592.3	58811.9	56699.8	83474.6	48363	110765	60128.3	92725.3	60106.6	59390.5	63307.4
M315T51_2	315.108	51.0835								102497	78460.6	21987.9	5494.77	12522.1	2896.66	8349.92	6134.14	6977.62	19576.5	18960.5	19435.5	19424.7
M315T55_1	315.143	55.272								96115.4	4273.81	2680.42	4907.26	4984.88	4639.65	5041.15	4430.35	3721.7	4177.12	4622.16	4620.02	4321.03
M452T41	452.276	40.954								140631	161028	140180	163072	179219	123333	125708	147053	104524	168101	132072	134742	134819
M608T41	608.384	41.396								28519.8	24069.7	26296.2	29270	39212.1	32611.4	43339.4	151837	23476.6	175048	46159	47021.6	46983.4
M518T35	518.402	34.576								83696.1	102042	82157.4	100818	109426	105513	109664	103363	97178.8	99164.1	82039	85676.6	85705.9
M555T35	554.549	34.502								129049	136048	134504	140781	155037	133785	153124	146593	135277	69041.2	132083	133894	132107
M140T168	140.001	167.97								295398	277224	181702	242936	90251.8	684679	313570	363725	840162	784138	1.79745e+06	1.79472e+06	1.53627e+06
M289T388	289.092	387.577								118036	129206	138628	127662	134194	177953	190698	172561	183720	193905	128393	128458	130137
M327T36	327.252	36.119								96535.7	75005.3	55166.5	72890.3	85057.6	80194.4	72834.2	64045.1	72278.9	88197.9	72314.8	72304.8	68739.6
M231T156	231.048	156.222								392965	425778	340362	309038	301824	434168	572353	514886	343071	454833	185055	196916	196757
M1023T36	1022.75	36.002								56827.9	54506.6	63326.1	66323.8	52141.6	94768.9	66248	114301	73565.8	110409	71482.7	70100.1	71483.3
M357T37	357.263	36.777								5491.88	8725.03	8569.61	74545.7	98671.9	17365.8	3623.16	7621.29	10438.9	13090.4	7153.56	7532.97	6712.71
M363T290_2	363.089	290.073								241615	325238	327225	191658	121430	238030	364747	271059	136054	220837	38366	38421.3	39888.6
M453T35_1	453.174	35.269								52678.7	56274.8	49639.9	74066.9	68900.4	138378	48546	56500.3	66446	45586.5	56684.2	62523.7	68044.6
M673T38	672.523	37.579								84304.9	82873.6	85595.9	86531.9	89458.2	76135.4	80848.7	76853.2	87925.2	96887.6	78422.5	79404.2	79409.1
M1102T40	1101.66	39.626								80761.3	92016.4	85723	94661.2	108136	100632	140957	89502.7	95157.4	103228	69993.8	77412.3	77361.1
M99T466_1	98.9833	466.17								187391	223914	192974	204729	171487	207233	232560	168755	183999	217967	431753	430487	347004
M414T35_2	414.322	35.409								111907	114627	78770.9	148339	115216	144901	139240	115521	120004	139623	114491	114488	113230
M414T9	414.321	9.042								376047	317686	319952	766768	376047	376047	659672	566568	82501.9	93297.3	484078	483300	201930
M388T69	388.253	69.43								217543	230078	184802	216416	218573	229337	236553	288592	206222	368398	225972	227262	227244
M352T35_2	352.32	35.261								69417.6	31972.2	79988	43175.1	32922	29910.7	33734.9	30608.5	72080.1	33753.6	113963	110311	113923
M345T434	345.07	433.995								184707	210806	176192	129648	82725.7	113930	210787	116911	53526.7	102268	31657.7	31789.9	33346.9
M1130T40	1129.69	39.616								130501	97584.3	93126.3	99077.5	163207	155258	166242	145315	90824	144573	105140	110971	110910
M145T334	145.097	334.471								148039	95225.1	141544	90983.4	94920.5	92707.1	84351.2	67478.5	46995.7	187335	97997.9	98026.4	99516.3
M288T107	288.289	106.862								273255	121964	102513	678523	129675	138014	121481	110930	45536.4	168356	242248	221825	223122
M300T62_1	300.201	62.195								211088	319757	181680	209417	220305	247258	232990	221554	211060	267891	208123	211056	211895
M675T34_2	675.469	34.168								18551.7	17526.4	12560.9	72361	19433.1	149888	73275.4	11856.6	12572.2	10744.6	63306.5	63712.1	43084.3
M695T36_1	694.513	35.9775								107948	109018	96027.5	105768	99340.9	137935	100076	162268	4043.08	132806	106383	106447	107896
M491T35_2	491.372	35.355								83994.8	61448.8	45982.8	76644.4	68032.2	96672	73723.4	107289	75008.4	90285	71702	71651.5	69133.5
M195T44	195.122	44.337								177309	187506	145993	152421	180289	174333	184949	161429	166105	233091	195657	185689	185734
M640T39	640.46	39.216								119977	92247.4	80114.4	127090	127742	86819.2	120398	94227.1	84991	103427	92676.7	97421.4	92894.3
M426T426	426.046	425.524								218698	268090	217194	184744	112083	194566	270114	173000	69222.3	183597	26058	29243.5	28610.1
M279T38	279.231	38.275								81115.4	82221.7	82172.4	89341.5	80925.8	85063.8	83547.4	83687.3	83477.8	105082	84001.4	82340.8	83461.5
M384T39	384.294	38.984								41386.5	25128.3	39729.7	30241.4	21075.8	70814.7	33616.7	77059.5	35306	58894.1	36546.1	35666.2	36547.7
M476T78	476.305	77.854								121753	114396	93263.4	120692	114079	128863	118151	362306	109549	481125	136818	150044	149863
M358T263	358.065	263.058								13284.7	10305.4	10199.1	35101.4	69673.3	46910.3	13572.6	23065.3	84992	54032.1	208603	204865	204765
M651T35_1	650.544	34.5295								17750.4	153752	130183	26473.2	25742.7	22687	25952.1	16610.5	150882	24159.9	13896.8	16062.4	16098.4
M689T37_1	688.517	36.852								103485	89462.3	65389.6	94282.3	107085	87957.4	91955	82880.5	94390.2	113065	72552.8	79161.1	72751.6
M794T35_1	793.64	34.546								144708	124183	97212.4	97384.4	118470	89040.5	93380.4	90347.5	94580.1	130203	95577.3	95541.7	93622.2
M464T37_2	464.357	36.805								75199.7	69203.3	66638	69805.1	77922.1	67102.7	65594.1	66720.9	70546.9	77833.9	67263.9	68583.2	67245.6
M444T414	444.135	414.474								100537	109519	103340	103804	105050	96646.1	97915.2	85627	74288	110419	59466.3	59578.1	61984
M272T36	272.258	36.105								77628.8	82387.2	62098.2	72040.9	76746.2	65235.5	88494.4	85005.4	76772.9	85791.6	73489.4	71626.1	73447.8
M1105T34	1104.59	33.702								109739	89016.3	88311.8	100753	89048.5	82574.2	110943	95369.5	86505.6	112658	90928.2	90986.1	89952.4
M1175T512	1175.37	512.459								7045.39	6578.01	7224.67	5958.54	5283.83	40855.3	59311.7	30244.1	36308.6	53028.5	6345.23	6374.77	7003.18
M390T39	390.356	38.999								50423.9	47413	46406.1	45472.4	54545.4	49098.3	47871.2	45168.7	49593.3	46381.9	71902.6	74669.4	71900.4
M520T83	520.331	83.421								93101	92727.4	77554.8	96772.2	93982.6	103167	88001.6	400743	82941.2	531717	144412	144443	146094
M307T35	307.263	35.269								102637	99716.1	96573.4	97982.7	101373	95380.9	95269.5	103575	110924	136960	95748.8	97395.2	97410.6
M527T460	527.157	460.32								152978	167957	173139	160349	151086	200465	175439	163910	169433	227203	146125	172398	168087
M411T37_2	411.309	36.731								98730.5	96279.7	98013.1	99182.6	110838	112049	103907	102535	110180	112917	98270.2	97551.8	98266.3
M334T62	334.294	61.844								138142	138252	115350	134034	146371	138217	134458	140943	133337	152515	169064	174924	174923
M520T42	520.332	41.652								30669.5	33248.3	28126.3	32204.4	32977.8	43912.9	36233.5	131327	35897.9	169638	55689.3	59829.8	55798.3
M130T300	130.086	299.71								153860	164280	161568	135642	120488	152612	160997	132879	105506	151472	54718.8	54835.6	56562
M432T73	432.279	73.344								154575	153080	127670	145030	148025	156081	155242	291985	134401	389622	166848	166862	169269
M225T145	224.983	145.458								3147.78	3307.65	2826.34	4298.58	6330.53	4574.77	4028.42	3077.47	4052.33	5595.73	258479	258506	279096
M1008T507	1008.36	506.606								21595.1	20277.7	19923.3	13134	13710.5	77492.1	104459	57902.4	64776.6	103475	27070.3	29533.1	29493.2
M591T37	591.38	37.462								20822.2	82038.4	20798.1	146628	17992.8	15365.6	10696.1	7808.36	134642	16248.1	79057.2	44313.5	79119.6
M598T35_4	598.45	35.409								128423	110261	108819	112657	110026	121090	111857	121023	110448	148444	106404	108356	107523
M299T364	299.057	364.372								133828	140092	117689	115239	101931	125509	138667	102536	83205.6	141634	23359.8	27269.1	26629.1
M966T36	965.716	35.972								54826.4	48861.7	45792.5	59079.8	47156.3	86529.7	53732.3	89254.6	54775.4	78267.2	57093.7	57087.2	58198.3
M338T481	337.899	480.662								109844	117762	128487	95925.7	85954.4	90264.7	114969	112254	79621.8	87687.3	56502.8	61166.7	61063.3
M1170T512	1170.41	512.459								17706.5	14003.6	16443.1	10775.5	11932.7	67899.9	90484.6	50962.4	62913.9	94348.8	23103.5	23238.2	23809.8
M348T466	348.069	466.186								135312	608323	482783	119994	90916.8	102537	127696	93206.4	51277.9	106514	27387.4	32801.8	32677.9
M309T40	309.226	39.626								50146	29690.2	55140.5	47394.5	57600.1	111158	46904.3	113112	52921.2	91883	63023.9	69681	69711.1
M266T196	266.036	195.694								17384.8	6393.18	14172.6	30424.9	215570	107409	28623.3	38783.7	377916	42639.1	773801	758615	759160
M739T37	738.534	36.852								78515.8	73071.7	73442.3	84630.8	76660.1	83726.6	78955.2	84158.9	82879.5	83068.2	71162.9	71214.4	68826.5
M306T69	306.263	69.457								162585	157802	128931	155564	160446	146729	164884	156350	149748	167182	194129	194791	194783
M656T57	655.526	57.157								34773.7	31271.4	73796.2	28451.5	31116	34590	30833.9	33133.2	29474.3	33032.4	34024.4	34024.1	34548.4
M566T184	565.518	184.24								145256	159827	143757	126382	148390	147492	168462	145259	116856	142458	101523	105563	105551
M961T40	960.681	39.616								95202.8	102397	91861.4	103597	111698	73989.7	111870	116191	110967	108101	93272.2	97256.1	97302.8
M736T34_1	735.594	33.702								62815.9	58033.3	41150.4	81961.6	54524	55043.9	41857.1	58383.3	133293	62906.5	59500.4	58068.3	59513.3
M550T37	550.393	37.491								106417	89701.3	82428.1	84968.2	102558	104395	84859	96771.2	88605.8	98633.1	85990.9	85986.1	88255.5
M99T329	98.9748	328.821								175969	234141	162588	182675	212539	217794	175297	270738	319794	306124	602446	602248	559486
M226T112	226.18	112.454								158087	142447	287408	142191	179058	118059	162119	160573	138028	102775	166034	178597	166300
M281T283	281.054	282.841								170166	190763	161706	183717	194282	214071	197633	179421	226129	239992	228444	229187	231474
M118T357	118.086	357.137								267967	435688	405426	361915	353804	401000	423409	379379	358836	420300	367266	370352	366456
M140T233	140.002	232.826								163394	154979	565126	196739	263159	391521	152039	187750	280860	239367	430179	436655	435160
M564T92	564.357	92.138								79831.7	92557.3	75012.2	96823.7	91157.9	103705	95597.5	467397	90760.3	573633	148070	148072	149394
M652T41	652.411	40.976								32876.3	28619.7	24961.3	30015.9	35274.2	35023.5	25610.8	86699.7	22752.1	122324	41967.8	44488.9	44399.3
M202T78	202.18	77.678								176034	193705	175703	195292	231828	196777	231620	218972	217653	322764	229556	226657	226678
M210T274	210.097	274.075								300809	284057	247652	250731	269556	320463	322849	256920	284584	379447	226042	226158	229325
M406T63_2	406.352	62.737								128198	119449	109607	123473	118327	120679	114202	120463	116238	118172	143067	147501	147513
M668T37_3	668.492	36.8555								69212.1	67283.4	73167.7	74016.7	65933.1	66331.2	58143	78176.3	80745.4	104522	62076.2	64343.3	64334.5
M338T584	338.341	583.816								138608	141210	139949	140024	135628	140887	138343	137106	132452	139017	131401	142114	141857
M490T35_1	490.17	35.306								30533.5	30741.4	28821.3	29952.6	42407.4	118000	42889.9	40713.5	27379.5	29173.6	50075.6	59271.2	59257
M342T473	342.138	473.361								134598	150357	119245	125908	116403	155052	156730	298119	121426	155940	75570	79203.9	79017.7
M554T40	554.349	39.634								8283.12	108091	88557	12417.9	6223.77	13109.2	16083.3	8646.93	8939.52	7679.97	23349	64932.4	64760.4
M195T427	195.002	427.414								97362.9	138450	107049	103458	75578.6	155401	217697	136569	57646.6	150785	24660.9	26743.8	23788.9
M533T387	533.154	387.214								33363.1	43969.1	38267.5	48057.7	59292.4	68157.5	40386.3	57611.9	81545.8	76561.4	94295	91900.4	94292.8
M901T472	901.153	471.523								80960	91700.1	87145.6	90386.8	73121.9	71348.9	69883.8	67097.7	38909.4	83776.6	29614.3	29609.6	30581.7
M236T355	236.079	354.557								209896	249961	214250	196220	210694	237030	405052	302801	155505	393654	69402.9	69635	72240.1
M526T37	526.429	36.607								78754.3	70641	69715.2	67742.4	67558.9	66738.3	61399.4	65237.1	73211.5	102095	77265.2	78289.5	78293.2
M184T336	184.059	335.818								696.846	1822.28	620.787	1388.26	858.726	1318.28	1002.86	1323.81	2190.73	1238.49	35705.2	36955.7	42594
M247T457	247.093	457.253								115545	171117	126302	70753.5	35215	56156	289947	66213.6	24005	68195.8	22600.5	21605.8	22471
M247T477	247.093	477.396								134313	439176	135728	232336	32792.2	129948	230692	137255	32379.5	187456	11076.9	11193.1	12254.2
M341T35_1	341.159	34.531								67282.4	82518.9	64566	80844.4	68016.7	64160.1	86320.7	45751.3	92381.3	72120	64416.9	68863.4	69004
M622T37_2	622.45	36.852								72019.4	80503.5	77160.5	75621.1	84204.5	76031.6	76868.7	77896.2	79333.5	84024.2	77951.8	76629.6	76549.7
M198T387	198.096	387.465								66299.9	73420.5	71001.9	65849.2	72607.3	121209	110288	109139	111522	111873	80591.7	80634.5	84205
M283T35_3	283.282	35.3305								40523.7	41244	109545	63168.8	37309	41896.2	56286.6	41985.9	23500.2	33373.8	36165	32427.2	36187.1
M506T37	506.367	36.731								92742.3	100389	88890.8	100521	100703	101094	98589.1	93604.6	105460	99081	90950	90979.3	89746.2
M988T503	988.322	503.409								61971.9	58786.2	52570.4	59320.6	50884	62111.5	69782.1	61573.9	44991.8	78682.7	33774.1	34699.5	35222.4
M307T365	307.041	365.049								25900.6	27096.5	21913.7	27428.9	27985.5	105168	123078	81801.2	85444	119474	58206.1	58581.5	58579.9
M482T36_2	482.404	36.105								91234.4	85904.5	77553.2	85781.9	81208.7	65110.2	80932.1	71769.7	68478.6	85179.1	81283.7	83648.6	81413.2
M767T388	767.228	388.055								7826.78	8272.22	6038.78	15626.8	28897.7	27465.4	12013.7	16546.1	73597.3	34684	120591	121548	120107
M125T273	125.025	273.252								74494.1	71043.4	60479.7	123233	230222	304168	55646.9	95762.4	217196	157959	387248	353334	388704
M276T287	276.101	287.311								128988	73879	39454	37103.4	28040.2	28952.1	32838.6	27125.8	25403.3	30204.7	15132.9	15230.3	16366.5
M333T318_2	332.893	317.705								46077.3	47012.5	31551.3	35808.6	41957.7	48926.3	62150	24827	29250.7	121653	41341.7	41708.7	41708.1
M314T40	314.34	39.634								6659.5	3200.63	5729.48	5688.59	9441.34	6985.08	7456.16	5303.39	60763.6	70163.7	8638.56	8070.51	8617.83
M724T35_3	724.042	35.326								31937.9	31292	29343.6	44536	30265.5	59231.8	26169.2	81030.1	38649	45368.2	36915.1	33135.6	36889.5
M286T35_2	286.274	35.409								70018.3	68195.1	52926.1	72571.6	79421.4	70276.3	74772.1	67728.7	70177.8	76370.7	73746.9	71350.5	73513
M666T35_1	666.002	35.252								52508.7	42092.4	38210.6	52819.8	35213.4	59186.4	50341.2	92854.3	57634.4	81538.9	51086.5	51081.6	50372.4
M586T38_3	586.468	38.275								56295	59398.7	50876.3	57609.8	78469.5	55351.9	63493.3	59716.3	54278.2	46866.9	92746.9	94569.4	93555.6
M234T457	234.087	456.644								114860	172651	124033	173375	27474	47297.1	482977	149902	27590.2	298542	25980.6	28125.5	26416.5
M1113T33_1	1112.61	32.8675								98493.4	86048.3	76844.9	89051.1	74705.6	80914.7	81207.5	83214	87683.6	90900.7	83685.8	80251.1	83749.9
M228T42	228.268	42.271								169042	162892	36882.4	164408	168056	154119	161061	158986	172705	147634	146756	150016	150018
M1013T507	1013.32	506.58								9897.96	10998.3	10570.4	8889.79	7462.9	41876.7	61472.7	34090.3	36889.7	53689.8	9990.43	10446	10933.6
M1013T33_1	1012.56	32.907								75085.6	99345.8	65228.9	89837.9	87574.5	81966.1	91436.5	92707.2	94890.6	71477	78466.8	77319	77283.3
M327T66	327.201	65.61								180371	187358	155214	176958	181813	195277	188571	194957	176515	241648	176666	177706	177969
M549T36_2	549.486	35.977								176660	193138	152810	172578	189958	119347	126164	106174	109140	114036	122033	122020	120691
M1063T33_1	1062.58	32.877								94825.6	95265.4	97222.3	103887	105778	96065.7	104640	106018	111530	107241	95871	95898.1	93662.5
M782T35_1	781.581	35.304								49627.8	45100	40710.5	57676.6	61651.1	77318.1	49082.1	84687.5	48665.8	83198.6	58389.7	56797.9	56769.2
M405T427	404.961	427.262								89324.6	3850.4	3655.41	4703.52	3325.72	5141.6	96092.1	3974.85	4087.26	111691	3958.47	4131.85	4012.58
M517T37	517.37	37.491								79896.3	100421	109575	67242.5	80480.9	77154.2	73100.5	69123.8	77905.5	86989.5	75798.8	77403.5	77479.5
M570T38_2	570.455	37.5025								67879.6	78097.9	67444.3	73937.4	70526.3	68713.7	62966.7	68433.3	69096.9	72466.6	65826	67575.3	67628.4
M571T35_1	570.511	34.5005								16819.5	24330.9	21108	21469.5	23607.9	19998.7	22745.3	19974.6	17966.6	81764.5	15655	12691.6	15430.9
M99T398	99.0434	398.325								2343.99	2641.45	1299.35	2222.15	2452.57	1649.12	1277.78	1660.93	686.722	1010.09	360033	375655	339301
M567T262	567.289	262.453								5281.33	16971.2	9444.59	13893.5	21131	21862.6	16785	9186.72	15918.1	22573	81841.7	81442	80363.9
M537T40	537.371	39.602								2819.37	19968.8	2547.81	18955	2756.35	2734.37	3311.08	23161.3	1325.49	3260.59	5074.53	7798.97	11286.1
M354T54	354.336	53.995								38577.1	35058	28917.5	33968.6	34192.6	32282.8	35533	35846.9	33278.8	38536.6	57408.7	57473.2	64702
M723T39	722.503	38.938								47972.8	62773.6	46649.3	98676.3	41166.1	63961.6	53977.2	43411.6	55264.9	58392.6	57998.3	65609.5	58775.8
M674T33	674.461	33.132								8899.04	10871.7	12365	7381.28	18239.8	9879.66	11900.9	9694.51	11879.3	20221.8	14558	14626.5	16858.4
M390T36	390.321	35.972								51967.9	50141.6	32607.1	39323.2	45173.9	42088.4	38650.5	40518.3	33708.3	62196.7	41364.2	39528.7	41355.8
M363T282	363.044	282.111								5774.32	4073.22	4980.08	7524.96	16101.5	11869.6	171440	6525.27	20439.6	14455.4	44677.3	44685	42722.8
M464T35_2	464.429	34.502								11457.7	3326.18	13498.6	12496.9	175330	21215.6	10959.1	165256	11971.4	14528.8	101601	48236.2	101526
M754T38_1	753.608	38.446								72014.6	68980.2	64800.5	63651.1	78627.9	62534.5	71133.9	66531.2	73273.3	64801.7	58448.4	58269.6	56457.1
M83T233	82.9977	233.085								40223.7	40157.9	42408.3	69764.1	138651	155282	35786	54102	175486	151080	305263	375336	308890
M476T37	476.248	36.859								5046.59	6057	6111.78	2497.6	5575.55	4982.85	4533.22	5200.7	4698.17	60213	4990.06	4992.55	5484.37
M476T42	476.305	42.271								33714.9	36024.7	40642.1	41645.1	39897.9	38101.3	50601.2	102658	42402.6	147394	63164	55282.6	55301
M302T204	302.196	203.898								93060.2	99027.8	86616.6	88747.3	62443.9	84406.6	133963	113246	33966.3	123656	22886.1	22879.5	23496.9
M263T291_1	263.073	291.432								219614	336834	196151	181951	174267	235341	287333	227509	143654	277599	110058	113762	110108
M444T55	444.403	54.656								53946.4	42657.2	37878.2	41289.8	53539.6	42111.6	45332.7	41208	42255.5	42838.6	67047.7	67095	68881.2
M443T34	443.227	34.499								81180.8	64579.7	54783	62308	71735.8	63569.3	74806.5	64062.1	75068.2	80615.8	72085.1	72061.5	69552.1
M379T338	379.063	337.859								211493	255602	210090	181528	57803	245883	376896	151886	72741.8	199642	9348.65	8432.55	8406.22
M118T240	118.086	239.706								349322	353811	420355	315392	222046	304169	357152	326876	98334.4	262768	118284	130425	130208
M100T347	100.075	346.86								91100.7	97385.5	95526.5	96221	96049.1	89241.4	98927.5	85148.2	88207.6	104822	90450.7	89400.8	90466.5
M211T37_2	211.169	37.478								65448.7	37142.7	102372	36965.3	83442.7	35379.5	39804.6	43258.9	42418.1	32866	52485.5	53300.3	53303.7
M247T493	247.093	492.777								92207.2	88789.9	108636	56811.7	27552.9	98229.6	188051	112699	30238.7	114003	34925.6	34992.8	37841.6
M753T35_1	752.559	35.2815								76395.1	37208.8	47163.2	63314	87493.2	83708.4	61975.6	121454	61201.4	85622.9	72852.6	70561.2	72860.4
M256T58_1	256.263	57.785								81355	70902.2	71936.3	84460.9	89445.5	89809.1	71057.6	75019.8	65585.1	88549.4	92850.9	94509.3	137202
M874T37	873.551	36.723								11705.2	11663	30968.9	19738.3	11638.9	18885.1	13532.2	13249.7	12015.7	37191.9	25552.3	20956.6	21138.6
M427T37	427.304	36.728								101343	98667.9	91084.8	100319	107923	94833.8	91613.9	101428	95869.6	112254	90832.1	91893.2	91891.9
M233T307	233.063	306.621								198181	198972	192777	205745	206586	164821	205085	169647	224374	173524	133887	173936	192579
M504T33	504.319	32.677								50725.4	48705.4	53440.6	49028.3	51726.1	47705.8	46576.2	47934.8	37187.2	53239.4	105033	105010	102942
M338T55	338.302	54.67								121250	5377.08	10990.7	7239.93	5093.36	5131.29	3963.97	5624.09	4287.94	4350.94	6898.51	6923.54	7173.61
M703T39_1	702.508	38.985								87168.4	71899	81173.2	89987	69733.8	48043.9	65885.9	78207.8	54505.3	73877.7	75368.1	78644.5	75515.6
M1063T33_2	1063.09	32.859								83260.8	79931.8	65868.5	75676.4	76968.1	74198.2	77723.3	68615.2	78462.8	79772.3	79472.7	78975.4	78973
M151T59	151.096	59.007								114789	171119	136662	117408	119711	126352	176928	122952	159271	158767	103447	104859	104870
M272T86	272.294	86.198								245462	189183	164858	163869	151617	76201.1	175227	163447	150661	215028	181956	184504	184480
M118T375	118.086	374.683								347818	383810	396969	691727	668021	692423	313468	644627	618563	417434	332340	332403	342247
M496T40	496.338	39.662								44915.4	49746.5	60638.7	55358.3	60701.4	61543.6	72674.9	70879.4	55220.5	89988.3	53648.8	53650	54712.6
M717T94	716.52	94.273								496028	428686	331874	441995	428865	192009	199474	174824	176028	195152	217676	189321	217808
M484T34_2	484.47	34.499								58779.8	47578.9	49822.2	51262.2	53806.1	41782.9	56743.7	38877.7	49445.4	33938.5	69075.5	68916.8	66224.1
M645T37	645.494	37.422								95719.2	88289.8	83292.6	89301.9	93532.2	90299.2	88988.4	96276.4	91865	106199	83437	88026.9	88075.7
M855T40	854.577	39.635								109026	113936	93543.6	79550.5	100011	69487	98359.1	72678	57758.4	87510.4	82789.2	85931.3	85994.2
M724T40_1	723.507	39.628								35807	8739.8	11704.4	41603.8	20497.2	77184.7	50584.1	20519.1	10989.1	13856.7	20185.5	19080	23311.1
M637T35_1	636.978	35.304								45946.6	33631	24193.7	36038.6	30308.7	63142	38844.6	72239	32890.9	45751	40696.8	39804.4	39771.4
M283T45	283.175	44.6565								151723	5206.94	132569	149617	158603	163884	157700	149998	152548	214751	176859	176753	174692
M235T348	234.917	348.107								148264	158652	170625	166076	139128	116531	124700	111605	86129.6	144303	62938.2	63392.2	65061.1
M193T37	193.159	37.491								48646.3	32561.3	95281.1	47445.2	65549.5	28107.8	31151.7	42609.9	35476	24049.3	47099.5	46653	47100.4
M705T128	704.521	128.113								282351	280096	186977	223673	195924	221824	260203	189013	156931	260226	144641	144700	146519
M309T274	309.049	274.111								226621	237069	243110	237044	275785	315612	267312	235398	306434	346771	306370	315610	315605
M438T35_3	438.377	35.355								64731.2	52397.2	52607.8	62549.4	67424.6	55125.8	58694.2	61246.9	64379.1	64411.4	56787.2	57741.1	57739.3
M293T273	293.071	273.455								74571.7	68286.1	58343.8	98551	161091	154733	82415.5	87701.8	210343	189286	334532	332183	331073
M654T34_2	654.33	33.781								29761.7	28328.4	29959.1	25522.8	35794.3	19568.9	23521.5	20967.9	23901.4	20695.1	71449.8	69231	69204.3
M430T34	430.242	34.477								70761.2	49653.1	42183.7	71018.6	68177.7	51681.3	59940.4	54301.8	72854.2	69425.7	54529.4	57565.6	54522.7
M1113T33_2	1113.11	32.859								71940.2	83960.8	66473.1	76335.7	67562.5	64806.5	73581.5	71322.5	76287.2	71727.8	73550.6	71923.4	71911.7
M963T33_1	962.529	32.961								99031.3	109990	95501.4	100973	109553	103109	100907	97510.6	100644	102101	98137.1	96190.4	98105.3
M1013T33_2	1013.06	32.878								70077.9	80685.1	71917.6	76641.9	61895.8	73375	83938.4	76333.2	84459.1	84477.1	72962.8	71321.3	72966.9
M339T35_1	339.289	34.601								99259.5	116978	107285	104444	111195	63682	70932.9	61348.6	64371	70685.1	63359.9	67267.4	63453.7
M436T35_3	436.398	35.2525								62135.9	61645.6	51625.6	62918.9	71878.9	61783.2	61195.3	65169.2	66827.7	64828.8	62045.5	60920	60936.5
M318T262	318.157	262.453								14725	12142.7	14338.8	20400.4	41904.5	35994.8	13936.6	13811.7	35282.6	36004.9	96275.9	95319.4	96275.1
M289T318	289.008	318.409								57378.3	68735	45601	52958.9	58008	100304	100592	64990.7	72934.3	133817	54570.9	57186.8	57130.3
M1163T33_1	1162.64	32.876								88768.3	87608.3	68924.1	100396	96721.5	87915.1	98871.6	97750.3	88918.5	100633	89741.8	88527.1	88509.9
M657T37_3	657.453	36.737								46229.3	58755.6	66965.4	49570.5	64125	37887.2	54829.4	48387.3	57274.9	59104.2	46733.5	49463.2	49463.6
M504T34	504.278	34.499								73210.2	65804.8	48840.8	68089	62990.1	65137.7	64926.2	58922.2	83584.5	81612	64450.1	64428.4	61913.5
M455T37	455.335	36.728								73557.9	85380.4	78380.6	86915.1	98391.6	83059.2	79281.8	84975.6	77062.2	86900.5	73130.7	73129.5	74793.7
M1163T33_2	1163.14	32.858								83139.7	89548.7	68256.8	71536.9	89724.1	78549.9	82012.7	80209.2	89158.3	85856.3	78219.6	77291.6	77292.4
M325T35_3	325.273	35.346								102257	110821	86965.1	101673	91840.1	90755.6	95791.6	94182.3	97517.7	115543	86919.8	90978.1	91010.3
M630T37_1	629.501	36.852								61098.2	60250.6	58498.6	59614.6	62157.6	58891.9	54846	50478	59081.1	62879.6	55387.2	56962.4	56965.6
M102T387	102.055	386.587								197501	193175	179131	176095	171334	45151.7	48852.9	46636.8	29162.9	72680.9	84041.1	87736.7	87681.7
M320T55	320.258	54.631								346.292	408.122	569.09	7697.03	8497.27	742.063	704.224	521.288	358.282	8557.33	4821.76	2176.98	2657.75
M716T485	716.262	485.432								35418.1	41135	53978	47327.1	29398.3	11598.5	13990.3	11539.5	6084.06	13539.4	7111.01	7135.82	7558.42
M116T295	116.052	295.206								12040.5	11839.6	12037.7	12086.6	10837.7	8744.74	11360.1	11663.8	47413	11150.6	24601.9	19505.4	19034.5
M166T270	166.086	269.854								244351	278443	240609	237499	248237	279279	212839	192420	185292	270488	154007	184479	184304
M637T34_1	637.305	33.762								27770.9	32116.4	28504.2	28086.3	27245.7	22153.5	17525.5	18126.7	22172.1	18898	62717.2	61472.3	61466.7
M780T38_2	779.621	38.177								69111.9	88392.6	67432.9	73729.8	99765.6	74137.7	52505.1	56232.8	71667.9	68455.6	73153.5	73149.1	76008.7
M307T139	307.033	139.155								178297	173911	197812	113569	278092	257008	117124	212905	371663	180872	414716	417150	442755
M622T36	622.375	35.6175								37949.8	7803.08	5134.67	4823.34	5193.92	48943.7	4334.8	5042.96	6147.54	7826.41	45592.4	31598.6	34942.5
M204T417_3	204.086	417.497								84965.9	84414.5	83717.3	79265.2	63740.6	76799.9	80871.7	74963.5	39669.8	87945.1	26970.7	27026.3	28155.3
M769T38	768.624	38.1995								24936.2	13677.4	17887.7	9763.16	9926.17	17260	10363	8788.83	20290	19719.1	17790.5	10958.5	11735
M311T35_2	311.258	34.502								110098	121375	102175	111949	111806	71895.2	90676.3	74264.5	80337.1	78600.3	77145.9	78395.1	78376.2
M233T418	233.113	417.952								44104	53876.6	47178.8	43294.7	50809.6	45487.8	44561.8	33846	39048.2	46262.4	21616.8	21965	24457.6
M743T36	742.562	36.046								39478.9	64512.5	67926.1	70657.4	74557	74252.1	78477.8	70736.8	60597.4	49724.6	70474.2	70474.7	72443.9
M614T35_4	614.433	35.252								50950.8	51628.4	58408.9	49752.5	62509.4	58889	52466.9	64767.2	52825.6	69870	56648.2	55405.6	56655.2
M811T35_1	810.602	35.25								54134.5	41578.1	40688.8	52736	41940.6	77394.8	54112.4	84434.1	52498.4	65423.4	53657.1	54312.5	54289.9
M136T151_2	136.061	151.045								283166	254468	224556	238266	240989	209967	201724	168750	146558	266556	145145	145147	146152
M615T34	615.367	33.762								52822.7	82951.8	74774.2	63801.2	54596.5	59895.2	65019.4	61525.4	76481.6	61134.5	76682.6	72820.3	74652
M615T36_2	615.448	36.4115								39025.4	108962	26318.4	29504.9	17593.4	58662.4	36282.6	46489.4	38385	48834.8	103293	103197	66582.4
M291T318	290.883	317.762								65560.3	63960.6	49882.6	51775	58294	66152.1	81071.3	38304.4	44800	122193	51396.4	52030.4	51422.2
M592T182	591.533	182.11								111444	135704	110880	100733	120440	83800.7	97104.3	87127.5	63771.4	85517.3	72140	78966.2	72225.5
M695T35_2	695.019	35.304								38875	34780.2	27690.9	39513.6	33443.2	51919.4	38442.4	84028.2	40402.3	41232.1	32163.4	31378.8	32342.1
M464T34	464.393	34.488								16167.8	17299	18041.3	20019.3	15642.8	26449.8	17316.8	18387.4	17516.5	17058.4	28363	28445.7	32604.6
M233T423	233.062	423.295								10939.6	44945.8	8983.46	14097.9	9122.67	33796.8	11663.6	9866.76	8748.51	42298.3	12092.2	11024.5	16743
M362T36_3	362.291	36.0345								21704.6	15912.5	8938.74	12794.5	14180.4	13890	36374.2	7700.47	11565.6	16152.1	10898.1	9898.24	10911.5
M98T399	98.0597	398.565								125513	144968	126067	118338	121266	77151.5	86449.9	65123.9	67533.3	93001	67119.2	67818.6	69499.9
M503T34_2	503.252	34.437								9401.48	5728.67	99612.5	6117.73	12133.8	103400	7377.52	9233.31	6413.62	6185.48	7111.14	7559.45	7578.19
M773T40	772.542	40.318								1015.96	11344.1	94452.5	8558.19	14469.7	13177.7	12071	11587.3	97861.7	93744.4	5835.26	5061.37	5168.7
M189T35	189.112	34.652								25364.6	26074.4	25899.3	22169.3	25868.2	21196.6	30092.2	23151.2	25518.1	21142.1	70484.2	70473.4	68410.2
M514T36_2	514.371	36.0075								11295.1	40917.9	9089.14	14443.2	43737.6	28229.4	8575.15	19036.7	46725.4	14622.5	18266.5	23415.1	18322.4
M731T38_1	730.535	38.332								98103.4	92347.5	87278.6	80625.4	94854.2	107911	96750.1	109700	90634.1	126117	92504.7	91882	91892.6
M133T58	133.085	58.416								144729	166710	106356	116992	172696	116147	162998	167153	166089	208801	137738	131379	130377
M125T255	125.025	254.564								51372.1	44851.7	43557.6	83344.4	159289	97432.7	52539.5	62409.6	195692	109877	284746	276645	276710
M271T102_1	271.238	102.487								129593	135680	123137	197854	231305	132026	220246	184506	255006	304922	197440	180938	181186
M279T317_2	278.951	317.451								12660.4	11771	10334.9	20642.5	37192.7	24532.5	15988.7	13785.9	51485.6	36190.8	162540	162633	158903
M130T372	130.05	372.405								297753	148165	243640	194933	163000	85345.8	102918	82040.8	34789.9	235998	114496	115764	116610
M198T394	198.123	393.637								67789.9	72758.6	55848.3	74111.6	69874.9	67184.9	74926.4	70834.5	52015.9	60334.7	66215.5	53165.2	64760.2
M369T35_1	369.298	35.257								77004.3	65927	67869.2	65895.4	58449.9	59508.9	64038.3	66167.5	73122	78478.9	63021.7	59133.5	63118.8
M369T35_2	369.337	35.248								8019.48	9653.02	9246.41	11266.4	10612.8	9571.2	9628.97	47054.4	7728.85	61699.9	9235.81	8598.61	8757.9
M343T387	343.122	387.465								64479.2	83896.6	66997.2	65569.3	66107.7	103732	96900.5	91791.4	99358.4	106075	71786.1	74121.7	74075.9
M840T35_1	839.623	35.248								42755.2	40585.5	33990.9	47893.1	36485.3	52025.3	40610.3	66928.1	49206.9	66589	42631.2	42636.9	43481.8
M602T37	602.47	37.478								48587.7	51202.4	48742.9	58191.3	56095	56878.6	52113.4	54419.1	59047.6	59928.9	55618.9	56131	55617
M614T38	614.485	38.2175								62652.2	60169.8	49923.6	34445.7	42956.1	51877.7	44569.6	36450.4	56849.1	61982.8	55368.2	56955.9	56006.3
M432T43	432.279	42.815								71357.5	51611	49579.8	53025.6	67681.7	58507.6	61872.1	99137.4	54604.8	159552	63994.8	64865.1	64860.4
M855T183	854.578	182.83								123800	141748	121653	109666	117411	89919.8	95204.4	84675.3	64724.7	97416.2	71133.1	71148.5	72147.8
M441T389	441.09	388.568								39672.1	36576.9	34853.5	43036	61065.3	60037.5	56391.7	48476.3	93193.8	74971	140420	149918	140326
M543T442	543.131	441.501								68882.5	68537.1	72083.7	72949.1	81223.3	126575	81061.2	95368.2	112046	124479	63193.2	64995.5	66925.4
M780T38_1	779.568	37.579								31216.7	12970.2	9810.68	119223	36088.1	96111.3	29160.1	31682.9	112580	46650.6	83147.1	34122.4	83108.3
M543T466	543.046	466.173								102840	124841	106232	95282.6	86031.8	92734.7	98796	91902.6	57276.8	101752	44858.4	44980.7	46773.1
M462T36	462.343	36.092								61894	55996	34689.9	60035.1	56166.5	70921.1	54311.1	79703.4	58579	77152.1	38627.8	42844.2	42994.9
M245T358	245.106	357.922								27372.6	27758.5	22588.3	27759.5	30314.7	171348	170625	97828.9	34339.7	35289.2	84219.1	68968.3	84202.1
M608T101	608.384	100.573								75215.9	72334	71116.6	92110.2	70325.8	87140.2	71207.7	432428	90558.2	440844	132568	125075	132621
M470T35_2	470.347	34.952								11493.6	66442.3	9838.03	11021.9	73355.6	60895.1	10575.6	11361.1	11365.7	13193.2	9372.38	8819.94	8793.12
M262T42	262.237	42.369								63068.9	61036	41664	69577.8	60753.8	59476.7	60047.1	59450.7	67077.5	64880.5	92227.2	92231	91606.2
M778T37_2	778.42	36.731								52349.6	46115.1	29647.9	48990.3	56774.3	36740.5	47918	47114.2	53769.1	55184.8	45279	45277	44819.5
M256T58_2	256.299	57.75								55712.5	187020	97574	209944	195549	178421	184383	195963	199194	149455	208879	207845	198797
M316T105	316.32	105.197								92732.4	82148	122862	165473	73449.4	82966.3	65258.1	89272.8	62535.4	489665	186748	174704	174168
M86T53	86.0595	53.211								42958.9	41762.6	25838.2	27508.9	52693.2	49537.3	64950.3	76763.7	61665.7	76162.9	54537.3	55428.1	55430.9
M376T35_2	376.341	35.346								84471	89060.1	84779.6	90235.3	88480.5	87169.1	90855.8	76744.4	85733.4	100182	86386.1	88110.5	88631
M732T130	732.456	130.263								2300.73	1776.7	2147.6	2593.5	1781.69	12616.4	1574.23	2081.27	20859.2	11869.4	40595	38372.6	40489.2
M676T35	675.673	34.502								41676.2	6055.12	20316	11229.1	13183.8	11375.4	10111.8	11457.3	19488.8	7375.62	36594.9	34900.5	34853
M516T35	516.387	35.252								62006.6	56142.7	45617	73169.5	60909.5	75118.2	69825.5	60353.8	64459.3	60379.3	51126.3	51101.4	52730.3
M126T274	126.021	274.284								178355	64187.6	44725.7	131482	108819	144241	52498.7	113811	275737	139654	330406	411056	412343
M696T41	696.436	40.962								18920.9	30182.9	21467.6	14273.6	23337.6	22707.2	20891.9	64367.1	16717.1	90535.3	23880.9	23949.3	27544.3
M181T387	181.07	387.465								66328.6	71086.1	69419	61119.3	68293.4	91203.7	94014.7	88870.5	97583.6	104003	69542.8	69649.9	71970
M790T34	789.636	33.7025								69052	53544	51868.4	69808.6	47955.9	41557.9	25810.3	32201.2	85742.8	52593.7	43422.3	43801.3	43216.1
M753T35_2	753.061	35.261								44187.7	32108.5	26971.9	34962.1	30395.2	48025.5	31453.2	62412.9	36278.9	57324.6	36690	36689	38187.5
M670T57	669.542	56.537								53264.8	55385.1	81394.1	63649.5	62305.1	52003.6	55883.8	63119.6	45315	58472.9	53374.7	54140.8	57918.1
M768T35_2	767.623	35.252								76264.3	61400.2	50154.2	67983.4	59313.5	57867.4	60224.6	64302.9	89254.9	95512.8	59197	57695.7	59209.8
M676T38_2	676.494	38.2835								88045.4	63467.4	71610.8	60356.8	68278	85708.1	61361.4	63721.6	67373.9	62577.3	58423.6	65493.9	65315.8
M443T37_2	443.336	36.852								37808.5	24824.3	32695.4	33009.2	23985.2	49160.7	25253.9	53762.9	33964.7	33419.3	36076.8	36068.1	35012
M851T498	851.262	498.314								13035	10467.6	13495.3	11081	12808.7	31976.1	56206.1	23424.4	26970.3	37204.1	9479.75	10014.9	10269.1
M827T37_1	826.59	37.461								57284	51938.8	39584	31766.3	50389.8	54298.2	43400.9	62338.6	47178.8	60803.6	50660.2	49912.6	50740.8
M162T343	162.112	342.829								37029.2	37195.3	35938.5	103370	37047	42000.3	49612	37000.1	38233.7	46085.4	39167.1	39549.3	39544.9
M318T392	318.165	391.716								104209	116078	101217	100487	99963.1	75057.2	81084.4	66850	66141.1	87266.5	65482.4	67866.7	67692.7
M404T35_1	404.227	34.546								40553	36911.2	34673.4	50367.8	46145.6	38418	45834.4	42198.1	47922.6	38706.7	41343.6	38645.6	38655.7
M646T37_2	646.489	37.496								46235.6	39434	44299.4	44440.1	49129.4	35937.9	43960.2	55177	53767.7	59157.4	38060.6	41295.8	38300.6
M448T35	448.361	35.252								56125.3	55570.9	42942.5	44020.8	52834.3	47733.1	53248.9	51105.6	53517.6	74939.1	50449.9	51916.9	51972.6
M330T65	330.299	65.1925								11796.3	123679	33897.7	20658.9	11093	12059.6	20728.2	11258	40008.1	13339.9	187596	62775.4	186707
M632T34_3	632.363	34.477								58416	60284.4	43810.2	59914.4	49280	53013	52723.6	44784.9	61578.9	62511	48970.7	49703.8	48947.6
M550T36_1	549.917	36.031								37438.8	24853.2	20677.2	38651.6	34547.9	55824.8	38842.7	63491	36400.8	42496.8	38649.1	38306.6	38641.5
M256T145_2	256.3	144.951								278583	280702	262467	265441	251389	275380	306066	288829	289749	644549	250901	253828	253762
M560T35_3	560.414	35.259								66027.8	59102.4	51016.3	76724.6	62736.7	89415.2	70240.5	72840.4	69676.9	70999.7	57511.3	60521.4	60492.2
M733T86	732.551	86.0175								247704	20214.7	86864	415684	365266	470961	482558	28432.8	385120	528991	115513	116428	103015
M843T40	842.573	39.634								70539.5	54415.1	55933.1	58485.5	71798.6	70134.4	78003.4	73893.1	58656.5	62881	58278.3	61315.9	58394.3
M831T35_2	830.618	35.306								94731.8	91863.3	80561.9	99922.6	103398	93221.2	89409.8	92233.7	88439.7	110703	91254.8	89790.3	89762
M718T34_3	718.399	33.912								57676.9	56740.8	48605.7	54063.9	51305.8	63515.8	52507.5	53393.6	68232.9	49789.5	48994.1	48615.2	47235.6
M827T41	826.548	40.976								26643.2	94630.8	23837.8	26397.9	58902.2	28575	35055.9	92722	12018.3	30318.2	77889.4	77789.8	54079.2
M273T455	273.037	455.162								110369	147323	115412	126764	134251	109551	110733	88188.4	87407.2	144726	85793.9	86406.3	89730.1
M251T40	251.185	39.587								34078.7	34635.1	35379.3	42641	31754	47083	32324.1	59477.5	35001.9	58302.2	28971.3	28902.4	30505.7
M581T37_2	581.363	36.669								2588.03	2814.44	23598.6	22217.1	2850.67	3291.44	2784.44	2781.81	2111.92	4219.29	7208.43	11839.6	7118.33
M126T255	126.021	254.739								46025.2	43903.7	40589.7	80845.1	124021	93627.2	46217.2	58447.5	182519	111430	258902	252683	252885
M869T40	868.59	39.627								81544.6	79102.4	59861.6	62055.6	93853.6	55461.7	54175.6	57881.7	60598.3	60661.9	61071.4	65942.8	61425.4
M207T467	207.005	466.65								123122	142788	122894	120423	124182	119170	135886	110306	92062.4	138289	75910.5	76582.9	78288.5
M638T38	638.446	37.575								58361.2	62693.4	56231.4	66551.3	66788	60812.7	50247	59938.5	61267.5	72817.7	54884.7	56500.5	56494.8
M145T365	145.049	364.906								34339.6	36851	33659.7	33367.9	35006.6	86234.7	84045.4	73760	68354.7	97510.9	47941.9	47938.9	48960.5
M228T326	228.08	325.748								84151.4	93423.2	79466.5	87013.7	102814	114742	97376.2	85174.2	104799	131985	112967	113233	113116
M782T35_2	782.083	35.269								35334.1	27975.1	24007.7	29874	24502.1	45588.8	28480	61660.2	34501.5	50635.5	30014.3	29981	29452.3
M913T33_1	912.503	32.942								64093.8	54232.8	63564.7	69022.3	62209.8	63721.5	59268.5	60808.4	69824.6	63185.1	61772.7	60351.3	61812.8
M201T263	201.078	262.615								18674.7	11471.4	12492.4	33796	57243.2	40839.2	14449.8	26107.9	63289	57009.5	107553	104659	104688
M732T34	732.414	33.856								46490.3	67321.5	40114	47103.1	56790.9	60447.9	52798.7	66396.2	63428.8	52798	54496.9	57121	54530.1
M811T35_3	811.104	35.252								38562.5	26809.6	28472.8	29006.7	28775.5	41852.4	30340.8	65336.4	34218.6	44507.6	30455.4	30454.9	30191.7
M1049T34_1	1048.82	34.477								52448.1	49503.7	42374.3	51380.7	53470.3	47199.3	48871.7	48666.9	52175.6	59353.2	47844.1	47726.2	44026.6
M787T38	786.584	37.605								71958.9	70812.1	44976.8	43073.3	44845.5	71351	46854	82926.5	43354	55171.2	53179.9	52675.7	56417.4
M274T135	274.274	135.436								94936.7	73908.2	63195.7	60129.4	62123.9	94000.9	81688.2	101199	77902.2	92000.8	94881.8	94948.2	96241.2
M273T58	273.423	57.7865								61836.3	64030.5	56961.6	60510.3	77175.3	69078	62316.5	61643.1	65263.4	70673.6	74672.3	76892.6	76855.1
M725T262	725.461	262.451								16068.6	18106.8	14492.2	16334.1	25233.3	20146.8	10939	6183.58	19957.9	24316.1	77438.2	77399.4	75431.1
M250T77	250.093	77.069								150112	198291	87117.1	140325	177928	99014.3	116032	110742	126467	119396	120466	122420	122357
M470T34	470.452	33.814								679.431	9519.6	337.456	571.664	841.303	382.933	502.739	493.963	341.491	681.894	1982.65	1913.8	4269.27
M118T263	117.724	263.052								142672	135101	149700	134545	136737	149727	150047	143436	131887	152205	111310	113031	112992
M375T35	375.346	34.561								79688.7	62010.3	49884.3	61057.4	70388	52297.4	41417.4	51381.2	60599	73829.2	48852	48840.5	49430.4
M785T34	784.663	33.738								58830	70795.4	44582.5	73135.6	68330.7	66431.3	65343.3	63721.2	69669.8	53585.1	48132.3	48536.1	48136.6
M242T272_1	241.988	271.588								39687.6	12478.5	15656.4	25764	134101	44124.5	33999.4	15711.6	93574.6	46144.5	282346	342878	277969
M418T39	418.387	38.992								24409.5	19683.4	17836.3	21851	23529.3	18136.5	14327.3	20852.2	28444.5	27778.5	41834.2	40244.6	40175.1
M1116T36	1115.68	36.105								71688.5	67183.4	46509.5	57809.3	68447.9	58126.5	75624.6	56871.4	59315.2	86270.4	53027.8	55885.4	55869
M158T140	158.012	139.567								55275.6	33495.9	137927	214119	135981	69495.6	39619.3	64464.9	545818	136629	207658	243861	312718
M405T37	405.32	36.737								34298.4	29521.5	28275.6	35470.4	38013.9	34288.6	35662.8	36571.6	36080.4	48919.4	38164.4	39954.5	37996.7
M843T184	842.574	184.242								77044.6	88482.7	73490	72380.4	77149	83553.9	87136.6	74369.5	60098.6	90692.4	56345.5	56355.6	57120.9
M549T41	549.078	40.65								64004.9	67689	18845.7	80826.6	84971.4	77498.6	79610.4	82316.5	79247.9	83897.9	77254.4	78584.8	79677.7
M198T384	198.052	384.361								2183.55	2552.65	2131.21	1584.79	62425.9	3006.91	2979.99	1687.56	1458.24	2693.37	1569.73	1491.15	1490.78
M963T33_2	963.033	32.878								57126.7	54835.1	55361.7	61978.7	48251.1	59626.7	60408.7	52158.6	54417.6	49929.8	56331.1	55199.8	55200.8
M715T36	714.603	35.972								71464.4	58292.8	41102.6	74699.3	72587.4	55855.4	76049.7	60499.3	74185.1	74196.4	66449.1	64611.9	66491.6
M584T36	584.416	35.972								34389.9	38164.1	35566.4	36731.5	38732.5	40174.8	35399.1	41345.1	44065.5	36824.1	32264.9	34089.1	32291.2
M507T262	507.276	262.451								29139.3	31701.9	22733.6	29610.2	33552.6	37743.6	34855.2	10546.7	28711.2	37327.2	79171.1	79107.9	75808
M579T35_1	578.937	35.355								31649	31043.5	26915.6	37532.2	29022.3	56716.4	30692.3	49312.3	31596.4	41812	30739.8	30703.2	33986
M627T34_1	626.568	34.437								62095.1	87431.4	98944.2	93015.9	84798	68987.8	79482.5	71073.4	87248.7	66973	53965.8	51163.2	51143.8
M278T467	278.063	466.65								119609	136491	118261	114495	116310	116468	117290	103180	95639.2	137184	76635.7	76861.3	79577.1
M734T33_1	733.581	32.59								56795.6	67167.3	60833.8	48362.8	68001.4	31722.5	38500.3	28907.9	38132.1	43613	43982.4	46159.3	38956.5
M1005T40	1004.71	39.622								58499.8	65313.8	44572.8	55098.3	59204.4	49220.7	54228.6	37276.1	40373	55904.9	41652.6	41664.5	46914
M196T373	196.096	372.579								20867.7	22345.8	15537.3	27743.1	38865.3	34609.9	17186.3	23662.7	47149.7	30849.7	90648.1	84389.4	83676.5
M450T262	450.21	262.462								22570.1	23864.8	20916.7	29197.5	40757.1	33918.2	31629.9	16974.9	31142.9	42685.6	65809.3	65035.7	65030.6
M724T38_1	723.585	38.184								40469.3	45460.3	23018.7	33533.9	46324.5	48473.2	43407.1	32093.3	52758	57943.3	35194.9	14574.1	35007.2
M638T34_6	638.402	33.762								68688.1	8343.78	9169.23	11335.4	11227.1	67685	9660.57	46955.3	7977.85	7081.14	56946.4	57908	56952.7
M818T34	818.452	33.856								53399.2	58332.5	41340.3	49401.2	59970.8	53183.6	53973.6	53046.1	59773	45667.7	51437.7	51369	52133.2
M829T34_1	828.689	33.689								55439.9	69250.4	48418.5	59122.7	48842.3	51630.4	71999.3	53105.2	61394.6	44824.4	50002.4	48148.3	48149
M374T263	374.042	263.045								24089.1	22123.5	21816	28776.9	48242.3	41053.3	28812.7	26615.9	57067.5	46490.6	92804.1	92808.3	93583.2
M136T338	136.062	337.887								323143	317148	282924	241012	224174	219970	260335	250611	256935	204676	180938	202142	201940
M578T183_1	577.518	182.892								110834	107690	103525	95337.1	98692.8	65493.4	72869.3	68209.2	50063.9	69429	59885.6	60569.9	60580.4
M556T35_1	555.553	34.541								51688.6	57410	57066.2	63200.2	72604.9	64585.5	67387	57670.7	58074.8	29287.1	50575.4	50575.6	51035.9
M138T417_2	138.055	417.478								39542.9	38423.9	36844.4	38462.4	27913.5	37294.3	40239.7	38013.1	15762.9	42673.6	7484.68	7598.95	9467.65
M705T52	704.6	52.344								10893.5	5870.43	3652.99	16107.8	6204.34	6367.39	5517.41	18677.7	46896.9	18804.6	11809	12426.2	12426
M315T318_1	314.787	317.82								156556	156686	144587	141718	134178	142666	157695	132984	114327	158893	76743.5	76778.9	78735.9
M186T242	186.076	241.726								127444	155588	127066	125138	131241	158662	156528	128222	136972	177554	118288	119183	119174
M790T38_2	789.587	38.177								50393.3	45272.4	36179.9	111069	95891.4	65043.3	53424.6	67822	41813.5	55280.1	70009.1	69715.5	54884.6
M568T39_2	568.404	38.999								71801.7	49016.5	53464.3	64141.8	52800.2	59382.7	56800.4	48224.9	49262.2	61886.9	58790.7	61853.1	62026.2
M284T35_1	284.262	34.626								5785.18	4430.79	20548	90726.6	10858.5	4898.79	7391.65	469.086	5278.02	6456.91	6717.63	6718.54	6839.78
M284T41	284.331	40.978								45526	46160.2	12295.1	50068.5	46932.3	50503	47113.5	50378.4	43279	44161.9	46214.3	46233.9	47668.1
M1063T473	1063.2	472.704								28294.6	29353.8	26265.9	23317.5	16099.8	26450.1	26013.8	21192.9	10433.4	28100.1	1771.9	1913.06	2242.61
M173T355	173.128	355.227								65209.5	85330.5	54544.8	60079	71483.3	73049.4	85691.1	66341.8	69326.1	81913.6	67540	67534.2	68761.1
M266T233	266.035	232.715								5576	4936.51	26200.7	33688.6	48524	23033	4407.3	9607.78	88631.6	34308.5	230743	251163	227917
M606T39	605.548	38.985								99413.5	86296.6	86545.5	90959	78025.7	105098	94709	101200	97383.8	95102.4	51641.8	74930.9	62412.4
M1197T32_1	1196.82	32.019								37690.2	65904.7	57183.6	44265.4	47462.2	39900.2	47101.3	32203.7	34201	30832.9	45526.6	45564.3	47626.9
M95T353	95.0599	353.277								104878	105870	100836	104088	106210	103735	95237.9	92795.2	103127	119901	93751.5	93768.1	95633
M291T139	291.056	139.155								27570.4	26512.7	59301.7	47515.5	172307	73184.5	33671.2	43560.1	294939	95978	337467	316780	336125
M600T38	600.391	38.446								3173.78	11434.6	6540.66	12330.3	13056.4	3060.08	14017.7	39354.4	743.052	5442.91	19391	20853.5	19238.9
M280T36	280.263	35.972								56716.6	33627.4	36966.1	85595.1	30505.9	51625.5	70647.4	59911.3	47333.4	18727.1	40748.9	39183.9	39165.4
M564T37_1	563.501	37.418								118903	133012	108774	125664	130060	113550	126242	102037	95161.1	118156	94840.5	97274.8	94837.4
M552T35	552.445	34.561								41486	43196.8	38883.8	43200.6	58144.5	48637.4	39134.8	44828	43603.7	56759.5	42204.2	41055.5	42206.9
M298T122	298.346	122.133								122026	27639.8	17108.2	27808.6	135593	20377.6	30970	35254.7	102045	107298	55346.2	53644.9	55339.3
M302T106	302.305	106.475								98371.7	55589	36155.6	46466.8	87666.7	201399	208393	127698	98095.4	63044.7	145154	138285	190154
M286T64_2	286.31	63.52								65836.2	57273.6	51994.2	54192.2	63325.4	55812.3	62168.5	59115.8	57290.1	62677.2	73788.8	75619.3	75618
M873T34	872.716	33.738								53166.4	45085.3	40774.1	53375.6	43835.1	45871	52939.3	43194.4	51593.5	47967	41023.4	39752.8	39772.3
M504T456	504.191	455.811								45382.6	49435.5	49701.9	46601.1	54875	65222.3	53687.3	48876.4	47639.7	79043.9	43480.8	46459.5	46344.2
M84T300	84.0805	299.512								118866	114428	228911	116247	103969	122394	124222	114734	93744.4	117306	62820.8	63257.5	70176.4
M437T35_1	437.323	35.147								53999.9	54792.8	58019.6	57350.8	63603.1	46774.7	60998.5	48318	57572.3	49916.3	44708.6	45333.8	43893.3
M437T38	437.283	38.2815								4373.9	53675.8	64704.4	50436.4	3365.81	3973.7	4159.42	2210.14	2312.58	4666.88	2744.27	2713.21	3045.01
M596T35_2	596.471	35.25								34719.3	38479.9	26327.2	38842	41779.9	29783.9	26301.5	32393.5	34171.2	51202.8	34080.8	34388.4	34539.4
M1156T40	1155.71	39.571								49819.1	56904.8	37182.1	31180.1	60473.2	54609.1	61548.9	54132.6	34541.3	49887.7	38512	43059.2	38627.1
M118T407	118.086	406.647								801629	844252	386702	151287	131001	367976	427196	58052.6	227218	806030	437938	389057	389737
M704T387_1	704.213	387.437								19430.4	22041.9	16543.7	24192.9	35314.1	36667.4	17984.3	28484.6	51340	39742.2	53537.1	53526	54723.2
M585T34	584.522	33.856								53721.9	67606.5	67652.6	60316.7	56136.5	34120	35332.3	31745.5	40795.1	35445.8	33389.7	32254.7	33853.9
M319T262	319.154	262.485								8802.1	6799.88	5873.82	14268.1	25404.6	5224.74	7103.79	6699.78	26538	23955.3	66135.8	65041.1	65030
M775T36	774.567	36.119								65284.7	60227.4	50365.7	54252.7	59761.2	74233.3	55487	84340.3	61778.5	76593.8	60381	59503.8	59046.4
M95T318	94.9292	317.82								146313	139172	131892	131412	128458	138642	153404	119815	118746	158110	106717	106733	108030
M467T34_2	467.279	33.633								44415.7	41071.8	49132.4	33918.4	35841	47528.5	50339	33716.2	37700.1	45818.9	72968.3	74147.1	72968.5
M199T272	198.976	272.241								36743.9	14876.2	12166.7	29176.7	27987.4	34659.2	8862.96	47755.6	28256.5	31364.9	117028	118564	159173
M243T271	242.984	270.978								21536.3	15455.4	16838.1	37888.8	147469	46438.6	16155.6	28042.7	84222.1	46103.8	188929	204321	205028
M832T34_4	832.467	33.756								58446.6	59836.6	48798.8	53584.5	65829.1	56018.5	52113.7	55015.4	61968.4	54280.3	56130.2	56140.5	54953
M175T37	175.147	36.852								34450.2	22105.7	56767.2	24840.8	41108.8	21663.2	27725	26988.8	19527.3	28775.9	24467.6	26949.6	24469.8
M342T59	342.372	59.05								62490.1	54834.6	42615.6	56412.8	46647.9	49894.4	48319.5	48199.5	41631.8	44926.7	57196	58908.3	58912.5
M642T472_1	641.625	471.523								21357.9	20160.3	16892.7	21915.8	23068.7	17607.3	15430.7	14240.8	12633	16567.9	6007.73	6061.72	6533.13
M715T390	715.206	389.664								111092	110951	112313	107959	118770	91539.4	95092.4	93660.2	69066.2	95432.7	71552.4	76976.8	76898.2
M440T473	440.115	473.399								77156.3	74997.8	68515.2	63875.7	59254.8	78039.7	79051.5	75698.6	60998.6	77855.5	35001.9	36147.3	36677.5
M397T10	397.294	9.7905								310507	259077	259077	353575	193438	215016	163473	360965	296715	194175	268135	244989	243831
M528T38	528.407	38.205								12403.3	23534.9	10418.7	8706.15	14057.9	13524	9962.68	14402.8	6695.09	40023.7	15390.3	20327.4	15609
M81T143	81.0447	142.772								680040	341551	659176	366632	609996	741224	867375	142888	156104	336820	409275	414816	414826
M783T388	783.206	388.075								16957.2	17419.9	18261.4	21134	27665.7	35450.4	30706.6	29298	54129.4	40985.5	67133.3	69185.2	67187.9
M143T273	143.018	272.812								42255	38100.4	67626	118383	56987.3	77834.3	38631.5	46757.9	354754	91548.8	264460	249151	242836
M387T283	387.134	283.237								40109.7	50801.8	39090.4	51842.3	69705.1	82832.8	57339.5	53719.2	78373.6	106055	76784	75217.1	75219.1
M266T113	266.172	112.734								54800.2	37377.6	130956	43554.1	54001	36017.9	54529.4	48008.8	42925.7	34901.2	51412.7	52029	52027.3
M622T483	622.157	483.05								35738.8	35826.5	42984	23970.8	9830.37	18959.1	28653.7	28167.4	4609.96	18389.8	821.76	783.199	980.626
M146T349	146.092	349.378								16470.3	34532	21842.7	22728.6	26104.3	48772.6	64963.8	88402.4	55913.7	46519.6	35688.1	36201.6	36196.9
M136T301	136.061	301.233								170042	165779	318197	146064	242373	157155	210173	290738	153857	249322	106781	99555	107450
M219T455	219.005	455.446								85794	114203	91463.6	99103.6	104788	86999.5	85725.3	69638.6	67478.2	114083	67082.6	67310.2	69877.7
M234T489_2	234.087	489.349								64222.4	78666.3	64317.1	36884.9	15659.8	58024.4	108706	54475.7	10671.7	63975.5	9548.45	9545.93	9768.62
M666T37	666.476	37.484								67884.5	37834.9	62737.3	40332.3	39462.3	43538	37864.5	40725.6	48517.6	40721.1	37179.4	38867.8	37106.6
M282T270	282.013	270.445								18932.7	17135	10786.7	37827.5	66581.8	91616.2	17529.9	25032.7	80548.8	111448	247707	256731	306008
M768T35_5	768.475	34.652								36787	37947.9	38208.3	45907.7	32677.2	28262.9	32111.2	37031.8	42683.5	40455.2	32234.4	32866.6	32236.8
M752T37	751.615	36.731								26861.9	38754.2	6861.31	32968.7	30575.4	55536.7	67937.8	55330.3	28898.6	47606.4	43062	42925.9	39752.1
M292T35_2	292.283	35.147								52847.8	52286.8	38855.1	47957.6	59515.2	53201.3	52363.5	52111.3	46550	43738.6	46182.2	46156.4	42439.5
M371T35_2	371.314	34.604								77383.1	62698.6	63709.5	78463.3	71689.6	58160.2	86463.7	66042.4	61432.5	59736.7	61368.4	63207.3	62151
M532T34_2	532.31	34.437								46672.4	36914.2	31730.3	42455.7	45423.4	46005.4	37824.7	30211.4	47783.3	47791.3	42218.8	42232.9	41285.8
M652T111	652.41	110.731								51308.7	44610.1	38125.6	50936.7	47147.1	48887.8	45511.8	213114	35425.7	245818	69744.2	69739.5	70562.3
M369T37	369.262	36.7245								2376.98	9727.83	4445.52	3216.67	4627.15	15464.6	2262.54	2860.93	4244.63	4560.68	5910.56	8206.82	5810.05
M840T35_2	840.125	35.257								24849.1	22109.3	24093.7	26513.4	23932.5	37803.8	23643.6	50930.1	29606.4	48551.9	28364	28338.6	28657
M1128T40	1127.68	39.611								48901.3	57130.9	37006	34435.1	44060.1	40781.3	54355.9	51744.7	30995.6	53029	34757.5	34807	36405.9
M854T183	853.579	182.789								110715	120575	99675.1	97584.6	105452	98304.8	102700	92351.3	68117.8	105897	69314.4	70692.3	69402.1
M403T283	403.111	283.237								71679.7	92702.2	74701.1	70872.3	66462.8	98483.1	97789.8	81121.7	70185.8	106893	43187.9	44898.2	44866.3
M660T36	660.442	36.073								57891.6	36913.7	29105.7	29713.3	32832.7	33323.6	33975.6	34310.8	42913.3	44832.7	28757.3	28233.9	28239.5
M472T35_4	472.361	34.546								42451.5	38043.5	35724.7	57400.3	41496.8	62543.9	59912.9	41576.7	38341.1	41870.9	40569.9	40587.8	42080.3
M202T262	202.073	262.474								8831.76	8447.06	6456.72	22161.3	45185.1	30225.6	6651.76	15393.9	38084.3	35207.2	90689.6	89009.9	88985.9
M917T34_1	916.742	33.762								35883.2	49353.7	40526.2	39610.5	41456	46732.5	55996.9	43885.8	45038.9	31815.7	40096.6	39061.2	40099.1
M456T34_2	456.44	34.477								57261.5	30600.9	26139.5	31956	50121.4	25709.8	44034.4	28132.8	40023.3	30503.1	48916.7	51506.5	51547.1
M285T35_2	285.242	34.626								74349.5	84806.6	71668.2	77481.3	79547.8	59089.3	65419.4	59033.4	56186.6	60354.8	57188.1	58257.6	58229.6
M285T35_1	285.179	35.402								623.688	9013.53	8081	880.741	9148.11	677.233	1118.22	1030.73	1121.99	708.896	4125.2	1810.53	2270.52
M159T272	158.996	271.754								152518	254983	233125	243059	273578	241657	331074	238438	281714	258867	235134	245230	254310
M186T417_2	186.076	417.421								44598.7	43735.8	39331	41429.8	32125.2	38434.7	44885.3	39400.4	15752.8	46491.1	5737.32	5750.57	6209.22
M282T161	281.966	160.991								1492.81	1363.98	1336.27	1549.88	51379.1	949.294	1301.33	1094.65	101128	34090.7	234661	236164	238936
M713T37	712.517	37.496								38274.1	34776.7	31709	32076.1	49035.4	44546.8	38889.2	49131.4	42202	51859.5	38719.2	40019.2	39952
M698T56	697.574	55.907								42195	43550.4	26873.8	33940.3	37578.8	39817.6	37455.4	35891.5	32820	38452.8	48471.2	49898.4	49911.3
M789T37_1	788.583	37.47								95362.8	56508.6	69705.8	36707.8	104935	66749.7	34150.2	83043.5	84724	64990.7	52189.3	52082.2	47023.6
M684T56	683.558	55.923								46091.8	47385.8	47894.8	38811.7	41372.3	42226.6	43367.6	45868.1	35274	44230.5	51099.3	49614.4	51090.2
M507T35_3	507.439	34.528								41971.7	3909.75	3368.02	4700.38	6345.08	7205.83	3883.05	7011.87	7065.2	46372.6	4199.83	3549.94	3515.36
M781T37_1	780.573	36.718								58228.7	28479.5	34101.9	41409.1	33749.7	33144.4	39209.8	39494.3	39645.2	44821.7	38914.9	42257.4	38927.6
M660T35	660.357	34.8995								38450.9	33141.2	26189.6	33012.1	47064.1	36261.4	39905.4	35581.9	65865.5	42939.1	33739.9	33491	33999.4
M358T307	358.134	306.972								136454	135852	154228	120557	98831.6	139560	201753	169776	121959	156077	56159.5	58306.3	58210.6
M927T35_1	926.685	34.626								41790.9	35785.7	33127	37465.6	37279.4	51008.2	29096.5	57557.6	34243.7	42883.6	36209.1	36910.2	36895.5
M388T43	388.253	43.055								92379.6	88266.4	72090.3	74170.1	80196.9	76905	86032	94424.7	69833.6	149087	83951.1	83966	86122.3
M569T35	568.564	34.576								63115.8	69413.6	70794.9	62886.6	77485.7	66294.1	66629	66133.7	53828	29640.1	62015.8	64025.2	62062.2
M604T36	604.442	36.0145								64786.3	56475	63464.3	69419.8	61428.3	59355.4	75139.1	72070.7	62894.6	61134.5	57588.8	60093.7	60185.4
M913T33_2	913.006	32.878								42554	47069.3	41265.4	44161	43000	41911.8	43228.7	42936.8	42943.3	47001.1	42074	41187.5	42144.7
M171T341	171.076	341.408								74044.2	24438.6	48306.7	36611.2	33407.1	27891.1	34973.2	26797.6	9371.26	83971.5	30286.3	32552.5	32541.8
M974T496	974.347	496.401								23099.5	27436.1	32503.7	25641.4	18259.3	29857.8	33540.8	26026.5	12313.6	35734.7	6503.52	6552.6	7428.09
M107T35	107.07	35.252								62937.7	60630.2	48194.5	55274.5	52859.4	55742.5	46990.1	53872.1	55166.8	44871.4	46582.9	46605.8	45277.3
M898T35_2	898.166	35.248								30308.1	24091.6	26398.1	26405.3	25843.9	30570.7	28139.6	43624.2	25203.4	37245.1	25235.8	25877.9	26151.5
M919T34_1	918.503	33.756								56884.6	53646.7	38529.1	56099.1	47471.8	45835.5	37537.7	48735.9	49310.5	37002.3	43292.9	41678	41681.8
M861T34_1	860.673	34.1745								71821.7	72517.7	58497.8	73262.6	81738.6	74020	77407	75812.3	77775.9	59038.4	69519.8	70262.1	69533.5
M221T160	221.033	160.28								55583.6	50388.1	50035.3	64072	91259.8	72194	54940.4	51525.8	92083.3	88992.2	125546	127708	129440
M712T55	711.589	55.288								31603.6	27371.9	18015.9	25374.2	28895.7	33096.3	29115	28870.7	26631.6	32062.9	43094.4	43094.6	43384.6
M721T35_1	720.542	35.147								68903.6	61468.6	59261.2	52767	68587.4	48717.3	77614.2	71419.9	62261.7	90369.9	54595.6	58758.1	58477.3
M345T37_2	345.262	36.718								20304.3	23334.3	20284	19637.1	20327.9	19014.3	25475.9	19825.7	23113.7	33825.1	21427.3	21427.8	22320.6
M283T447	283.018	446.801								68172.7	92892.8	66199.5	62064.8	51799.7	63036.5	80099.1	57797.1	32063.9	76503.7	18431.7	22177.8	21910.1
M530T40_2	530.404	39.6315								54156.5	41397.4	40863.9	53565.2	88191.7	45183	56707.8	40547.9	48271.4	45843.2	64568.9	69203.7	69396
M530T35_1	530.361	35.2835								23175.5	26159.2	18789.9	46212.5	33923.3	28692.2	42314.8	22824.5	33659.8	24650.7	48591.1	54643.8	48539.5
M492T36	491.875	36.054								21665.3	16115.8	14343.3	16032.6	18083.6	31816.3	19023.3	44356	17198.9	31926.9	22069.3	22068.7	21607.8
M390T40	390.255	39.611								772.868	856.648	892.035	777.358	272.679	866.663	7368.72	875.031	6767.4	864.744	2059.5	1927.48	3989.38
M324T35_2	324.292	34.561								6967.95	4090.97	6194.79	56429	58329.9	2715.4	52507.3	3613.84	5172.83	6507.65	6423.87	6414.96	6608.2
M496T185	496.338	184.867								78379	93723.1	106919	72228.7	75937.8	90432.2	93685	96575	71776.9	84281.7	56416.8	58623.2	58606.9
M690T36_1	689.523	36.105								64441.5	45649.1	37188.3	57110	71768.3	57791.6	34192.3	33251.2	48854.5	79087.9	69862.1	66364.9	66236
M760T35_1	759.569	35.306								43260.3	55435.7	53781.7	58392	57357.2	47514.8	55058	67867.9	58961.5	55938.4	44068.7	54578.6	54659
M480T187	480.307	186.952								84583	82557.8	100911	76666.7	73648.4	50608.8	63246.8	64709.1	41977.8	57018.7	48542.3	48443.2	48458.7
M947T35_1	946.707	34.536								47790.1	49359.9	29224.6	41993	50259.4	43952.3	37868.7	42576.9	49071.6	46507.3	39724.3	39715.6	40277.7
M184T308	184.09	308.012								91975.2	100595	98360.2	84146.4	92580.4	110427	110843	79703	97220.3	139867	80991.8	81309.6	81919.3
M854T40	853.577	39.9925								79766.5	80785.4	59432.5	69732.7	79282.7	77797.8	80164.7	58050.4	51325.8	79470.6	68791.3	68845.3	70784.6
M445T474	445.069	473.954								78221.6	82804.1	67382.5	69410.7	59720.3	80278.3	92337.3	81752.6	58879.8	72202.7	50910	51694.4	51853.1
M586T262	586.401	262.453								39832.5	44666.8	33885.8	29725.3	38194.4	42306	48767	15168.3	28173.4	49377.9	36652.8	36662.4	38051.8
M612T40	612.429	39.609								35857.3	34848.8	40240.7	42691.7	43084.2	33665.9	44183.5	43045	41061.8	42603.4	35662.9	44911	44796.7
M680T37	680.375	37.496								3267.19	4617.27	25361.1	4002.37	12149.9	2927.78	5164.91	12287.7	4833.52	3855.28	4085.62	6299.09	4394.82
M608T262	608.382	262.445								12488.2	14718.5	10949.8	10455.1	20365.9	14063.9	13601.7	8471.03	10609.3	14511.6	60360.6	60372.3	58605
M173T59	173.078	59.023								44164.2	65554.7	66746.4	45169.1	92332.8	93173.9	77817.7	52580.8	41643.8	117140	44632.9	45017.3	49477.6
M867T387	867.281	387.214								2793.97	3531.95	2536.07	6478.54	14646.7	9836.25	3351.55	3354.99	23638.6	15338.5	34343.5	34326.3	35825.1
M185T347_2	185.128	346.86								57304.5	57180	56927.1	55324.7	56778.6	55859.6	56917.2	56595.2	57462.7	61953.2	54662	52786.8	54571.5
M538T39	538.358	38.912								6067.72	22706.1	19613.7	5845.35	8505.54	8430.1	8755.8	18639.7	6193.16	8882.41	11147.8	10719.9	13491.6
M138T242	138.054	242.104								96427.4	122406	99866.7	97472.4	102839	123083	117550	100310	110002	144537	100095	100091	101605
M300T36_2	300.289	36.038								33268.4	33375.2	27061.4	28229.6	38143.3	31095.4	33227.6	36565.1	30993	39547.3	40483.8	40476.2	41540.9
M497T37	497.344	36.6625								64435.9	61173.8	68199.4	63217.6	61313.2	60875	59331.8	63091.5	50777.8	75191	61619	62575.9	62580.5
M869T182	868.591	182.202								87420.5	95911.7	79159	80377.9	83084.1	68585.2	73802.7	65302.7	49352.5	72519	52935.4	52968.5	54019.9
M513T37_2	513.339	37.422								35106.3	36400.1	51254	35625.1	42095.5	39438.7	33196.6	35352.2	43517.1	44772.9	34526.5	35095.3	34363.8
M524T407	524.152	406.555								9390.15	50504.6	39455.7	10862.8	35234.3	4657.75	6415.7	8858.83	3266.3	9714.76	2479.03	2436.7	2800.43
M244T81	244.263	81.124								63120.8	53825.4	47436.2	52901.8	62194.1	59537.4	58806.8	57263.4	53568.4	59434.2	68894.2	68894	69120.2
M696T387	696.223	387.188								4832.44	6016.17	2919.67	7487.37	16126.1	15062.1	1970.34	7721.9	34346.8	21952.3	36140.5	36016	39099.3
M777T33	776.629	32.8675								20294.8	24120.4	18175.6	61032.2	69859.2	19275	27976	27380.8	51181.7	14395.5	42569.5	34465.2	42326.2
M297T54	297.083	53.953								22785.9	7527.1	9778.33	19124.2	7263.07	24877.7	42690.2	17694.6	17895.3	13779.6	13191.2	13506.8	13441.4
M561T37	561.396	37.491								41318.6	38661.7	69579.3	51885.6	42644.9	54019.9	31778.3	32144.7	32866.7	36820.5	40824.2	40844.3	39559.8
M657T37_1	656.527	37.461								26149.6	25970.7	23795.4	25878.7	55735.2	26377.9	32532.5	25690.5	27352.4	26071.6	25117.8	24286.1	24295.3
M1014T33_1	1013.56	32.876								53850.1	56961.3	43166.4	53800.8	42388.8	41700.3	52214.4	48333.9	47561.2	48766.3	47876.4	45582.9	47845.9
M183T474	183.052	474.077								151103	127326	75946.6	98118.8	45728.1	148339	120955	139162	49273.6	98008.1	21436.3	21506.8	23695.3
M397T35_3	397.332	35.3785								20922.3	20838.8	22573.4	15751.1	17213.5	19871.7	126184	12463	16895.4	24102.5	61306.9	39181.5	61251.3
M524T39	524.377	38.926								60329.3	39667.2	56028.3	42673.5	42807.8	53558.5	47662.7	42564.8	34079.7	60261.3	35302.3	34571.5	35831.3
M532T36	532.382	36.027								49340.6	52187.3	38078.1	57718.4	63130.1	54422.9	43338.9	56546.9	58156	60727	42624.7	43655.8	43676.9
M592T35_3	592.476	35.25								82475.3	98193.8	22083.1	28184.8	30607.6	21715.2	27401	24389.6	23220.9	87738.7	21054.9	21056.8	21465.5
M847T36	846.62	35.666								46667	53572.8	41061.6	51039.7	53165.3	71408.2	39249.1	61488.8	54845.3	56568.2	52097	52186.1	47586.1
M551T36_2	551.353	36.027								7144.94	3732.37	7804.39	4998.21	5521.73	28289.7	8305.11	3755.9	4258	5317.57	12232.5	14671	7193.42
M613T37	612.589	37.337								6456.46	4563.74	3237.54	48538.6	10064.8	8732.46	11244	8349.71	4680.53	22672.3	11537.2	11829.5	11539.3
M956T35_2	956.208	34.639								25268.8	20101.8	18325.7	28465.3	18220.2	27964.4	25290.3	40921.3	27494.3	34828.6	25310.5	21959.5	25281.1
M933T34_1	932.517	33.781								52257.1	53649.7	40471.4	45423.3	54464.4	37915.1	43293	43962.4	51893.6	42561.7	46294.2	46614.4	46294.5
M335T37	335.278	36.731								36287.7	34661	30828.7	37495	42589	39028.2	39435.1	38926.8	38341.4	52828.3	32353.8	31180	32355.2
M158T280	158.165	280.296								233166	493399	264201	371061	588291	397997	312738	334963	389066	280840	196347	227200	228163
M579T36_1	579.346	35.653								3969.32	3576.53	2084.76	3666.93	2191.98	3052.4	14684.9	2472.92	13505.1	2356.18	8531.52	4519.98	4682.54
M471T34	471.257	33.8775								15166.6	11992.3	8592.85	14485.6	17219.4	12128.4	62338.6	12134.1	12600.7	16088.9	13823.5	14299.4	13817.1
M471T42	471.297	41.636								7803.83	758.46	1760.85	2737.84	3862.91	4536	60542.7	2393.01	4374.93	14609.5	42937.7	42904.4	14881.7
M487T39	487.327	38.932								69067.7	15650.4	13630.6	20228.1	19093.3	59869.7	11126.4	10212.7	16074.9	13767.3	3704.44	8184.17	8196.37
M462T35	462.266	34.6215								10854	6912.77	6261.1	9911.64	7176.68	10908.2	7155.25	10609.9	9608.39	60780.6	7404.18	7404.21	7430.39
M1147T40	1146.72	39.587								33990	48282.6	42357.6	52669.8	60771	48554.5	54169.7	45791.9	32577	55110	38167.5	42427.9	42467.1
M1049T40	1048.73	39.628								34323.3	29474.9	32341.6	36334.3	40526.7	28985	39163.4	28931.6	38063.2	45159.5	30755.5	31837.5	31857.5
M560T399	560.182	399.286								64685.5	69179.8	63495.9	64749	64610.8	30199.2	28927.9	28963	23751.1	26999.2	29077.3	29257.4	30611.4
M678T37	678.369	36.852								30125.5	37920.4	25513.2	32021.2	33788	38036.7	33555	34858.4	36123.6	33399.6	34503.2	34483.8	33508.3
M626T34	625.544	33.8565								25319.4	66187.9	23514	18883.4	24908.7	20020.3	16929	22926.2	12198.6	22238.5	27082.1	26353.4	26002
M1050T34_2	1049.82	34.437								37241.3	26627.3	33596.3	28246.7	35959.9	27650.8	32149.3	29923	39071.9	40876.7	28835.7	28212.6	28218.8
M299T466	298.988	466.151								40365.3	45172	61582	74025.4	49067.1	61439.2	44460.2	43023.8	93546.6	49837.9	94892.6	112548	93586.7
M889T35_1	888.658	34.626								43352.5	41795.4	30466.8	37721.9	48696	54791.8	39570.7	44322.3	45519.7	42846.6	44423.4	46599.5	46502.3
M158T155	158.012	155.491								53701.7	50439.2	62832.1	69736.6	149010	86388.7	51790.4	143831	153692	90532.7	175296	184694	184864
M808T38_2	807.654	37.575								52465.6	47683.1	30024.5	50597.3	52384.3	46797.1	51959.8	44996.2	54318.3	54469.7	43436.5	44504.6	44546.5
M557T35_1	556.527	34.604								59746.5	49515.7	41453.9	43262.8	49208.8	38418.6	45735.4	37348.4	39199.3	36203.8	59797.4	63043.4	59942.1
M766T37	765.549	37.3815								45504	35110.4	37428.9	42256.9	48653.3	32865.5	68685.1	24195.9	40471.7	43522.7	36305.7	34872.9	36320
M203T291	203.052	290.997								68481.4	69371.8	59045.2	62482.8	52609.3	57302	68465.8	45915.7	45397.1	67347.2	4103.91	6733.18	8181.34
M256T60	256.175	60.241								62044	76846.6	57436.6	63015.7	64549.3	66156.5	67397.8	65074.3	67544	82189.1	63665.6	63674.7	62151.4
M125T233	125.025	233.445								40858.8	27012.8	29443.6	50517.9	104253	57016.5	26318	79829.4	203586	76198.2	174533	177748	177747
M344T39	344.351	38.5935								31444.8	23463	43845.2	25790.3	34134.5	23261.3	26690.5	22771.2	24210.9	24987.1	38881.7	40003.6	40022.5
M863T40_1	862.547	39.587								9852.52	12070	5930.5	9824.68	9737.75	5742.9	11063.7	84657.9	73268.8	84730.7	74582.9	75146.9	74580.7
M399T167	398.976	167.334								7191.69	5682.15	7187.84	18725.1	64357.6	25330.8	6014.44	10746.1	122218	39699.7	307922	444773	461140
M915T40	914.639	39.571								38073.6	29358.8	40525.1	47550.2	52470.7	50711.8	49422.9	49511.9	7953.64	42582	37658.6	39006.2	39009.8
M979T36_1	978.525	35.978								47463.3	46575.7	28961.1	38457.1	45682.8	40794.3	38669.2	44246.8	40682.9	45301.6	43131.6	42589.9	42590.2
M585T35_5	585.425	35.147								50382.9	39300	32016.2	67106.4	33381.1	50981.7	68374.9	1691.29	23777.3	35300.1	40073.4	50478.1	50336.3
M784T36_1	783.576	36.092								57375.5	52742.9	51710.5	47931.1	59552.2	40642.7	40004.6	56270.8	36619.1	48075.2	41905.6	46329.5	46443.5
M1140T35_2	1139.84	35.306								34779	31103.8	26578.5	34403.4	29658.4	43976.4	31600.8	48982.1	30818	41618.3	34523	33755.5	34013.7
M118T467	118.085	466.702								197658	160698	162904	177564	179039	150951	181285	145478	164849	166604	122135	136383	136258
M228T273	228.107	273.383								115834	117618	109318	104412	114574	142006	142974	109402	121823	188066	101236	99348.7	101118
M685T35_2	685.434	34.531								73387.5	64529.1	69646.2	58796	65892.3	67413.8	67481.2	61809.9	61843.6	62907.2	60236.8	59379.2	60238.7
M382T37	382.278	36.7455								46846.4	42812.4	12620.8	14970.4	15907.6	21523.2	10327.6	21790.6	45192.3	28982.3	15933.8	16352.1	16357.8
M275T348	274.91	348.1								80270.6	90671.3	94036.5	93396.6	76836.6	63325.2	69989.4	58546.5	45678.7	77002.1	30490.8	31712.6	31672.2
M498T36_1	498.36	36.439								35877.7	31943.3	13926.3	20335.6	30686.1	43065.5	23523.4	48794.6	15231.3	42836.2	32596	34197.1	32699.6
M268T272	268.034	271.588								4066.46	2745.76	3464.89	9990.84	31738.6	17565.9	1546.75	6317.84	55237.6	16710.4	157747	165341	161907
M463T36_2	463.342	36.038								32156	29550.3	30784.4	31496.4	36657.5	29397.8	29857	33716.1	32145.2	35571.3	30480.9	32380.1	32437.8
M327T44	327.2	44.33								67597.2	69668.9	62115.1	64230.8	79809.1	68831.8	69018.9	68866.9	56807.8	95614.9	71493.7	72618.3	71555.2
M1179T35_2	1178.88	34.541								34029.7	36490.4	35991.2	35023.2	29616.7	32195.7	39046.6	35376.1	35746.4	36687.7	31150.9	31151.6	31073
M127T388	127.038	387.785								47577.1	46742.5	45728.3	46592.5	46323.5	66103.2	76876.5	60670.5	62815.9	69175.4	49601.3	54597.9	49785.9
M702T34_1	701.526	34.488								42271.2	28562.3	54286.7	32259.7	29597.9	42590.2	28902.8	38474.1	38495.9	37893.8	30219.8	29244.7	30196
M321T35_3	321.315	34.5435								53872.7	20965.7	61091.3	31306.5	35622.9	18272.6	31083.4	26880.5	36390.4	27092.1	50424.4	50414.9	50947.9
M784T37_1	783.649	36.7915								45321.1	41802.3	17531.8	16462.1	19102.9	16372.5	46108	15839.2	18776.3	18316.1	16398.9	15546.4	16288.5
M541T34_2	541.263	34.477								50074.1	31473.9	27129.1	43615.7	31879.3	33239.6	31159.1	33434.1	41553.8	43186.8	36472.2	36437.9	35183
M118T493	118.085	492.836								196422	205423	470646	178661	193976	190725	236524	198135	188287	195092	142484	153662	153579
M539T262	539.29	262.423								3817.09	4928.9	3587.34	8406.06	12885.1	9093.99	6849.53	2874.04	17506	15030.3	57479.8	56175.8	56159.1
M1009T36	1008.74	35.978								33956.2	29039.2	32746	34040.1	51682.2	37318.4	48181.7	40249.5	34589.6	41521.6	33211.6	33214	32224.8
M226T272	226.011	271.78								1452.06	3590.54	835.835	6645.02	17619.2	18058.4	1667.34	2098.1	126161	22650.3	222738	221014	210504
M793T35_1	792.591	35.355								54791.2	42661.4	64392.7	39509.4	51631.6	46396	8210.55	55960.6	39975.3	55759.3	41419	43481.5	41242.4
M270T56	270.278	55.9265								43391.3	44038.9	46567.9	45213	99280	69676.8	77204	46489.2	118869	68199.2	95299.3	86954.2	98398.1
M878T36	878.475	36.105								44310.2	47205.2	24440	42033.1	41641.7	38510.9	39940.2	38975.5	42788.9	45519.5	41676.4	41658.7	40928.2
M184T139	184.063	139.49								120833	117103	72281	97698.2	77171.4	88882.9	115382	87581.1	61636.3	109853	53631.1	53992.3	54128.9
M481T35_3	481.427	35.147								26296.9	23500.1	24758.1	24192.2	26653.1	26454	26768.3	28592.3	26216.2	29045.9	26099.7	26401.4	26100.7
M193T274_1	193.07	274.052								111301	121870	110061	101821	112709	134673	146245	111617	118068	161208	97846.2	99169	99140.9
M250T37	250.178	37.469								19677.3	11349.8	57579.3	12634.3	21536.4	11645.6	11499.2	17383.8	11240.9	5303.26	13843.2	13417.4	13417.2
M956T35_1	955.708	34.6215								29914	23646.1	25835.7	34694.5	27966.6	45093.2	36158.7	31687.3	28980.9	42136.6	31043.2	30282.9	30250
M249T276	249.036	275.935								146174	139700	130742	113119	122095	167090	165413	126370	113056	137941	85079.1	86216.9	86204
M739T472	739.098	472.133								23956.5	23452.9	17489.6	17918.7	15072.1	29380.1	46558.7	20696.7	9297.68	48785.1	6031.08	6578.86	6575.95
M398T35_1	398.24	35.248								23249.4	21817.6	20390.6	12578.4	17714.6	12696.8	12867.5	16164.7	15885.3	21437.6	22131.5	22080.5	26322.7
M576T52	575.501	51.675								32831.9	39993.1	23339.7	35672.1	40160.4	21250.5	25187.5	19326.1	21058	20062.3	26172.4	25569.6	26175.2
M314T35_2	314.304	35.306								50337	30974.6	30351	33435	42900.2	32384.2	37136.5	30087.8	37100.7	38234.8	41883	39158.7	41858.7
M126T232	126.021	232.457								62428.1	24519.7	89363.8	65091.1	114764	50893.9	66962.6	49528.7	150348	71483.9	250282	224237	230263
M267T272	267.037	271.605								2527.68	2781.42	4750.74	13749.4	44005.6	22020.5	2149.69	12640.1	44001.7	28795.1	158563	180187	180769
M763T37	762.558	37.422								12331.3	10982.5	11875.6	11273.7	11738.3	11623.7	12201.5	20800.8	9476.48	9538.49	13565.6	17179.9	13842.8
M1014T35_1	1013.75	34.6455								24413.4	22559	22127.7	18404.1	24996	21718.8	17493.6	38597.6	24933	38521.2	19931.8	20478.6	19938.4
M447T37_2	447.33	37.1405								35047.4	31810.7	34345.2	33834.9	38690.1	41687.3	34378.6	35038.5	33210.4	45634.8	35398.4	33764.7	33951
M495T37	495.387	36.728								24700.4	29869	24078.5	28444	29113.4	39404	23942.4	23780.4	43094.2	28012.1	26785.5	29605	26594.6
M373T318_2	372.828	317.63								34054.3	33177.4	26121.7	25393.9	31558.8	37949.5	42910.3	18971.4	22125.7	70553	25629.1	26164.8	26164.3
M534T387_1	533.656	387.437								12989.9	15495.9	13076.1	16638.6	23556.6	24966.4	12321.6	20752.1	31780.7	27383.5	34367.8	34369.1	34721.4
M851T38_2	850.551	38.275								12970.7	7402.2	11517.9	10395.7	35001.8	8826.1	10658.2	52445	5167.98	60537.1	39701	40995.5	39689.7
M300T45	300.201	44.925								76597.9	78751.5	64056.2	73317.7	78926.9	76035.5	74728.6	71639.9	77766.7	98303.7	85226.7	84122.7	84130.5
M815T34_1	814.633	33.814								43769.1	40272.9	26498.1	43715.2	42747.8	59196.8	49228.3	39753.3	54261.8	46316.1	42061.8	41387.8	42079.2
M721T35_2	720.875	34.541								14532.4	17766.2	14357.1	14192.4	16178.6	16285.2	19682.6	28628.9	17647.3	25063.1	12944.7	11625.3	11636.8
M240T58	240.18	57.7655								20381.7	22894.5	85666.7	16493.1	11566.5	11533.6	17520.7	21889.8	10613.4	10368.1	12324.4	12325.5	11879
M618T37	617.547	36.754								8315.65	12040.8	7000.93	10556.1	32416.2	8277.62	35615.9	7949.29	7032.18	9636.71	4035.94	4055.79	4828.31
M351T35_1	351.179	34.561								10549.3	12508	11926.1	14014.8	19072.2	12687.9	17746.4	15750.1	12647.8	11187.4	44798.3	44821.2	43204.3
M310T35_2	310.309	35.261								44017.3	28467.8	33749.8	47124.5	29562	32427	47393.3	48661.3	26060.8	17781.2	41500.4	41502.5	42416.4
M295T416	295.095	416.273								59039.1	61319.4	43374.6	30262.9	24622.8	15075.1	19419.1	14820.1	11263.4	26425.4	10577.6	10891.2	12146.8
M1091T34_2	1090.83	34.477								37699.1	32304.2	32549.3	31534.9	39357.1	34127.4	44242.3	32206.9	39106	29181.7	31514.7	31531.9	30536.6
M406T39	406.351	39.409								16972.7	28278.3	23683.3	26777.5	30572.5	23657.4	30573.7	28637.7	25112.5	30283.8	30177.4	30230.3	31648.7
M628T40	628.424	40.345								8884.98	5246.85	47799.4	10814.9	55197.3	15624.2	13217.7	13222.3	8795.33	21749.2	15257	34128	32363.9
M383T271	382.998	271.248								2995.1	1873.93	2386.74	10360.7	25758.5	12150.4	3297.64	4761.75	45824.3	24374.1	178517	172282	171528
M682T35_3	682.18	34.541								18777.3	15564.2	11132.7	11578.8	11340.8	22542.8	18155.5	26631	17253.7	22409.9	15214.1	14895.4	14898.3
M446T35_4	446.345	35.306								37923.1	39488	31850.1	42118.2	44686.4	43366.9	37088.4	35728.2	35984.3	43189.9	37717.9	38459.9	37718.1
M446T37_2	446.314	36.607								3931.33	5107.62	5134.63	25150.5	29260	31349.9	1922.7	5407.85	3855.27	12850.4	6603.76	15259.9	7460.65
M503T466	503.055	466.162								43041.9	59956.7	44964.8	54014.6	40621.1	42655.3	50319.9	39467.1	33214	54042.6	15608.9	15760.9	16791.3
M239T36_3	239.237	35.977								43705.1	43374.4	29658	40245.3	41815.5	34553.2	44276	29502.3	43590.3	40840.7	42498	43638.4	43614.4
M475T263	475.143	262.739								2381.09	2694.54	4150.67	8243.82	18118.2	16191	4609.17	6146.49	25552.3	17550.1	56495.1	56439.3	54075.5
M176T265	176.139	265.115								23035.5	28018.5	62975.7	59955.8	47679.9	59925.6	54480.5	105654	21470.8	81415.3	15388	15807.4	17234.7
M440T36	440.32	36.4185								20304	16889.8	15020.3	16483.2	48149.3	30571	13621.9	39048	19370.3	24712.8	18426.4	19072.8	19077.5
M462T33	462.298	33.005								2506.54	20065.9	2781.83	1809.26	18310	1039.48	2976.79	2445.64	2277.11	2305.19	5456.69	5714.36	7844.81
M351T41	351.213	41.2845								3385.27	3088.78	2247.62	5004.29	1877.83	1783.45	3097.79	1983.64	5309.51	2889.25	3343.34	5314.65	3507.7
M841T35_1	840.627	35.1995								35367.9	32006.8	62992.9	61097.5	79504	51153.7	19963.6	53129.5	25954.9	38431.4	29145.1	29054.7	23236.2
M299T301	299.078	300.672								64028.3	73485.6	66714.2	42086.8	23095.7	41146.5	73276.7	48032.3	16756	41801.8	2099.61	2437.04	2405.7
M193T318	192.906	317.705								35997.5	35714.5	30032.5	29974.3	33063.9	38765.9	44265.6	21487.1	24106.4	67038.8	29796.6	30132.2	30199.9
M460T36_1	460.254	35.977								25467.1	25330.1	21990.6	23250.6	24651.2	25039.9	18556.7	25749.2	23720.2	26172.7	22441.4	22444.2	23097.8
M863T36	862.624	36.073								33367.4	25736.7	24123.6	26992.9	29797.1	38682.8	24941.8	40068.4	25105.5	41345.6	25166.9	26348.4	25211.9
M927T35_3	927.187	34.652								21561.6	21108	21308.4	21045	20957.2	26996.4	20218.9	33827.5	21003.1	36102.4	22285.7	22285.1	22850.4
M278T341	278.08	340.719								42075.5	41611.5	38807.6	37519.3	37114.3	41836	42750.2	35949.4	36191.3	45386.5	22805.1	26576.2	26528.3
M1119T40	1118.69	39.611								45206.1	43145.4	32908.9	36310.7	49005.1	33463.5	45806.7	32650.4	30975.9	39609.5	36695.3	37110.8	37107
M509T491	509.081	490.609								37028.4	39516.2	38976.6	35777.4	31768.1	38878.3	38973.1	34736.4	24694.8	45793.1	21424.7	22505.1	22485.3
M158T410	158.165	410.241								122707	109884	129590	149484	176206	168398	116373	127605	146938	164924	113712	114093	118626
M317T74	317.323	74.3								83927.5	84027.8	68646.6	85707.2	84317.5	81474.6	76000.1	78318.3	75737.4	98444.5	125937	121294	125897
M222T241	222.097	241.474								75948.2	96345.6	77641.7	77280.6	75887.8	96057.7	92817	79250.8	85957.5	111061	67658.4	67686.2	68467.7
M180T493	180.087	492.758								33893.8	42363.3	49239.5	39031.7	34951.9	37165.3	50647.4	34913.4	20821.1	46695.4	17374.7	17394	17915.8
M172T49	172.115	48.7845								153413	162047	141801	182910	149053	155809	179607	146344	165310	144693	147017	153185	153442
M233T318	232.841	317.912								100765	101365	97037	94028.8	88879.4	94979.3	106090	87419.5	80862.6	105939	55734.2	55753.3	56842.8
M331T318	330.818	317.705								50755.2	48561.7	37850.9	41587.6	45775.2	50518.4	57144	32059.9	33170	75089.8	32697.5	33635.6	33615.1
M883T40	882.604	39.634								41680.5	32294.5	34050.1	45555	42680.7	42992.4	43865.7	49430.3	29043.9	53056.7	37331.9	38899.4	38924.3
M115T377	115.086	377.235								42728.3	50277	48249.1	45283.8	46854	47495.2	43806.2	38540.2	38712.4	52898.6	31982.6	31993.6	32630.8
M548T35_3	548.451	34.515								25338	33282.2	31575.8	22031.6	26008.7	22263.7	24969.7	40547.7	23042.1	22773	26488.9	26570.6	28476.7
M263T36_2	263.236	35.897								37025.5	41187.4	33952	41936.2	33362.2	35295.6	41407.8	38497.1	39343.7	48205.8	34195.1	34166.7	36450.3
M740T55	739.62	54.654								12806.4	12834.2	5651.96	10888.5	10137.8	13024.1	10911	13060.8	10031.2	11638.5	23252.6	23272.8	23917.8
M578T37	578.316	37.491								28812.1	31289.3	25255.5	30654	30171.8	27639.4	28360.1	21064.7	28602.3	39043.5	30121.4	30122	30027.7
M381T35_1	381.297	35.305								52855.3	46359.9	48079.1	45422	47988.3	36974.4	49976.7	46169.7	42095.9	50676.3	44990	45192	46356.3
M197T38	197.153	37.577								22862.2	14813.4	38343.8	12555	33008.6	16592.1	16557.6	16574.6	12732.2	15204.6	15711.1	18335	18386.5
M594T34_1	593.512	33.6845								41656.7	60928.2	54214.3	50333.4	43248.6	32254.8	50562.8	26160.1	40018.2	26791.8	32148.1	32142.8	31131.5
M267T147	267.011	147.415								45441.4	25691.9	30303.8	42468.8	121342	102033	48858.8	54257.7	115073	107369	120661	118807	120711
M703T127	702.505	127.36								139056	128031	96166.6	128585	109071	80192.6	105265	78427.1	65147.1	99389.6	66169.8	66849.2	67195.2
M747T125	746.567	125.113								164936	133965	74106.3	107414	99998.5	148310	172859	127590	115941	246270	117186	113190	117291
M224T276_1	224.025	275.534								5772.59	3724.67	5333.41	18890.5	32590.4	22824.1	1287.12	7012.19	44506.1	18146.2	240821	372495	375320
M555T37_2	555.426	36.731								19730.7	17932.1	17338.3	19391.5	21629.6	32793.6	21658.8	28714	36993.8	30361.4	28013.6	26187.2	25890.6
M791T503	791.231	503.213								26790.1	23598.8	24732.7	24566.8	22688.8	30430.4	31592.6	26725.8	21191.5	34189.7	19066.4	19477.9	19647.4
M440T35_2	440.408	34.528								29932	31610.9	25308.4	38726.2	24806.4	27394.3	30391.5	31447.7	30951.2	40621.4	27508.7	26189.5	27503.7
M1033T34	1032.57	33.7715								45768	48459.3	35748.8	47631.1	43459	47612.5	42669.3	50873.2	50133.9	56054.1	45501.3	46229.8	45505.3
M685T35_1	684.561	34.652								43571	44813.2	38366.7	41556.2	49890.8	50112.7	52587.1	45505.8	33345.8	42926	43612	41945.6	43556.3
M199T277	199.1	276.564								132156	149694	117290	107795	95718.2	126524	143024	93366.4	79406.9	137423	46892.9	47138.2	49695.4
M228T135_2	228.268	134.733								103250	75266.2	76551.6	108675	85105.4	105292	124976	92700.8	96579.3	144240	100152	102258	102203
M297T35_3	297.278	34.528								30831.4	33528	38449.4	30636	30380.6	25889.7	29178.1	27723.1	27150.2	28357.5	23711.5	22409.7	22399.9
M811T40	810.555	39.611								17639	34269.6	19482.2	17517.4	20687.6	16312.8	19516.7	16763.1	21922.4	19355.3	21001.9	17161.9	20166
M348T56	348.337	55.934								27169.4	27078	22978.1	24872.4	30453.1	24696.6	25921.3	27073.4	26608	23362.4	38552.2	38595.4	41788.6
M338T148_3	338.341	148.184								163921	145508	153078	181681	206197	176685	174975	174535	138546	158642	138597	141386	142137
M928T35_1	927.689	34.652								33214.8	27620.6	28476.2	27765.3	29617	34982.6	28057	46170.5	30815.2	37971.9	28949.7	29659.1	28949.2
M460T32	460.293	31.809								34344.8	37416.2	37622.6	40525.3	33378.8	36013.2	39640.2	35394.2	38798.3	33744.5	35147.7	35167.3	34244.4
M826T40	825.548	40.274								51339.7	38377.5	37689.1	36203.8	42708.3	28990	38738.5	39393.5	34261.4	48398.7	37948	36574.6	37908.3
M440T192	440.276	191.742								70420.2	84526.5	82196.8	73459.5	67645.7	63985	74930.7	89974.5	52332.4	61996.4	45186.2	46281.5	46269.9
M863T33_1	862.979	33.046								45018.9	44617.3	40945	38607.3	43657	43003.5	46305.6	43527.4	42619	48057.2	43597.5	42812.3	43600.1
M84T418	84.0439	417.988								28390.7	77959.5	55082.9	20841.3	62860.7	9507.33	12786.8	11608.2	7411.07	10724	20975.6	21054.1	21767.8
M767T34_1	766.61	34.1745								35217.3	39445.7	27955.9	30049.3	55245.7	20760.9	34304.6	53811.2	57882.7	26606.2	30888.3	30885	25468.3
M1112T33_2	1112.1	32.859								39410.1	39519.1	36755.5	35655.3	41530.6	34492.2	40436.9	36101.3	41304.3	36491.8	37729.8	34272.5	37776.4
M447T37_1	447.288	37.4775								4749.21	15598.1	6019.12	8245.01	8990.33	5078.65	6148.6	10055.2	10814.3	24518.7	7966.79	10791.2	5971.27
M426T36_1	426.306	36.0985								32808.7	12090.3	13670.7	27804.1	12483.8	29534.7	13665.7	32202.9	22840.9	23731.1	24179.2	21685	21687.6
M511T36	511.398	36.038								37723.7	30021.8	22614.2	18700.5	19391.2	12069.6	18065.3	8845.6	33626	30076.3	23484.7	23449.1	24872.8
M499T36	499.363	36.105								47512.8	43396.7	23671	39598.5	40191.2	49366.9	45756.5	49757.9	35802.6	53733.2	46154	47396.6	46454.9
M822T35_1	821.669	34.528								47481.1	31530.9	21594.8	43178.8	26232.1	23340.1	22839.7	32012.6	45168.2	38941.1	29117.7	29115.4	30468.7
M321T37	321.242	36.731								48679.2	47888.3	32960.6	47819.5	47610.8	49136.7	45975.9	42518.5	55657.3	56894.4	41915.5	43397.8	41905.9
M739T126	738.502	125.606								133075	108911	93970.6	109288	81573.8	46946.1	64010.4	44335	32386.5	62221.5	41132.8	39347.6	39248.9
M1142T36_2	1141.69	36.0985								45941	40583.7	36529.2	34275.4	40842	39464.5	44003.7	39272.7	41725.3	51575.3	32051.6	33863.6	33903.6
M344T35	344.247	35.252								453.635	479.73	5260.04	3975.8	683.788	7110.79	539.995	561.57	447.967	715.969	2476.56	1339.42	1304.04
M712T475	712.214	474.58								19256.5	1540.39	2665.78	11137.5	3493.58	30188.5	54944.4	17017.9	11801.8	12980.9	3707.43	3761.03	4051.54
M205T160	205.055	160.28								15721	12485.6	13338.5	25275.5	53304.8	34125.1	15267.9	17525.8	64298.3	47569.8	95690.2	95687.6	97269.2
M329T37_3	329.268	36.7655								29468.2	25077.3	24922.9	27325.5	28798.2	23705.6	22799	17891.2	19850.8	33200.3	23896.1	23904.2	24674.9
M156T318	156.041	317.729								87811.1	94905.3	80975.6	80390.9	83602.4	95461.4	104170	80894	83663.7	114692	94941.9	95380.8	95380.1
M660T37_2	660.496	36.777								38010.7	36027.9	18183	17737.6	41604.4	38683.7	37844.2	36510.7	38138.5	52555.9	31521.3	33649.3	33588
M761T38_1	760.565	37.885								56641.2	29240.6	66503	45684.6	27483.9	54980	75117.3	69381.6	74702.8	74359.5	75245.6	77125.5	75250.1
M227T273	227.007	272.812								2280.32	2308.98	5212.17	12412.4	33404.8	13715.5	5371.9	4378.49	122767	20057.8	167261	180902	169866
M287T57	287.395	56.531								47950.2	61685	34790.5	46611.3	49822.3	69443.1	54955.3	49260.5	51297.8	49158.3	50088.2	51443.6	51468.4
M576T36_2	576.409	36.3765								34850.4	31914.1	30772.4	34718.1	45464.9	35497.1	43231.6	51279.7	33966.6	48734.3	31577.5	33703.2	33643.3
M312T124	312.325	124.35								55802.3	39759.9	30163.3	28988.6	29978.3	31874.9	30955.2	29355.3	28221.3	33033.2	51175.3	51664.7	51492.4
M397T37	397.258	36.896								4320.79	4950.47	4307.82	4254.66	3873.84	2342.35	4411.51	3871.7	4275.44	5201.87	8292.19	8413.65	11155.1
M211T35	211.205	35.346								5240.72	4082.28	3099.12	5006.37	4027.79	3965.46	3525.87	44271	47270	4961.97	3829.77	3326.88	3848.21
M587T34	587.305	34.477								32687.6	27080.1	21902.4	28940.7	25962.5	29072.5	34137.2	25187.4	34101.3	32095.8	34992.8	34067.7	34057.4
M257T35_3	257.247	35.261								25957.1	26810.4	20936.9	28996.3	26115	27827	21175.5	20754.6	30956.9	24925.8	24567	25492.8	25486.4
M158T424	158.165	423.593								85633.8	84820.8	81737.3	88638	117246	91669.4	72552.7	88582.1	115509	80700.2	83717.5	91074.9	90684.2
M415T33	415.23	33.3545								27089.7	43476.3	35977.4	22646.7	23450.7	37383	22203	24401.1	26749.7	26693	23920.7	23562.4	23929.5
M576T32	576.376	32.4565								4692.72	2877.51	3191.86	3474.04	3457.47	3533.93	5921.17	23075.7	3454.08	28638.7	8679.07	8684.97	11578.3
M1135T35	1134.86	34.531								28966.9	32943.5	33438.5	32240.5	31371.1	33214.3	36059.1	28482.3	34648.4	35016.6	25933.6	25313	25327.9
M542T38	542.35	38.351								7283.24	10630.7	4833.23	4105.39	6892.86	6214.2	9270.93	5652.32	2806.06	7347.46	9303.58	12218.1	9560.75
M1173T392_1	1172.62	392.367								31580.2	31853.3	26849.4	33492.7	40907.9	39227.3	44161.6	29382.2	30000.5	26706.8	27490.9	28559.9	28544.3
M1001T34	1000.78	34.4825								27073.7	14415.3	28859.5	20980.4	21245.6	22631.4	24287	19227.5	23203.6	16289.7	25921	25418.6	24921.4
M691T94	690.505	94.4415								41664	155717	36703.7	46100.8	138855	29164.1	23151.8	16922.5	19736.2	130222	26752.5	27125.5	26752.6
M201T326	201.116	325.541								45768.9	49764.4	43214.1	46247.3	53666.8	59461.7	54575.8	43487.4	55011.8	69516	59285.9	59905.1	59827.3
M258T78	258.279	78.399								59941.9	34698.5	75063.8	54519.4	40294.4	39026.2	43034.8	40519.9	19619.9	59219.7	43630.9	43641.4	45304.2
M985T35_2	985.232	34.893								26158	14848.8	18529.1	16753.8	18070.9	25908.2	20658.2	30919.2	20710.4	23439.5	17752.6	18541.8	17776.2
M86T364	86.0594	364.276								50697.6	49164.4	61635.5	50759.7	39631.7	29378	25639	26255	24534.5	39056.2	31906.1	32778.1	32736.8
M533T37_2	533.385	37.418								34757.5	27788	15150.4	30969.9	39147	33841.2	30962.7	39454.8	31620.4	35759	27647.3	27655.2	29159.6
M533T37_1	533.345	36.7665								25715.3	20071.8	29297.1	16826.3	22736.7	18732	22952.5	74679	64793	78023	44145.1	37763.8	44124.8
M227T161	227.037	160.785								3800.07	3311.52	3231.35	4871.39	25467.2	5303.12	3356.61	4399.84	59722.3	8302.95	151914	150173	151906
M548T37	548.377	36.777								37089.8	36818.6	20148.1	26349.2	38104.6	34506.2	34061.9	30171.1	32911.1	36951.4	28779.4	27438.1	27434.6
M105T348	104.992	348.119								55566.3	59302.3	68231.6	67084.2	58615	39660.6	40996.7	31551.5	33128.5	60419.1	55960.2	56721.3	56713.6
M899T35_2	898.755	34.528								7676.96	11007.2	10286.4	11985.9	11142.8	8903.97	24942.9	34662.9	11526.8	11622.6	9648.97	9642.03	9357.17
M695T37_2	695.467	36.805								9945.76	20376.7	7567.34	7158.76	8604.42	10837.8	7346.08	10799.9	8363.86	3284.96	7919.89	13228.1	9285.07
M624T35_2	623.803	34.5435								14925.5	12491.7	11678.5	11270.8	9657.89	14558.4	12708.5	25754.8	12218.2	21268	12254.5	12885.1	12278.5
M247T461	247.139	460.903								5809.03	4242	6607.58	8551.14	69796.5	6109.69	6672.41	130821	6122.29	5729.12	20860	21474.5	13801.8
M434T60	434.383	60.237								34982.3	36069.6	38601.1	36552	36300.6	38716.4	34770.1	38303.3	33682.2	55918.3	45950.9	48639.1	48589.8
M697T387_1	696.724	387.274								3068.17	3838.77	2470.32	6365.15	12915.9	9185.73	1274.47	6554.31	26894.3	14557	26340.2	24411.8	26159.7
M805T36	804.61	36.092								51922.5	35004.1	54088.1	51725	47132	61551.1	51769.5	63665.7	54756.9	61372.7	48357.4	44532.3	48508.4
M489T39	489.355	39.293								44409.6	27102.6	10628.5	46262.8	38618	32753.1	45544.9	29107.3	16363.1	16526.2	23929.3	28068.7	27936.5
M723T388	723.186	388.467								18245.9	19063.1	19527	21050.9	24985.8	32647.4	28768.9	29698.9	43024.4	34712.4	51629	53146.7	51614.4
M199T256	198.976	255.53								26610	23748	21598.6	43290.3	81090.7	52234.9	23185.5	36786.9	112914	64347.6	168082	167849	169926
M893T35_2	892.667	34.95								48602.8	46661.8	43203.4	45310.8	46312.3	46277.7	48267.8	45919.6	47715.6	44357	46050.1	44680.4	44047.7
M453T36_2	453.318	35.978								39337.9	45276.9	38006.3	37467	39636.1	35644	40582.7	29051	41723.5	50057.6	32361.1	31692.5	31600.2
M450T35_1	450.288	34.652								3680.87	12000.2	7023.11	4648.33	4461.13	3528.83	4475.17	3981.31	4874.69	18933.1	5990.98	5247.31	5277.67
M727T34	726.582	34.499								50925.4	52306.9	42452	54187.9	43321.1	56897.1	53095.1	48232.2	44176.4	51778.4	44264.7	45640.6	44300.9
M319T348	318.9	348.1								65178.1	66988.2	71099.3	70414.3	57023.6	48245.6	52454.9	43662	35364.5	57716.7	26217.6	27126.8	27086.5
M1012T32	1011.55	31.9065								51032	48208.5	46324.8	51317.4	40053.8	37663.8	34414	37973.2	33897.1	52919.8	44981.1	45027.8	42917.9
M708T34_2	707.562	33.667								56872.1	60337.6	43492.3	38667.2	49024.4	53770.9	51114.2	46881.3	41776.3	51388	42853	42905.4	40242.4
M313T365	313.049	364.502								37866.1	41736.4	39790	37251.4	27713.6	56441.4	63872.1	57999.4	34271.1	61531.2	9884.07	9923.66	10463.2
M483T36	483.405	36.031								27653.5	21576	25238.3	20128	22591.4	20924.8	20178.3	18837.5	21717.8	20519.3	21491.1	21383.2	24936.9
M813T35_1	812.501	35.263								34670.2	23619.9	26226.9	22363.4	27656.3	28996.2	20934.1	54508.6	25809.1	28616.1	25199.8	25262.1	27766.4
M131T299	131.081	299.03								55985.2	47079.7	34782.4	33916.3	44348.2	43762	54002.4	38984.6	29908.2	59668.4	23574.6	23634.4	24717.1
M1012T33	1012.05	32.859								32997.6	36181.9	37530.2	38934.9	45390.2	34002.4	39923.5	35585.1	33574.2	40101.5	35600.2	36222.9	36217.3
M592T33	592.37	33.004								28493.3	25810.6	32493.6	21821.1	23100.2	22575.3	25352.7	23355.3	23769.8	24934.6	23834.1	23679.3	23832.8
M869T34_2	869.246	34.207								3507.17	4920.71	4632.76	10039.8	4394.61	5269.28	5152.12	4687.47	6585.38	22235.9	3761.8	4130.98	4128.4
M369T34	369.19	34.457								26872.4	24539	26591.5	27129.9	32406.3	23698.4	27370.9	30809.1	25015	28126.7	27457.5	27395.2	25433.6
M786T386	786.164	386.471								15020.5	35194.6	40904.7	39200	45197.2	44236.8	45684	39659	32738.7	39333.7	28305.3	27493.2	28299.2
M353T36	353.266	35.978								46542.7	47573.3	44820.7	47123.9	47392.6	49473.1	54261	42251.7	37241.9	51979.9	43410.2	44131.9	44980.5
M168T242	168.065	241.547								70643.7	86709.6	72867.7	74031.3	74779.5	92349.3	91240	73229	83068.5	109822	71773.3	72124.8	72125.4
M169T348	168.945	348.119								78245.5	81565.7	82271.3	81491	68380.7	60394.9	64247	54069.3	43172.3	69023.9	35753.3	36717.8	36661.1
M159T255	158.996	255.131								86158.4	54047.9	76192.8	101285	103920	100239	83151	92354.9	123068	102582	150946	151833	151829
M585T35_1	584.557	35.3305								20292.7	35000.4	26031.6	26668.5	43614.2	28824.3	29638	31098.6	34105.4	31841.2	34933.8	36024	34935.8
M441T34_1	441.21	34.477								32143.7	26049.3	21728	33188.1	28683.8	28617.8	28760.9	26174.5	27101.1	24098.6	28196.3	28198.8	28390.6
M146T371	146.117	370.947								4137.12	4154.87	50310.3	3227.45	4279.13	12063	4374.17	9418.19	25227.6	3874.97	15180.6	15017.5	15015.2
M1014T35_2	1014.25	34.604								17355.8	17781.4	19026.2	20791.8	19268.4	22030.7	17776.5	34654.8	17265.7	26409.8	17898.9	17822.4	19859.5
M390T262	390.196	262.462								17800.5	15723.3	16249.7	21724.2	24128.5	24703.6	23734.6	15915.2	20065.6	29624.5	39929.8	43929.2	43864.9
M118T580	118.085	579.702								231932	256327	538441	271563	267102	315157	233676	446759	209460	225940	238315	250048	240283
M622T34_2	621.982	34.477								16557.1	12754.6	12882.3	16601.5	21255.9	12715.6	14696.1	11502.8	19689.9	15046.8	10574.3	11492.8	11538
M1043T35_2	1042.77	34.604								22562.4	26433.1	23125.4	28627.2	23210.3	33981.1	26528.9	34516.4	31583.1	29761.8	26102.6	26122.3	26102.6
M701T37_2	701.481	37.086								36799.7	21080.5	27206.4	19794.6	19987.8	22329.3	21452	26514.1	24110.6	45807.3	24386.4	27593.5	24733.2
M662T40	662.475	39.602								36494.7	31869.1	32695	53923.5	38817.5	25519.9	34657.8	6292.56	28077.1	43671.5	36314.9	36320.3	37064
M263T270	263.061	269.753								16530.6	11417.7	31445.6	35235	33848.6	59464.1	17423.5	40592.6	68214.2	85580.3	115545	113860	113845
M1173T392_2	1172.96	392.455								31659.3	29030.4	25063.3	27790.8	39507.2	34535.2	39397.7	29208.2	31811.1	26463.1	26300.1	28162.9	28085.6
M409T36_1	409.293	36.429								30738.3	39270.9	34079.3	41849.7	41470.8	35209.3	43557.4	39137.4	40977.3	43627.6	36242.8	35494.2	34986.9
M776T36_1	776.406	36.0345								32116.7	41125.9	35028.5	41217.1	35516.4	40260.7	45827.7	42362.4	49344.5	47900.1	36625.7	37977.2	37994.1
M1145T37	1144.71	36.791								35935.2	39240.6	33871.1	36892.8	42247	38891.1	40223.7	37230.2	42702.1	45893.6	34848.3	35745.6	34851.6
M523T35_1	523.247	34.5005								15768.9	13769.3	12370.7	12365.3	19147.2	10300.5	17967.7	10732.5	14697.2	15302.9	34069.5	34111.3	34800.1
M426T42	426.261	41.637								51209	52137.9	35945.6	44663.3	46260.2	37272.1	47596.6	43284.9	41942.2	69876.9	43344.9	44570.9	43346.1
M256T37	256.226	36.728								13019.1	11823.1	30224.5	10996.4	29487.7	12808.1	18503.3	10807	14839.6	14710.3	20271.6	19361.4	20243.4
M338T39	338.236	38.921								5632.31	7627.76	12910.9	14189	6125.22	7971.1	12997.4	16503.3	7688.13	8377.39	20207.3	29438.1	30268.9
M647T48	647.456	48.1555								55980.1	37526.2	30426.6	41098.3	60208.5	60693.3	42871.2	49429.2	55331.9	38671	19498	13509.9	13262.1
M959T40	958.667	39.628								37918.4	37323.6	37248.2	36141.2	43455.6	40558.3	48368.8	28375.1	37578.3	35986.2	35028.1	32555.4	34938.1
M959T34_1	958.751	33.806								35043.2	29768.2	30539.2	30099	30104.6	31099	29931.4	30588.3	70940.4	32260.1	45068.4	50821.4	50879.4
M731T124	730.537	124.35								161658	148502	109560	122847	108047	119078	132619	108136	80631.1	168307	90555	92143.8	90608.3
M730T131	730.466	130.95								3911.32	145662	2839.79	2735.24	2038.22	2428.27	2024.18	1865.17	2366.94	140617	54673.2	54551.2	23941.1
M838T40	837.551	39.6065								33853.5	34539.7	49938.5	33459.7	44413.9	33579.9	18555.3	29242.3	18975.2	30895.9	25057.1	26105	26046
M833T38	832.633	37.9535								34309.1	27842.3	30083.5	32442.9	36632.1	24866.6	38594.5	3356.86	3977.18	9410.69	7145.85	13790.4	7159.92
M405T35_2	405.262	35.4055								6981.14	4203.72	39812.1	5840.99	8700.14	6703.65	5822.39	6664.23	6722.77	8226.73	6723.06	6652.99	6210.74
M495T34_2	495.438	33.809								21403.3	14710.8	19255.8	14480.5	20674.2	19410.7	22705.9	43763.7	18382.8	12051.8	25664.3	33354.4	33878.2
M663T472	663.103	471.54								27842.5	27845.5	31450.1	28857.6	31236.8	22439.1	18615	26604.4	20421.9	18714.2	15488.7	15861.3	16465.8
M693T40	692.515	39.644								54842.8	36224.9	30874.8	40491.7	59447.8	61111.3	40034.8	31294	30981.2	41937.4	59814.3	56771.6	59803.7
M1180T392_2	1179.95	392.455								35525.5	32474.1	28376.4	31515.8	37845.5	30449.6	38467	25137.4	22238.7	22977.7	19262.3	20831.6	20772.9
M729T40	728.513	39.6905								42107.8	38534.7	32899.4	45984	42747.1	40964.3	41201.3	44215.5	28841.2	52254.4	43263.6	43296.9	41217.1
M728T37	728.459	37.477								7019.39	36558.3	8836.2	6354.17	6999.03	2747.17	4488.92	4934.27	42117.6	48127	35023.8	34743.2	20653.9
M804T36_2	803.599	35.977								49489.3	48131.8	34682.6	47774.8	48536.1	38402.5	33777.9	52345.8	45922.5	45981.8	34434.7	36426.3	36435.4
M821T37_1	820.601	36.669								52519.4	46309.7	53956.7	56065.8	58520.6	58094.9	51840.5	69161.4	53565.8	75932.1	52063.4	52997.4	52084.3
M711T38_1	710.501	38.208								26589.2	30511.2	25445.1	27689	23409.2	24938.2	25784	32785.4	26487.1	38592.1	24474.4	25082.5	25106.1
M843T262	842.539	262.394								7997.62	7067.45	5089.99	4560.91	8091.34	8940.64	5805.65	2605.75	10491.2	6769.63	33296	33297.5	31932
M227T284	227.05	283.781								7847.36	8922.63	7462.03	4180.54	2306.11	5758.49	6329.85	5262.8	28137	14258.9	143990	143980	130394
M738T36_1	737.504	36.073								28493.7	16612.6	27938.6	23788.6	14005.6	38675.5	22984.8	32433	31119.5	35854.4	25668.9	24913.4	24947.2
M162T428	162.075	428.013								18313.4	18738.4	26078.3	38132.3	19534.8	22309.1	16488.7	19912.3	39558.1	15265.3	15171.7	20777.4	16549.5
M853T40	852.563	39.611								26371.4	29572.5	23780.5	24961.5	33211	30379.7	21461.2	17519.5	13338	18240.3	23983.5	24903.9	24880.4
M123T426	123.054	425.685								90076	98198.9	72041.3	68865.2	66056	71331.7	92996.6	63860.4	54163.7	76665.6	50322.2	50337.2	51377.9
M967T35_2	966.716	35.355								33980.3	30656.8	26478.4	28363.9	24750.5	33817.4	32277.3	46694.2	34306.4	35915.6	33892.1	32092.9	33891.4
M365T423	365.104	423.295								137359	155841	47792.6	135289	68639.3	109979	152708	73120.9	59006	47024	37022.6	54334	64075.5
M440T41	440.277	40.917								38813.2	40361.6	36063.1	39443.5	44736.1	41651.4	37362.9	52749.1	33605.6	51712	39737	40847.5	40813.8
M284T152	284.045	152.352								570.297	1997.35	3162.92	11902.6	53753.4	20077.4	922.759	4726.23	35180.2	32328.9	143110	162500	143068
M273T266	273.228	266.393								9188.48	8233.15	10022.2	21103.2	29580.4	33125.9	11434.5	8032.95	39146.9	29125.3	38612.5	37751.1	39202.3
M696T119	696.436	119.133								29412.3	28736.7	25825.9	29380.8	29889.3	31434.7	29699.4	120079	27507.9	151664	46504	46532.9	47718.8
M360T37	360.2	36.607								28106.9	24006.8	18950.4	24633.4	28573.8	21818.8	18436.3	23615.6	25207	24629	18928.2	18398.8	18944
M543T36_3	543.456	35.9995								8369.8	3978.65	4128.72	1458.16	8633.16	49030.2	32956.4	7915.91	5506.06	46003.7	6432.96	6428.08	5430.65
M302T129_3	302.305	128.792								42660.7	33743.5	29471.3	30781.8	29388.1	31521.4	30828.7	32119.8	30709.2	37868.7	55911.1	56869.8	56849.1
M157T274	157.049	273.911								92579.1	97252.7	90290.7	89084.6	89538.2	111080	118187	88867.9	92148.8	136872	81498.7	81498.2	80868.1
M459T274	459.1	274.075								54154.6	66161.2	54413.7	48273.7	47433.2	74781.6	81136.7	55635.1	41635.6	93955	30798.6	30810.1	32291.6
M682T35_2	681.845	34.546								15981.4	14412.2	13620.6	15420.7	15703.5	18372	15705.3	30437.4	20284.1	19588.4	16115.6	15446.1	15526.5
M709T35_1	708.515	34.5215								48285.2	45038.8	39937.6	37779.7	32203.3	35312.8	37632.8	39222.6	38399.6	43845.1	40861	38466.9	39149.7
M291T262	291.122	262.394								29303.2	39154	28608.1	26405.9	32579.4	30896.7	26970.3	20556.2	24434.7	33738.7	17513.5	19805.7	19729.5
M364T428	364.065	428.365								55856.1	65332.6	56177.3	44242	27914.3	44871.9	64833.2	44788.3	18539.9	43064	9793.48	10562	10488.4
M1086T36_4	1085.76	35.9895								24809.8	23429	28075.9	28250.2	29207.5	31406.7	27142.7	24609.2	28204.3	30660.1	21589.2	22401.5	21597.5
M656T262	656.37	262.274								2827.73	2294.41	2690.16	5230.03	6926.64	4883.19	2798.7	1770.97	9797.66	8195.41	34130.9	33739.2	34164.7
M283T147	282.989	147.377								89230.5	59765.1	59570.7	58119	112600	103697	99856	91827.4	95426.3	119675	90060	93777.6	93849
M118T554	118.085	554.287								74969.3	95880.8	58090.3	100367	68733.2	56185.6	110396	50552.9	67081.4	49682.9	44999	49646	49700
M165T273_2	165.05	272.818								41370	16362.4	24681.4	36461.5	70989.7	65318.8	42980.5	26612.7	53261.3	49684.8	140631	152589	152823
M868T387_1	867.783	387.336								3135.1	2067.48	1136.24	5632.67	10049.9	8166.3	1287.26	4850.2	19523.2	12537.7	26987.6	26901.7	28629
M325T442	325.113	441.598								34041.9	41872.5	42532.2	41430.4	36131	53082.9	49376.1	46164.7	41316.2	59799.5	31195.3	33018.7	32925.2
M399T255	398.975	254.995								7554.76	7086.89	6432.97	16167.6	38947.1	20258.7	8031.94	11593.9	56018.8	25126.2	135414	135220	136109
M383T36_2	383.278	36.092								47650.9	40086.4	39703.3	43630.1	48359.7	44029.3	41389.2	49986.1	48925.4	52992.7	41698.7	42401.5	42409.1
M251T417	250.987	416.719								151128	72919.2	74178.1	158346	188634	50772.7	52311.6	56932.8	37754.6	54849.1	103347	104014	122397
M296T58	296.256	57.777								27679.1	26954.1	39870.5	28785.7	26989	28104.1	28512.3	27676.2	28526.6	29686.3	25391	27677.1	27567.1
M1178T392_2	1178.3	392.455								21397.9	23918.1	18641.9	22232	26249.9	28055.7	32195.2	18597.8	17141.6	19644.4	17136.3	17168.8	18180.1
M759T35_8	759.233	34.502								24952.3	18513.5	17725.6	17381.5	17377.1	20577.7	17114.4	29288.2	14217.1	29974.2	17604.8	17603.4	18284
M118T536	118.085	535.541								69004.4	61208.7	81738.4	85504.8	42581.2	66796.2	59072	57634.5	35735.3	87053.8	91227	82698.1	82863.9
M1043T35_3	1043.27	34.5925								18847.4	13921.6	19571.8	17149.7	15522.8	22623.9	17176.2	33838.9	20257.1	29576.1	15282.7	15141	15140.5
M220T240	220.081	240.017								655.785	1773.39	38496.8	47235.5	2700.76	3210.32	1567.11	3567.83	16898.8	859.385	1335.91	1365.07	1541.89
M812T33_2	812.45	32.855								52404.5	26753.1	23603.6	48372.3	22045.3	22437.6	24265.4	23697.6	26362.2	58526	22082.2	22512.9	22509.9
M125T271	125.107	270.794								41283.5	42622.5	11471.5	45929.2	45475.7	43511.7	39302.9	40487.8	38253	21355.3	32411.8	32464.8	33858.1
M267T254	267.036	253.913								3134.56	2651.71	3682.94	10228.5	29238.7	14127.9	5041.58	6133.87	42414.3	18642.7	112681	107465	107502
M271T429	271.021	429.085								70984.9	86564.7	74919.3	68926.6	59912.6	61786.2	70342.9	64234.6	47476.1	60623.5	36351.4	37846.1	37799.6
M444T39	444.402	38.961								21722.1	16939.5	16396.2	16663.8	19761.6	19118.4	12750.6	15885.5	15715.2	20252.8	26213.3	26005.9	25733.8
M74T216	74.0961	216.212								96213.3	131489	45254.9	106227	86676.5	156732	140343	104301	85975.9	111802	71103.1	71162.3	76025.4
M248T254	248.077	254.399								36795.7	30572.8	27043	54584.5	70022.8	60420.6	39128.4	38546.2	89231.9	72335.2	109028	107350	107337
M248T135	248.236	134.725								55007.7	16417.2	32113.3	64081.3	32537.3	39429.5	66901.3	27481.9	24180.9	17033.7	35226.6	35244.9	35825.6
M629T40	629.35	39.9645								879.52	1240.39	10392.6	1716.74	1461.75	1709.36	853.229	6224.19	1289.43	8774.46	2412.83	4023.24	2206.96
M721T35_3	721.208	34.546								16680.5	6415.94	9203.85	9310.36	6718.23	9377.05	12501.8	21939.3	10950.1	12634.3	8635.7	9044.16	8601.75
M316T262	316.055	262.312								8683.29	5050.86	2804.95	12198.9	21063.4	16591.8	3516.15	9379.39	26794.6	19354.6	50031.3	50034.6	49648.9
M359T387	359.029	387.465								30906.8	28761.6	29709.3	32075.1	29593.9	40772	46809.6	41547.5	44409	49521.7	32111.3	35410.8	32176.9
M136T395	136.061	395.353								80218.1	95930.7	79686.6	73612.3	118987	100657	154643	183687	157628	152593	83809.5	85800.8	85825.8
M172T255	172.115	255.222								61495.1	54968.7	58672.6	56375.5	53768.7	48900.1	55486.1	49799.4	41554.5	50312.5	38707	38698.7	39802.2
M463T36_1	462.855	36.002								8276.93	5982.19	2461.58	7389.74	2901.12	13175	4947.14	21329.3	6850.05	13451.4	4894.94	4738.38	4749.05
M89T57	89.059	57.155								61622.9	60200.5	52823	21560.2	47693.9	60106.9	70015.8	61771.7	30710.4	96130.3	56724.2	50745	56976.2
M221T283	221.033	282.89								65260.9	66108.6	63903.4	70067.7	69550.7	79638.6	73490.5	67005.4	74972.7	85256.5	62050.9	66354.9	66291.6
M269T34_1	269.138	33.912								21517	19750.9	20104.8	23284.9	19972.3	18981.3	25388.3	20190.6	12600.1	22783.6	21543.5	21386.5	19990.2
M830T35_1	829.527	35.261								18479.5	20177.1	18842.6	18113.4	20307.4	21295.6	18568	26891.5	20945.1	25695.1	17286.2	18745.4	14613.2
M599T34_1	598.54	33.912								47598.1	50487.3	51870.3	51203	53944.4	37675.2	50269.7	39982.9	39500	33145.5	34730.8	34253.3	34727.9
M745T40_1	744.552	39.8075								41386.9	33855.9	38032.4	25429.8	37916.6	42756.5	30895.2	67029	43073.9	54504.6	36690.3	37458.8	37446.9
M745T38	744.635	38.208								737.209	10639.9	13425.6	1647.96	435.52	3778.27	1888.1	1636.89	2444.24	1160.25	3724.41	3738.3	5450.96
M291T36_2	291.252	36.027								36506.5	31244.1	33245.2	36385.6	41020.4	25880.1	28623.2	34028.9	37243.2	35007.9	27379.4	27720.2	27381.9
M555T37_1	555.351	37.3815								11791	12014.5	13308.6	17052.8	12624	14740.8	12052	9743.64	12556.7	17091.4	17466.3	15243.2	15450.3
M463T283	463.132	283.343								36000	48910.5	37398.7	35594	34151.3	46499.6	53102.9	39656.5	35572.5	55775.1	25236	25235.7	25705.6
M630T34_2	630.347	34.499								6504.69	8642	6496.05	29902.6	5951.57	9472.04	8277.2	49528.2	5048.11	47302.8	32031	31030.1	32001.4
M630T37_3	630.445	37.424								22865.4	19193.3	20125.3	19179.4	33409.8	33476.5	33634.6	45498.8	22959.6	38869.4	30111.6	31085.3	31084.6
M174T262	174.043	262.458								42302.9	28359	42672.5	42324.4	44942.9	42547.9	38609.9	38239.1	38237.1	44288.6	40148	40888.5	40876.2
M247T417	247.093	416.719								51090.4	52312.5	46288.3	34549.2	29857.3	35227.5	44616.4	39289.8	22788.3	37207.7	16165.6	18545.2	17969.6
M512T388	512.144	388.023								16639.4	14087	6127.71	22092.3	43540.2	11254.3	6094.02	4464.39	17265.6	15054.4	62929	64016.4	62960.6
M576T37	576.301	36.737								24745.4	21042	18797.2	27970.5	24757.3	21604	21176.3	20282.2	20690.1	35423.4	23485.6	24099.6	23459
M905T36_2	904.695	36.0985								55190	49455.6	42361.9	54702.7	33143.4	46867.3	53161.9	39981.6	48357.7	52142.2	53634.8	52466.1	52494.8
M334T40	334.295	39.6305								31852.7	20946.9	19656.9	23581.6	22466.8	18205.2	21453.6	22730.9	25401.7	30856	29326.7	29617	28699.2
M228T149	228.268	149.012								76180.9	69374.9	70950.2	76059.3	69953.7	65856.7	64384	73118	63511.2	83629	60884.6	61981.6	60885.4
M826T35_5	826.471	34.874								25129.2	1480.5	4674.37	19394.7	11601.7	20348	7532.94	4117.71	7724.68	8444.63	16719.2	16378.8	12606.3
M463T35_1	463.303	35.248								27861.1	15089.4	19676.5	42949.2	15658.2	20213.2	25365.4	18045.9	18781.8	10816.5	18670.5	18718.2	20549.8
M121T254	121.083	254.441								91424	85128.4	81958.9	87036.7	73176.9	81281.6	75773.5	76887.8	69997.5	90451	60179.7	60180.7	60445.8
M715T38	715.455	37.5025								12043	8688.88	44301.4	10998.6	9572.18	9452.71	8084.03	6184.74	45202.3	10880.1	9835.37	9991.11	9891.4
M705T387_1	704.715	387.437								11562.5	12538.4	8793.69	13393.1	16779.7	17724.2	9492.22	14896	26419	20466.8	29166.8	29110.3	30124.9
M1091T38_2	1090.74	38.275								5276.62	18193.8	12214.3	4088.68	4320.76	5003.43	4715.17	6757.77	4908.83	17541.6	8178.43	8052.96	9911.9
M341T348	340.881	348.107								47427.9	52470.7	55776.6	55287.8	44998.3	36293.1	39460.7	34249.5	24203.8	45729.1	17464.4	17502.1	18092.6
M737T38	736.517	38.208								25570.7	31601.5	27122.8	27757.4	29987.2	4597.54	33398.1	29563.8	33049.9	20358	32143.9	34987.1	32068
M515T37	515.357	37.4435								31142.4	32618.4	33883.7	30420.5	30854.4	40079.7	25714.6	32443.4	30429.8	41465.2	29799.2	29515.4	30311.9
M147T371_1	147.076	370.928								151973	73207.2	89750.8	76259.9	78935.4	43497.4	54560	30169.8	10031.8	128156	52928.3	49956.6	53588.8
M1170T35	1169.73	35.2825								31333	21375.2	21914.7	19601	21197.1	22408	27573.2	26537.6	22082.6	28818.8	21229.8	21153.4	21347.2
M776T37_2	775.579	36.792								34167.7	34779.9	40123.7	34585.2	37866.7	53327.7	34949.7	61261	44438.6	63871.6	40550.3	40578.1	42856.8
M260T242	260.052	242.209								68747.4	114064	72740.6	63357.9	58888.1	75994.3	82234.1	67733.5	52060	94684.2	29565.5	31006.4	30974.9
M845T40	844.594	40.081								30037.5	25212.7	30584.4	24724.3	27908.4	13082.6	8136.69	12093.1	24325.6	38619.3	11125.5	23296.4	23716.6
M471T318_2	470.805	317.63								18501.3	17927.5	13801.6	14163.7	16998.9	20601.6	25258.8	10088.3	11966	43000.9	14394.7	14625.9	14686.8
M585T472	585.142	472.285								33501.5	25599.2	25981	23494.4	25012.4	28166.2	29829	21352.3	14595.6	30493.5	12305	12815.6	12777.4
M140T455	140.043	455.23								653.499	1267.43	17249.9	1941.54	1539.95	848.139	1104.11	632.462	556.955	1918.06	122291	121756	97311.4
M590T37_1	589.517	36.731								70518.2	63390.4	56493	59584.1	60806.1	45000.6	55164.9	43535.9	44750.2	48268.2	46018.1	46019.3	44866.5
M656T40	656.456	39.626								37055.7	36350.7	16961.6	34972.7	27394.9	32066.9	35332.4	38450.2	26129.5	40109.7	31441.9	34950.5	34904.9
M240T272_1	240.003	271.916								26738.6	18639.4	16403	83602.2	60302.5	40585.5	17898.3	28943.1	33563.5	9820.2	273284	166023	277194
M434T34	434.273	33.899								22239.2	28540	23345.8	25083.6	20851.1	26477	26206.6	21038.4	21994.4	20477.7	23260.9	22546.7	22962.3
M594T62	593.548	62.147								58423	96906.9	30949.1	55236.5	15802.4	74345.8	68350.7	37483.1	31996.7	65925.5	32138.4	37767.3	39400
M191T140_2	191.054	139.944								173193	151498	227305	253428	110055	236956	297001	248098	205155	270527	110721	139044	138712
M144T418	144.065	417.586								69023	79950.1	71916.5	69844.2	60433.6	59694.1	60256.4	52282.7	51657.1	57551.8	25290.8	25149.7	27866.1
M314T61	314.341	61.457								38137.6	29043.8	28114.1	36045	29846.5	30964.7	27845.4	33182.6	31551.1	29728.9	37561.5	39061	37959.9
M627T35	627.475	34.652								29645.7	34631	19990.7	21742.5	28142.1	33660.1	30766.6	27772.4	34022.4	18421.9	31276.5	30412.1	30410.1
M671T36_1	670.509	36.1255								28978.2	22526.1	24708.3	23676.7	20126.4	23236.2	24188.5	23713.6	23413.1	26600	21670.1	22354.4	21698.4
M211T344	211.105	343.59								64333.1	60669.2	66358.7	56102	55742.5	28169.6	36458.6	19704.3	19836.5	27387	22697.9	22726.7	23462.6
M748T34_1	747.594	33.884								48841	49576.9	36830.7	52442.2	54353.3	27554.4	42027.7	37759.3	42854.4	31291.6	33646.4	33696.7	32336.5
M279T270	279.038	269.803								76566.9	84235.5	68813.7	84557.7	98711.5	87168.4	83194.2	69255.8	93314.2	88620	101606	103587	103623
M252T130_1	252.109	129.512								114486	124209	83598.3	107728	105190	49653.6	44675.4	38099.7	41242.2	50070.4	68956.6	69360.4	69413.3
M1085T36_2	1084.76	36.002								30118.7	30843.3	25994.7	37000.3	30678.4	30883.8	24413.1	24293.5	32760.2	30101	29275.7	29272.6	28364.5
M126T346_1	126.091	346.237								91253.5	64327.1	67609.9	60577.9	76400	48685.3	64933.2	39380.2	38768.7	54520.2	38483.8	38706.1	40027.3
M624T262	624.349	262.457								8557.75	11125.1	7380.82	8524.42	17202	10559.7	9348.3	4282.98	9578.09	14083.7	20074.1	20155.8	21008.8
M111T171	111.055	170.577								362727	127039	319197	290439	117951	156799	381040	215309	100857	269498	27522.6	31269.3	27617.8
M883T181	882.605	181.41								53909	62751.6	53056	50149.8	55566.8	58944.7	75888.6	54554.6	42613.8	57525.4	40478.1	40485.2	41138.1
M1007T37	1006.73	36.712								23186.8	24529.9	24741.9	27000.2	29628.7	31011	16635.4	42730	27722.2	33986.8	28089.2	26969.7	28121.6
M358T37	358.301	36.718								26234	19002.3	17891.8	14618.9	21791.8	16360.6	19575.5	17135.2	19011.4	23056.1	20061.3	20029.4	20133
M358T36_2	358.259	35.9895								29751.5	9482.78	21501.2	17220.4	14141.6	9622.65	5801.51	10342.1	9363.06	14617.9	9414.58	9408.87	8955.06
M875T387	875.269	387.437								11348.8	14131.1	7564.09	13690.9	16281.6	19156.6	8144.03	13558.7	23528.9	23799.5	27532.4	27249.1	27862.8
M246T94	246.206	93.532								33306.5	34269.7	30377.8	37614.9	43897.1	32795.5	57008.5	39457.4	46832.2	57954	49161.7	49006.6	53588.7
M557T38	557.365	38.211								27625.5	32401.8	39427.9	24015.1	31925.8	25771.7	29684.8	30426	28825.2	28825	28129.6	28103.2	28484.3
M215T272	214.953	271.747								260043	288803	183851	200861	214769	300855	247023	280014	209946	240358	274845	392138	391826
M319T259	319.233	259.349								1163.64	1243.44	1150.46	948.191	809.166	918.98	1644.34	1097.21	1234.87	1588.1	1523.91	1039.21	1061.5
M615T37_2	615.488	37.418								32182.3	29999.9	28070.7	25667.5	31300.5	29020.6	27035.6	38338.6	26766.4	23631.6	31096.7	31258.7	28712.7
M282T233	282.013	233.187								9113.24	8748.25	9890.83	18064.2	37450.4	22943.9	9432.08	15413.2	55415.2	26913.4	112429	111887	111009
M182T369	182.08	368.917								13372.5	15946.5	9855.73	14149.7	20390.2	18433	11095.1	14899.8	22409.2	18066	41385.3	39682.7	39464.5
M198T346	198.069	345.599								72649.1	67858.1	62252.6	57120.7	54873.4	60567.5	72995	59054.5	53188.1	61754	41890.1	42625	42617.2
M109T466	109.028	466.151								83386.4	72701.1	57832.1	71971.2	77184.8	57788.9	79875.5	53567.4	70911.8	72900.7	57680.8	57695.1	60663.5
M268T254	268.034	254.251								2377.08	3133.68	1829.69	8705.35	28389.6	11476.4	3471.3	6569.05	36279.2	17226.5	99382.6	96584	96585.8
M558T35_2	558.29	35.261								17708.9	29327	18754.8	28041.5	27175.8	26159.4	26348	25685.5	27226.3	24605.3	22490.5	20059	22523.4
M826T184	825.548	184.242								40069.3	42758.7	36205.8	35614.2	36560.2	40899.9	43129.8	40937	30778.3	38141.7	28658.5	28666.3	29043.1
M601T39	601.391	38.938								18967.1	11386	28742.4	17857.1	22204.5	22343.8	16568.4	19354.2	23102.1	18180	19792.6	20337	20333.3
M225T447	225.015	446.692								65047.2	73607.8	60866.9	62457.3	64799.6	61924.4	66658.4	54478.1	22497	76495.7	50792.1	51781.4	51801.9
M226T146	226.092	145.505								207167	232207	193189	193360	173639	98674	231876	198117	67910.9	131107	41811.7	42955.9	43024.8
M661T37	661.452	36.718								28885.9	23973.3	23090.6	23274.9	26317.2	36598.5	26893.6	30734.5	23509.9	26113.1	29617.5	22635.7	30206.2
M159T140_1	158.996	140.289								48465	25519.8	210835	60840	289306	65996.8	64154.7	166029	346914	100691	478776	381608	469331
M244T109	244.191	108.803								42748.8	59397.3	69559	51921.3	97565.6	43153.4	50357.8	101847	61587.6	34166.2	80031.5	69416.5	79939
M935T35_1	934.679	35.409								35843.1	25599.8	35580.9	22383.4	33299.7	42564	31557.4	48013.9	33222.7	45347.2	33443.4	32469.5	33444.1
M505T35	505.406	34.6455								14530.2	20993	34490.3	32495.8	28595.8	13240.9	1428.34	15327.1	15795.7	17055.6	25058.8	20161.8	25063.8
M583T35_3	583.456	35.355								15928.5	15896.3	36101.7	15305.7	14332.3	16223.1	27656.9	20396.7	18002.5	31972.8	22754.2	20822.3	20665.6
M567T36_3	567.387	36.002								23421	25024.1	25672.7	25408.3	27656.6	23185.8	19640.6	21346.4	24614.8	23987.7	24790.8	24834.6	29943.4
M867T40	866.58	39.6015								44182.7	23112.2	26301	34613.1	40731.5	25497.7	31275.7	22175.7	13689	32906.2	21174.7	22352.5	21197.3
M948T35	947.707	34.536								35139.9	31287	21420.5	30057.4	29742.1	26291.7	32688.8	35102	30357.6	31291.9	26012.9	25227.4	25227.1
M363T346	363.089	345.6								91806	48621.6	37590.9	39853.8	51991.4	50512.9	76846.2	71126.3	89422.4	90233.4	32545.8	32586.5	33999.9
M271T388	271.081	387.69								21480	25544.4	21833.5	23624.2	25689.9	34301.4	35551.8	33368.9	35977.2	39313.7	24743.8	24993.9	25134.1
M589T37_3	589.43	36.723								31376.1	35398.2	32341.3	18550.1	35092.5	20485.9	23464.5	29210.9	18010.5	23386.8	18237.7	18228	12798
M445T38	445.314	37.562								24969.5	21190.6	19930.7	2159.59	25854.5	30216.2	19906.7	31957.5	22456.9	40623.5	24888.4	24908.5	23668
M454T35_1	453.84	35.402								11212.1	10658.2	7969.19	10036.1	11678.6	22567.9	10209.1	26621	11603.3	18375.1	10328.1	9812.83	10071.4
M1173T392_3	1173.29	392.455								18904	21436.7	17531.8	22253.4	25686.4	26414.7	32162.4	19063.7	20050.4	18183.7	18511.7	19455.9	19384.6
M511T51_2	511.37	50.8545								37383.2	15823.3	11027.7	16766.4	15270.7	20422	16054.6	15950.9	16731.5	16676.8	16482.3	17639.9	16509.6
M1141T35	1140.84	35.355								32175.9	34803	26073.3	30409.6	31738.1	34679.2	23756.1	35610.5	33822.2	39778.4	23224.5	26008.5	26016.9
M228T57	228.268	56.537								67412.9	64495.4	1143.7	58345.8	58162.8	65618.7	47875.7	68238.1	49186.8	53084.7	88168.9	88210.5	86521.5
M495T36_2	495.327	36.038								34066.8	40123.9	34338	21725.1	35825.9	31961.8	28088.6	32336.9	24979.3	49240.8	30687.4	31658.5	31655.3
M285T35_3	285.278	35.257								14904.4	13102.1	12729.7	26853.1	12972.5	12426.2	20873.5	12533.5	13281.7	16144.7	12377.6	12901.3	12411.2
M666T492	666.224	492.031								18439.3	24528.8	24167.4	22767.7	18249.9	21443.4	23389	21574.5	12954	25869.7	10964.8	11519	11474
M301T264	301.259	264.458								44982.9	52407.1	61454	58549.2	55673.6	57254.4	49822	56467.7	25526.3	52375	16165.1	21667.6	21663.7
M852T40	851.564	39.634								29041.9	31058.8	27959.6	32136.7	34292.6	32339.7	22061.1	27779.1	28322.4	35299.2	27911.2	28219.6	28978.4
M1102T35_3	1101.81	35.2525								19002.1	16077.7	16357.7	15610.3	14586.5	20654	19352.7	21446.3	16882.1	24114.7	16553.4	16148.7	16317.6
M524T204	524.488	203.777								36928.9	42025.1	33436.6	32158.6	25632.4	33154.5	41793.1	34125.9	23787.1	30806.4	25740.6	25509.2	25660
M870T33	869.744	33.393								4655.8	3667.9	1623.02	18458.6	3445.89	18347.4	11614.2	1375.62	2570.54	4813.63	3374.22	3340.73	3340.81
M986T35_2	985.73	34.652								31221.4	26927.5	27937.1	25676.9	31817	31771.5	28047.7	32428.7	30616.6	36789.4	25607.9	24917.5	24929.1
M162T417	161.97	416.719								3211.33	1944.63	2110.44	4608.06	10311	6458.88	2453.28	3621.88	16491.1	9418.78	36233.6	36241.3	34551.5
M228T124	228.231	123.703								29571.7	30917.1	28940.5	31358	35938.8	30599.7	39600.7	34464.1	29172.9	44286.3	31649.7	31662.4	32917.9
M488T30	488.323	30.4105								23869.5	24291.4	23941.1	22083.7	21805.3	20513.5	20621.9	28099.1	20569.7	17401.4	34942.4	30478.3	34995.9
M689T34_1	688.606	34.499								23224.5	25625.4	23113.1	27402.6	25711.1	20323	23296.1	24436.7	32336.7	23241.6	31727.9	31738.9	30957.6
M243T35	243.122	34.546								22841.2	28858.4	17611	20305.6	21388	21525.1	23222.8	25693.6	26177.4	19677.6	24123.3	24136	22811.3
M239T36_1	239.088	36.105								21096.4	25509.5	26077.6	21607	16171.2	21296.7	19523.3	19904.4	25223.7	22215.2	13439.7	21099.4	20850.3
M1164T33_2	1164.14	32.677								31073.7	33811.4	27198.9	25743.1	34539.6	28622.6	29420.1	31177.3	27856	34197.3	27893.1	28168.7	28169
M437T35_2	437.401	34.604								22495.9	16953.1	13123.5	16435.6	22908	23049.2	18120.3	13881	19738.8	21247.2	18265.3	18250.4	19029.3
M125T63	125.07	62.856								58076.7	58582.2	52410.7	61270.4	58744.1	58023.4	55920.3	57335.4	51557.9	71481.5	55267.5	55915.4	58639.2
M146T576	146.164	575.519								197601	115448	279225	114183	281347	271602	270165	151031	92936.2	37105.8	29113.3	29354.1	31892.1
M844T35_1	843.629	35.263								47890.9	24687.1	18445.9	36438.4	28837.4	51130.7	46120.7	46893.9	28556	30625.7	36057.8	32479	35988.8
M580T95	579.532	95.16								45207.8	43340.7	15435.7	16994.2	17013.3	47700	11323.4	7889.91	12609.8	20707.7	32073.8	18332.3	12535.3
M1119T33_1	1118.61	32.942								34608.1	37004.8	29222.7	31583	38560.8	34458.5	37136.8	36662.3	36287.8	39604.8	34385.6	34401.4	35079.6
M318T109	318.3	109.299								27742.7	17357.3	27021.9	27077.2	25050.9	165852	27606.4	27107	21369.8	34594.3	54548.4	56621.1	64640.4
M333T426	332.561	425.524								36648.4	43006.1	36324.6	37147.9	33265.9	40073	40604.7	34510.5	24816.4	44568.6	15411.3	16578.4	16453.8
M758T35_2	758.394	34.626								31927.3	24796.3	22991.5	29466	28454.1	24864.1	20937.2	22335.5	27082.1	29081.6	27012.2	27169.2	27012
M497T35	497.274	34.5135								6830.22	6627.93	3515.95	5634.73	5483.56	49267.4	3958.21	5381.41	4989.5	5770.24	5167.8	5167.32	5231.01
M403T348	402.881	348.1								49237.6	49721.6	50629	52936.9	41690	36102.4	37492.7	33503.2	23927.4	43440.8	17143	17529	17803.6
M203T273	203.052	273.473								78280.3	88082	81107.8	77220.5	90253.8	68600.3	77484.2	77980.7	80157.8	67921.5	95164.1	98962.2	99006.2
M249T142	249.028	142.092								17164.3	17544.5	24408.4	19610.7	36397.3	53293.8	25749.2	22683.6	76922.2	34055.1	67262.6	71125.3	71083.3
M446T35_5	446.383	34.5215								10536.1	12344.9	7707.56	9377.08	15723.4	9444.08	25813	8536.86	13265.5	15009	6620.57	6242.15	6215.38
M174T167	174.185	166.811								39181.6	29112	25319	23159.4	21737.9	23383.9	24445.1	24909.6	18331.5	25746.9	18572.7	19121.1	19124.7
M664T37	664.353	37.422								15378.5	15448	9791.28	14126.1	15576.1	14430	13213.6	14357.4	16287.9	18177.7	15035.5	14826.9	14438.9
M757T34_1	756.632	33.751								31756.7	30780.6	29922.8	34333.4	31595.3	46890.9	41148.3	30518.9	31003.2	36063.9	27957	32264.2	32466.8
M180T365	180.086	364.906								13923.8	16564.2	13804.9	15548.2	15848.4	35827.4	39457.1	32327.8	32129	43419.1	21788.7	22327	22303.4
M275T318	274.851	317.705								29382.6	30455.7	23911.7	26456.4	26686.3	30128.2	35885	20397.8	22889.2	45886.7	22260.1	23235.3	23232.9
M373T140_1	373.01	139.945								55691.1	50001.6	46783.3	57636.5	54810.5	60983.6	53781.8	60851.5	51653.9	68714.8	36212	36236.2	37969
M420T35_3	420.371	34.59								21215.8	26885.7	21660.7	22283.6	23536.9	26184.9	24252.2	23270.3	23229.4	25239	24149.2	24415.2	24149.6
M548T33	548.343	32.942								29277.1	28086.2	23303.7	25377.4	25545.7	26144.5	26287.4	27472.6	22866.4	25012.9	25638	25129.9	25635.6
M935T33	934.637	32.858								21358.4	22907.9	29718.2	23466.2	29720.1	21562.7	25027.8	22357.4	16165.9	23309	22614.5	23586.7	22637.2
M548T36	548.268	36.105								8996.81	888.524	8956.68	917.962	1174.76	967.379	1688.08	8257.73	1004.4	1575.07	2915.4	4118.61	2791.08
M1179T392_1	1178.63	392.468								17409.5	19367.2	17019.3	21606.8	21337.1	22368.9	27509.7	18019.3	17308.9	18483.9	17331.8	17402	18100.4
M620T37	620.434	36.737								37547.4	29787.1	27757.7	26471.6	31018.4	28464.8	31348.5	34567.4	31753.9	42541.8	31355.1	31748.5	31750.6
M717T34	716.635	33.756								20436.9	21071.2	9909.57	7896.83	8619.45	8185.49	8035.05	9334.86	21674.5	4900.72	16646.8	17305.7	16644.8
M159T186	159.076	186.209								311725	400284	274907	336671	221594	78618	95835.2	283954	45803.7	106929	22772.9	26867.8	23423.6
M355T34_1	354.983	33.814								8612.52	6674.39	8439.79	14176.1	9595.79	14330.3	28691.3	8911.52	5000.74	7519.1	11524.3	11781.3	11522.9
M477T78	477.308	77.745								36778.1	29263.4	31354.9	32257.7	32827.8	33493.3	37702.5	93058.6	33384.6	120542	37784.1	39236.3	39224.5
M178T417	177.947	416.664								9621.39	8283.7	7388.75	10299.8	12313.5	11789.2	8700.33	9661.17	15936.8	15063.6	31222.8	31150	29568.8
M293T39	293.209	38.999								43042.8	34431.6	28182.5	35898.8	31129.6	38643	35401.5	60678.8	34366.9	47196.5	21457.7	26276.8	25254.6
M284T328	284.097	327.609								6465.28	6407.36	35675.4	11712.3	9530.7	9834.29	46842.4	11745.7	12028.6	8882.02	8216.88	7364.72	8191.34
M523T35_3	523.361	35.355								20682.9	23881.4	26293.5	16319.9	23040.2	26619.1	22333.6	25237.7	19520.2	15312.7	23763	23989.9	23762
M624T182	624.394	182.11								32321.2	53927.9	36300.9	43641.1	51622.7	10439.1	14726.9	12829.2	10653.3	12655.2	22445.3	23251.2	23247
M566T38	566.387	38.1895								24109.8	24501.5	20971.3	25277	16516.8	20566.2	21620.1	23809.7	22358.5	27987.8	20938.5	21018.2	20622.5
M287T52	287.113	51.746								15052.3	9892.28	3697.61	3733.38	3478.38	3785.25	3350.27	2769.62	3371.02	5544.79	4827.65	4870.35	4906.04
M776T34_1	775.631	33.667								34563.1	32494.3	25492.2	28826.9	29326.6	23009.6	19110.7	25839.4	30901.8	32914.2	24961.5	24959.3	25303.5
M979T36_2	978.701	36.112								20528.8	4130.19	21098.9	21448.4	22158.5	27319.8	12396	34010.3	22986.9	35896.7	25340.9	25612.8	25339.4
M858T35_7	858.446	34.576								22103.9	29038.3	20550.7	28298.4	24270	28237.6	28432.4	26639.6	34121.3	32700.4	25254.7	26350	26346.5
M533T35_2	533.456	34.552								5636.14	6410.92	4024.41	5368.82	38232.2	33609.9	3658.34	37617	1794.9	2902.8	3449.46	3981.65	3494.57
M501T36_1	501.28	35.659								28010.5	17074.1	23623.2	20152.7	23145.8	19940.1	18104.5	17867.1	12313.6	20037.3	16989.5	18444.4	16997.1
M355T34_2	355.32	34.499								33335.5	49698.1	40192	34107	46497.2	28241	41332.7	44864.5	48079.9	23934.1	30987.3	30674	31279.1
M750T34_1	749.606	34.437								27825.3	27097	27768.3	28147.4	30254.6	17814.2	30726.4	13614.2	40531.2	17452.1	27030.7	28728.3	28666.1
M312T35_3	312.297	34.5725								13302.7	18539.6	13842	14211	14087.2	12952.8	17564.1	27657	11027.6	15372.4	14651.4	14322.4	14644.7
M279T366	279.002	366.307								29204.4	26840.3	23189.7	22716.7	22840.1	37197.1	35264.5	30869	24876.1	41907.9	17236.8	19156.8	19154.1
M539T36_2	539.354	36.031								22393.9	24219	27241.2	19333.1	20450	23626.6	23491.8	20442.3	22063.6	21341	19931.2	22764.4	22652.8
M796T37	795.543	36.722								38081.4	15743	18173.8	34044.8	19170.7	21877.3	16835	47338.7	11944.6	18643.4	18860.3	19396.7	18851.2
M620T34_3	620.359	34.499								19562.9	16418.9	7488.53	48955.7	12822.4	20823.4	22238.2	17930.5	16295.1	66147.4	42796.2	28480.6	42546.4
M729T39	729.471	38.56								9248.53	23731.3	28857	16134.8	11543.4	13669.6	11622.9	8428.56	7552.22	37451.8	13751.2	25388.7	24989.8
M361T39_1	361.184	38.985								17040.9	16611.6	13504.5	13112.1	12401.1	12589	18927.3	13215.6	14572.3	21603.7	13607.8	13512	14492.7
M279T65	279.133	64.816								53967.5	45318.1	37804.3	45557	52421	54268.8	52991.1	37061	33879.8	46532.9	41764.4	42356.3	41771
M219T272	219.017	271.621								76812.4	118426	47157.9	81702.5	159148	84697.5	70359.7	68915.3	87678.6	84696.7	91424.1	94356.9	91567.4
M515T36_1	515.247	36.031								6218.98	7876.76	2462.64	9465.25	27574.8	7900.46	6947.54	8596.9	6608.02	32581.8	6916.08	7030.19	6916.05
M498T38	498.329	38.268								12049.7	9973.49	9813.07	12205.5	16793.5	17522	11336.8	12430.5	4270.38	24196.9	13555.9	12557.8	13582.7
M146T393	146.164	393.322								186616	254008	163628	272505	168458	46068.2	204588	271961	152242	176414	35939	37867.9	44625.2
M822T36_1	821.607	36.1055								29956.8	38498.7	34527.1	26517.2	38571.1	39548.1	35564.7	37062.7	32145.5	49023.1	30509.3	31264.6	30101.3
M88T686	88.0752	685.652								95251.2	90204.3	102385	116060	55011.1	113727	103690	19250.9	79223.9	73686.6	63078.8	72933.1	73135.9
M205T687	205.142	687.399								20955.9	2692.64	1238.34	1947.69	1470.31	1295.71	952.793	2546.7	896.404	20072.1	3673.7	4895.63	8862.14
M1072T35_1	1071.79	34.626								21970.5	19765.9	15082.2	15534.3	18697.2	20918	18569.4	30118.7	22604	25480.3	17435.3	17764.4	17435.9
M469T34_1	469.242	33.912								23213.1	19870.9	17231.7	19997	24255.4	16954.4	21173.4	15552.8	21121.8	19585.3	19400.5	19743.9	19372.3
M877T40_2	876.565	40.288								14374.9	14995.5	17081.9	16521	15501.3	16445.1	16744.7	24453.3	14396.3	15622.7	15486.1	17091.3	15602.2
M129T170	129.065	170.404								136765	370417	303449	268494	43379.2	163576	300780	152349	90665.3	254823	66580.4	66568.1	67632
M234T37	234.133	36.73								13664.8	13501.8	14760.7	15858.5	18971.5	21057.4	16933.3	21287.5	13031.9	20749.3	6991.39	13286.8	12752.6
M184T274	184.045	274.107								18845	11879.4	19370.5	25213.5	44778.8	29230.5	16612	24804.2	23313.8	30019.3	76922.1	76872	90680.1
M564T184	563.501	183.658								42105.7	43552.4	35062.4	38726.4	38373.5	31286.1	36217	32521.5	26239.7	31143.3	26149.4	26502.5	26508.1
M705T94	704.52	94.086								21192	18984.1	14372.5	18790.1	23046.7	21624.3	20785.6	15159.4	14457.1	90314.8	27636.1	27213.6	32295.3
M308T34	308.318	33.899								1532.04	12890.4	1582.62	1045.86	14830.8	1970.55	11630.6	1333.65	1487.21	1103.4	4379.33	2452.05	2199.79
M84T276	84.0801	276.103								95221.5	78630.5	90004.1	75283.7	68142.2	102505	82047.6	102042	27451.1	73479	40817.2	26807.1	40613.5
M820T35	819.656	34.531								30089.8	29532.8	22041.3	21763.2	21713.4	21507.9	27100.7	20382.2	20816.9	26311.1	19584.4	21127	19404.6
M357T272	356.965	271.585								6189.31	5127.17	3635.66	8681.4	20949.3	9814.13	5697.79	7943.29	37270.6	19404.1	50839.9	53033.1	85727.4
M212T51	212.164	51.364								13299	7415.18	14969.4	8530.3	13422.5	11133.6	11071.9	7351.32	6774.99	5751.22	10396.6	10506.4	10701.5
M129T380	128.953	379.598								7678.99	43031.5	7929.7	6534.81	4499.6	33783.3	37399.8	6931.63	3245.07	31558	970.975	932.313	971.876
M143T139	143.035	138.847								30147	16471.9	10518.4	33323	42207.8	80249.1	5433.6	19892.6	224129	37639	111265	139653	119377
M860T35_2	859.654	34.502								27853.9	27043.9	21571	26268.9	27212.2	30109.3	24211.6	26335.3	24720	32568.2	27329.3	27795.9	26711.7
M480T38	480.35	38.256								17813.8	20188.8	17639.3	19103.1	17694.4	20298.9	23119.2	17913	17605.8	27533.2	19617.7	20751.3	19478.7
M202T151	202.216	150.612								42388.5	31533.9	25008.7	23361.8	25429.8	36017.1	32276.9	38216.5	33731.2	34440.6	31967.4	32180	32350.6
M146T324	146.164	323.76								145063	156567	133992	148548	80487	152448	125243	151157	296446	126877	139153	133074	138908
M1101T35_3	1101.31	34.546								14625.8	10904.8	17236.2	10893.8	13931.3	15811.6	13144.8	26691	15924.1	19487.9	13034.8	12589.7	12600.1
M709T388	709.224	387.945								68910.4	51201.8	50910.5	108398	47495.9	86088.6	89344.4	67102.7	77245.6	83108.6	16981.6	44153	44136.2
M589T34_3	589.394	33.6845								14708.7	14120.3	12597.1	40862.4	26314.7	39194.1	21421.3	31563.8	23529.1	27430.4	26241.2	27100.8	28841.5
M99T129	99.0546	129.396								189718	227397	105963	64070.7	100270	136704	228430	75079.4	32438	60138.1	22278	27703.4	22827
M157T388	157.06	388.467								316.359	685.777	618.397	745.788	1329.4	2091.32	129.251	1848.67	180.567	165.473	1007.6	1006.65	1800.72
M537T37	537.485	37.4775								26351.2	28304.3	23579.6	24567.5	29916	27710.9	30484.8	29175.5	28044.4	27200	20279.1	20294	20945
M795T35_6	795.423	34.6455								21349.7	26168.1	18944.3	14483.7	22516.7	13551.4	19388.2	22926	16649	20821.8	18568.9	19968.5	19966.9
M1133T33_2	1132.62	32.9825								35519.2	31839.5	25883.5	32055.3	31468.5	32503.6	32120.7	30914	30623.2	31471.5	31780.7	31229.2	31960.1
M215T255_2	214.954	255.224								60691.5	54443.5	50642.4	71653.4	86965.4	75145.1	58166.4	65074.5	106743	70520.2	118819	133723	133984
M668T35_1	667.554	34.537								23509.2	19660.6	57016.5	33657.6	49699	31205.5	65007.7	18751.5	21801	11954.2	41888	31157.4	41867.2
M561T36	561.486	35.978								46987.9	53856	43111.2	54290	58269.9	38211.7	44492.3	31227	40113	40898	39918.5	40628.1	40630.9
M243T388	243.025	387.847								20513.2	21592.9	30777.5	29716.5	16615.2	18818.6	18953.9	15506.4	24853.3	25054.3	20590.6	20972.3	20590.8
M237T455	237.015	455.446								50104.6	64589.5	50984.4	56471.7	58271.5	47825.5	49383.6	40343.7	36110.5	61070.1	36652.2	38005.2	37910.2
M310T134	310.007	133.856								59065	96471.3	137141	65821.2	88411.9	84940.1	66790.9	76016	117080	83622.4	111803	115124	115002
M312T41	312.362	40.6675								32433.3	31185.2	7587.57	31094.3	30707.4	32430.7	29320.8	27502.1	27406	30147	27623.9	27622.4	25618.3
M136T47	136.061	46.9355								123135	128108	105795	85561.4	95606.9	118796	131893	104155	109502	108147	40209.8	67728.8	67660.3
M349T37	349.273	36.737								7575.36	4305.48	24365.1	5197.94	8002.14	4889.29	26125.4	7586.48	7424.6	6237.44	11076.5	9644.17	11087.1
M714T37_1	713.523	36.896								19865.5	25022.3	13392.9	15910.6	24331.5	17189.5	21133.6	20963	17166.5	28761.2	21838.5	20465.3	21790
M333T36	333.263	36.4155								6891.17	7528.89	41661.5	8587.86	8330.65	8682.63	6434.24	8512.25	10063.6	11812.6	4742.42	5792.77	5785.5
M862T40_1	861.544	39.9635								27402	29137.4	67349.7	30878.2	35499.2	28809.1	29543	25824.9	32664.3	25989	49767.6	49628.4	39580.4
M583T35_1	582.58	34.639								33814.7	40442.1	39470.9	38534	37959.4	35126.3	38606.7	38863.5	35749.7	16615.4	35026.4	35594.1	35589.3
M912T36	911.625	35.6635								17621.6	20406.2	17379.4	16065	17271.6	22557.1	13022.9	20939.2	11750	19362.1	23396.5	24138.6	23381.4
M360T38	360.238	38.211								2283.54	2622.28	1905.47	1211.55	3340.68	1574.24	2185.69	10962.1	3408.91	1614.3	1446.23	1839.32	2215.45
M359T34	358.978	33.912								9126.05	3007.07	3936.38	11119.3	7288.74	14204.6	16288.1	6379.01	9274.22	3522.28	9102.68	9393.44	9103.16
M182T277	182.074	277.082								86866	93444.8	75918.3	69090.9	59697.7	79678.1	93156.2	58770.1	50009.1	84105.5	41308.4	41380.6	42941.7
M205T710	205.142	710.21								11105.2	10834.3	13304.9	76800.1	10609.1	10428.4	12020.3	7030.65	17085.1	9684.77	26540.4	62555.3	62480
M1003T39	1002.69	38.937								20793.5	17850.5	20851.9	17852	18067.7	17674	18553.7	17438.5	19749.1	21912.2	22183	21114.2	20616.7
M614T37_1	613.506	36.754								20884.9	21951.3	14854.3	16969.8	21636.9	24827.7	15091.1	23280.7	22559.5	24674.6	18138.4	19146.5	19119.8
M356T73	356.351	72.941								62951.1	55293.6	46860.8	56134.8	53405	61085.8	57823.5	55493.8	55449.9	67093.1	74281.9	75546.6	75555.6
M857T35_1	856.525	35.304								16561.5	15602	17086.1	18111.7	16124.5	16595.3	15339.9	16233.2	16344.4	18467	11883	16370.5	16451.8
M677T53	676.569	52.504								13320.7	11705.7	8858.31	13283.4	13421	13195.5	13479.1	16092.5	23009.7	19075.2	12845.6	12982.1	12979.4
M192T671	192.101	671.149								37167.4	203517	53900.5	26127.9	38631	35345.2	71939	43686.9	111606	33515.2	66466.8	64619.5	75426.8
M379T37	379.304	36.852								24358.9	16878.9	19324.3	17835.9	21865.3	20631.1	18609.7	16673.6	20903.3	26115.7	17273	17954.1	17979.5
M377T317	376.928	317.451								4629.96	3743.16	3341.04	5550.05	10375.6	6979.59	4095.11	3952.19	12644	13069.3	45534.1	45542.7	44544.6
M970T37	969.672	36.757								32884.1	20221.2	22395.8	24969.9	23861.8	34145.9	28197.3	31968.9	14696.8	28868.4	28576.4	28802.5	28801.2
M246T78	246.205	77.809								40252.4	42056.8	35306.1	39992	43749.8	38387.5	61662.4	43477.7	57947.9	59175.4	65226.8	57026	65088.3
M1072T35_2	1072.29	34.576								17841.9	14822.2	17378.2	16863.9	12343.1	23377.8	13399.4	24366.2	12858.9	20222.6	15460.3	15194.7	15533.3
M159T233	158.996	233.101								42414.7	54854.3	163196	60010.2	79950.5	58358.1	46132.8	41803.8	77461.7	71708.1	91822.9	101100	91891.2
M97T326	97.0756	326								33616.4	35503.5	34190.8	33054.7	32897.4	33227.6	31358.2	28516.8	30810.2	33862	33800.2	33804.3	34244.8
M203T364	203.113	364.416								5077.26	3944.59	3992.77	4909.99	3820.62	2850.62	39707.6	3736.91	3281.4	41616.7	3873.31	3959.81	3873.07
M383T35_3	383.314	35.2815								9932.71	8800.15	6061.6	5591.99	8554	8782.27	9320.5	9331.74	6700.61	11315	10775.9	10585.6	14953.8
M587T37_3	587.417	37.4415								19769.9	20607.7	17213.9	19693.7	12368.1	15299.4	13821.8	22816.9	21267	34228.2	14539.9	13561.7	14533
M330T105	330.336	105.352								149706	47297.2	43299.3	43391.6	38620.8	46266.4	64181.1	149096	47584.9	206255	81421.7	81473.2	84916.1
M479T35	479.334	35.3785								24428.7	25600.4	21143.7	20141.1	31751.8	27008.6	20197.2	21598.2	24767.4	22821.3	22635.8	22360.1	22227.7
M869T34_1	868.739	34.1255								4853.5	3474.8	3630.23	9544.1	9668.3	3235.99	2265.08	10729.8	3830.79	5123.51	8246.17	10111	8473.51
M199T202	198.976	202.399								77285.4	27326.9	26977.3	65127.6	308383	61518.3	70086.1	26678.1	110596	92697.2	240139	241645	241641
M621T35_1	620.528	35.304								4035.22	3332.57	5081.49	14429.3	2990.34	10136.6	5268.13	2882.54	14755	4214.97	5153.14	4520.24	6138.62
M786T35_1	785.503	35.252								20201.8	19962.2	19979.3	19696.2	17508.7	26967.7	19611.5	32699.2	21908.3	37265.2	19982.8	20821.2	20018.4
M249T37_1	249.133	37.484								18972.2	16247.7	12027.7	8960.04	12273.5	20010.1	17284.9	18061.8	13344.8	20826.1	14179.7	13528.5	14147.4
M522T460	522.201	460.263								58274.2	60958	53159.9	44370.6	49680	84193.2	88517.6	67522.4	76202.7	97596.2	56547	56036.2	56879.2
M143T307	143.033	307.356								3792.44	5478.69	3468.23	2259.1	28309	5215.73	6044.42	4961.34	38829.3	3139.43	107091	112650	107058
M413T318_1	412.762	317.705								33368.8	34636.6	28279.4	28742.6	29307.7	33387.9	37433	24838.8	23665.4	45135	20227.4	20233.5	20725.4
M192T691	192.101	691.095								69836.6	73423.6	52981.7	74220.1	58971.7	80437.9	66862.8	113519	201729	33874.6	82331.7	71650.3	72074.5
M456T40_2	456.312	39.587								6684.18	6835.53	2853.46	18693.1	1154.18	18325.9	19931.2	13096.1	21214.1	11979.3	22475.3	21818.6	21818.3
M699T37_2	699.469	36.732								13514.4	7306.98	12340	11215.2	9298.1	12241.1	9617.28	20483.6	13001.4	11326.8	12141	11741.9	16348.9
M247T349	247.003	348.707								3029.81	2994.25	3700.14	6596.95	12942.8	6595.3	2135.9	2672.13	13769.8	8824	49987.6	50489.5	49981.3
M701T35_2	701.192	34.541								16265.9	14587	12271.5	12128	13717.2	17967	15549.4	20259.9	17256.5	18479.7	15983.9	15363.9	15363.3
M162T458	162.076	457.831								44913.3	46004.6	47593.9	43595.2	44594.2	47663.2	44570.2	44562.3	44807.7	48085.8	40324.9	42519.5	42274.2
M746T37_2	745.554	37.165								30925.5	47644.2	34281.8	27507.5	38435.8	41484.4	30938.3	34973.9	18696.7	52566.2	36575.2	36534.4	35001
M1101T35_2	1100.81	34.528								23426.8	17171.4	20762.5	18983.6	17356.4	20542.8	23217.1	27449.1	22217	24335.5	16040	16309.8	16307.7
M201T137	201.071	136.886								20578.2	9775.91	52677.3	55034.7	116978	70889.9	20972.4	12823.2	142607	22556.2	208405	210966	215555
M187T348	186.995	348.1								27076.1	30616.4	33694.5	36711	29893.1	18769.6	16846.2	11997	10519.7	28273.5	18008.3	18347.3	18340.2
M321T262	321.112	261.831								18930.5	21031.3	17297	24622.8	23451.8	19838.8	18164.5	13685.3	18920.9	29407.5	18033.6	18043.5	18463.9
M337T38	337.234	38.27								21362	22761	22671.6	20772.3	25379.2	21025.6	27057.8	26148.7	23844.2	51156.8	19224.7	19219.8	19710.5
M1173T39	1172.73	38.941								22342.8	24389.6	21162.9	21667	23705.8	25139	19540.2	16989.2	17741.2	24318.4	18360.2	16932.9	18394.8
M589T34_4	589.478	33.899								3629.47	3361.09	4230.38	2465.98	17216.2	2690.91	2719.21	6429.98	3637.35	5060.23	6233.49	9079.09	6422.57
M1172T392	1172.29	392.455								20081.3	21088.2	17221.4	19802	24470.1	23771.6	27148.3	15976.6	17440.1	16739.2	17133.6	17170.2	17602.4
M235T468	235.071	468.22								34088.6	46509.4	35158.9	23456.4	17401.6	48132.3	71391.9	30591.9	13780.3	46393.9	4179.45	4333.4	4386.18
M903T34_1	902.686	34.1745								29554.4	30257.1	24865.5	27095.4	23505.8	30413.9	36274	34614.4	25614.3	39975	26510.2	27301.5	27343
M462T58	462.413	58.395								13301.1	21769.3	14435.7	13287.3	15977.9	15315.7	19772.9	16333.9	12945.6	11819.1	25914.8	25687.1	25860.5
M565T39_1	564.504	38.6915								45346.9	50158.5	35834.8	45401.8	49415.5	41378.4	46560	34107.8	41666.3	35165.4	33411.5	35580.8	35588.7
M260T59	260.258	59.155								28762.3	31862.2	29624.9	29568.7	35543.7	28394.8	32373.1	31206.8	33421.1	33189.1	29710.4	31257.3	31251.6
M287T35	287.148	34.502								16102.7	10611	7000.12	10669.5	17943.9	18195.6	14224.9	15043.3	16931.2	14424.7	14883.2	14938.8	14948.1
M228T96	228.195	96.147								70073.5	99897.6	64223.2	98455	72777.2	98759.2	79433.4	94178.1	88927.1	39736.6	87326.3	122780	91236.8
M677T39	676.569	38.946								17147.5	32535.2	19199.1	22181	18007.8	17044.5	17579.4	21223.3	27537.8	22845.9	17215.2	17927.2	17926.9
M84T274	83.9983	274.284								1873.01	5616.96	3609.75	13232.2	25164.4	9812.22	4944.74	6095.95	17146.6	13385.7	54494.5	71887.3	56106.8
M1009T503	1009.25	503.139								20337.7	19286.1	19262.8	21648.6	20430.1	21072.3	19960	22729	20963	20448.6	12192.1	12269.8	13777
M149T35	149.096	34.8995								10758.2	11775.3	4086.49	7910.04	12325.6	12690.9	11216.6	9145.62	10549.7	10027.6	29433.7	29624.5	29625.6
M1118T36_1	1117.68	36.3765								26554.4	23128.8	21909	23587.9	24986.9	24838.5	28888.1	20758.7	21485.1	29970.2	22357.4	22829.9	22391.3
M569T318_2	568.78	317.705								10407.6	10303.2	7116.47	8120.2	9535.09	11278.5	14910.3	4856.84	6730.08	28385.4	8192.89	8199.27	8365.18
M883T35_1	882.656	34.652								25445.8	21932	14852.4	26652.8	21109.6	24614.4	24996.3	36033.2	30611.2	24765.9	21828.6	21293.5	21828.4
M157T311	157.096	311.492								63182.8	22766.4	51403.8	48391.3	17926.5	10671.3	31841.2	30139	7687.61	29879.9	23410	23428.7	24651.4
M72T275	72.0804	274.54								116834	103122	91592.4	89474	120696	80500.6	93842.4	106737	84042.7	122597	81927.3	81522.1	70535.5
M1149T32	1148.63	32.269								35777.4	41976.5	36582.5	39801.9	39258	29812.2	35461.8	38605.4	42575.3	40956.7	37356.1	39097.2	37349
M1117T36_2	1116.79	35.9775								21679.5	19903.4	17790	15121.3	15079.9	20055.3	19073.3	20069.6	19144.1	25816	13398.2	14716.5	14029.3
M483T35_1	482.861	35.355								13659.4	11265.1	6917.33	10018.8	12223.2	21644.5	11201.7	20028.6	11527.2	15576.4	10917.4	11537	11472.1
M1014T37	1013.67	37.4395								3387.25	4410.65	5168.72	5350.82	4616.2	13524.6	3437.08	3740.53	4208.4	20729.7	5896.86	4440.68	4917.48
M224T255	224.025	254.995								5929.66	4813.72	4396.75	14174.6	35285.1	16785.8	5612.21	9009	32007.9	23876.3	98730.3	98769.5	93808.8
M837T35_3	836.957	34.531								18636.8	11481.2	13438.8	13819.2	10908.8	12384.2	15171.5	20669.4	15556.5	16371.5	12774.1	12237.2	12757.8
M1130T35_2	1130.34	34.604								11833.4	11362.2	14744	15451.9	13139.6	13672.5	13470.3	17627	13354.3	19955.1	11736.4	11735.4	11534
M234T263	234.437	262.615								35161.5	33144.9	30701	30190.2	34951.5	23542	34803.4	26226	23360.7	28586.7	15675.4	19184.6	19174.5
M192T711	192.101	711.128								64214.6	189658	54974.7	44846.1	37941.2	41157.1	39576.8	38905.3	37356.1	37288.8	35384.9	35189.3	23470.3
M750T39_1	749.694	38.938								15462.2	21888.3	17264.3	17369.7	23015.3	13067.8	13752.3	16527.8	11506.6	11271.4	14940.9	14596.8	14621
M81T428	80.973	427.578								25769.9	31127.5	26042.3	31477.2	27145.2	42713.6	48029.5	34686.2	27965.3	46766.3	20880.5	20914.6	21598.4
M1095T39	1094.93	38.921								4675.06	13887	17326.1	3829.35	5027.79	3631.87	17754.2	3390.89	3290.66	3836.11	12823	12904.4	10403
M291T156	291.055	155.901								15086	13092	7233.46	19689	39897.8	35019.3	20907	23936.6	75747	44380	74935.6	74978.5	76316
M300T40	300.325	39.662								27124.2	26136.9	16876.8	23814.2	20621.1	20167	20541.8	25630.4	14132.3	18356.4	24301.5	24293.1	24933.4
M289T35	289.164	34.5435								18314.1	18590.6	25503.1	19160.2	19396.7	16829.8	16472.4	15025.1	18976.7	18765.6	15205.9	15357.7	15204.4
M279T291_2	279.039	290.691								75529.1	80727.4	73344.8	7617.62	5016.33	75628.2	79722.6	60690.4	83520.7	109484	96777.2	100218	100067
M229T414	229.011	413.529								61709.9	76596.8	61697.2	59121.9	56379.3	58799.8	67011	58917	48194.2	61238.4	34034.8	36792.2	36708
M425T36_1	424.819	36.0025								4246.71	4176.09	2625.5	5063.02	4277.55	9091.34	4264.62	12266.7	5936.41	8082.32	4343.61	4318.04	4635.75
M729T472	729.131	471.675								18299.5	18916.8	19373.3	17172	12935.6	13544.5	14866.4	18087.1	7774.94	13821.3	1753.17	1751.01	2045.01
M310T200	310.273	200.196								65923.5	74849.1	73311.6	69217.6	44611.2	61553.8	70443.1	60687.3	31514.8	67040.9	35250.6	35956.5	35243.8
M323T273_1	322.989	272.725								10850.7	10391.8	8410.98	29115.3	38982.8	27644.8	8136.97	16394.2	43861.4	28302	99645.3	94363.9	121540
M433T36_1	433.205	35.6905								10635.8	6190.34	9057.77	11697.8	14563.2	31061.7	10430.8	14163.3	17263.3	7514.81	13847.2	18229.1	14379.7
M809T37	808.652	36.791								37645.5	31445.9	24104.9	28269.3	36173.5	30714.4	29531.6	28867.7	39888.7	35595.2	29907.2	28943.3	28995
M512T35_1	511.884	35.304								14039.5	16593.6	11170.3	12065.5	7788.2	10789.6	9476.74	22287.6	20423.9	12600	9908.58	9761.09	10772.3
M959T35_1	958.5	34.536								24302.5	24424.8	20980.3	25117.8	25535.6	24585	25404.4	24685.4	23100	28650.1	24547.7	24892.2	24558.9
M136T381	136.061	381.042								45467.1	38637.3	44979.2	45543.1	43927	47335	46174.7	51562.1	49596.4	72845.4	45515.9	45591.6	49426.2
M478T416	478.139	416.294								24824.7	16809.3	9386.49	7626.24	6729.66	4533.34	4895.9	4005.38	3393.11	7854.5	4161.96	4177.66	4362.87
M957T35_1	956.711	35.1995								31091.1	22718.6	28773.9	12730.4	22442	19342.8	30233.5	26921.2	17288	31629.8	26698.6	27313.2	26691
M267T283_2	267.107	283.343								7549.9	4008.4	3826.57	5553.9	4846.49	3053.69	3179.64	1755.9	37875	1909.62	55924.9	55924.8	56070.5
M625T35_1	624.621	34.515								4289.3	4390.49	4150.25	2745.81	32725.9	1654.43	5098.42	17680.5	4155.13	4538.77	19562.3	20831.2	19600.9
M366T35_3	366.372	34.546								31545.3	11719.2	24432.5	22886.1	18472.4	15413.5	15173.6	15251.9	24180	14305.3	25912.2	25909.7	25256.5
M611T36_1	611.414	36.146								19535.6	20108.3	20428.3	19637.8	19152.7	20571	22251.5	17839.9	16487.9	22703.5	19100.8	19860.5	19806.4
M320T344	320.127	343.54								27390.1	22079.4	18569	14358.3	18352.9	13474.5	16975.1	10655.5	8506.35	17586.1	7411.31	7481.22	7924.12
M399T233_2	398.975	232.57								4236	3935.3	9017.48	10250	27107.2	15851.2	4356.14	7705.5	30854.5	27487	104136	94773	104124
M876T36_2	876.457	35.978								23085.8	28475.6	14909.7	28371.1	29717.7	25171	27800.4	21451.4	21407.1	30648.8	22430.9	21636.2	22447.4
M610T38	610.416	38.3035								19819.9	17133.3	17353.7	19472.9	20941.3	21288.3	18312.7	16154.1	20742.4	23255.1	23080.5	23225.8	21648.5
M223T467	222.985	466.856								4592.13	2903.29	6432.6	10683	27336	12863.8	4051.33	5230.05	31834.1	17823	60782.7	61656.4	60748.7
M428T34_2	428.335	33.781								34525.4	32103.8	26108.4	33743	39931.4	24321.3	42327.2	27263.6	25444.6	28277.2	27092.5	28371.5	28437.8
M889T38	888.561	38.294								4520.15	6490.9	6657.76	6030.56	4882.75	4852.04	6844.83	5809.28	10343.9	15637.6	8104.32	8033.07	10258
M852T35_1	851.633	35.269								21435.3	23096.2	20045.7	24565.3	22883.9	37132.8	3609.2	29546.2	37947	29860	33190.7	33192.4	26710.4
[truncated: 9,178 more rows]

## Sheet: negative
The qualitative and quantitative results of metabolites
ID	m/z	rt(s)	Name	adduct	HMDB	KEGG	SuperClass	Class	SubClass	LR-1	LR-2	LR-3	LR-4	LR-5	LN-1	LN-2	LN-3	LN-4	LN-5	QC-1	QC-2	QC-3
M241T388	241.011	387.633	.alpha.-d-galactose 1-phosphate	[M-H-H2O]-	HMDB0000645	C00446	Organic oxygen compounds	Organooxygen compounds	Carbohydrates and carbohydrate conjugates	68172.1	69875.3	110656	80137.4	66601.9	63400.1	72457.6	52902.3	68879.7	105866	90325.1	90326.1	92729.9
M421T473_2	421.075	473.087	.alpha.,.alpha.'-trehalose 6-phosphate	[M-H]-	HMDB0001124	C00689	Organic oxygen compounds	Organooxygen compounds	Carbohydrates and carbohydrate conjugates	895495	911586	803245	903319	1.03975e+06	1.17953e+06	1.14169e+06	1.00924e+06	1.07388e+06	1.39878e+06	1.08815e+06	1.08835e+06	1.1014e+06
M527T294	527.141	294.328	.beta.-estradiol-3-glucuronide-17-sulfate	[M-H]-			Lipids and lipid-like molecules	Steroids and steroid derivatives	Steroidal glycosides	8186.02	9232.89	9077.99	10313.3	8552.71	11587.7	11928.9	9514.68	10418.7	14460.9	10142.1	10287.3	10287.2
M343T427	343.021	427.089	.beta.-glycerophosphate	[2M-H]-	HMDB0002520	C02979	Lipids and lipid-like molecules	Glycerophospholipids	Glycerophosphates	313814	497689	301286	487813	695614	1.04865e+06	1.15266e+06	602510	696226	1.34634e+06	679660	680185	690383
M662T425	662.101	425.445	.beta.-nicotinamide adenine dinucleotide(NAD)	[M-H]-	HMDB0000902	C00003				41208.2	40960.9	36752.5	43204.2	50227.5	45244.9	36181.3	33756.9	39653	54997.8	50789.6	50794.2	51215.1
M277T41	277.216	40.629	.gamma.-linolenic acid	[M-H]-	HMDB0003073	C06426	Lipids and lipid-like molecules	Fatty Acyls	Lineolic acids and derivatives	168622	165225	177582	623380	139394	201134	185038	166469	187599	133075	201159	201134	198280
M289T15	289.086	15.265	(+)-catechin	[M-H]-	HMDB0002780	C06562	Phenylpropanoids and polyketides	Flavonoids	Flavans	3768.67	4677.05	4206.31	4680.66	4691.07	5471.84	4443.9	5041.07	4713.99	4491.41	4697.2	5068.56	4682.5
M111T230	111.045	230.251	(2e,4e)-hexa-2,4-dienoic acid	[M-H]-	HMDB0029581		Lipids and lipid-like molecules	Fatty Acyls	Fatty acids and conjugates	1689.47	1768.62	970.951	1781.77	2034.51	3523.58	2060.97	3267.66	1848.78	3989	1978.5	1867.21	1864.8
M485T14	485.137	13.8575	(2s,3r,4as,12br)-2,3,4a,8-tetrahydroxy-12b-(5-hydroxy-6-methyloxan-2-yl)oxy-3-methyl-2,4-dihydrobenzo[a]anthracene-1,7,12-trione	[M-H]-			Benzenoids	Anthracenes	Anthraquinones	1252.27	971.896	1019.28	831.503	1137.91	732.212	1178.88	1418.97	1387.25	1167.71	1124.18	1189.53	1123.97
M962T167	961.52	166.643	(2s,3r,4s,5s,6r)-2-[(2r,3r,4s,5s,6r)-2-[[(3s,6s,8r,10r,12r,13r,14r,17s)-3,12-dihydroxy-4,4,8,10,14-pentamethyl-17-[(2s)-6-methyl-2-[(2s,3r,4s,5s,6r)-3,4,5-trihydroxy-6-(hydroxymethyl)oxan-2-yl]oxyhept-5-en-2-yl]-2,3,5,6,7,9,11,12,13,15,16,17-dodecahydro-1h-cyclopenta[a]phenanthren-6-yl]oxy]-4,5-dihydroxy-6-(hydroxymethyl)oxan-3-yl]oxy-6-(hydroxymethyl)oxane-3,4,5-triol	[M-H]-			Lipids and lipid-like molecules	Prenol lipids	Terpene glycosides	3183.91	2992.86	3082.95	2456.33	3755.3	2394.86	2073.19	1694.22	2204.49	2514.31	3433.03	3410.53	3372.4
M243T313	243.123	313.328	(5e)-3,4,9-trihydroxy-2-propyl-2,3,4,7,8,9-hexahydrooxecin-10-one	[M-H]-						2619.67	1849.07	2393.48	2402.91	2667.11	2852.37	1917.4	2893.89	2423.1	4490.93	2644.87	2686.51	2691.56
M421T184	421.167	183.725	[(6z,10z)-6-(acetyloxymethyl)-10-(hydroperoxymethyl)-3-methylidene-2-oxo-3a,4,5,8,9,11a-hexahydrocyclodeca[b]furan-4-yl] 2-methylbutanoate	[M-H]-			Lipids and lipid-like molecules	Prenol lipids	Terpene lactones	907.351	886.301	600.637	992.971	953.526	1139.8	1487.13	939.262	790.032	1484.35	849.264	910.892	860.165
M293T63	293.175	62.7065	[6]-gingerol	[M-H]-		C10462	Benzenoids	Phenols	Methoxyphenols	98843.1	148531	146677	347146	154424	101685	119674	92912.5	192115	259632	187936	180682	180288
M444T32	444.248	32.475	1-(1,2-dihexadecanoylphosphatidyl)inositol-3-phosphate	[M-2H]2-			Lipids and lipid-like molecules	Glycerophospholipids	Glycerophosphoinositol phosphates	41162.6	32980.8	46580.6	53411.9	52538.1	52137.4	50714.6	44110.1	37515.9	59297.7	82391.1	83708.3	83731.1
M591T450	591.175	449.76	1-(1,2-dihexanoylphosphatidyl)inositol-5-phosphate	[M-H-H2O]-			Lipids and lipid-like molecules	Glycerophospholipids	Glycerophosphoinositol phosphates	5610.96	5873.63	5363.12	6827.13	7984.45	9623.79	8203.84	7991.71	8520.19	10173.1	8543.58	8766.52	8545.93
M176T266_2	176.092	265.93	1-deoxy-1-(methylamino)-d-galactitol	[M-H-H2O]-			Organic oxygen compounds	Organooxygen compounds	Carbohydrates and carbohydrate conjugates	63746.6	67461.1	58263.3	60615.5	68890.1	70740.7	64493.2	58288.7	67304.4	89430.4	74168.5	72688.6	73925.3
M213T406	213.016	405.6	1-Deoxy-D-xylulose 5-phosphate	[M-H]-	HMDB0001213	C11437	Organic oxygen compounds	Organooxygen compounds	Carbohydrates and carbohydrate conjugates	1131.04	1709.77	886.695	1556.22	1959.99	1684.81	1058.77	1525.2	1488.53	1865.32	2154.32	2154.3	2086.52
M836T184	835.534	184.355	1-hexadecanoyl-2-(9z-octadecenoyl)-sn-glycero-3-phospho-(1'-myo-inositol)	[M-H]-	HMDB0009783		Lipids and lipid-like molecules	Glycerophospholipids	Glycerophosphoinositols	151501	140693	115026	143928	168759	104390	91508	86747.4	93933.6	129961	170691	170755	163038
M409T248	409.234	247.811	1-hexadecanoyl-2-sn-glycero-3-phosphate	[M-H]-			Lipids and lipid-like molecules	Glycerophospholipids	Glycerophosphates	5098.17	5531.59	4251.39	5340.47	5992.93	7371.14	6285.89	6544.49	7841.93	10173.4	6588.66	6706.09	6589.38
M424T198	424.246	197.53	1-myristoyl-2-hydroxy-sn-glycero-3-phosphoethanolamine	[M-H]-	HMDB0011500		Lipids and lipid-like molecules	Glycerophospholipids	Glycerophosphoethanolamines	121129	144389	131901	146964	174967	141299	126506	164131	137233	162890	166525	166539	165680
M403T35	403.264	34.9585	1-o-(9z-octadecenyl)-sn-glycero-2,3-cyclic-phosphate	[M-H]-						23141.1	75228.6	55837	23618.4	24850.4	23879.5	46108.9	67010.2	60435.2	47859.4	39020.2	30866.9	30588
M471T166	471.239	166.184	1-o-octyl-2-o-(n-methylcarbamoyl)-sn-glyceryl-3-phosphorylcholine	[M+HCO2]-			Lipids and lipid-like molecules	Glycerophospholipids	Glycerophosphocholines	516.957	501.341	1537.06	2602.05	652.441	2820.85	652.865	3122.77	4585.22	625.623	3852.48	3719.79	3851.58
M599T235	599.316	235.07	1-octadecanoyl-sn-glycero-3-phospho-(1'-myo-inositol)	[M-H]-			Lipids and lipid-like molecules	Glycerophospholipids	Glycerophosphoinositols	447.812	406.545	430.727	553.17	684.598	744.611	609.8	455.729	554.661	1201.94	734.021	701.693	702.051
M712T145	712.49	144.597	1-palmitoyl-2-lauroyl-sn-glycero-3-phosphorylcholine	[M+Cl]-			Lipids and lipid-like molecules	Glycerophospholipids	Glycerophosphocholines	3362.8	3407.67	3545	3488.83	3448.07	2171.43	2665.94	1779.9	2422.67	1894.75	3505.81	3437.1	3435.65
M746T40_1	745.503	40.211	1-palmitoyl-2-linoleoyl-sn-glycero-3-phospho-(1'-rac-glycerol)	[M-H]-			Lipids and lipid-like molecules	Glycerophospholipids	Glycerophosphoglycerols	139203	203845	182856	237684	247508	175114	135147	123360	157494	147053	216498	216598	213252
M673T192	673.478	191.825	1-Palmitoyl-2-oleoyl-sn-glycero-3-phosphate	(M-H)-						5218.76	7025.62	6101.2	7556.21	7245.59	3925.11	1876.63	2917.49	4270.11	3447.3	4146.27	3963.69	4144.79
M717T61	716.52	61.25	1-palmitoyl-3-oleoyl-sn-glycero-2-phosphoethanolamine	[M-H]-			Lipids and lipid-like molecules	Glycerophospholipids	Glycerophosphates	26454.4	26990.9	27432.7	23961.1	28380.4	15765.7	17171.5	10845	19149.4	20790.9	30077.1	27093.3	27071.6
M811T143	810.524	143.168	1-stearoyl-2-arachidonoyl-sn-glycero-3-phosphoserine	[M-H]-	HMDB0012383		Lipids and lipid-like molecules	Glycerophospholipids	Glycerophosphoserines	3640.57	4142.81	4664.73	2632.65	4576.73	3266.34	3141.95	4223.53	4076.23	4408.09	4639.97	4674.66	4674.69
M822T111	821.518	111.03	1-stearoyl-2-docosahexaenoyl-sn-glycero-3-phospho-(1'-sn-glycerol)	[M-H]-			Lipids and lipid-like molecules	Glycerophospholipids	Glycerophosphoglycerols	107928	139556	120237	142565	163173	166530	131706	129795	124902	79644.5	163565	160108	159911
M437T244	437.266	243.736	1-stearoyl-2-hydroxy-sn-glycero-3-phosphate	[M-H]-			Lipids and lipid-like molecules	Glycerophospholipids	Glycerophosphates	2128.46	2137.01	1247.75	1800.27	2324.23	2838.3	2639.84	1549.33	2049.5	3719.34	2236.58	2267.35	2235.76
M743T36_1	742.534	36.1805	1-stearoyl-2-linoleoyl-sn-glycero-3-phosphoethanolamine	[M-H]-	HMDB0008994		Lipids and lipid-like molecules	Glycerophospholipids	Glycerophosphoethanolamines	18120.1	13903.4	19456.7	16407.1	24761.6	21452.3	30959.8	21874.1	27233.6	29809.3	34024.7	31663.6	31627.1
M776T80	775.547	79.7445	1-stearoyl-2-oleoyl-sn-glycero-3-phospho-(1'-sn-glycerol)	[M-H]-			Lipids and lipid-like molecules	Glycerophospholipids	Glycerophosphoglycerols	3595.9	4858.31	5741.99	5591.12	6331.75	8051.6	5910.4	7465.08	6158.48	5945.54	8882.79	8021.68	7983.76
M357T37_2	357.3	37.044	1-Stearoyl-sn-glycerol	(M-H)-						46575.1	53558.2	55747.2	43340.8	62017.3	62306.6	60600.2	52651.9	69137.4	60901.7	73758.5	75268.2	73341.8
M865T147	864.523	146.525	1,2-diarachidonoyl-sn-glycero-3-phosphocholine	[M+Cl]-	HMDB0008443		Lipids and lipid-like molecules	Glycerophospholipids	Glycerophosphocholines	3421.32	2993.35	3246.95	3188.62	3043.75	2993.94	1441.74	1085.53	3277.72	3315.93	3281.36	3023.36	3217.31
M381T254	381.203	254.071	1,2-dimyristoyl-sn-glycero-3-phosphate	[M-H-C14H26O]-			Lipids and lipid-like molecules	Glycerophospholipids	Glycerophosphates	1724.1	2377.16	1207.43	1676.79	1790.18	2845.82	3157.81	1993.47	2235.33	4331.4	2371	2397.47	2397.22
M699T47	699.476	46.534	1,2-dioleoyl-sn-glycero-3-phosphate	[M-H]-	HMDB0007865		Lipids and lipid-like molecules	Glycerophospholipids	Glycerophosphates	26977.7	28228.9	26890.8	29550	51448.2	53364.7	27704.3	27431.3	37649.5	43326	40741.4	40798.1	37512.5
M787T117	786.526	116.575	1,2-dioleoyl-sn-glycero-3-phospho-l-serine	[M-H]-	HMDB0012390		Lipids and lipid-like molecules	Glycerophospholipids	Glycerophosphoserines	11072.4	10213.4	13172.1	10619.2	11466.6	10201.1	8777.54	10639.9	10358.9	3353.39	11463.7	11320	12070.9
M686T40	686.476	40.253	1,2-dipalmitoleoyl-sn-glycero-3-phosphoethanolamine	[M-H]-	HMDB0008957		Lipids and lipid-like molecules	Glycerophospholipids	Glycerophosphoethanolamines	56831.5	60242.2	53926.1	63317.3	75588.9	41718.3	38569.8	33011.5	44332.9	52972.8	65784.9	65801.9	63875.5
M774T78	773.53	78.3365	1,2-distearoyl-sn-glycero-3-phospho-l-serine	[M-H-NH3]-	HMDB0012378		Lipids and lipid-like molecules	Glycerophospholipids	Glycerophosphoserines	5012.91	4499.25	4989.02	7751.16	6749.45	5659.64	4263.26	3753.28	7045.64	5864.24	7291.51	7734.09	7253.81
M481T29	481.296	29.197	1.alpha.-methyl-5.alpha.-androstan-3.alpha.,17.beta.-diol glucuronide	[M-H]-						6305.07	4853.73	14758.4	40548.1	5473.11	9469.47	4670.27	6921.64	10503.7	6456.58	8920.67	8918.82	8765.91
M293T364	293.068	364.485	10-formyl-7,8-dihydrofolic acid	[M-H-C7H7ON5]-	HMDB0006485	C03204	Organoheterocyclic compounds	Pteridines and derivatives	Pterins and derivatives	4532.49	4120.85	4385.63	4536.96	4563.97	8887.62	8734.17	8441.54	8289.42	9365.84	7698.8	7755.76	7769.81
M299T77	299.221	77.092	11-hydroxy-5z,8z,12e,14z,17z-eicosapentaenoic acid	[M-H-H2O]-			Lipids and lipid-like molecules	Fatty Acyls	Eicosanoids	13953.6	14669.8	13804.6	5125.38	12909.9	26885	13715.2	13452.1	14800	17218.3	16589.9	16199.6	18602.3
M513T30	513.308	30.435	11-ketofusidic acid	[M-H]-			Lipids and lipid-like molecules	Steroids and steroid derivatives	Steroid esters	282417	265786	267129	351978	392848	365226	279708	303182	383954	429625	361797	375854	361543
M418T103_3	418.28	102.99	11,12,13-trihydroxy-4,5,8-trimethyl-3-(2-methylpropyl)-1h,2h,3h,4h,6ah,9h,10h,11h,12h,13h,14h,15h,15bh-cycloundeca[e]isoindole-1,15-dione	[M-H]-			Organoheterocyclic compounds	Isoindoles and derivatives	Isoindolines	5031.5	10388.8	9180.81	11680.5	17763.5	4904.54	9938.95	9056.96	9470.83	12715.4	12818.6	13938	12747.6
M327T57	327.29	57.2845	12-hete-[d8]	[M-H]1-			Lipids and lipid-like molecules	Fatty Acyls	Eicosanoids	1241.1	21250.9	5050.15	19461.6	17109.9	2818.11	3676.63	1263.05	4294.98	2307.62	7621.22	7647.11	6896.95
M295T41	295.227	40.624	13(S)-HODE	(M-H)-						205503	189585	239509	241250	213628	213819	210187	243683	244438	248144	236658	234543	234545
M293T41_1	293.211	40.624	13s-hydroxy-9z,11e,15z-octadecatrienoic acid	[M-H]-			Lipids and lipid-like molecules	Fatty Acyls	Lineolic acids and derivatives	84970.8	73934.9	88458.9	68309.7	84024.2	81481.1	73445.2	77229.7	87214.7	81207.5	77845	77845.8	78317.7
M347T27	347.225	27.183	15-cyclohexylpentanorprostaglandin f2.alpha.	[M-H-H2O]-			Lipids and lipid-like molecules	Fatty Acyls	Eicosanoids	1.00905e+06	1.02464e+06	901861	1.32228e+06	1.14769e+06	1.3078e+06	955229	926699	1.30408e+06	1.22896e+06	1.27821e+06	1.24992e+06	1.24839e+06
M271T62	271.227	61.863	16-hydroxyhexadecanoic acid	[M-H]-	HMDB0006294	C18218	Lipids and lipid-like molecules	Fatty Acyls	Fatty acids and conjugates	11499.5	29571.2	47136.3	218686	29115.6	10998.2	739.727	4511.3	10320.5	10222.3	18477.3	17863.1	17862.6
M482T341	482.014	341.015	1h-indole-1-pentanoic acid, 3-(2-iodobenzoyl)-	[M+Cl]-			Organoheterocyclic compounds	Indoles and derivatives	Benzoylindoles	689.605	956.041	1017.68	1053.42	1030.63	1040.3	1217.18	1344.1	1595.73	715.963	1022.5	1062.97	1020.69
M337T41	337.235	41.154	2-(2-hydroxybut-3-en-2-yl)-3a,6,6,9a-tetramethyl-2,4,5,5a,7,8,9,9b-octahydro-1h-benzo[e][1]benzofuran-4,5-diol	[M-H]-						30670.7	20352.7	24916	52380.8	32657.9	33530.8	31907.1	33400.6	43382.9	46993.2	52284.1	63454.9	52353.5
M153T134	153.066	133.604	2-(2-hydroxyethoxy)phenol	[M-H]-						3194.79	1769.52	698.036	1294.64	2100.38	5098.27	3684.96	5365.78	5705.5	5133.07	4552.65	4635.68	4553.63
M277T366	276.988	365.695	2-C-Methyl-D-erythritol 2,4-cyclodiphosphate	(M-H)-						78215.8	68599.9	65500.9	73401.2	80305	115698	99125.7	85862.1	95437	128964	100380	100408	99373.1
M175T101	175.024	101.421	2-keto-D-Gluconic acid	(M-H2O-H)-		C06473				88773	63967.6	38459.1	25284.2	28110.1	27427.1	52264.1	93922.5	86250.4	111279	92966.5	81379.5	83812.3
M193T285	193.034	284.689	2-keto-l-gulonic acid	[M-H]-		C15673	Organic oxygen compounds	Organooxygen compounds	Carbohydrates and carbohydrate conjugates	14253.6	12060.1	16196.2	20310.7	19127.9	12196.5	12840.2	16960.8	16644.4	13178.9	18362.7	19750.5	17098.7
M117T148_2	117.055	147.577	2-methyl-3-hydroxybutyric acid	[M-H]-	HMDB0000354		Lipids and lipid-like molecules	Fatty Acyls	Fatty acids and conjugates	6449.83	3641.61	4492.69	3860.75	6101.7	1169.15	1708.64	1912.37	2458.62	1216.13	4555.23	4863.87	4619.37
M789T119	788.543	118.583	2-oleoyl-1-stearoyl-sn-glycero-3-phosphoserine	[M-H]-	HMDB0010163		Lipids and lipid-like molecules	Glycerophospholipids	Glycerophosphoserines	36958.8	31111.5	32403.4	22934.5	37476.9	32027.5	38712.6	30291.6	27395.5	18208.1	32251.8	31710.7	31674.7
M159T99_2	159.029	98.966	2-Oxoadipic acid	(M-H)-	HMDB0000225	C00322	Organic acids and derivatives	Keto acids and derivatives	Medium-chain keto acids and derivatives	799684	830260	685962	871057	610309	780332	647370	622744	772777	815382	742844	742099	685031
M339T266	339.231	265.791	2,2'-methylene-bis(6-tert-butyl-4 methylphenol)	[M-H]-			Benzenoids	Benzene and substituted derivatives	Diphenylmethanes	2444.39	2787.44	1967.77	2887.13	3029.96	2771.84	2612.53	2956.96	3277.29	3070.58	3258.14	3192.05	3194.83
M153T56	153.019	56.392	2,3-dihydroxybenzoic acid	[M-H]-	HMDB0000397	C00196	Benzenoids	Benzene and substituted derivatives	Benzoic acids and derivatives	179771	138000	115954	128746	163626	188047	160549	160700	198467	129911	194298	208171	208430
M405T75	405.142	75.119	2,3,4',5-tetrahydroxystilbene 2-glucoside	[M-H]-			Phenylpropanoids and polyketides	Stilbenes	Stilbene glycosides	12493.2	16928.7	12983.7	17361.8	15295.7	9464.15	15999.9	17274.9	17768.9	20478.3	17768.8	16788	16733.3
M205T35	205.159	34.944	2,4-di-tert-butylphenol	[M-H]-			Benzenoids	Benzene and substituted derivatives	Phenylpropanes	640285	591285	582519	702842	764162	739426	796318	747936	741440	749349	787369	780821	787358
M213T22	213.055	22.321	2,4-dihydroxybenzophenone	[M-H]-		C14215	Benzenoids	Benzene and substituted derivatives	Benzophenones	3482.21	3687.2	2883.57	4044.9	4200.79	3847.43	4605.22	5810.54	4404.12	4163.97	4096.11	4438.28	4102.39
M283T31_1	283.109	31.173	2,5-dimethoxy-2'-hydroxychalcone	[M-H]-			Phenylpropanoids and polyketides	Linear 1,3-diarylpropanoids	Chalcones and dihydrochalcones	23045.3	16644.4	18031	19001.6	18808.6	50041.4	15653.5	14696	16343	33187.7	41729.7	42949.6	42996.6
M220T33	220.146	33.324	2,6-di-tert-butyl-4-methoxyphenol	[M-H-CH3]-			Benzenoids	Phenols	Methoxyphenols	62071.8	45055.3	137599	51489.8	41081.1	62953.8	62488.7	72490.9	58120.4	73464.3	76205.4	69573.6	69532.3
M202T370	202.071	370.343	2,8-quinolinediol	[M-H]-			Organoheterocyclic compounds	Quinolines and derivatives	Quinolones and derivatives	5142.96	6915.93	6463.48	5130.28	5437.13	4728.2	4767.94	3390.34	3612.6	5465.16	5645.06	5482.92	5645.47
M155T231	155.034	230.573	2'-Deoxy-D-ribose	(M+Na-2H)-	HMDB0003224	C01801	Organic oxygen compounds	Organooxygen compounds	Carbohydrates and carbohydrate conjugates	3385.34	3356.13	1902.69	4300.58	5175.29	4575.87	4066.48	4017.56	4520.82	6297.37	5213.78	5217.94	5109.4
M386T430	386.025	430.356	2'-deoxycytidine 5'-diphosphate	[M-H]-	HMDB0001245	C00705	Organic oxygen compounds	Organic oxoanionic compounds	Organic pyrophosphates	5741.98	2358.82	940.816	2161.77	1874.11	3889.37	3389.34	2819.62	2734.24	12921.9	3128.67	3064.17	3128.23
M306T437	306.049	437.019	2'-deoxycytidine 5'-monophosphate	[M-H]-	HMDB0001202	C00239	Nucleosides, nucleotides, and analogues	Pyrimidine nucleotides	Pyrimidine deoxyribonucleotides	23127.2	23816.5	22508.9	25005.6	27377	15104.5	13112.5	12248.5	14183.6	16882.4	21020.2	20816.8	21016
M403T443	403.039	442.687	2'-Deoxycytidine diphosphate (dCDP)	(M+NH4-2H)-	HMDB0001245	C00705	Organic oxygen compounds	Organic oxoanionic compounds	Organic pyrophosphates	2996.52	1788.09	3841.53	3157.02	3651.9	1126.62	1420.57	3342.12	3444.5	2823.03	2319.9	3062.65	3069.27
M506T488	505.988	487.547	2'-deoxyguanosine 5'-triphosphate	[M-H]-	HMDB0001440	C00286	Nucleosides, nucleotides, and analogues	Purine nucleotides	Purine deoxyribonucleotides	4687.3	4211.07	4336.67	6323.62	6069.14	8961.01	7077.96	6749.45	6191.04	11148.8	6470.69	6961.34	6942.95
M227T115	227.066	115.019	2'-Deoxyuridine	(M-H)-	HMDB0000012	C00526	Nucleosides, nucleotides, and analogues	Pyrimidine nucleosides	Pyrimidine 2'-deoxyribonucleosides	57313.1	48869	37316.7	53736.3	60323.4	19307.1	16090	15007.5	14645	18847.3	43962	43970.9	43509.1
M309T72	309.279	71.9975	2E-Eicosenoic acid	(M-H)-						6153.46	12322	20954.2	76410.8	11319.7	9212.75	10183	10060.6	14366.8	10390.2	12380	13338.7	12400.1
M182T399	182.042	398.943	2s-amino-4-phosphonobutyric acid	[M-H]-			Organic acids and derivatives	Carboxylic acids and derivatives	Amino acids, peptides, and analogues	24933.3	25904.4	24689.5	27431.2	29929.8	22146.5	18476.8	17811.9	18815.9	24840.2	26661.2	26661	26712.8
M255T69	255.052	69.116	3-(5-phenylthiophen-2-yl)prop-2-ynyl acetate	[M-H]-			Organoheterocyclic compounds	Thiophenes	2,5-disubstituted thiophenes	4102.4	12482.4	11323.2	122393	11089	139258	127010	133197	7723.58	132838	13164.8	12378.3	12307.9
M236T32	236.096	32.359	3-(cyclohexylamino)-2-hydroxy-1-propanesulfonic acid	[M-H]-			Organic nitrogen compounds	Organonitrogen compounds	Cyclohexylamines	106113	119602	124174	201387	213809	159043	152553	169307	178131	181866	191559	189044	188947
M915T488	915.283	488.346	3-[(2s,3r,4s,5s,6r)-4,5-dihydroxy-3-[(2s,3r,4r,5r,6s)-3,4,5-trihydroxy-6-methyloxan-2-yl]oxy-6-[[(2s,3r,4r,5r,6s)-3,4,5-trihydroxy-6-methyloxan-2-yl]oxymethyl]oxan-2-yl]oxy-5-hydroxy-2-(4-hydroxyphenyl)-6-methoxy-7-[(2s,3r,4r,5r,6s)-3,4,5-trihydroxy-6-methyloxan-2-yl]oxychromen-4-one	[M-H]-			Phenylpropanoids and polyketides	Flavonoids	Flavonoid glycosides	3957.5	4608.64	4000.89	4659.2	4810.69	5310.55	6020.43	5325.28	5399.11	7245.35	5619.21	5508.44	5618.42
M753T475	753.229	475.274	3-[4,5-dihydroxy-3-[(2r,3r,4r,5r,6s)-3,4,5-trihydroxy-6-methyloxan-2-yl]oxy-6-[[(2r,3r,4r,5r,6s)-3,4,5-trihydroxy-6-methyloxan-2-yl]oxymethyl]oxan-2-yl]oxy-5-hydroxy-2-(4-hydroxyphenyl)-7-methoxychromen-4-one	[M-H]-			Phenylpropanoids and polyketides	Flavonoids	Flavonoid glycosides	3901.23	4411.63	4101.47	4531.76	5333.6	5881.26	4904.14	6124.84	5478.26	6571.37	6083.78	5972.76	5971.43
M264T114	264.012	114.058	3-amino-2-(4-chlorophenyl)-2-hydroxypropanesulfonic acid	[M-H]-			Benzenoids	Benzene and substituted derivatives	Halobenzenes	2581.64	1632.61	2719.07	2817.09	3626.53	6832.15	5315.6	5527.01	4483.33	7689.63	3673.1	4026.49	3663.58
M171T242	171.029	241.523	3-dehydroquinic acid	[M-H-H2O]-		C00944	Organic acids and derivatives	Hydroxy acids and derivatives	Alpha hydroxy acids and derivatives	1405.64	1296.36	1048.69	1291.02	1406.21	1659.05	975.714	1274.14	1570.8	2476.9	2092.6	1943.79	1934.48
M535T365	535.149	364.598	3-deoxy-d-glycero-d-galacto-2-nonulosonic acid	[2M-H]-			Organic oxygen compounds	Organooxygen compounds	Carbohydrates and carbohydrate conjugates	9849.28	9130.46	7774.56	10192.6	11917.9	67570.2	65548.4	45668.6	46210.4	74154.6	34067.6	34062.2	35578.6
M161T380	161.045	379.773	3-hydroxy-3-methylglutaric acid	[M-H]-	HMDB0000355	C03761	Lipids and lipid-like molecules	Fatty Acyls	Fatty acids and conjugates	144306	160625	161122	161928	170458	245540	191823	196467	212896	289189	221809	217938	221805
M431T37	431.335	36.978	3-hydroxydodecanoic acid	[2M-H]-	HMDB0000387		Organic acids and derivatives	Hydroxy acids and derivatives	Medium-chain hydroxy acids and derivatives	28644	37980.7	30788.6	48211.6	42481.2	36896.3	30489.5	39529.6	43010.1	36466.4	36263.3	37296.5	37303.2
M147T150_2	147.029	149.527	3-hydroxyglutaric acid	[M-H]-	HMDB0000428		Organic acids and derivatives	Hydroxy acids and derivatives	Beta hydroxy acids and derivatives	616437	1.0094e+06	632054	720534	1.21683e+06	1.3328e+06	713330	1.10155e+06	1.2354e+06	1.53469e+06	1.19856e+06	1.12422e+06	1.19993e+06
M155T217	155.009	216.978	3-Hydroxyisovaleric acid	(M+K-2H)-	HMDB0000754		Lipids and lipid-like molecules	Fatty Acyls	Fatty acids and conjugates	3984.77	3076.98	3397.23	4183.37	3300.54	2568.75	2698.23	3833.04	2303.79	11400.8	6658.68	6339.62	6271.61
M376T459	376.005	459.132	3-hydroxypropyl-glucosinolate	[M-H]-			Organic oxygen compounds	Organooxygen compounds	Carbohydrates and carbohydrate conjugates	1052.65	1115.86	1120.53	1157.55	832.271	1182.89	884.495	1017.44	281.477	882.307	1335.02	1563.11	1335.49
M152T46	152.035	45.855	3-methyl-4-nitrophenol	[M-H]-			Benzenoids	Phenols	Nitrophenols	90788	56369.5	52441	62612.9	79728.1	67630.7	62338.4	73401.9	64634.8	66793.4	48065.3	44857.8	48001.4
M185T57	185.012	56.523	3-Phosphoserine	M-	HMDB0000272/HMDB0001721	C01005	Organic acids and derivatives	Carboxylic acids and derivatives	"Amino acids, peptides, and analogues"	137298	121563	114109	165627	164050	190503	108241	162209	158232	223369	174605	172232	174608
M497T125	497.165	124.658	3,4-dihydroxy-5-[(2s,3r,4s,5s,6r)-3,4,5-trihydroxy-6-[[4-(2-hydroxypropan-2-yl)cyclohexene-1-carbonyl]oxymethyl]oxan-2-yl]oxybenzoic acid	[M-H]-			Phenylpropanoids and polyketides	Tannins	Hydrolyzable tannins	8482.9	7701.96	6869.25	9569.64	8623.87	9225.72	7098.13	9960.6	9415.38	10007.5	10070.6	10032.7	10032.9
M181T352	181.009	351.934	3,4-dihydroxyhydrocinnamic acid	[M-H]-	HMDB0000423	C10447				61450.7	62974.4	70870.6	75866.6	72350.9	56509.6	48897.5	45314.4	44106.6	73862.8	65567	65564	65860.7
M349T149	349.187	149.368	4-acetyloxy-8-(3-oxo-2-pent-2-enylcyclopenten-1-yl)octanoic acid	[M-H]-			Lipids and lipid-like molecules	Fatty Acyls	Fatty acids and conjugates	1206.38	4819.62	2375.03	6299.98	6436.31	6417.22	5091.24	5103.64	5773.3	10671.8	6805.83	6496.96	6502.52
M512T39_1	512.229	39.053	4-heptenoic acid, 7-[(1r,2r,5s)-5-([1,1'-biphenyl]-4-ylmethoxy)-2-(4-morpholinyl)-3-oxocyclopentyl]-, (4z)-rel-	[M+Cl]-			Benzenoids	Benzene and substituted derivatives	Biphenyls and derivatives	16340.7	18832.3	15863.8	15884.5	26233.3	22043.8	19456.5	17467.2	23854.3	32755.6	22616.2	23336.3	22617.3
M181T241	181.013	241.028	4-hydroxyisophthalic acid	[M-H]-		C21168	Benzenoids	Benzene and substituted derivatives	Benzoic acids and derivatives	862.769	563.81	373.525	787.121	1403.6	1311.62	1166.75	1220.46	1035.62	1153.88	1252.94	1121.69	1253.98
M137T354	137.035	353.606	4-imidazoleacrylic acid	[M-H]-	HMDB0000301	C00785	Organoheterocyclic compounds	Azoles	Imidazoles	12266.8	11333.1	12530.7	13590.6	14270.9	14363.4	13830.8	10990.8	11207	15150.4	13846.6	13924.1	14024.7
M138T46	138.019	46.003	4-nitrophenol	[M-H]-	HMDB0001232	C00870	Benzenoids	Phenols	Nitrophenols	77081.4	84791.2	75255.4	64583.1	102752	87764.8	85785.1	78649.2	81511.9	71427.2	67682.2	67186.2	67683.2
M138T193	138.055	192.731	4-pyridoxic acid	[M-H-CO2]-	HMDB0000017	C00847	Organoheterocyclic compounds	Pyridines and derivatives	Pyridinecarboxylic acids and derivatives	4709.4	4863.34	4628.42	4972.44	4976.22	3707.24	3832.79	4146.56	4180.74	4962	5545.43	5622.79	5541.02
M125T103	125.035	102.73	5-Amino-4-carbamoylimidazole (AICA)	[M-H]-	HMDB0003192	C04051	Organoheterocyclic compounds	Azoles	Imidazoles	24269.5	23753.6	17837.4	22985.8	27253.9	8811.64	7457.86	5600.86	7599.5	8287.49	20086.3	19939.5	20087.8
M255T105	255.087	105.34	5-ethyl-2'-deoxyuridine	[M-H]-			Nucleosides, nucleotides, and analogues	Pyrimidine nucleosides	Pyrimidine 2'-deoxyribonucleosides	12243.5	19856.6	16707.3	12208.6	9519.64	12004.7	2044.48	9236.76	10839.6	14297	13791.1	13786.4	13073.8
M381T28	381.23	27.982	5-heptenoic acid, 7-[(1r,2r,3s,5s)-2-[(1e,3s)-3-(2,3-dihydro-1h-inden-2-yl)-3-hydroxy-1-propen-1-yl]-3-fluoro-5-hydroxycyclopentyl]-, (5z)-	[M-H-HF]-			Lipids and lipid-like molecules	Fatty Acyls	Fatty acids and conjugates	494056	464707	443576	540963	622148	641237	477985	508903	681203	696533	670975	660224	660204
M389T494	388.961	494.306	5-phospho-d-ribose 1-diphosphate	[M-H]-	HMDB0000280	C00119	Organic oxygen compounds	Organooxygen compounds	Carbohydrates and carbohydrate conjugates	5373.57	5112.48	2194.77	5668.84	7908.2	5132.26	7055.29	5336.32	4155.64	5698.47	5259.8	5304.95	6177.22
M235T143	235.045	143.358	5,6,7-trimethoxycoumarin	[M-H]-		C09313				101313	55586	117992	181623	201953	246171	113501	154161	249526	224208	260473	251694	251717
M547T402	547.141	401.862	5,7-dihydroxy-2-phenyl-6-[3,4,5-trihydroxy-6-(hydroxymethyl)oxan-2-yl]-8-(3,4,5-trihydroxyoxan-2-yl)chromen-4-one	[M-H]-	HMDB0140256		Phenylpropanoids and polyketides	Flavonoids	Flavonoid glycosides	1103.11	1615.93	1539.94	1440.65	2549.97	803.522	784.35	7405.93	8424.41	1429.46	1061.09	1168.94	1064.63
M257T73	257.238	72.5975	5,8,11,14-eicosatetraenoic acid, 16-hydroxy-, (5z,8z,11z,14z,16r)-	[M-H-CH2O3]-			Lipids and lipid-like molecules	Fatty Acyls	Eicosanoids	41535.4	52415.8	51123.1	50160.8	60362.4	59981.8	54358.5	61576.1	61350.9	53746.9	59687.4	59211.1	58923.1
M307T295	306.968	295.288	5'-iodoresiniferatoxin	[M-H-C28H30O5]-			Lipids and lipid-like molecules	Prenol lipids	Diterpenoids	1966.22	1095.98	1229.25	1418.2	2155.11	1234.13	1289.98	1086.37	1450.91	1510.43	1817.47	1751.1	1756.11
M319T460	319.043	459.869	5'-phosphoribosyl-5-amino-4-imidazolecarboxamide (aicar)	[M-H-H2O]-	HMDB0001517	C04677	Nucleosides, nucleotides, and analogues	Imidazole ribonucleosides and ribonucleotides	1-ribosyl-imidazolecarboxamides	19474.5	22229.9	16716.6	23540.8	27075.2	22417.8	17633.9	14454.6	20344.5	27117.1	22712.5	22728.6	23165.7
M319T61	319.226	60.501	5s-hydroxy-6e,8z,11z,14z-eicosatetraenoic acid	[M-H]-	HMDB0011134	C04805	Lipids and lipid-like molecules	Fatty Acyls	Eicosanoids	9890.34	4731.01	19006.8	13563.9	5013.07	3883.97	3741.11	2397.82	5215.18	3147.07	5194.23	5050.82	5016.84
M190T169	190.036	168.525	6-formylpterin	[M-H]-			Organoheterocyclic compounds	Pteridines and derivatives	Pterins and derivatives	31731.3	41356.1	31823.5	34577.5	40012	32585.6	33896.9	26523.7	37137.7	44652.7	36153.4	36151.9	35871.9
M257T418	257.006	418.262	6-phosphogluconic acid	[M-H-H2O]-	HMDB0001316	C00345	Organic oxygen compounds	Organooxygen compounds	Carbohydrates and carbohydrate conjugates	243091	263931	233380	156508	292780	261670	257563	137697	257269	288752	273588	273590	274419
M441T30_2	441.252	29.815	6,8-dihydroxy-2,2,4,4-tetramethyl-7-(3-methylbutanoyl)-9-(2-methylpropyl)-9h-xanthene-1,3-dione	[M-H]-			Organoheterocyclic compounds	Benzopyrans	1-benzopyrans	1.45324e+06	1.4104e+06	1.2584e+06	1.79409e+06	1.85874e+06	1.96074e+06	1.46388e+06	1.66663e+06	2.08301e+06	2.27696e+06	1.95889e+06	1.95867e+06	1.94167e+06
M462T475	462.1	475.088	7-methylthioheptyl glucosinolate	[M-H]-		C17252	Organic oxygen compounds	Organooxygen compounds	Carbohydrates and carbohydrate conjugates	2566.44	1567.7	1776.28	2053.24	2565.93	1166.48	1261.93	1091.89	1047.6	1494.3	2358.64	2171.24	2175.85
M321T27	321.21	27.373	8-gingerol	[M-H]-		C17495	Benzenoids	Phenols	Methoxyphenols	3.55905e+06	3.47533e+06	3.47545e+06	4.62193e+06	4.60727e+06	4.58946e+06	3.74688e+06	3.97242e+06	4.57989e+06	5.23177e+06	4.54053e+06	4.54018e+06	4.41241e+06
M172T46	172.04	45.554	8-hydroxyquinoline-2-carbaldehyde	[M-H]-			Organoheterocyclic compounds	Quinolines and derivatives	Hydroxyquinolines	16520	8935.84	4139.31	1787.81	6466.17	2141.08	2798.97	1571.61	2108.46	5561.98	4366.32	4366.34	4376.15
M476T490	476.108	490.041	8-methylthiooctyl glucosinolate	[M-H]-		C17254	Organic oxygen compounds	Organooxygen compounds	Carbohydrates and carbohydrate conjugates	712.317	521.545	680.125	823.997	660.715	829.458	720.227	776.259	767.531	1031.35	726.156	754.556	754.817
M307T41	307.263	40.635	8z,14z-eicosadienoic acid	[M-H]-			Lipids and lipid-like molecules	Fatty Acyls	Fatty acids and conjugates	8784.44	10155.9	116701	666122	13007.7	5382.13	9318.4	9109.7	8835.41	9387.45	10819.9	11322.8	11324
M293T78	293.211	78.292	9-hydroperoxy-10e,12z-octadecadienoic acid	[M-H-H2O]-	HMDB0006940		Lipids and lipid-like molecules	Fatty Acyls	Lineolic acids and derivatives	88597	100962	95376.9	21236.5	19861.2	21255.5	17424.2	102117	20662.1	26399.6	23210.3	22241	23118.4
M407T268	407.134	268.389	9-hydroxycalabaxanthone	[M-H]-	HMDB0031920		Organoheterocyclic compounds	Benzopyrans	1-benzopyrans	1885.95	2118.19	1001.74	2131.81	1987.73	1915.49	1824.96	1975.53	2183.84	1548.74	2018.04	2104.11	2014.69
M301T39	301.216	39.284	Abietic acid	[M-H]-		C06087	Lipids and lipid-like molecules	Prenol lipids	Diterpenoids	75399.2	77384	84150.7	87901	90782.8	93988.8	70772.5	101086	96295.5	106815	100287	100764	100288
M180T37	180.033	36.7105	Acamprosate	[M-H]-	HMDB0014797		Organic acids and derivatives	Organic sulfonic acids and derivatives	Organosulfonic acids and derivatives	92752.5	75576.8	86153.2	112901	110715	129877	156001	146778	123853	112192	150928	171642	150100
M680T480	680.205	480.278	Acarbose	[M+Cl]-		C06802	Organic oxygen compounds	Organooxygen compounds	Carbohydrates and carbohydrate conjugates	1922.35	2473.24	2385.03	2333.61	2907.3	2005.42	1808.9	2305.4	2458.45	1397.01	2531.04	2389.61	2533.76
M401T317	401.145	316.828	Acetic acid, 2-[4-[3-(4-acetyl-3-hydroxy-2-propylphenoxy)propoxy]phenoxy]-	[M-H]-			Organic oxygen compounds	Organooxygen compounds	Carbonyl compounds	4246.15	6057.8	5321.27	5309.87	6552.56	6085.38	5645.44	5568.74	6605.29	8072.51	7034.32	7034.42	7222.98
M177T479	176.935	479.346	Acetyl phosphate	(M+K-2H)-	HMDB0001494	C00227	Organic acids and derivatives	Organic phosphoric acids and derivatives	Phosphate esters	12269.7	12387.2	8439.93	12921.5	13223.6	24408	28532.9	15419.4	15085	41874.3	14262.6	13999.5	14253.9
M288T337	288.07	336.764	Acetyl Tyrosine Ethyl Ester	(M+K-2H)-						1582.2	1651.73	1610.43	1378.36	1525.87	1454.35	1779.26	484.311	1424.96	1394.2	1498.63	1496.08	1393.02
M211T282	211	282.019	Adenosine 2'-monophosphate	[M-H-C5H5N5]-		C00946	Organic oxygen compounds	Organooxygen compounds	Carbohydrates and carbohydrate conjugates	4058.75	2925.39	3402.05	2664.15	2824.95	14544.7	13588.8	9019.16	10473.1	17711.4	7589.16	7628.61	7740.72
M328T275	328.045	274.868	Adenosine 3',5'-cyclic monophosphate	[M-H]-	HMDB0000058	C00575	Nucleosides, nucleotides, and analogues	Purine nucleotides	Cyclic purine nucleotides	2081.35	1645.65	1693.78	1396.74	1677.33	2676.76	2094.46	2200.26	2083.58	3210.48	2251.38	2250.44	2208.61
M328T312	328.052	311.545	Adenosine 3',5'-cyclic phosphate (cAMP)	(M-H)-						1165.33	1270.2	1016.28	987.118	1041.76	1857.95	1751.03	1658.55	1828.73	3069.69	1518.71	1489.23	1518.31
M346T424	346.056	423.798	Adenosine 5'-phosphosulfate	[M-H-O3S]-	HMDB0001003	C00224	Nucleosides, nucleotides, and analogues	Purine nucleotides	Purine ribonucleotides	341431	366871	291821	359924	396494	345925	310777	236909	294760	397473	358242	358251	361381
M486T465	486.039	465.008	Adenosine 5'-phosphosulfate (APS)	(M+CH3COO)-	HMDB0001003	C00224	Nucleosides, nucleotides, and analogues	Purine nucleotides	Purine ribonucleotides	3473.55	3868.44	3447.41	3718.11	4223.6	4981.11	3061.01	1611.13	2229.1	5650.06	3480.91	3464.38	2937.26
M463T465	463.066	465.312	Adenylsuccinic acid	M-	HMDB0000536/HMDB0059653	C03794	Nucleosides, nucleotides, and analogues	Purine nucleotides	Purine ribonucleotides	3140.73	7052.05	3119.43	4388.45	4695.83	3497.34	2479.39	3331.06	5573.65	3215.77	4338.89	4327.84	4855.52
M145T74	145.05	74.253	Adipic acid	[M-H]-	HMDB0000448	C06104	Lipids and lipid-like molecules	Fatty Acyls	Fatty acids and conjugates	22548	28087	27865.9	28397.9	14030.2	26593.5	30949.4	27323.3	32484	33658.5	33766.2	32712.9	33771.3
M588T418	588.074	418.262	Adp-glucose	[M-H]-	HMDB0006557	C00498	Nucleosides, nucleotides, and analogues	Purine nucleotides	Purine nucleotide sugars	10111.2	8645.09	9930.43	9528.97	11163.5	19142.2	13277	16081	18062.4	19933	15087.2	14763.4	15090.7
M359T380	359.118	379.519	Alpha-D-Glucose	(2M-H)-	HMDB0003345/HMDB0061922	C00267	Organic oxygen compounds	Organooxygen compounds	Carbohydrates and carbohydrate conjugates	554.528	565.536	558.853	577.2	726.976	561.198	726.038	534.271	555.032	734.22	510.282	526.899	510.265
M339T496	338.988	496.126	Alpha-d-glucose 1,6-bisphosphate	[M-H]-	HMDB0003514	C01231	Organic oxygen compounds	Organooxygen compounds	Carbohydrates and carbohydrate conjugates	32697.7	35397.4	28985.3	34117.9	37452.7	43622.8	37504.5	36932	37750.6	112658	34236.8	36620.8	36594.4
M115T286	115.039	285.914	Alpha-ketoisovaleric acid	[M-H]-	HMDB0000019	C00141	Organic acids and derivatives	Keto acids and derivatives	Short-chain keto acids and derivatives	17028.7	28088.9	21027.4	18819.2	31894.1	19604.7	22532.6	33748.5	17768.4	43383.1	18874	19725.9	18432.2
M323T167	323.101	166.577	alpha,alpha-Trehalose	(M-H2O-H)-						1748.84	1628.79	387.7	1795.15	2408.89	491.878	1942.05	1952.05	1959.03	1301.12	1889.48	1784.84	1891.19
M410T272	410.111	272.179	Altanserin	[M-H]-		C11734	Organic oxygen compounds	Organooxygen compounds	Carbonyl compounds	459.986	448.03	1862.46	1055.88	1243.47	891.709	1022.17	687.274	1501.54	1784.48	1842.52	1630.67	1840.86
M409T26	409.111	25.7815	Amorphigenin	[M-H]-			Phenylpropanoids and polyketides	Isoflavonoids	Rotenoids	2873.29	2562.23	2671.49	10687.1	4920	8038.63	4901.44	2426.4	5276.71	3267.64	4981.27	5340.02	4999.45
M485T31	485.278	30.521	Andrastin a	[M-H]-			Lipids and lipid-like molecules	Steroids and steroid derivatives	Steroid esters	1.14466e+06	999814	1.06449e+06	1.33881e+06	1.43991e+06	1.40083e+06	1.1335e+06	1.3165e+06	1.36674e+06	1.59934e+06	1.48553e+06	1.46464e+06	1.48559e+06
M457T32	457.246	31.822	Andrastin c	[M-H]-			Lipids and lipid-like molecules	Steroids and steroid derivatives	Steroid esters	25693.5	21626.9	21277.4	22949.9	25179.3	25222.1	25996.1	22198.4	24658.7	29698.1	24499.6	25922.8	24439.9
M427T29_2	427.257	28.5935	Andrastin d	[M-H]-			Lipids and lipid-like molecules	Steroids and steroid derivatives	Oxosteroids	33106.5	45415.9	39406.1	30280.9	35213.3	49955.3	25278.9	39289.3	45878.1	50846.7	46823.2	48857.7	47437.6
M369T79	369.178	79.4855	Androsterone sulfate	(M-H)-						2788.97	2809.27	2314.14	3658.71	3387.68	2092.38	2688.21	2893.66	1283.74	3681.18	3428.69	3385.59	3384.24
M147T142	147.065	141.558	Anethole	[M-H]-	HMDB0030837	C10428	Benzenoids	Phenol ethers	Anisoles	3161.6	1320.7	1929.69	2643.39	3470.39	2174.68	3823.05	844.207	1265.88	7692.79	4658.47	4331.39	4323.37
M533T424	533.129	423.761	Aprepitant .beta.-glucuronide (position of glucuronide on triazolone ring uncertain)	[M-H-C6H8O6]-						48880.7	99699.4	92386	52785.7	115028	22142.2	18286.2	28428.2	25552.8	30119.2	47003.8	46150	46150.3
M311T19	311.294	19.494	Arachidic acid	[M-H]-	HMDB0002212	C06425	Lipids and lipid-like molecules	Fatty Acyls	Fatty acids and conjugates	9411.23	16631.2	11118.1	14699.6	11644.2	8620.74	10432	7129.59	10223	8205.71	8197.99	4093.57	8207.77
M317T62	317.09	61.652	Arbutin	[M+HCO2]-	HMDB0029943	C06186	Organic oxygen compounds	Organooxygen compounds	Carbohydrates and carbohydrate conjugates	30595.1	30836.9	28704.8	34829	36713.9	39122.3	27844.4	55234.2	35674.9	41837	40285.3	38738.8	38695.6
M371T287	371.136	287.129	Arctigenin	[M-H]-	HMDB0030087	C10545	Lignans, neolignans and related compounds	Furanoid lignans	Tetrahydrofuran lignans	576071	665467	546730	583943	645820	755840	697647	619446	708073	784075	663125	664491	664491
M187T331	187.097	330.992	Azelaic acid	[M-H]-	HMDB0000784	C08261	Lipids and lipid-like molecules	Fatty Acyls	Fatty acids and conjugates	12450.9	9961.14	10165.3	11797.3	13058.8	13080.4	12036.1	11345.7	12373.4	18226.8	14024.7	13807.1	13816
M580T449	580.162	449.447	Benzeneacetic acid, 3-[3-[[[2-chloro-3-(trifluoromethyl)phenyl]methyl](2,2-diphenylethyl)amino]propoxy]-	[M-H]-		C15631	Benzenoids	Benzene and substituted derivatives	Diphenylmethanes	1755.67	1526.89	2593.87	2085.34	2786.71	2311.76	2287.74	2515.5	2238.69	1812.42	2392.97	2307.57	2307.06
M342T104	342.087	103.826	Benzoic acid, 2-[[(2z)-3-(3,4-dimethoxyphenyl)-1-oxo-2-propen-1-yl]amino]-3-hydroxy-	[M-H]-			Phenylpropanoids and polyketides	Cinnamic acids and derivatives	Cinnamic acid amides	17914.3	14718.6	16308.3	13900.9	16455.8	17021.4	13445.4	13717.2	14597.3	23805	18340	17791.1	18340.4
M791T113	791.471	113.246	Benzoic acid, 3-[(e)-[(3ar,4s,5s,6ar)-4-[(1e,3r)-3-cyclohexyl-3-hydroxy-1-propen-1-yl]hexahydro-5-hydroxy-2(1h)-pentalenylidene]methyl]-, rel-	[2M-H]-			Lipids and lipid-like molecules	Prenol lipids	Monoterpenoids	5470.5	5672.94	7237.23	5622.47	8946.05	5175.15	2450.3	6500.01	8652.08	2429.26	8067.17	7890.19	8067.03
M243T64	243.078	63.537	Biotin	[M-H]-	HMDB0000030	C00120				15764	10974.3	2865.47	3161.83	6808.56	2630.82	3841.4	2986.32	3188.15	4968.09	7307.55	6793.73	6728.45
M727T481_1	727.187	481.49	Bumetanide	[2M-H]-	HMDB0015024		Benzenoids	Benzene and substituted derivatives	Diphenylethers	11564.8	11932.5	11211.3	12313.1	14403.1	1852.04	2045.6	1418.42	1691.67	1891.1	7905.74	7757.87	7833.73
M331T37	331.106	37.381	Butamifos	[M-H]-		C11022	Benzenoids	Benzene and substituted derivatives	Nitrobenzenes	19041.9	18514.3	17418.6	15117.5	25729.2	22650.9	15560.1	21379.3	24769.8	28910.2	25265.8	25277.9	24709
M219T72	219.175	71.909	Butylated hydroxytoluene	[M-H]-	HMDB0033826	C14693	Benzenoids	Benzene and substituted derivatives	Phenylpropanes	50562.6	54449.8	54791.8	49282.6	55948	48293.3	52911.5	59270.3	65210.7	27571.1	108244	108384	103407
M193T320	193.071	320.236	Caffeine	[M-H]-	HMDB0001847	C07481	Organoheterocyclic compounds	Imidazopyrimidines	Purines and purine derivatives	51858.3	58653.8	44763.8	48176.7	68386.6	109788	93608.6	67489.3	88756.6	150102	87934.8	87936	88503
M309T80_2	309.206	80.029	Cannabinol	[M-H]-		C07580	Organoheterocyclic compounds	Benzopyrans	1-benzopyrans	55442.3	56717.6	51298.5	61867.2	70239.5	72250.8	57184.9	66156.1	108612	80280.4	77001.7	77001.3	75406.1
M587T431	587.027	431.057	Carboxyphosphamide	[2M-H+4i]-	HMDB0060449	C07646	Organic nitrogen compounds	Organonitrogen compounds	Nitrogen mustard compounds	14407.2	11282.6	11429.1	13076.7	14715.4	15344.5	11682.7	11957.3	13645.8	17369.8	15529.3	15529	15687.2
M362T144	362.077	143.895	Cefadroxil	[M-H]-		C06878	Organoheterocyclic compounds	Lactams	Beta lactams	20098.3	21905	16194.1	12032.4	29848.1	22227.7	19931.2	17472	24786.7	27841.3	25828.9	25838.2	25291
M605T18	605.157	17.838	Chlorambucil	[2M-H]-	HMDB0014436	C06900	Organic nitrogen compounds	Organonitrogen compounds	Nitrogen mustard compounds	698.684	751.061	817.675	1132.49	802.457	775.089	555.239	857.122	947.094	1042.76	1106.45	1106.56	1124
M465T28_2	465.301	27.974	Cholesteryl sulfate	[M-H]-	HMDB0000653	C18043	Lipids and lipid-like molecules	Steroids and steroid derivatives	Cholestane steroids	35501	21459.4	62495.2	187008	48040.1	52903.5	41518.7	68953.6	87102.2	29002.6	110813	114056	110785
M507T26	507.152	26.115	Chrysomycin a	[M-H]-			Organic oxygen compounds	Organooxygen compounds	Carbohydrates and carbohydrate conjugates	5180.16	5548.95	2382.71	7828.43	4889.52	6818.44	3617.68	4122.84	4657.52	7313.38	5106.61	5292.39	5099.71
M293T27	293.178	27.375	Cinchonine	[M-H]-	HMDB0030282	C06528				1.5216e+06	1.40512e+06	1.30302e+06	1.93906e+06	1.73632e+06	1.91911e+06	1.47639e+06	1.50359e+06	1.91973e+06	2.017e+06	1.97927e+06	1.98036e+06	1.91099e+06
M331T41	331.264	40.6375	Cis-7,10,13,16-docosatetraenoic acid	[M-H]-	HMDB0002226	C16527	Lipids and lipid-like molecules	Fatty Acyls	Fatty acids and conjugates	412.228	328.119	14738.2	96851.2	448.946	617.529	577.878	693.619	436.766	840.06	344.704	420.806	345.357
M253T41	253.216	40.529	Cis-9-palmitoleic acid	[M-H]-	HMDB0003229	C08362	Lipids and lipid-like molecules	Fatty Acyls	Fatty acids and conjugates	343814	491268	580251	1.03041e+06	540424	558049	517738	396530	459753	328490	540241	540253	536282
M141T168	141.016	167.897	Cis,cis-muconic acid	[M-H]-	HMDB0006331	C02480	Lipids and lipid-like molecules	Fatty Acyls	Fatty acids and conjugates	124714	138935	118334	134303	134136	146723	139797	85583.4	162319	160150	146593	146590	145448
M295T134	295.066	133.652	Citramalic acid	(2M-H)-	HMDB0000426	C00815	Lipids and lipid-like molecules	Fatty Acyls	Fatty acids and conjugates	32309.2	33624.4	29543.5	40251.6	48118.2	63624.1	38810.3	36778.2	59174.1	56201.8	62004.2	62031.2	60736.7
M191T499	191.019	499.116	Citrate	[M-H]-	HMDB0000094	C00158	Organic acids and derivatives	Carboxylic acids and derivatives	Tricarboxylic acids and derivatives	43051.8	40513.6	31659.3	47774.1	49206.8	41607.3	46807.6	43539.3	51963.4	54970.4	54827.4	61884	54998
M746T147	746.449	146.726	Clarithromycin	[M-H]-	HMDB0015342	C06912	Organic oxygen compounds	Organooxygen compounds	Carbohydrates and carbohydrate conjugates	1818.27	1417.56	2070.49	1989.06	2817.07	1817.61	4023.86	1190.45	1914.03	1742.37	2951.91	2952.51	2987.9
M233T3	233.154	2.9075	Confertifoline	(M-H)-						40787.6	36113.8	33571.6	20883.5	40528.4	34433.3	21982.8	27157.4	20902.8	18162.6	72821.5	72716.6	54484.9
M154T338	154.027	338.395	Creatinol o-phosphate	[M-H-CH2N2]-			Organic acids and derivatives	Organic phosphoric acids and derivatives	Phosphate esters	10318.8	11621.2	6785.94	10541.4	13227	9886.7	8867.29	8821.39	9238.43	9569.45	11680.5	11481	11681.6
M367T294	367.105	294.047	Curcumin	[M-H]-	HMDB0002269	C10443	Phenylpropanoids and polyketides	Diarylheptanoids	Linear diarylheptanoids	88660.7	107930	71618.4	87075.6	89277.2	84826.7	94613.4	55798.4	79606.4	159713	91324.2	90405.3	91341.2
M540T425	540.052	425.422	Cyclic adenosine diphosphate ribose	[M-H]-		C13050	Organic oxygen compounds	Organooxygen compounds	Carbohydrates and carbohydrate conjugates	43248.4	47588.4	41441.9	49205.9	57989.9	48630.3	41681.2	37216.7	44992.2	63780	52028.8	52032.8	52979.7
M200T158	200.032	158.377	Cyclohexylsulfamate	(M+Na-2H)-						1560.06	2254.92	4051.32	3533.38	4218.2	4045.19	1214.13	1778.07	2850.73	3786.21	4239.64	4239.46	4205.01
M401T434	401.005	433.991	Cytidine 5'-diphosphate	[M-H]-	HMDB0001546	C00112	Nucleosides, nucleotides, and analogues	Pyrimidine nucleotides	Pyrimidine ribonucleotides	8547.01	9353.13	9051.6	8837.36	11018.6	8566.78	9780.49	6135.31	4739.15	14082.2	8628.6	8623.08	8101.34
M322T451	322.044	450.74	Cytidine 5'-monophosphate	[M-H]-	HMDB0000095	C00055	Nucleosides, nucleotides, and analogues	Pyrimidine nucleotides	Pyrimidine ribonucleotides	74345.4	81369	68376.9	83608.6	93405.7	51328.4	52391.4	43264.7	49775.1	71223.5	72885.3	74123.3	74125.3
M179T293	179.056	292.839	D-(+)-mannose	[M-H]-	HMDB0062473	C00936	Organic oxygen compounds	Organooxygen compounds	Carbohydrates and carbohydrate conjugates	506046	615113	502112	527215	614076	384939	607215	454355	589845	926416	636730	632070	636711
M185T467	184.985	466.856	D-2-phosphoglyceric acid	[M-H]-	HMDB0003391	C00197	Organic oxygen compounds	Organooxygen compounds	Carbohydrates and carbohydrate conjugates	22072.3	21692.2	30902.7	23503.1	22903.5	23876.4	37174.1	22649.2	21486	33947.7	22166.6	22305.5	24503.4
M456T296	456.139	296.039	D-amygdalin	[M-H]-	HMDB0035030	C08325	Organic oxygen compounds	Organooxygen compounds	Carbohydrates and carbohydrate conjugates	1263.27	1051.14	2363.06	2448.04	1337.14	2059.81	2438.91	1232.4	1419.09	3480.35	1806.28	1807.29	2008.6
M207T150	207.051	150.018	D-Arabinono-1,4-lactone	(M+CH3COO)-						493842	834488	506325	592315	900291	851928	658959	946450	741187	508726	830740	901798	828990
M237T487	237.024	487.307	D-erythro-imidazolylglycerol phosphate	[M-H]-		C04666	Organic acids and derivatives	Organic phosphoric acids and derivatives	Phosphate esters	1527.14	1487.93	1419.18	2278.26	2006.81	3566.59	3212.97	2857.4	3325.57	6311.23	2398.18	2595.99	2597.88
M199T465	199.001	465.009	D-erythrose 4-phosphate	[M-H]-	HMDB0001321	C00279	Organic oxygen compounds	Organooxygen compounds	Carbohydrates and carbohydrate conjugates	484415	412887	552455	435003	583866	411658	493282	210405	559860	681715	459482	502065	501172
M359T294	359.118	293.658	D-fructose	[2M-H]-	HMDB0062538	C00095	Organic oxygen compounds	Organooxygen compounds	Carbohydrates and carbohydrate conjugates	4958.46	6876.67	5017.29	5392.44	6014.34	5685.44	6279.31	3752.52	5407.89	10154.1	6861.35	6921.96	6861.76
M399T466	399.009	465.606	D-Fructose 1,6-bisphosphate	(M+CH3COO)-						43849.4	86601.2	49196.5	85926.1	92738.9	85424.8	81889.2	42730.2	43413.1	57123.7	56169	56257.8	62185.1
M519T466	519.051	465.616	D-fructose 6-phosphate	[2M-H]-	HMDB0000124	C00085	Organic oxygen compounds	Organooxygen compounds	Carbohydrates and carbohydrate conjugates	975332	1.1462e+06	904606	1.131e+06	1.30311e+06	1.143e+06	1.03622e+06	927807	1.03963e+06	1.54694e+06	1.15623e+06	1.16208e+06	1.17639e+06
M355T141	355.088	141.106	D-Glucono-1,5-lactone	(2M-H)-						45970.2	50458.2	45300.8	69584.3	82519.4	78377.7	67087.9	69771.4	96621.6	104005	92883.7	85712.9	85697.7
M209T277	209.067	277.49	D-Lyxose	(M+CH3COO)-		C00476				986170	1.10559e+06	931374	1.02176e+06	921712	1.34066e+06	1.30158e+06	1.04139e+06	1.18555e+06	1.49185e+06	1.32923e+06	1.31751e+06	1.31757e+06
M181T92	181.053	91.971	D-mannitol	[M-H]-	HMDB0000765	C00392	Organic oxygen compounds	Organooxygen compounds	Carbohydrates and carbohydrate conjugates	8646.09	7691.1	5019.02	6582.31	8538.15	36041.9	30980.7	28991.1	25962.2	32607	21348.9	21199.3	21350
M239T380	239.076	379.922	D-Mannose	(M+CH3COO)-	HMDB0000169	C00159	Organic oxygen compounds	Organooxygen compounds	Carbohydrates and carbohydrate conjugates	14459.2	17765.6	13954.6	16292.9	19388.1	22258.8	20302.4	17259	20682.4	26621.2	19874.9	20025.4	20023.3
M259T465	259.023	465.009	D-mannose 6-phosphate	[M-H]-	HMDB0001078	C00275	Organic oxygen compounds	Organooxygen compounds	Carbohydrates and carbohydrate conjugates	5.18766e+06	4.47534e+06	5.3685e+06	5.95578e+06	6.20218e+06	5.51747e+06	5.46373e+06	5.95283e+06	5.31088e+06	6.29501e+06	4.83537e+06	5.35973e+06	5.3556e+06
M169T466	168.99	465.618	D-myo-inositol-1,4-diphosphate	[M-2H]2-	HMDB0000968	C01220	Organic oxygen compounds	Organooxygen compounds	Alcohols and polyols	104747	240252	105099	117225	127596	118245	112187	105318	108063	336939	122482	122497	123339
M114T305	114.056	304.848	D-proline	[M-H]-	HMDB0003411	C00763	Organic acids and derivatives	Carboxylic acids and derivatives	"Amino acids, peptides, and analogues"	60771.9	66282.9	54473.5	68582.6	71293.7	24821.7	22063.6	26217.8	24288.7	31526.2	45914.9	45921.8	46603.7
M179T388	179.056	387.502	D-psicose	[M-H]-		C06468	Organic oxygen compounds	Organooxygen compounds	Carbohydrates and carbohydrate conjugates	267816	186621	254594	184349	182098	293909	409245	331724	402231	486532	296183	308642	295753
M163T184	163.039	184.044	D-quinovose	[M-H]-		C02522	Organic oxygen compounds	Organooxygen compounds	Carbohydrates and carbohydrate conjugates	28104.8	109221	24460.6	89892.8	34778.6	33249.8	67481.8	29536.3	30213.1	33283.7	67668.3	59174.1	67837.6
M347T330	347.037	330.137	D-Ribose 1,5-bisphosphate	(M+K-2H)-						7939.4	5284.97	6942.44	3984.73	8341.6	7039.34	7337.89	7386.68	8989.08	8150.19	6632.74	6647.42	5320.86
M289T455	289.033	454.859	D-Ribose 5-phosphate	(M+CH3COO)-	HMDB0001548	C00117	Organic oxygen compounds	Organooxygen compounds	Carbohydrates and carbohydrate conjugates	342219	442231	353858	420672	489801	400952	348399	302386	335455	545014	409051	412538	416343
M291T450	290.966	449.879	D-ribulose 1,5-bisphosphate	[M-H-H2O]-		C01182	Organic oxygen compounds	Organooxygen compounds	Carbohydrates and carbohydrate conjugates	15908.2	8378.32	11512.2	11086.9	10280.2	18526	12680.9	17132.2	22345.1	22852.1	15991.5	16007.6	16042
M459T466_2	459.029	465.579	D-ribulose 5-phosphate	[2M-H]-	HMDB0001548	C00199	Organic oxygen compounds	Organooxygen compounds	Carbohydrates and carbohydrate conjugates	99715.2	203632	203043	174481	137496	208921	124228	90440.1	95859.8	300161	243227	242202	200786
M181T336	181.071	335.747	D-Threitol	(M+CH3COO)-	HMDB0004136	C16884	Organic oxygen compounds	Organooxygen compounds	Carbohydrates and carbohydrate conjugates	9833.77	31301.7	11215.3	8573.74	13511	38569.5	30865.2	14259.1	9549.41	10821.1	16264.1	20813.5	16181.6
M161T288	161.045	288.338	D-turanose	[M-H-C6H12O6]-	HMDB0011740	C19636	Lipids and lipid-like molecules	Fatty Acyls	Fatty acyl glycosides	93123.1	174332	134826	100684	158072	163422	148514	158414	157201	97549.8	129308	137851	137974
M417T30	417.21	29.805	Dauricine	[M-H-C12H16O2N]-		C09419	Organoheterocyclic compounds	Isoquinolines and derivatives	Benzylisoquinolines	60888.6	43827.4	41405.1	53734.2	61082.6	50045.3	40483.7	51194.8	76401.1	70621	60148.8	70102.2	60056.7
M391T149	391.284	148.667	Deoxycholic acid	[M-H]-	HMDB0000626	C04483	Lipids and lipid-like molecules	Steroids and steroid derivatives	Bile acids, alcohols and derivatives	1765.68	1859.06	25367.8	52563	6036.72	12408.8	4999.6	55454.7	26287.8	1538.31	72035.7	83232.7	83336.7
M439T27	439.283	26.705	Desmethylverapamil	[M-H]-			Benzenoids	Benzene and substituted derivatives	Phenylbutylamines	9966.87	4429.36	3218.45	10713.6	3777.03	6323.1	4697.3	3867.8	7014.15	9867.86	5734.08	5725.07	5303.8
M363T28	363.219	27.982	Dhas#18	[M-H]-			Organic oxygen compounds	Organooxygen compounds	Carbohydrates and carbohydrate conjugates	88487.7	79517.4	80429.4	117782	117672	122824	87684.9	91282.3	113422	136237	119714	123269	119635
M457T428	457.014	428.041	Diadenosine pentaphosphate	[M-2H]2-	HMDB0001192	C04058	Nucleosides, nucleotides, and analogues	(3'->5')-dinucleotides and analogues	(3'->5')-dinucleotides	6258.99	6232.74	6255.87	5852.33	10626.4	8381.75	6085.44	5022.65	5812	8855.86	6046.83	6178.42	6174.7
M127T183	127.05	182.886	Dihydro-4,4-dimethyl-2,3-furandione	[M-H]-		C01125	Organoheterocyclic compounds	Lactones	Gamma butyrolactones	8668.42	8863.21	12102.6	5419.08	14703.2	11640.2	10844.9	12641.5	8602.5	12754.1	9573.26	9332.81	9556.03
M169T427	168.99	427.118	Dihydroxyacetone phosphate	[M-H]-	HMDB0001473	C00111	Organic oxygen compounds	Organooxygen compounds	Carbohydrates and carbohydrate conjugates	28136.7	33132.9	28779.9	33907.6	39155.5	49250	44727.5	37867.1	39927.6	50669.1	38807.4	38829.2	39445.1
M102T266	102.055	266.371	Dimethylglycine	[M-H]-	HMDB0000092	C01026	Organic acids and derivatives	Carboxylic acids and derivatives	Amino acids, peptides, and analogues	8465.8	8655.05	8210.06	7548.75	9109.47	8859.73	9006.56	8175.09	9036.05	10210.3	8725.82	8396.73	8728.98
M103T240	103.04	239.793	Dl-a-hydroxybutyric acid	[M-H]-	HMDB0000008	C05984	Organic acids and derivatives	Hydroxy acids and derivatives	Alpha hydroxy acids and derivatives	4065.9	2201.74	2502.15	3411.5	3223.71	3214.02	1605.04	2376.25	3376.67	6047.09	3011.49	3002.47	2971.16
M89T287	89.0239	286.519	DL-lactate	(M-H)-	HMDB0001311/HMDB0000190	C00256/C00186	Organic acids and derivatives	Hydroxy acids and derivatives	Alpha hydroxy acids and derivatives	121131	106812	65661.8	127879	63418.8	124044	132760	116312	91410.2	93257.9	108130	118819	106896
M199T75	199.17	74.6395	Dodecanoic acid	(M-H)-	HMDB0000638	C02679	Lipids and lipid-like molecules	Fatty Acyls	Fatty acids and conjugates	172353	166292	165581	196242	160118	177400	157352	157688	173405	157514	193634	187824	187726
M531T31	531.304	31.21	Dodecyl sulfate	[2M-H]-			Organic acids and derivatives	Organic sulfuric acids and derivatives	Sulfuric acid esters	82694.4	89877.3	77193.9	111961	112484	107831	80111.8	101066	108694	136628	112160	107610	107526
M309T41_3	309.279	40.624	Eicosenoic acid	[M-H]-		C16526	Lipids and lipid-like molecules	Fatty Acyls	Fatty acids and conjugates	82202.9	116484	455536	2.28294e+06	126042	118234	100188	74511.3	83231.7	76376.4	109248	107049	106680
M337T27	337.204	27.374	Eplerenone hydroxy acid	[M-H-C2H6O4]-						563997	484604	402232	620284	654854	652121	510092	502139	587039	660195	635285	634546	624428
M261T271	261.109	271.033	Epoxy (4,5alpha)-4,5-dihydrosantonin	[M-H]-			Lipids and lipid-like molecules	Prenol lipids	Terpene lactones	4508.84	4541.87	4659.91	4567.5	5202.91	5266.81	4566.63	4422.73	4511.69	4459.98	4212.81	4021.23	4227.41
M337T40	337.31	40.434	Erucic acid	[M-H]-	HMDB0002068	C08316	Lipids and lipid-like molecules	Fatty Acyls	Fatty acids and conjugates	44907.3	71127	246317	1.07876e+06	99035.3	47151.2	39701.1	39201.6	37117	44235.9	53811.7	53199.8	55478.4
M287T417	286.963	417.291	Ethephon	[2M-H]-		C18399	Organic acids and derivatives	Organic phosphonic acids and derivatives	Organic phosphonic acids	4279.96	6345.85	7447.04	6491.84	7325.48	5696.75	4785.9	6033.99	6249.05	2988.2	6291.99	6163.59	6164.26
M125T36	124.991	35.653	Ethyl sulfate	[M-H]-	HMDB0031233		Organic acids and derivatives	Organic sulfuric acids and derivatives	Sulfuric acid esters	353648	318917	256419	393564	363990	382569	293850	350105	374603	461448	358932	351743	351329
M219T478_2	219.012	477.998	Ethylphosphonic acid	[2M-H]-			Organic acids and derivatives	Organic phosphonic acids and derivatives	Organic phosphonic acids	2134.34	623.048	1646.78	1198.16	583.576	1280.7	1444.29	1739.88	1752.09	1719.22	1254.02	1135.69	1344.13
M365T113	365.204	112.624	Ethynodiol diacetate	(M-H2O-H)-						1128.38	6333.29	3417.94	1849.98	7512.61	5995.92	844.055	2487.34	6302.17	7313.9	5963.31	5997.77	5057.44
M587T309	587.163	309.323	Etoposide	[M-H]-	HMDB0014911	C01576	Lignans, neolignans and related compounds	Lignan lactones	Podophyllotoxins	4962.25	6877.79	3197.72	5944.52	4350.38	8010.62	7298.28	7175.35	7233.59	9056.42	7487.16	7492.1	6978.05
M297T77	297.243	77.059	Fa 18:1+1o	[M-H]-	HMDB0061650	C19418	Lipids and lipid-like molecules	Fatty Acyls	Lineolic acids and derivatives	35084.1	38248	38066.2	65424.4	39306.5	43178.1	36622.6	34952.6	37302.9	52260.2	41254.8	41149.7	40996
M564T40	563.501	39.7635	Fahfa 36:1	[M-H]-			Lipids and lipid-like molecules	Fatty Acyls	Fatty acids and conjugates	16466	6921.68	19530.9	127993	8735.51	5578.94	6000.69	3329.26	8370.2	6311.15	10356.4	9709.46	9722.41
M561T38_2	561.484	37.8255	Fahfa 36:2	[M-H]-			Lipids and lipid-like molecules	Fatty Acyls	Fatty acids and conjugates	31890.5	54349.3	32568	77938.4	46866.9	29538.2	35051.6	32916.1	30508.3	26953.4	39724.5	42411.3	39699.7
M455T402	455.095	402.223	Flavine mononucleotide	[M-H]-	HMDB0001520	C00061				1221.27	1523.4	870.07	2173.75	3327.86	3379.44	3188.52	2551.28	2899.24	2647.89	1776.71	1777	1629.23
M785T481	785.172	480.798	Flavone base + 4o, c-hex-feruloylhex	[M-H]-			Phenylpropanoids and polyketides	Flavonoids	Flavonoid glycosides	1007.34	665.152	778.015	701.189	934.795	1233.55	1177.14	1188.06	876.645	980.562	831.95	844.953	831.793
M741T442	741.163	441.719	Flavonol base + 4o, o-hex-dhex-pen	[M-H]-			Phenylpropanoids and polyketides	Flavonoids	Flavonoid glycosides	1086.27	1353.19	1204.58	1245.66	1308.52	1170.42	1570.49	931.363	1078.3	1314.76	1410.2	1462.01	1461.92
M454T26	454.126	26.145	Folinic acid	[M-H-H2O]-	HMDB0001562/HMDB0062757	C03479	Organic acids and derivatives	Carboxylic acids and derivatives	Amino acids, peptides, and analogues	5744.5	6869.98	5025.09	6418.38	7437.18	5728.38	7108.83	6141.5	6751.28	5826.51	7008.5	7005.25	6213.2
M297T479_2	296.976	478.986	Fructose 1-phosphate	(M+K-2H)-	HMDB0001076	C01094	Organic oxygen compounds	Organooxygen compounds	Carbohydrates and carbohydrate conjugates	3853.74	7821.53	10622.4	8443.69	8998.4	16049.3	10962.9	7300.13	8500.89	19311.7	7773.65	8220.22	8201.89
M855T489	855.256	488.615	G1s neuac(2-3) a	[M+2Cl]2-			Organic oxygen compounds	Organooxygen compounds	Carbohydrates and carbohydrate conjugates	689.393	601.83	586.85	443.647	797	884.708	997.84	685.744	596.367	736.708	824.494	822.896	801.284
M195T399	195.05	399.409	Galactonic acid	(M-H)-	HMDB0000565	C00880	Organic acids and derivatives	Hydroxy acids and derivatives	Medium-chain hydroxy acids and derivatives	245246	183172	244130	224437	286596	248614	80985.5	150307	190141	332629	232393	237156	237253
M583T165	583.294	165.197	Gambogic acid	[M-H-CO2]-		C10062	Organoheterocyclic compounds	Benzopyrans	1-benzopyrans	3025.39	3123.47	1475.1	1643.2	3822.58	4328.31	4259.56	4346.26	3193.64	2472.36	2737.42	2731.15	3014.56
M249T320	249.038	319.906	Gamma-Glu-Cys	[M-H]-	HMDB0001049	C00669	Organic acids and derivatives	Carboxylic acids and derivatives	Amino acids, peptides, and analogues	9123.9	13468.2	655384	7207.3	13034.7	23254.4	17466.1	16168.2	21576.7	25070.9	17369.4	17090.7	17093
M277T359	277.086	358.772	gamma-Glutamyl-L-methionine	[M-H]-	HMDB0034367		Organic acids and derivatives	Carboxylic acids and derivatives	Amino acids, peptides, and analogues	27455.9	32761	24147	28681.7	35945	11346.4	10729.2	9446.07	12988.4	16423.7	24648.8	25352.2	24655.8
M249T392	249.06	391.781	Gamma-Glutamylcysteine	(M-H)-	HMDB0001049	C00669	Organic acids and derivatives	Carboxylic acids and derivatives	"Amino acids, peptides, and analogues"	1410.22	1297.62	2090.62	2003.5	1744.09	1819.01	2276.66	2031.92	2200.65	3532.04	2084.69	1988.81	2092.78
M601T33	601.36	32.853	Garcinol	[M-H]-		C09929	Lipids and lipid-like molecules	Prenol lipids	Monoterpenoids	136357	120537	116101	163238	177972	163076	131031	145055	165896	182338	175969	170401	176145
M323T31	323.168	31.045	Gardnerine	[M-H]-						101315	90563.4	84989.3	98699.5	107624	114668	87780.3	93009.5	115816	132989	106520	106495	104837
M604T503	604.091	502.833	Gdp-glucose	[M-H]-	HMDB0003351	C00394	Nucleosides, nucleotides, and analogues	Purine nucleotides	Purine nucleotide sugars	933.727	729.391	954.965	1076.65	771.126	960.521	902.376	789.148	948.193	948.099	958.057	958.15	978.875
M401T388_2	401.13	387.633	Gentiopicroside	[M+FA-H]-			Organic oxygen compounds	Organooxygen compounds	Carbohydrates and carbohydrate conjugates	1.05742e+07	1.2013e+07	1.01094e+07	1.09892e+07	1.28933e+07	1.94254e+07	1.78843e+07	1.51583e+07	1.76201e+07	2.21946e+07	1.58787e+07	1.58782e+07	1.60669e+07
M153T103	153.018	102.999	Gentisic acid	(M-H)-	HMDB0000152	C00628	Benzenoids	Benzene and substituted derivatives	Benzoic acids and derivatives	18568.2	16483.1	13628.4	18238.6	21090	23866.5	18999	16594.1	17149.1	29390.3	21324.7	21707	21322.2
M449T82	449.168	82.042	Geranylgeranyl pyrophosphate	[M-H]-	HMDB0004486	C00353	Lipids and lipid-like molecules	Prenol lipids	Diterpenoids	9376.23	11747.4	10842.7	16969.4	8242.27	16552.3	10248.2	13599.7	14341.6	16975.8	16299	16299.9	15964.4
M565T374	565.101	374.197	Ginkgetin	[M-H]-	HMDB0033762	C10048	Phenylpropanoids and polyketides	Flavonoids	Biflavonoids and polyflavonoids	120527	69984	63717.2	91890.6	78026.3	99331.8	107737	57725.2	57100.5	99796.5	89996.7	88668.3	89990.3
M301T40	301.264	40.414	Ginkgolic acid i	[M-H-CO2]-		C10794	Benzenoids	Benzene and substituted derivatives	Benzoic acids and derivatives	2059.51	4275.16	96569.1	664886	3580.17	1832.29	1718.04	2701.95	1135.65	1906.54	1887.88	1997.68	1999.21
M829T186	829.489	186.295	Ginsenoside f2	[M+FA-H]-			Lipids and lipid-like molecules	Prenol lipids	Triterpenoids	1460.37	1538.1	1307.61	1644.67	1294.49	1482.67	1503.5	1205.29	1488.57	1599.63	1413.86	1298.99	1415.88
M799T42	799.484	41.8855	Ginsenoside rf	[M-H]-			Lipids and lipid-like molecules	Prenol lipids	Triterpenoids	13552.5	12599	15476.1	8700.23	15024.6	8733.51	9289.11	7374.28	7865.92	8870.79	13251.1	13257.1	12346.7
M386T419	386.04	418.541	Glucobrassicanapin	[M-H]-		C08403	Organic oxygen compounds	Organooxygen compounds	Carbohydrates and carbohydrate conjugates	3469.47	1681.01	1615.62	2171.87	1732.31	3911.62	1935.26	1827.57	2726.29	3735.89	3738.71	3739.61	3696.05
M160T265	160.061	264.569	Glucosamine	(M-H2O-H)-	HMDB0001514	C00329	Organic oxygen compounds	Organooxygen compounds	Carbohydrates and carbohydrate conjugates	19624.8	16820.8	13959.7	13572.7	16871.2	13332.2	13290	10982.1	10571.2	18632.4	19552.4	22006.6	19532.7
M241T466	241.011	465.51	Glucose 1-phosphate	[M-H-H2O]-	HMDB0001586	C00103	Organic oxygen compounds	Organooxygen compounds	Carbohydrates and carbohydrate conjugates	33073.9	14072.1	14540.3	18789.3	16687.6	15930	13538.9	23613.1	18897	20547	15898	15903.6	16277.9
M146T387	146.045	386.669	Glutamic acid	[M-H]-	HMDB0000148	C00025	Organic acids and derivatives	Carboxylic acids and derivatives	Amino acids, peptides, and analogues	1.58627e+06	1.57243e+06	1.34374e+06	1.52163e+06	1.74278e+06	347084	337158	312841	311117	664107	1.11012e+06	1.10457e+06	1.11012e+06
M131T373	131.034	372.641	Glutaric acid	[M-H]-	HMDB0000661	C00489	Organic acids and derivatives	Carboxylic acids and derivatives	Dicarboxylic acids and derivatives	13250.6	13164.4	12209.1	13011.7	14274.1	21183.4	21940.1	19995.1	16258.3	25642.5	15679.6	15680.1	15474.4
M339T29	339.2	29.24	Gly-His-Lys	[M-H]-			Organic acids and derivatives	Carboxylic acids and derivatives	Amino acids, peptides, and analogues	5.50719e+06	5.00351e+06	4.87675e+06	6.42415e+06	5.68684e+06	5.98835e+06	4.55486e+06	4.99394e+06	6.47605e+06	6.95139e+06	6.29577e+06	6.27918e+06	6.2958e+06
M171T427	171.006	427.094	Glycerol 3-phosphate	[M-H]-	HMDB0000126	C00093	Lipids and lipid-like molecules	Glycerophospholipids	Glycerophosphates	1.03157e+06	1.3202e+06	1.03573e+06	1.31341e+06	1.62293e+06	2.03336e+06	2.18438e+06	1.48492e+06	1.62352e+06	2.43565e+06	1.58754e+06	1.58798e+06	1.61313e+06
M604T459	604.067	459.219	Guanosine 5'-diphospho-.alpha.-d-mannose	[M-H]-	HMDB0001163	C00096	Nucleosides, nucleotides, and analogues	Purine nucleotides	Purine nucleotide sugars	6725.05	6671.46	6472.39	7478.52	8643.42	8183.49	6883.08	5151.21	8305.47	12604.2	8625.08	8626.59	8725.45
M362T455	362.051	454.599	Guanosine 5'-monophosphate	[M-H]-	HMDB0001397	C00144	Nucleosides, nucleotides, and analogues	Purine nucleotides	Purine ribonucleotides	18370	22055.2	19051.1	19831.5	22461	20826	21596.8	15662.2	20023.7	26400.4	21584.7	21594.3	22206.1
[truncated: 9,145 more rows]
